# Supplementary material for: Level-Ground and Stair Adaptation for Hip Exoskeletons Based on Continuous Locomotion Mode Perception
Source: Cyborg Bionic Syst. 2025 Apr 22;6:0248. doi: 10.34133/cbsystems.0248 (PMC12012296; doi:10.34133/cbsystems.0248)
Supplement: Supplementary 1 — Data files S1 to S61 [file cbsystems.0248.f1.zip]

Archive with 92 entries (92 files):
- 10_FootPress.csv
- 10_HipAngle.csv
- 10_LocomotionMode.csv
- 11_FootPress.csv
- 11_HipAngle.csv
- 11_LocomotionMode.csv
- 12_FootPress.csv
- 12_HipAngle.csv
- 12_LocomotionMode.csv
- 13_FootPress.csv
- 13_HipAngle.csv
- 13_LocomotionMode.csv
- 14_FootPress.csv
- 14_HipAngle.csv
- 14_LocomotionMode.csv
- 15_FootPress.csv
- 15_HipAngle.csv
- 15_LocomotionMode.csv
- 16_FootPress.csv
- 16_HipAngle.csv
- 16_LocomotionMode.csv
- 17_FootPress.csv
- 17_HipAngle.csv
- 17_LocomotionMode.csv
- 18_FootPress.csv
- 18_HipAngle.csv
- 18_LocomotionMode.csv
- 19_FootPress.csv
- 19_HipAngle.csv
- 19_LocomotionMode.csv
- 1_FootPress.csv
- 1_HipAngle.csv
- 1_LocomotionMode.csv
- 20_FootPress.csv
- 20_HipAngle.csv
- 20_LocomotionMode.csv
- 2_FootPress.csv
- 2_HipAngle.csv
- 2_LocomotionMode.csv
- 3_FootPress.csv
- 3_HipAngle.csv
- 3_LocomotionMode.csv
- 4_FootPress.csv
- 4_HipAngle.csv
- 4_LocomotionMode.csv
- 5_FootPress.csv
- 5_HipAngle.csv
- 5_LocomotionMode.csv
- 6_FootPress.csv
- 6_HipAngle.csv
- 6_LocomotionMode.csv
- 7_FootPress.csv
- 7_HipAngle.csv
- 7_LocomotionMode.csv
- 8_FootPress.csv
- 8_HipAngle.csv
- 8_LocomotionMode.csv
- 9_FootPress.csv
- 9_HipAngle.csv
- 9_LocomotionMode.csv
- bigai_all_sensor_2025-01-19-22-02-34.bag
- bigai_all_sensor_2025-01-20-01-49-34.bag
- bigai_all_sensor_2025-01-20-01-53-06.bag
- bigai_all_sensor_2025-01-20-01-53-46.bag
- bigai_all_sensor_2025-01-20-01-54-41.bag
- bigai_all_sensor_2025-01-20-01-55-40.bag
- bigai_all_sensor_2025-01-20-01-58-21.bag
- bigai_all_sensor_2025-01-20-01-59-15.bag
- bigai_all_sensor_2025-01-20-02-00-08.bag
- bigai_all_sensor_2025-01-20-02-00-55.bag
- bigai_all_sensor_2025-01-20-02-07-20.bag
- bigai_all_sensor_2025-01-20-02-08-19.bag
- bigai_all_sensor_2025-01-20-02-08-56.bag
- bigai_all_sensor_2025-01-20-02-09-47.bag
- bigai_all_sensor_2025-01-20-02-10-24.bag
- bigai_all_sensor_2025-01-20-02-11-27.bag
- bigai_all_sensor_2025-01-20-02-12-05.bag
- bigai_all_sensor_2025-01-20-02-14-35.bag
- bigai_all_sensor_2025-01-20-02-16-44.bag
- bigai_all_sensor_2025-01-20-02-20-28.bag
- Data_processing_vision_on_SA-checkpoint.ipynb
- Data_processing_vision_on_SD-checkpoint.ipynb
- README.md
- Results1_vision_on-checkpoint.ipynb
- Results1_vision_on_SA-checkpoint.ipynb
- Results1_vision_on_SD-checkpoint.ipynb
- Results_processing-checkpoint.ipynb
- Results_processing.ipynb
- STEADY_trail_gt.json
- STEADY_trail_prediction.json
- TRANSITION.csv
- TRANSITION_percent.csv
