# Supplementary material for: Level-Ground and Stair Adaptation for Hip Exoskeletons Based on Continuous Locomotion Mode Perception
Source: Cyborg Bionic Syst. 2025 Apr 22;6:0248. doi: 10.34133/cbsystems.0248 (PMC12012296; doi:10.34133/cbsystems.0248)
Supplement: Supplementary 1 — Data files S1 to S61 [file cbsystems.0248.f1.zip › 10_FootPress.csv]

time	press1	press2	press3	press4	press5	press6	press7	press8	press9	press10	press11	press12	press13	press14	press15	press16
6.261	0.0	0.0	0.0	0.0	0.0	0.0	0.0	0.0	0.0	0.0	0.0	0.0	0.0	0.0	0.0	0.0
6.291	0.0	0.0	0.0	0.0	0.0	0.0	0.0	0.0	0.0	0.0	0.0	0.0	0.0	0.0	0.0	0.0
6.321	0.0	0.0	0.0	0.0	0.0	0.0	0.0	0.0	0.0	0.0	0.0	0.0	0.0	0.0	0.0	0.0
6.355	0.0	0.0	0.0	0.0	0.0	0.0	0.0	0.0	0.0	0.0	0.0	0.0	0.0	0.0	0.0	0.0
6.382	0.0	0.0	0.0	0.0	0.0	0.0	0.0	0.0	0.0	0.0	0.0	0.0	0.0	0.0	0.0	0.0
6.412	0.0	0.0	0.0	0.0	0.0	0.0	0.0	0.0	0.0	0.0	0.0	0.0	0.0	0.0	0.0	0.0
6.445	0.0	0.0	0.0	0.0	0.0	0.0	0.0	0.0	0.0	0.0	0.0	0.0	0.0	0.0	0.0	0.0
6.483	0.0	0.0	0.0	0.0	0.0	0.0	0.0	0.0	0.0	0.0	0.0	0.0	0.0	0.0	0.0	0.0
6.502	0.0	0.0	0.0	0.0	0.0	0.0	0.0	0.0	0.0	0.0	0.0	0.0	0.0	0.0	0.0	0.0
6.532	0.0	0.0	0.0	0.0	0.0	0.0	0.0	0.0	0.0	0.0	0.0	0.0	0.0	0.0	0.0	0.0
6.564	0.0	0.0	0.0	0.0	0.0	0.0	4.0	6.0	6.0	0.0	0.0	0.0	0.0	0.0	0.0	0.0
6.596	0.0	0.0	0.0	0.0	0.0	0.0	7.0	10.0	11.0	4.0	0.0	0.0	0.0	0.0	0.0	0.0
6.62	0.0	0.0	0.0	0.0	0.0	0.0	5.0	8.0	10.0	7.0	0.0	0.0	5.0	0.0	1.0	1.0
6.657	0.0	0.0	0.0	0.0	0.0	0.0	4.0	8.0	12.0	9.0	0.0	2.0	6.0	0.0	3.0	1.0
6.681	0.0	0.0	0.0	0.0	0.0	0.0	4.0	9.0	14.0	11.0	0.0	6.0	8.0	1.0	6.0	3.0
6.715	0.0	0.0	0.0	0.0	0.0	0.0	4.0	8.0	13.0	12.0	0.0	9.0	11.0	3.0	10.0	5.0
6.755	0.0	0.0	0.0	0.0	0.0	0.0	3.0	6.0	10.0	10.0	2.0	12.0	13.0	5.0	15.0	8.0
6.789	0.0	0.0	0.0	0.0	0.0	0.0	3.0	7.0	10.0	11.0	2.0	13.0	14.0	7.0	17.0	11.0
6.799	0.0	0.0	0.0	0.0	0.0	0.0	3.0	7.0	11.0	11.0	2.0	14.0	15.0	8.0	18.0	11.0
6.831	0.0	0.0	0.0	0.0	0.0	0.0	3.0	7.0	11.0	11.0	2.0	13.0	15.0	7.0	18.0	11.0
6.86	0.0	0.0	0.0	0.0	0.0	0.0	3.0	6.0	10.0	12.0	2.0	12.0	14.0	7.0	18.0	11.0
6.904	0.0	0.0	0.0	0.0	0.0	0.0	2.0	6.0	9.0	11.0	2.0	11.0	13.0	7.0	18.0	11.0
6.93	0.0	0.0	0.0	0.0	0.0	0.0	1.0	5.0	9.0	10.0	2.0	11.0	13.0	7.0	19.0	12.0
6.95	0.0	0.0	0.0	0.0	0.0	0.0	0.0	4.0	7.0	9.0	2.0	10.0	12.0	8.0	19.0	12.0
6.983	0.0	0.0	0.0	0.0	0.0	0.0	0.0	4.0	7.0	7.0	2.0	10.0	11.0	8.0	20.0	12.0
7.01	0.0	0.0	0.0	0.0	0.0	0.0	0.0	2.0	5.0	7.0	2.0	10.0	10.0	8.0	20.0	11.0
7.038	0.0	2.0	0.0	0.0	0.0	0.0	0.0	2.0	5.0	7.0	3.0	10.0	9.0	8.0	19.0	11.0
7.079	0.0	3.0	0.0	0.0	0.0	1.0	0.0	3.0	6.0	7.0	3.0	9.0	8.0	7.0	18.0	9.0
7.126	0.0	4.0	0.0	0.0	0.0	1.0	1.0	4.0	5.0	7.0	3.0	9.0	8.0	6.0	16.0	8.0
7.132	0.0	5.0	0.0	0.0	0.0	4.0	4.0	7.0	6.0	9.0	2.0	7.0	6.0	3.0	10.0	4.0
7.159	0.0	7.0	0.0	0.0	0.0	6.0	8.0	12.0	10.0	9.0	0.0	4.0	5.0	0.0	3.0	0.0
7.191	0.0	11.0	4.0	0.0	0.0	10.0	15.0	17.0	12.0	8.0	0.0	0.0	0.0	0.0	0.0	0.0
7.221	15.0	15.0	7.0	1.0	0.0	13.0	18.0	21.0	14.0	2.0	0.0	0.0	0.0	0.0	0.0	0.0
7.257	18.0	18.0	8.0	1.0	0.0	12.0	12.0	13.0	10.0	0.0	0.0	0.0	0.0	0.0	0.0	0.0
7.279	14.0	15.0	3.0	0.0	0.0	7.0	0.0	2.0	6.0	0.0	0.0	0.0	0.0	0.0	0.0	0.0
7.311	7.0	7.0	0.0	0.0	0.0	1.0	0.0	0.0	1.0	0.0	0.0	0.0	0.0	0.0	0.0	0.0
7.339	0.0	0.0	0.0	0.0	0.0	0.0	0.0	0.0	0.0	0.0	0.0	0.0	0.0	0.0	0.0	0.0
7.37	0.0	0.0	0.0	0.0	0.0	0.0	0.0	0.0	0.0	0.0	0.0	0.0	0.0	0.0	0.0	0.0
7.397	0.0	0.0	0.0	0.0	0.0	0.0	0.0	0.0	0.0	0.0	0.0	0.0	0.0	0.0	0.0	0.0
7.434	0.0	0.0	0.0	0.0	0.0	0.0	0.0	0.0	0.0	0.0	0.0	0.0	0.0	0.0	0.0	0.0
7.457	0.0	0.0	0.0	0.0	0.0	0.0	0.0	0.0	0.0	0.0	0.0	0.0	0.0	0.0	0.0	0.0
7.488	0.0	0.0	0.0	0.0	0.0	0.0	0.0	0.0	0.0	0.0	0.0	0.0	0.0	0.0	0.0	0.0
7.517	0.0	0.0	0.0	0.0	0.0	0.0	0.0	0.0	0.0	0.0	0.0	0.0	0.0	0.0	0.0	0.0
7.547	0.0	0.0	0.0	0.0	0.0	0.0	0.0	0.0	0.0	0.0	0.0	0.0	0.0	0.0	0.0	0.0
7.576	0.0	0.0	0.0	0.0	0.0	0.0	0.0	0.0	0.0	0.0	0.0	0.0	0.0	0.0	0.0	0.0
7.607	0.0	0.0	0.0	0.0	0.0	0.0	0.0	0.0	0.0	0.0	0.0	0.0	0.0	0.0	0.0	0.0
7.638	0.0	0.0	0.0	0.0	0.0	0.0	0.0	0.0	0.0	0.0	0.0	0.0	0.0	0.0	0.0	0.0
7.666	0.0	0.0	0.0	0.0	0.0	0.0	0.0	0.0	0.0	0.0	0.0	0.0	0.0	0.0	0.0	0.0
7.699	0.0	0.0	0.0	0.0	0.0	0.0	0.0	0.0	0.0	0.0	0.0	0.0	0.0	0.0	0.0	0.0
7.726	0.0	0.0	0.0	0.0	0.0	0.0	0.0	0.0	0.0	0.0	0.0	0.0	0.0	0.0	0.0	0.0
7.756	0.0	0.0	0.0	0.0	0.0	0.0	0.0	0.0	0.0	0.0	0.0	0.0	0.0	0.0	0.0	0.0
7.786	0.0	0.0	0.0	0.0	0.0	0.0	0.0	0.0	0.0	0.0	0.0	0.0	0.0	0.0	0.0	0.0
7.816	0.0	0.0	0.0	0.0	0.0	0.0	0.0	0.0	0.0	0.0	0.0	0.0	0.0	0.0	0.0	0.0
7.846	0.0	0.0	0.0	0.0	0.0	0.0	0.0	0.0	0.0	0.0	0.0	0.0	0.0	0.0	0.0	0.0
7.875	0.0	0.0	0.0	0.0	0.0	0.0	0.0	0.0	0.0	0.0	0.0	0.0	0.0	0.0	0.0	0.0
7.905	0.0	0.0	0.0	0.0	0.0	0.0	0.0	0.0	0.0	0.0	0.0	0.0	0.0	0.0	0.0	0.0
7.935	0.0	0.0	0.0	0.0	0.0	1.0	8.0	12.0	10.0	0.0	0.0	0.0	0.0	0.0	0.0	0.0
7.965	0.0	0.0	0.0	0.0	0.0	0.0	5.0	10.0	9.0	3.0	0.0	0.0	0.0	0.0	0.0	0.0
7.995	0.0	0.0	0.0	0.0	0.0	0.0	5.0	9.0	9.0	5.0	0.0	1.0	1.0	0.0	2.0	0.0
8.025	0.0	0.0	0.0	0.0	0.0	0.0	5.0	9.0	11.0	7.0	1.0	4.0	4.0	0.0	4.0	1.0
8.054	0.0	0.0	0.0	0.0	0.0	0.0	5.0	9.0	12.0	8.0	2.0	7.0	8.0	2.0	8.0	3.0
8.084	0.0	0.0	0.0	0.0	0.0	0.0	4.0	8.0	10.0	10.0	3.0	11.0	10.0	6.0	13.0	7.0
8.114	0.0	0.0	0.0	0.0	0.0	0.0	3.0	8.0	10.0	10.0	4.0	12.0	12.0	7.0	16.0	8.0
8.15	0.0	0.0	0.0	0.0	0.0	0.0	3.0	7.0	11.0	11.0	4.0	13.0	13.0	8.0	17.0	10.0
8.174	0.0	0.0	0.0	0.0	0.0	0.0	3.0	8.0	10.0	11.0	4.0	14.0	14.0	9.0	19.0	10.0
8.204	0.0	0.0	0.0	0.0	0.0	0.0	3.0	8.0	11.0	12.0	3.0	14.0	14.0	9.0	19.0	11.0
8.234	0.0	0.0	0.0	0.0	0.0	0.0	3.0	9.0	11.0	12.0	3.0	13.0	14.0	9.0	19.0	11.0
8.264	0.0	0.0	0.0	0.0	0.0	0.0	3.0	10.0	12.0	13.0	3.0	15.0	15.0	9.0	19.0	11.0
8.295	0.0	0.0	0.0	0.0	0.0	0.0	4.0	11.0	13.0	13.0	3.0	15.0	16.0	9.0	18.0	11.0
8.323	0.0	0.0	0.0	0.0	0.0	1.0	6.0	13.0	14.0	14.0	3.0	14.0	15.0	7.0	15.0	7.0
8.354	0.0	0.0	0.0	0.0	0.0	1.0	8.0	15.0	16.0	14.0	2.0	12.0	12.0	3.0	10.0	4.0
8.383	0.0	0.0	0.0	0.0	0.0	2.0	11.0	18.0	17.0	16.0	1.0	9.0	10.0	1.0	5.0	1.0
8.427	0.0	0.0	0.0	0.0	0.0	4.0	14.0	22.0	19.0	15.0	0.0	6.0	7.0	0.0	3.0	0.0
8.457	0.0	1.0	0.0	0.0	0.0	6.0	18.0	25.0	20.0	14.0	0.0	3.0	4.0	0.0	0.0	0.0
8.473	0.0	2.0	1.0	0.0	0.0	8.0	20.0	28.0	22.0	13.0	0.0	1.0	3.0	0.0	0.0	0.0
8.503	0.0	5.0	3.0	1.0	0.0	13.0	25.0	32.0	23.0	7.0	0.0	0.0	0.0	0.0	0.0	0.0
8.534	0.0	6.0	4.0	2.0	0.0	14.0	26.0	33.0	23.0	4.0	0.0	0.0	0.0	0.0	0.0	0.0
8.563	15.0	9.0	5.0	3.0	0.0	20.0	26.0	29.0	18.0	0.0	0.0	0.0	0.0	0.0	0.0	0.0
8.593	18.0	12.0	6.0	2.0	0.0	22.0	23.0	25.0	15.0	0.0	0.0	0.0	0.0	0.0	0.0	0.0
8.623	23.0	14.0	4.0	1.0	0.0	25.0	13.0	11.0	9.0	0.0	0.0	0.0	0.0	0.0	0.0	0.0
8.652	18.0	13.0	1.0	0.0	0.0	16.0	1.0	1.0	5.0	0.0	0.0	0.0	0.0	0.0	0.0	0.0
8.688	8.0	5.0	0.0	0.0	0.0	7.0	0.0	0.0	1.0	0.0	0.0	0.0	0.0	0.0	0.0	0.0
8.717	0.0	0.0	0.0	0.0	0.0	0.0	0.0	0.0	0.0	0.0	0.0	0.0	0.0	0.0	0.0	0.0
8.747	0.0	0.0	0.0	0.0	0.0	0.0	0.0	0.0	0.0	0.0	0.0	0.0	0.0	0.0	0.0	0.0
8.773	0.0	0.0	0.0	0.0	0.0	0.0	0.0	0.0	0.0	0.0	0.0	0.0	0.0	0.0	0.0	0.0
8.805	0.0	0.0	0.0	0.0	0.0	0.0	0.0	0.0	0.0	0.0	0.0	0.0	0.0	0.0	0.0	0.0
8.832	0.0	0.0	0.0	0.0	0.0	0.0	0.0	0.0	0.0	0.0	0.0	0.0	0.0	0.0	0.0	0.0
8.868	0.0	0.0	0.0	0.0	0.0	0.0	0.0	0.0	0.0	0.0	0.0	0.0	0.0	0.0	0.0	0.0
8.892	0.0	0.0	0.0	0.0	0.0	0.0	0.0	0.0	0.0	0.0	0.0	0.0	0.0	0.0	0.0	0.0
8.921	0.0	0.0	0.0	0.0	0.0	0.0	0.0	0.0	0.0	0.0	0.0	0.0	0.0	0.0	0.0	0.0
8.952	0.0	0.0	0.0	0.0	0.0	0.0	0.0	0.0	0.0	0.0	0.0	0.0	0.0	0.0	0.0	0.0
8.981	0.0	0.0	0.0	0.0	0.0	0.0	0.0	0.0	0.0	0.0	0.0	0.0	0.0	0.0	0.0	0.0
9.013	0.0	0.0	0.0	0.0	0.0	0.0	0.0	0.0	0.0	0.0	0.0	0.0	0.0	0.0	0.0	0.0
9.042	0.0	0.0	0.0	0.0	0.0	0.0	0.0	0.0	0.0	0.0	0.0	0.0	0.0	0.0	0.0	0.0
9.073	0.0	0.0	0.0	0.0	0.0	0.0	0.0	0.0	0.0	0.0	0.0	0.0	0.0	0.0	0.0	0.0
9.101	0.0	0.0	0.0	0.0	0.0	0.0	0.0	0.0	0.0	0.0	0.0	0.0	0.0	0.0	0.0	0.0
9.136	0.0	0.0	0.0	0.0	0.0	0.0	0.0	0.0	0.0	0.0	0.0	0.0	0.0	0.0	0.0	0.0
9.161	0.0	0.0	0.0	0.0	0.0	0.0	0.0	0.0	0.0	0.0	0.0	0.0	0.0	0.0	0.0	0.0
9.207	0.0	0.0	0.0	0.0	0.0	0.0	0.0	0.0	0.0	0.0	0.0	0.0	0.0	0.0	0.0	0.0
9.223	0.0	0.0	0.0	0.0	0.0	0.0	0.0	0.0	0.0	0.0	0.0	0.0	0.0	0.0	0.0	0.0
9.251	0.0	0.0	0.0	0.0	0.0	0.0	0.0	0.0	0.0	0.0	0.0	0.0	0.0	0.0	0.0	0.0
9.288	0.0	0.0	0.0	0.0	0.0	0.0	0.0	0.0	0.0	0.0	0.0	0.0	0.0	0.0	0.0	0.0
9.311	0.0	0.0	0.0	0.0	0.0	0.0	5.0	10.0	10.0	0.0	0.0	0.0	0.0	0.0	0.0	0.0
9.346	0.0	0.0	0.0	0.0	0.0	1.0	6.0	10.0	10.0	4.0	0.0	0.0	0.0	0.0	0.0	0.0
9.377	0.0	0.0	0.0	0.0	0.0	1.0	6.0	10.0	11.0	6.0	0.0	0.0	2.0	0.0	0.0	0.0
9.403	0.0	0.0	0.0	0.0	0.0	1.0	7.0	11.0	11.0	7.0	0.0	1.0	4.0	0.0	1.0	0.0
9.433	0.0	0.0	0.0	0.0	0.0	2.0	7.0	12.0	10.0	8.0	1.0	5.0	6.0	0.0	5.0	1.0
9.472	0.0	0.0	0.0	0.0	0.0	2.0	6.0	11.0	9.0	9.0	3.0	8.0	7.0	2.0	8.0	4.0
9.489	0.0	0.0	0.0	0.0	0.0	1.0	5.0	10.0	9.0	10.0	4.0	10.0	9.0	5.0	12.0	6.0
9.53	0.0	0.0	0.0	0.0	0.0	1.0	5.0	10.0	9.0	10.0	4.0	10.0	9.0	5.0	11.0	5.0
9.549	0.0	0.0	0.0	0.0	0.0	1.0	6.0	11.0	10.0	11.0	4.0	10.0	9.0	5.0	10.0	5.0
9.581	0.0	0.0	0.0	0.0	0.0	1.0	7.0	12.0	10.0	11.0	3.0	9.0	8.0	4.0	9.0	4.0
9.608	0.0	0.0	0.0	0.0	0.0	2.0	7.0	12.0	10.0	12.0	3.0	9.0	8.0	3.0	8.0	2.0
9.638	0.0	0.0	0.0	0.0	0.0	2.0	7.0	13.0	10.0	11.0	3.0	8.0	7.0	3.0	7.0	1.0
9.668	0.0	0.0	0.0	0.0	0.0	2.0	7.0	13.0	9.0	10.0	2.0	6.0	6.0	1.0	5.0	0.0
9.698	0.0	1.0	0.0	0.0	0.0	3.0	7.0	13.0	9.0	10.0	1.0	5.0	4.0	0.0	4.0	0.0
9.728	0.0	2.0	0.0	0.0	0.0	5.0	9.0	14.0	9.0	9.0	0.0	3.0	3.0	0.0	1.0	0.0
9.758	0.0	2.0	0.0	0.0	0.0	6.0	10.0	15.0	9.0	8.0	0.0	2.0	1.0	0.0	0.0	0.0
9.789	0.0	4.0	2.0	0.0	0.0	8.0	13.0	17.0	9.0	6.0	0.0	1.0	0.0	0.0	0.0	0.0
9.821	0.0	5.0	2.0	0.0	0.0	10.0	15.0	17.0	10.0	6.0	0.0	0.0	0.0	0.0	0.0	0.0
9.848	0.0	8.0	3.0	0.0	0.0	16.0	20.0	21.0	11.0	4.0	0.0	0.0	0.0	0.0	0.0	0.0
9.878	0.0	10.0	4.0	1.0	0.0	18.0	21.0	22.0	11.0	3.0	0.0	0.0	0.0	0.0	0.0	0.0
9.907	0.0	13.0	6.0	2.0	0.0	22.0	23.0	23.0	11.0	0.0	0.0	0.0	0.0	0.0	0.0	0.0
9.937	28.0	15.0	7.0	2.0	0.0	23.0	22.0	21.0	10.0	0.0	0.0	0.0	0.0	0.0	0.0	0.0
9.967	34.0	19.0	9.0	3.0	0.0	25.0	19.0	16.0	8.0	0.0	0.0	0.0	0.0	0.0	0.0	0.0
9.997	36.0	20.0	8.0	2.0	0.0	25.0	13.0	9.0	7.0	0.0	0.0	0.0	0.0	0.0	0.0	0.0
10.027	35.0	20.0	7.0	1.0	0.0	23.0	8.0	4.0	5.0	0.0	0.0	0.0	0.0	0.0	0.0	0.0
10.057	22.0	15.0	2.0	0.0	0.0	14.0	2.0	1.0	4.0	0.0	0.0	0.0	0.0	0.0	0.0	0.0
10.095	9.0	8.0	0.0	0.0	0.0	5.0	0.0	0.0	0.0	0.0	0.0	0.0	0.0	0.0	0.0	0.0
10.117	0.0	0.0	0.0	0.0	0.0	0.0	0.0	0.0	0.0	0.0	0.0	0.0	0.0	0.0	0.0	0.0
10.146	0.0	0.0	0.0	0.0	0.0	0.0	0.0	0.0	0.0	0.0	0.0	0.0	0.0	0.0	0.0	0.0
10.176	0.0	0.0	0.0	0.0	0.0	0.0	0.0	0.0	0.0	0.0	0.0	0.0	0.0	0.0	0.0	0.0
10.206	0.0	0.0	0.0	0.0	0.0	0.0	0.0	0.0	0.0	0.0	0.0	0.0	0.0	0.0	0.0	0.0
10.236	0.0	0.0	0.0	0.0	0.0	0.0	0.0	0.0	0.0	0.0	0.0	0.0	0.0	0.0	0.0	0.0
10.266	0.0	0.0	0.0	0.0	0.0	0.0	0.0	0.0	0.0	0.0	0.0	0.0	0.0	0.0	0.0	0.0
10.3	0.0	0.0	0.0	0.0	0.0	0.0	0.0	0.0	0.0	0.0	0.0	0.0	0.0	0.0	0.0	0.0
10.326	0.0	0.0	0.0	0.0	0.0	0.0	0.0	0.0	0.0	0.0	0.0	0.0	0.0	0.0	0.0	0.0
10.357	0.0	0.0	0.0	0.0	0.0	0.0	0.0	0.0	0.0	0.0	0.0	0.0	0.0	0.0	0.0	0.0
10.385	0.0	0.0	0.0	0.0	0.0	0.0	0.0	0.0	0.0	0.0	0.0	0.0	0.0	0.0	0.0	0.0
10.417	0.0	0.0	0.0	0.0	0.0	0.0	0.0	0.0	0.0	0.0	0.0	0.0	0.0	0.0	0.0	0.0
10.445	0.0	0.0	0.0	0.0	0.0	0.0	0.0	0.0	0.0	0.0	0.0	0.0	0.0	0.0	0.0	0.0
10.475	0.0	0.0	0.0	0.0	0.0	0.0	0.0	0.0	0.0	0.0	0.0	0.0	0.0	0.0	0.0	0.0
10.507	0.0	0.0	0.0	0.0	0.0	0.0	0.0	0.0	0.0	0.0	0.0	0.0	0.0	0.0	0.0	0.0
10.535	0.0	0.0	0.0	0.0	0.0	0.0	0.0	0.0	0.0	0.0	0.0	0.0	0.0	0.0	0.0	0.0
10.566	0.0	0.0	0.0	0.0	0.0	0.0	0.0	0.0	0.0	0.0	0.0	0.0	0.0	0.0	0.0	0.0
10.595	0.0	0.0	0.0	0.0	0.0	0.0	0.0	0.0	0.0	0.0	0.0	0.0	0.0	0.0	0.0	0.0
10.625	0.0	0.0	0.0	0.0	0.0	0.0	0.0	0.0	0.0	0.0	0.0	0.0	0.0	0.0	0.0	0.0
10.654	0.0	0.0	0.0	0.0	0.0	0.0	0.0	0.0	0.0	0.0	0.0	0.0	0.0	0.0	0.0	0.0
10.684	0.0	0.0	0.0	0.0	0.0	0.0	0.0	0.0	0.0	0.0	0.0	0.0	0.0	0.0	0.0	0.0
10.714	0.0	0.0	0.0	0.0	0.0	0.0	2.0	6.0	8.0	0.0	0.0	0.0	0.0	0.0	0.0	0.0
10.744	0.0	0.0	0.0	0.0	0.0	3.0	10.0	14.0	16.0	0.0	0.0	0.0	0.0	0.0	0.0	0.0
10.777	0.0	0.0	0.0	0.0	0.0	6.0	15.0	17.0	19.0	7.0	0.0	0.0	0.0	0.0	0.0	0.0
10.814	0.0	1.0	0.0	0.0	0.0	8.0	18.0	21.0	23.0	12.0	0.0	0.0	4.0	0.0	0.0	0.0
10.834	0.0	1.0	0.0	0.0	0.0	8.0	18.0	19.0	21.0	14.0	0.0	0.0	7.0	0.0	0.0	0.0
10.866	0.0	1.0	0.0	0.0	0.0	8.0	16.0	18.0	20.0	15.0	0.0	5.0	10.0	0.0	2.0	0.0
10.894	0.0	0.0	0.0	0.0	0.0	6.0	12.0	16.0	18.0	15.0	0.0	7.0	12.0	0.0	7.0	4.0
10.923	0.0	0.0	0.0	0.0	0.0	5.0	9.0	13.0	18.0	15.0	0.0	9.0	12.0	2.0	10.0	6.0
10.953	0.0	0.0	0.0	0.0	0.0	2.0	4.0	9.0	16.0	15.0	0.0	9.0	13.0	3.0	12.0	7.0
10.987	0.0	0.0	0.0	0.0	0.0	0.0	0.0	5.0	15.0	13.0	0.0	8.0	13.0	3.0	13.0	8.0
11.021	0.0	0.0	0.0	0.0	0.0	0.0	0.0	5.0	15.0	13.0	0.0	7.0	13.0	3.0	14.0	8.0
11.051	0.0	0.0	0.0	0.0	0.0	0.0	0.0	1.0	11.0	10.0	0.0	6.0	12.0	4.0	16.0	11.0
11.088	0.0	0.0	0.0	0.0	0.0	0.0	0.0	0.0	10.0	10.0	0.0	7.0	12.0	6.0	18.0	13.0
11.123	0.0	0.0	0.0	0.0	0.0	0.0	0.0	0.0	9.0	10.0	0.0	8.0	13.0	7.0	21.0	15.0
11.137	0.0	0.0	0.0	0.0	0.0	0.0	0.0	1.0	7.0	9.0	0.0	9.0	14.0	8.0	23.0	17.0
11.172	0.0	0.0	0.0	0.0	0.0	0.0	0.0	1.0	6.0	8.0	0.0	10.0	15.0	10.0	26.0	20.0
11.193	0.0	0.0	0.0	0.0	0.0	0.0	0.0	2.0	7.0	9.0	0.0	12.0	16.0	10.0	27.0	21.0
11.227	0.0	0.0	0.0	0.0	0.0	0.0	0.0	4.0	8.0	11.0	0.0	13.0	17.0	10.0	26.0	21.0
11.257	0.0	0.0	0.0	0.0	0.0	0.0	2.0	7.0	10.0	12.0	1.0	14.0	18.0	8.0	24.0	19.0
11.287	0.0	0.0	0.0	0.0	0.0	0.0	4.0	9.0	13.0	15.0	0.0	14.0	18.0	5.0	18.0	13.0
11.327	0.0	0.0	0.0	0.0	0.0	1.0	9.0	14.0	17.0	18.0	0.0	10.0	16.0	0.0	10.0	6.0
11.347	0.0	0.0	0.0	0.0	0.0	4.0	13.0	20.0	21.0	20.0	0.0	6.0	12.0	0.0	4.0	1.0
11.374	0.0	4.0	3.0	1.0	0.0	15.0	27.0	33.0	28.0	12.0	0.0	0.0	3.0	0.0	0.0	0.0
11.41	12.0	8.0	7.0	3.0	0.0	22.0	30.0	35.0	27.0	3.0	0.0	0.0	0.0	0.0	0.0	0.0
11.438	17.0	12.0	8.0	4.0	0.0	25.0	25.0	29.0	22.0	0.0	0.0	0.0	0.0	0.0	0.0	0.0
11.469	19.0	14.0	5.0	1.0	0.0	22.0	15.0	16.0	14.0	0.0	0.0	0.0	0.0	0.0	0.0	0.0
11.492	12.0	10.0	0.0	0.0	0.0	8.0	1.0	1.0	4.0	0.0	0.0	0.0	0.0	0.0	0.0	0.0
11.523	5.0	5.0	0.0	0.0	0.0	5.0	0.0	0.0	2.0	0.0	0.0	0.0	0.0	0.0	0.0	0.0
11.551	0.0	0.0	0.0	0.0	0.0	0.0	0.0	0.0	0.0	0.0	0.0	0.0	0.0	0.0	0.0	0.0
11.585	0.0	0.0	0.0	0.0	0.0	0.0	0.0	0.0	0.0	0.0	0.0	0.0	0.0	0.0	0.0	0.0
11.615	0.0	0.0	0.0	0.0	0.0	0.0	0.0	0.0	0.0	0.0	0.0	0.0	0.0	0.0	0.0	0.0
11.642	0.0	0.0	0.0	0.0	0.0	0.0	0.0	0.0	0.0	0.0	0.0	0.0	0.0	0.0	0.0	0.0
11.671	0.0	0.0	0.0	0.0	0.0	0.0	0.0	0.0	0.0	0.0	0.0	0.0	0.0	0.0	0.0	0.0
11.7	0.0	0.0	0.0	0.0	0.0	0.0	0.0	0.0	0.0	0.0	0.0	0.0	0.0	0.0	0.0	0.0
11.735	0.0	0.0	0.0	0.0	0.0	0.0	0.0	0.0	0.0	0.0	0.0	0.0	0.0	0.0	0.0	0.0
11.76	0.0	0.0	0.0	0.0	0.0	0.0	0.0	0.0	0.0	0.0	0.0	0.0	0.0	0.0	0.0	0.0
11.792	0.0	0.0	0.0	0.0	0.0	0.0	0.0	0.0	0.0	0.0	0.0	0.0	0.0	0.0	0.0	0.0
11.821	0.0	0.0	0.0	0.0	0.0	0.0	0.0	0.0	0.0	0.0	0.0	0.0	0.0	0.0	0.0	0.0
11.85	0.0	0.0	0.0	0.0	0.0	0.0	0.0	0.0	0.0	0.0	0.0	0.0	0.0	0.0	0.0	0.0
11.881	0.0	0.0	0.0	0.0	0.0	0.0	0.0	0.0	0.0	0.0	0.0	0.0	0.0	0.0	0.0	0.0
11.91	0.0	0.0	0.0	0.0	0.0	0.0	0.0	0.0	0.0	0.0	0.0	0.0	0.0	0.0	0.0	0.0
11.939	0.0	0.0	0.0	0.0	0.0	0.0	0.0	0.0	0.0	0.0	0.0	0.0	0.0	0.0	0.0	0.0
11.969	0.0	0.0	0.0	0.0	0.0	0.0	0.0	0.0	0.0	0.0	0.0	0.0	0.0	0.0	0.0	0.0
12.0	0.0	0.0	0.0	0.0	0.0	0.0	0.0	0.0	0.0	0.0	0.0	0.0	0.0	0.0	0.0	0.0
12.029	0.0	0.0	0.0	0.0	0.0	0.0	0.0	0.0	0.0	0.0	0.0	0.0	0.0	0.0	0.0	0.0
12.059	0.0	0.0	0.0	0.0	0.0	0.0	0.0	0.0	0.0	0.0	0.0	0.0	0.0	0.0	0.0	0.0
12.089	0.0	0.0	0.0	0.0	0.0	0.0	0.0	0.0	0.0	0.0	0.0	0.0	0.0	0.0	0.0	0.0
12.119	0.0	0.0	0.0	0.0	0.0	0.0	0.0	0.0	0.0	0.0	0.0	0.0	0.0	0.0	0.0	0.0
12.149	0.0	0.0	0.0	0.0	0.0	0.0	0.0	0.0	0.0	0.0	0.0	0.0	0.0	0.0	0.0	0.0
12.179	0.0	0.0	0.0	0.0	0.0	0.0	0.0	2.0	3.0	0.0	0.0	0.0	0.0	0.0	0.0	0.0
12.209	0.0	0.0	0.0	0.0	0.0	0.0	2.0	3.0	4.0	3.0	0.0	0.0	0.0	0.0	0.0	0.0
12.249	0.0	0.0	0.0	0.0	0.0	1.0	4.0	5.0	6.0	4.0	0.0	0.0	2.0	0.0	0.0	0.0
12.269	0.0	0.0	0.0	0.0	0.0	1.0	5.0	7.0	8.0	6.0	0.0	6.0	8.0	2.0	8.0	4.0
12.3	0.0	0.0	0.0	0.0	0.0	2.0	6.0	7.0	9.0	8.0	2.0	10.0	10.0	5.0	13.0	7.0
12.331	0.0	0.0	0.0	0.0	0.0	2.0	5.0	7.0	9.0	9.0	3.0	11.0	12.0	6.0	15.0	9.0
12.361	0.0	0.0	0.0	0.0	0.0	2.0	5.0	7.0	9.0	10.0	3.0	13.0	14.0	8.0	18.0	11.0
12.392	0.0	0.0	0.0	0.0	0.0	2.0	3.0	6.0	9.0	10.0	3.0	13.0	14.0	9.0	21.0	12.0
12.421	0.0	0.0	0.0	0.0	0.0	1.0	1.0	5.0	9.0	9.0	2.0	13.0	15.0	9.0	21.0	13.0
12.452	0.0	0.0	0.0	0.0	0.0	0.0	0.0	2.0	7.0	10.0	1.0	13.0	16.0	11.0	24.0	15.0
12.479	0.0	0.0	0.0	0.0	0.0	0.0	0.0	0.0	6.0	9.0	1.0	12.0	15.0	11.0	26.0	17.0
12.509	0.0	0.0	0.0	0.0	0.0	0.0	0.0	0.0	4.0	8.0	0.0	12.0	15.0	12.0	28.0	19.0
12.538	0.0	0.0	0.0	0.0	0.0	0.0	0.0	0.0	4.0	7.0	1.0	13.0	17.0	14.0	31.0	22.0
12.568	0.0	0.0	0.0	0.0	0.0	0.0	0.0	0.0	3.0	7.0	1.0	15.0	18.0	15.0	33.0	25.0
12.598	0.0	0.0	0.0	0.0	0.0	0.0	0.0	0.0	3.0	7.0	1.0	15.0	18.0	16.0	34.0	25.0
12.63	0.0	0.0	0.0	0.0	0.0	0.0	0.0	0.0	3.0	8.0	2.0	17.0	20.0	16.0	37.0	28.0
12.659	0.0	0.0	0.0	0.0	0.0	0.0	0.0	0.0	3.0	8.0	2.0	17.0	21.0	15.0	37.0	29.0
12.688	0.0	0.0	0.0	0.0	0.0	0.0	0.0	0.0	4.0	10.0	2.0	18.0	21.0	15.0	35.0	27.0
12.716	0.0	0.0	0.0	0.0	0.0	0.0	0.0	0.0	6.0	11.0	2.0	18.0	23.0	14.0	34.0	26.0
12.75	0.0	0.0	0.0	0.0	0.0	0.0	0.0	1.0	8.0	13.0	2.0	19.0	24.0	12.0	28.0	21.0
12.776	0.0	0.0	0.0	0.0	0.0	0.0	3.0	7.0	12.0	15.0	1.0	16.0	20.0	6.0	20.0	13.0
12.806	0.0	0.0	0.0	0.0	0.0	2.0	10.0	14.0	16.0	18.0	0.0	11.0	16.0	1.0	10.0	6.0
12.836	0.0	1.0	1.0	0.0	0.0	7.0	18.0	21.0	20.0	18.0	0.0	3.0	7.0	0.0	2.0	0.0
12.873	7.0	6.0	5.0	2.0	0.0	17.0	26.0	30.0	24.0	8.0	0.0	0.0	0.0	0.0	0.0	0.0
12.896	12.0	9.0	7.0	3.0	0.0	19.0	25.0	27.0	22.0	0.0	0.0	0.0	0.0	0.0	0.0	0.0
12.926	15.0	10.0	6.0	2.0	0.0	17.0	15.0	15.0	14.0	0.0	0.0	0.0	0.0	0.0	0.0	0.0
12.962	13.0	9.0	1.0	0.0	0.0	9.0	2.0	3.0	5.0	0.0	0.0	0.0	0.0	0.0	0.0	0.0
12.99	3.0	2.0	0.0	0.0	0.0	1.0	0.0	0.0	0.0	0.0	0.0	0.0	0.0	0.0	0.0	0.0
13.016	0.0	0.0	0.0	0.0	0.0	0.0	0.0	0.0	0.0	0.0	0.0	0.0	0.0	0.0	0.0	0.0
13.053	0.0	0.0	0.0	0.0	0.0	0.0	0.0	0.0	0.0	0.0	0.0	0.0	0.0	0.0	0.0	0.0
13.077	0.0	0.0	0.0	0.0	0.0	0.0	0.0	0.0	0.0	0.0	0.0	0.0	0.0	0.0	0.0	0.0
13.105	0.0	0.0	0.0	0.0	0.0	0.0	0.0	0.0	0.0	0.0	0.0	0.0	0.0	0.0	0.0	0.0
13.135	0.0	0.0	0.0	0.0	0.0	0.0	0.0	0.0	0.0	0.0	0.0	0.0	0.0	0.0	0.0	0.0
13.168	0.0	0.0	0.0	0.0	0.0	0.0	0.0	0.0	0.0	0.0	0.0	0.0	0.0	0.0	0.0	0.0
13.196	0.0	0.0	0.0	0.0	0.0	0.0	0.0	0.0	0.0	0.0	0.0	0.0	0.0	0.0	0.0	0.0
13.225	0.0	0.0	0.0	0.0	0.0	0.0	0.0	0.0	0.0	0.0	0.0	0.0	0.0	0.0	0.0	0.0
13.254	0.0	0.0	0.0	0.0	0.0	0.0	0.0	0.0	0.0	0.0	0.0	0.0	0.0	0.0	0.0	0.0
13.284	0.0	0.0	0.0	0.0	0.0	0.0	0.0	0.0	0.0	0.0	0.0	0.0	0.0	0.0	0.0	0.0
13.315	0.0	0.0	0.0	0.0	0.0	0.0	0.0	0.0	0.0	0.0	0.0	0.0	0.0	0.0	0.0	0.0
13.345	0.0	0.0	0.0	0.0	0.0	0.0	0.0	0.0	0.0	0.0	0.0	0.0	0.0	0.0	0.0	0.0
13.374	0.0	0.0	0.0	0.0	0.0	0.0	0.0	0.0	0.0	0.0	0.0	0.0	0.0	0.0	0.0	0.0
13.404	0.0	0.0	0.0	0.0	0.0	0.0	0.0	0.0	0.0	0.0	0.0	0.0	0.0	0.0	0.0	0.0
13.435	0.0	0.0	0.0	0.0	0.0	0.0	0.0	0.0	0.0	0.0	0.0	0.0	0.0	0.0	0.0	0.0
13.465	0.0	0.0	0.0	0.0	0.0	0.0	0.0	0.0	0.0	0.0	0.0	0.0	0.0	0.0	0.0	0.0
13.493	0.0	0.0	0.0	0.0	0.0	0.0	0.0	0.0	0.0	0.0	0.0	0.0	0.0	0.0	0.0	0.0
13.523	0.0	0.0	0.0	0.0	0.0	0.0	0.0	0.0	0.0	0.0	0.0	0.0	0.0	0.0	0.0	0.0
13.553	0.0	0.0	0.0	0.0	0.0	0.0	0.0	0.0	0.0	0.0	0.0	0.0	0.0	0.0	0.0	0.0
13.583	0.0	0.0	0.0	0.0	0.0	0.0	0.0	0.0	0.0	0.0	0.0	0.0	0.0	0.0	0.0	0.0
13.613	0.0	0.0	0.0	0.0	0.0	0.0	0.0	0.0	0.0	0.0	0.0	0.0	0.0	0.0	0.0	0.0
13.644	0.0	0.0	0.0	0.0	0.0	0.0	0.0	0.0	0.0	0.0	0.0	0.0	0.0	0.0	0.0	0.0
13.674	0.0	0.0	0.0	0.0	0.0	0.0	1.0	5.0	5.0	0.0	0.0	0.0	0.0	0.0	0.0	0.0
13.703	0.0	0.0	0.0	0.0	0.0	0.0	3.0	6.0	6.0	2.0	0.0	0.0	0.0	0.0	0.0	0.0
13.734	0.0	0.0	0.0	0.0	0.0	1.0	6.0	10.0	12.0	8.0	0.0	0.0	3.0	0.0	0.0	0.0
13.763	0.0	0.0	0.0	0.0	0.0	1.0	6.0	9.0	11.0	9.0	0.0	2.0	6.0	0.0	4.0	3.0
13.799	0.0	0.0	0.0	0.0	0.0	1.0	6.0	9.0	12.0	11.0	1.0	9.0	11.0	5.0	14.0	8.0
13.823	0.0	0.0	0.0	0.0	0.0	0.0	5.0	9.0	12.0	12.0	2.0	11.0	13.0	7.0	17.0	10.0
13.853	0.0	0.0	0.0	0.0	0.0	0.0	2.0	6.0	12.0	13.0	2.0	12.0	15.0	9.0	20.0	12.0
13.884	0.0	0.0	0.0	0.0	0.0	0.0	0.0	4.0	11.0	15.0	2.0	13.0	17.0	10.0	22.0	14.0
13.915	0.0	0.0	0.0	0.0	0.0	0.0	0.0	1.0	10.0	15.0	2.0	14.0	18.0	11.0	23.0	14.0
13.943	0.0	0.0	0.0	0.0	0.0	0.0	0.0	0.0	9.0	16.0	2.0	14.0	19.0	10.0	24.0	16.0
13.973	0.0	0.0	0.0	0.0	0.0	0.0	0.0	0.0	6.0	14.0	0.0	13.0	19.0	10.0	25.0	17.0
14.002	0.0	0.0	0.0	0.0	0.0	0.0	0.0	0.0	4.0	13.0	0.0	13.0	19.0	9.0	25.0	17.0
14.032	0.0	0.0	0.0	0.0	0.0	0.0	0.0	0.0	3.0	13.0	0.0	13.0	20.0	9.0	26.0	19.0
14.061	0.0	0.0	0.0	0.0	0.0	0.0	0.0	0.0	2.0	12.0	0.0	12.0	21.0	9.0	26.0	19.0
14.092	0.0	0.0	0.0	0.0	0.0	0.0	0.0	0.0	2.0	13.0	0.0	13.0	22.0	9.0	27.0	20.0
14.122	0.0	0.0	0.0	0.0	0.0	0.0	0.0	0.0	2.0	13.0	0.0	14.0	24.0	10.0	27.0	22.0
14.151	0.0	0.0	0.0	0.0	0.0	0.0	0.0	0.0	2.0	13.0	0.0	15.0	25.0	11.0	28.0	22.0
14.181	0.0	0.0	0.0	0.0	0.0	0.0	0.0	0.0	2.0	14.0	0.0	17.0	25.0	11.0	29.0	24.0
14.211	0.0	0.0	0.0	0.0	0.0	0.0	0.0	0.0	2.0	14.0	1.0	18.0	26.0	11.0	30.0	24.0
14.243	0.0	0.0	0.0	0.0	0.0	0.0	0.0	0.0	2.0	13.0	1.0	19.0	26.0	12.0	31.0	25.0
14.271	0.0	0.0	0.0	0.0	0.0	0.0	0.0	0.0	2.0	12.0	1.0	18.0	25.0	12.0	32.0	24.0
14.303	0.0	0.0	0.0	0.0	0.0	0.0	0.0	0.0	2.0	12.0	3.0	20.0	26.0	13.0	33.0	24.0
14.33	0.0	0.0	0.0	0.0	0.0	0.0	0.0	1.0	5.0	15.0	3.0	21.0	26.0	12.0	30.0	21.0
14.361	0.0	0.0	0.0	0.0	0.0	0.0	0.0	5.0	8.0	18.0	3.0	18.0	24.0	7.0	21.0	15.0
14.392	0.0	0.0	0.0	0.0	0.0	0.0	4.0	9.0	12.0	20.0	1.0	13.0	19.0	2.0	12.0	7.0
14.421	0.0	0.0	0.0	0.0	0.0	5.0	17.0	24.0	22.0	16.0	0.0	0.0	3.0	0.0	0.0	0.0
14.451	0.0	2.0	2.0	0.0	0.0	8.0	20.0	26.0	24.0	13.0	0.0	0.0	1.0	0.0	0.0	0.0
14.481	5.0	5.0	4.0	1.0	0.0	12.0	19.0	25.0	22.0	0.0	0.0	0.0	0.0	0.0	0.0	0.0
14.51	8.0	7.0	1.0	0.0	0.0	9.0	8.0	10.0	9.0	0.0	0.0	0.0	0.0	0.0	0.0	0.0
14.541	6.0	6.0	0.0	0.0	0.0	4.0	0.0	2.0	4.0	0.0	0.0	0.0	0.0	0.0	0.0	0.0
14.573	0.0	0.0	0.0	0.0	0.0	0.0	0.0	0.0	0.0	0.0	0.0	0.0	0.0	0.0	0.0	0.0
14.601	0.0	0.0	0.0	0.0	0.0	0.0	0.0	0.0	0.0	0.0	0.0	0.0	0.0	0.0	0.0	0.0
14.63	0.0	0.0	0.0	0.0	0.0	0.0	0.0	0.0	0.0	0.0	0.0	0.0	0.0	0.0	0.0	0.0
14.661	0.0	0.0	0.0	0.0	0.0	0.0	0.0	0.0	0.0	0.0	0.0	0.0	0.0	0.0	0.0	0.0
14.692	0.0	0.0	0.0	0.0	0.0	0.0	0.0	0.0	0.0	0.0	0.0	0.0	0.0	0.0	0.0	0.0
14.72	0.0	0.0	0.0	0.0	0.0	0.0	0.0	0.0	0.0	0.0	0.0	0.0	0.0	0.0	0.0	0.0
14.75	0.0	0.0	0.0	0.0	0.0	0.0	0.0	0.0	0.0	0.0	0.0	0.0	0.0	0.0	0.0	0.0
14.78	0.0	0.0	0.0	0.0	0.0	0.0	0.0	0.0	0.0	0.0	0.0	0.0	0.0	0.0	0.0	0.0
14.81	0.0	0.0	0.0	0.0	0.0	0.0	0.0	0.0	0.0	0.0	0.0	0.0	0.0	0.0	0.0	0.0
14.838	0.0	0.0	0.0	0.0	0.0	0.0	0.0	0.0	0.0	0.0	0.0	0.0	0.0	0.0	0.0	0.0
14.868	0.0	0.0	0.0	0.0	0.0	0.0	0.0	0.0	0.0	0.0	0.0	0.0	0.0	0.0	0.0	0.0
14.898	0.0	0.0	0.0	0.0	0.0	0.0	0.0	0.0	0.0	0.0	0.0	0.0	0.0	0.0	0.0	0.0
14.928	0.0	0.0	0.0	0.0	0.0	0.0	0.0	0.0	0.0	0.0	0.0	0.0	0.0	0.0	0.0	0.0
14.958	0.0	0.0	0.0	0.0	0.0	0.0	0.0	0.0	0.0	0.0	0.0	0.0	0.0	0.0	0.0	0.0
14.988	0.0	0.0	0.0	0.0	0.0	0.0	0.0	0.0	0.0	0.0	0.0	0.0	0.0	0.0	0.0	0.0
15.019	0.0	0.0	0.0	0.0	0.0	0.0	0.0	0.0	0.0	0.0	0.0	0.0	0.0	0.0	0.0	0.0
15.049	0.0	0.0	0.0	0.0	0.0	0.0	0.0	0.0	0.0	0.0	0.0	0.0	0.0	0.0	0.0	0.0
15.078	0.0	0.0	0.0	0.0	0.0	0.0	0.0	0.0	0.0	0.0	0.0	0.0	0.0	0.0	0.0	0.0
15.111	0.0	0.0	0.0	0.0	0.0	0.0	0.0	0.0	0.0	0.0	0.0	0.0	0.0	0.0	0.0	0.0
15.138	0.0	0.0	0.0	0.0	0.0	0.0	0.0	0.0	0.0	0.0	0.0	0.0	0.0	0.0	0.0	0.0
15.168	0.0	0.0	0.0	0.0	0.0	0.0	0.0	0.0	0.0	0.0	0.0	0.0	0.0	0.0	0.0	0.0
15.199	0.0	0.0	0.0	0.0	0.0	0.0	0.0	0.0	0.0	0.0	0.0	0.0	0.0	0.0	0.0	0.0
15.228	0.0	0.0	0.0	0.0	0.0	0.0	0.0	0.0	0.0	0.0	0.0	0.0	0.0	0.0	0.0	0.0
15.258	0.0	0.0	0.0	0.0	0.0	0.0	0.0	0.0	1.0	2.0	0.0	0.0	0.0	0.0	0.0	0.0
15.288	0.0	0.0	0.0	0.0	0.0	0.0	0.0	0.0	0.0	0.0	0.0	0.0	0.0	0.0	0.0	0.0
15.316	0.0	0.0	0.0	0.0	0.0	0.0	0.0	2.0	3.0	2.0	0.0	0.0	0.0	0.0	0.0	0.0
15.346	0.0	0.0	0.0	0.0	0.0	0.0	0.0	1.0	3.0	5.0	0.0	2.0	4.0	0.0	3.0	2.0
15.376	0.0	0.0	0.0	0.0	0.0	0.0	0.0	0.0	2.0	5.0	2.0	6.0	5.0	3.0	9.0	5.0
15.406	0.0	0.0	0.0	0.0	0.0	0.0	0.0	0.0	1.0	5.0	5.0	9.0	7.0	7.0	14.0	7.0
15.436	0.0	0.0	0.0	0.0	0.0	0.0	0.0	0.0	0.0	5.0	8.0	10.0	9.0	9.0	18.0	8.0
15.466	0.0	0.0	0.0	0.0	0.0	0.0	0.0	0.0	0.0	5.0	8.0	11.0	8.0	11.0	22.0	10.0
15.498	0.0	0.0	0.0	0.0	0.0	0.0	0.0	0.0	0.0	5.0	8.0	11.0	8.0	13.0	24.0	11.0
15.527	0.0	0.0	0.0	0.0	0.0	0.0	0.0	0.0	0.0	6.0	9.0	10.0	8.0	13.0	24.0	11.0
15.556	0.0	0.0	0.0	0.0	0.0	0.0	0.0	0.0	0.0	6.0	8.0	10.0	8.0	12.0	24.0	11.0
15.585	0.0	0.0	0.0	0.0	0.0	0.0	0.0	0.0	0.0	6.0	8.0	9.0	7.0	12.0	24.0	11.0
15.616	0.0	0.0	0.0	0.0	0.0	0.0	0.0	0.0	0.0	6.0	8.0	9.0	7.0	11.0	23.0	10.0
15.645	0.0	0.0	0.0	0.0	0.0	0.0	0.0	0.0	0.0	6.0	8.0	8.0	6.0	11.0	22.0	10.0
15.675	0.0	0.0	0.0	0.0	0.0	0.0	0.0	0.0	0.0	6.0	8.0	9.0	6.0	11.0	23.0	11.0
15.705	0.0	0.0	0.0	0.0	0.0	0.0	0.0	0.0	0.0	6.0	9.0	9.0	7.0	10.0	21.0	10.0
15.735	0.0	0.0	0.0	0.0	0.0	0.0	0.0	0.0	0.0	7.0	9.0	9.0	7.0	10.0	21.0	10.0
15.765	0.0	0.0	0.0	0.0	0.0	0.0	0.0	0.0	0.0	8.0	9.0	10.0	8.0	10.0	21.0	10.0
15.795	0.0	0.0	0.0	0.0	0.0	0.0	0.0	0.0	0.0	9.0	9.0	10.0	9.0	9.0	19.0	8.0
15.834	0.0	0.0	0.0	0.0	0.0	0.0	0.0	0.0	0.0	10.0	9.0	10.0	9.0	9.0	18.0	8.0
15.854	0.0	0.0	0.0	0.0	0.0	0.0	0.0	0.0	0.0	11.0	9.0	10.0	9.0	8.0	17.0	7.0
15.885	0.0	0.0	0.0	0.0	0.0	0.0	0.0	0.0	0.0	11.0	9.0	9.0	8.0	7.0	15.0	6.0
15.914	0.0	0.0	0.0	0.0	0.0	0.0	0.0	0.0	0.0	11.0	7.0	7.0	7.0	4.0	9.0	2.0
15.945	0.0	1.0	0.0	0.0	0.0	2.0	2.0	3.0	1.0	11.0	4.0	5.0	5.0	1.0	5.0	1.0
15.975	0.0	3.0	0.0	0.0	0.0	5.0	6.0	8.0	3.0	10.0	0.0	2.0	3.0	0.0	2.0	0.0
16.004	0.0	6.0	1.0	0.0	0.0	9.0	11.0	14.0	6.0	8.0	0.0	0.0	0.0	0.0	0.0	0.0
16.034	0.0	9.0	4.0	0.0	0.0	16.0	17.0	20.0	9.0	1.0	0.0	0.0	0.0	0.0	0.0	0.0
16.065	22.0	11.0	5.0	1.0	0.0	17.0	14.0	16.0	7.0	0.0	0.0	0.0	0.0	0.0	0.0	0.0
16.095	22.0	12.0	5.0	0.0	0.0	17.0	7.0	7.0	5.0	0.0	0.0	0.0	0.0	0.0	0.0	0.0
16.124	15.0	9.0	0.0	0.0	0.0	11.0	1.0	0.0	3.0	0.0	0.0	0.0	0.0	0.0	0.0	0.0
16.153	6.0	3.0	0.0	0.0	0.0	2.0	0.0	0.0	0.0	0.0	0.0	0.0	0.0	0.0	0.0	0.0
16.183	0.0	0.0	0.0	0.0	0.0	0.0	0.0	0.0	0.0	0.0	0.0	0.0	0.0	0.0	0.0	0.0
16.213	0.0	0.0	0.0	0.0	0.0	0.0	0.0	0.0	0.0	0.0	0.0	0.0	0.0	0.0	0.0	0.0
16.246	0.0	0.0	0.0	0.0	0.0	0.0	0.0	0.0	0.0	0.0	0.0	0.0	0.0	0.0	0.0	0.0
16.279	0.0	0.0	0.0	0.0	0.0	0.0	0.0	0.0	0.0	0.0	0.0	0.0	0.0	0.0	0.0	0.0
16.303	0.0	0.0	0.0	0.0	0.0	0.0	0.0	0.0	0.0	0.0	0.0	0.0	0.0	0.0	0.0	0.0
16.333	0.0	0.0	0.0	0.0	0.0	0.0	0.0	0.0	0.0	0.0	0.0	0.0	0.0	0.0	0.0	0.0
16.363	0.0	0.0	0.0	0.0	0.0	0.0	0.0	0.0	0.0	0.0	0.0	0.0	0.0	0.0	0.0	0.0
16.394	0.0	0.0	0.0	0.0	0.0	0.0	0.0	0.0	0.0	0.0	0.0	0.0	0.0	0.0	0.0	0.0
16.426	0.0	0.0	0.0	0.0	0.0	0.0	0.0	0.0	0.0	0.0	0.0	0.0	0.0	0.0	0.0	0.0
16.452	0.0	0.0	0.0	0.0	0.0	0.0	0.0	0.0	0.0	0.0	0.0	0.0	0.0	0.0	0.0	0.0
16.483	0.0	0.0	0.0	0.0	0.0	0.0	0.0	0.0	0.0	0.0	0.0	0.0	0.0	0.0	0.0	0.0
16.513	0.0	0.0	0.0	0.0	0.0	0.0	0.0	0.0	0.0	0.0	0.0	0.0	0.0	0.0	0.0	0.0
16.546	0.0	0.0	0.0	0.0	0.0	0.0	0.0	0.0	0.0	0.0	0.0	0.0	0.0	0.0	0.0	0.0
16.572	0.0	0.0	0.0	0.0	0.0	0.0	0.0	0.0	0.0	0.0	0.0	0.0	0.0	0.0	0.0	0.0
16.603	0.0	0.0	0.0	0.0	0.0	0.0	0.0	0.0	0.0	0.0	0.0	0.0	0.0	0.0	0.0	0.0
16.632	0.0	0.0	0.0	0.0	0.0	0.0	0.0	0.0	0.0	0.0	0.0	0.0	0.0	0.0	0.0	0.0
16.663	0.0	0.0	0.0	0.0	0.0	0.0	0.0	0.0	0.0	0.0	0.0	0.0	0.0	0.0	0.0	0.0
16.692	0.0	0.0	0.0	0.0	0.0	0.0	0.0	0.0	0.0	0.0	0.0	0.0	0.0	0.0	0.0	0.0
16.722	0.0	0.0	0.0	0.0	0.0	0.0	0.0	0.0	0.0	0.0	0.0	0.0	0.0	0.0	0.0	0.0
16.753	0.0	0.0	0.0	0.0	0.0	0.0	0.0	0.0	0.0	0.0	0.0	0.0	0.0	0.0	0.0	0.0
16.782	0.0	0.0	0.0	0.0	0.0	0.0	0.0	0.0	0.0	0.0	0.0	0.0	0.0	0.0	0.0	0.0
16.812	0.0	0.0	0.0	0.0	0.0	0.0	1.0	4.0	3.0	0.0	0.0	0.0	0.0	0.0	0.0	0.0
16.843	0.0	0.0	0.0	0.0	0.0	0.0	0.0	3.0	1.0	0.0	0.0	0.0	0.0	0.0	0.0	0.0
16.871	0.0	0.0	0.0	0.0	0.0	0.0	1.0	3.0	2.0	2.0	0.0	0.0	0.0	0.0	0.0	0.0
16.901	0.0	0.0	0.0	0.0	0.0	0.0	2.0	5.0	4.0	4.0	0.0	0.0	2.0	0.0	1.0	0.0
16.931	0.0	0.0	0.0	0.0	0.0	0.0	2.0	6.0	4.0	5.0	0.0	5.0	5.0	2.0	7.0	3.0
16.961	0.0	0.0	0.0	0.0	0.0	1.0	2.0	6.0	5.0	6.0	2.0	8.0	7.0	5.0	11.0	5.0
16.991	0.0	0.0	0.0	0.0	0.0	2.0	3.0	7.0	6.0	7.0	3.0	10.0	9.0	6.0	13.0	6.0
17.021	0.0	1.0	0.0	0.0	0.0	2.0	4.0	8.0	7.0	9.0	3.0	10.0	8.0	5.0	12.0	6.0
17.053	0.0	1.0	0.0	0.0	0.0	2.0	5.0	10.0	8.0	9.0	2.0	9.0	9.0	4.0	10.0	5.0
17.085	0.0	0.0	0.0	0.0	0.0	3.0	6.0	11.0	9.0	11.0	1.0	8.0	8.0	3.0	9.0	4.0
17.113	0.0	0.0	0.0	0.0	0.0	3.0	7.0	12.0	9.0	11.0	0.0	8.0	8.0	2.0	8.0	3.0
17.14	0.0	0.0	0.0	0.0	0.0	3.0	7.0	13.0	10.0	12.0	0.0	8.0	9.0	2.0	8.0	3.0
17.17	0.0	0.0	0.0	0.0	0.0	3.0	7.0	13.0	10.0	12.0	0.0	8.0	9.0	2.0	8.0	3.0
17.201	0.0	0.0	0.0	0.0	0.0	3.0	7.0	13.0	11.0	12.0	1.0	9.0	9.0	2.0	8.0	3.0
17.23	0.0	0.0	0.0	0.0	0.0	3.0	7.0	13.0	11.0	12.0	1.0	8.0	8.0	2.0	7.0	2.0
17.267	0.0	0.0	0.0	0.0	0.0	3.0	6.0	13.0	10.0	11.0	1.0	8.0	7.0	2.0	7.0	2.0
17.29	0.0	0.0	0.0	0.0	0.0	4.0	7.0	13.0	10.0	11.0	1.0	7.0	6.0	1.0	5.0	1.0
17.319	0.0	1.0	0.0	0.0	0.0	4.0	7.0	14.0	9.0	10.0	0.0	5.0	5.0	0.0	4.0	0.0
17.349	0.0	3.0	0.0	0.0	0.0	8.0	10.0	16.0	10.0	10.0	0.0	3.0	3.0	0.0	1.0	0.0
17.378	0.0	5.0	1.0	0.0	0.0	11.0	14.0	19.0	11.0	9.0	0.0	0.0	1.0	0.0	0.0	0.0
17.409	0.0	7.0	2.0	0.0	0.0	15.0	19.0	23.0	12.0	7.0	0.0	0.0	0.0	0.0	0.0	0.0
17.438	0.0	9.0	4.0	0.0	0.0	19.0	22.0	25.0	12.0	4.0	0.0	0.0	0.0	0.0	0.0	0.0
17.469	0.0	11.0	5.0	1.0	0.0	22.0	23.0	26.0	12.0	1.0	0.0	0.0	0.0	0.0	0.0	0.0
17.498	21.0	13.0	6.0	1.0	0.0	22.0	21.0	25.0	11.0	0.0	0.0	0.0	0.0	0.0	0.0	0.0
17.531	22.0	14.0	6.0	1.0	0.0	24.0	18.0	20.0	9.0	0.0	0.0	0.0	0.0	0.0	0.0	0.0
17.559	19.0	13.0	2.0	0.0	0.0	17.0	4.0	3.0	4.0	0.0	0.0	0.0	0.0	0.0	0.0	0.0
17.59	0.0	9.0	0.0	0.0	0.0	12.0	1.0	1.0	3.0	0.0	0.0	0.0	0.0	0.0	0.0	0.0
17.619	0.0	3.0	0.0	0.0	0.0	5.0	0.0	0.0	0.0	0.0	0.0	0.0	0.0	0.0	0.0	0.0
17.648	0.0	0.0	0.0	0.0	0.0	0.0	0.0	0.0	0.0	0.0	0.0	0.0	0.0	0.0	0.0	0.0
17.68	0.0	0.0	0.0	0.0	0.0	0.0	0.0	0.0	0.0	0.0	0.0	0.0	0.0	0.0	0.0	0.0
17.709	0.0	0.0	0.0	0.0	0.0	0.0	0.0	0.0	0.0	0.0	0.0	0.0	0.0	0.0	0.0	0.0
17.738	0.0	0.0	0.0	0.0	0.0	0.0	0.0	0.0	0.0	0.0	0.0	0.0	0.0	0.0	0.0	0.0
17.775	0.0	0.0	0.0	0.0	0.0	0.0	0.0	0.0	0.0	0.0	0.0	0.0	0.0	0.0	0.0	0.0
17.801	0.0	0.0	0.0	0.0	0.0	0.0	0.0	0.0	0.0	0.0	0.0	0.0	0.0	0.0	0.0	0.0
17.83	0.0	0.0	0.0	0.0	0.0	0.0	0.0	0.0	0.0	0.0	0.0	0.0	0.0	0.0	0.0	0.0
17.859	0.0	0.0	0.0	0.0	0.0	0.0	0.0	0.0	0.0	0.0	0.0	0.0	0.0	0.0	0.0	0.0
17.888	0.0	0.0	0.0	0.0	0.0	0.0	0.0	0.0	0.0	0.0	0.0	0.0	0.0	0.0	0.0	0.0
17.918	0.0	0.0	0.0	0.0	0.0	0.0	0.0	0.0	0.0	0.0	0.0	0.0	0.0	0.0	0.0	0.0
17.946	0.0	0.0	0.0	0.0	0.0	0.0	0.0	0.0	0.0	0.0	0.0	0.0	0.0	0.0	0.0	0.0
17.982	0.0	0.0	0.0	0.0	0.0	0.0	0.0	0.0	0.0	0.0	0.0	0.0	0.0	0.0	0.0	0.0
18.007	0.0	0.0	0.0	0.0	0.0	0.0	0.0	0.0	0.0	0.0	0.0	0.0	0.0	0.0	0.0	0.0
18.037	0.0	0.0	0.0	0.0	0.0	0.0	0.0	0.0	0.0	0.0	0.0	0.0	0.0	0.0	0.0	0.0
18.067	0.0	0.0	0.0	0.0	0.0	0.0	0.0	0.0	0.0	0.0	0.0	0.0	0.0	0.0	0.0	0.0
18.097	0.0	0.0	0.0	0.0	0.0	0.0	0.0	0.0	0.0	0.0	0.0	0.0	0.0	0.0	0.0	0.0
18.127	0.0	0.0	0.0	0.0	0.0	0.0	0.0	0.0	0.0	0.0	0.0	0.0	0.0	0.0	0.0	0.0
18.157	0.0	0.0	0.0	0.0	0.0	0.0	0.0	0.0	0.0	0.0	0.0	0.0	0.0	0.0	0.0	0.0
18.186	0.0	0.0	0.0	0.0	0.0	0.0	0.0	0.0	0.0	0.0	0.0	0.0	0.0	0.0	0.0	0.0
18.219	0.0	0.0	0.0	0.0	0.0	0.0	0.0	0.0	0.0	0.0	0.0	0.0	0.0	0.0	0.0	0.0
18.245	0.0	0.0	0.0	0.0	0.0	0.0	0.0	0.0	0.0	0.0	0.0	0.0	0.0	0.0	0.0	0.0
18.275	0.0	0.0	0.0	0.0	0.0	0.0	2.0	5.0	2.0	0.0	0.0	0.0	0.0	0.0	0.0	0.0
18.309	0.0	0.0	0.0	0.0	0.0	0.0	3.0	6.0	3.0	0.0	0.0	0.0	0.0	0.0	0.0	0.0
18.335	0.0	0.0	0.0	0.0	0.0	0.0	3.0	5.0	3.0	2.0	0.0	0.0	0.0	0.0	0.0	0.0
18.367	0.0	0.0	0.0	0.0	0.0	0.0	3.0	6.0	4.0	3.0	0.0	0.0	2.0	0.0	1.0	1.0
18.396	0.0	0.0	0.0	0.0	0.0	0.0	3.0	6.0	7.0	5.0	0.0	4.0	7.0	2.0	9.0	5.0
18.426	0.0	0.0	0.0	0.0	0.0	0.0	3.0	6.0	8.0	7.0	0.0	9.0	12.0	6.0	16.0	11.0
