# Supplementary material for: Level-Ground and Stair Adaptation for Hip Exoskeletons Based on Continuous Locomotion Mode Perception
Source: Cyborg Bionic Syst. 2025 Apr 22;6:0248. doi: 10.34133/cbsystems.0248 (PMC12012296; doi:10.34133/cbsystems.0248)
Supplement: Supplementary 1 — Data files S1 to S61 [file cbsystems.0248.f1.zip › 10_HipAngle.csv]

time	angle
6.263	78.2300033569336
6.27	78.37999725341797
6.28	78.44000244140625
6.291	78.41999816894531
6.306	78.37999725341797
6.31	78.25
6.321	78.0
6.331	77.5
6.347	76.79000091552734
6.355	75.91999816894531
6.364	74.83000183105469
6.392	73.41999816894531
6.396	66.7699966430664
6.408	62.869998931884766
6.414	59.130001068115234
6.421	55.95000076293945
6.435	53.22999954223633
6.454	51.130001068115234
6.461	49.5099983215332
6.494	48.119998931884766
6.496	46.72999954223633
6.502	45.029998779296875
6.519	42.95000076293945
6.531	40.61000061035156
6.534	38.150001525878906
6.545	32.869998931884766
6.557	30.389999389648438
6.563	28.270000457763672
6.575	26.3700008392334
6.584	22.950000762939453
6.626	21.56999969482422
6.637	20.020000457763672
6.647	19.790000915527344
6.657	19.81999969482422
6.663	19.75
6.665	19.59000015258789
6.677	19.299999237060547
6.69	18.860000610351562
6.705	17.889999389648438
6.722	17.5
6.735	16.90999984741211
6.789	16.690000534057617
6.794	16.56999969482422
6.797	16.459999084472656
6.803	15.609999656677246
6.819	14.899999618530273
6.821	14.109999656677246
6.836	13.34000015258789
6.844	12.6899995803833
6.877	12.1899995803833
6.88	11.59000015258789
6.904	11.09000015258789
6.909	10.760000228881836
6.913	10.380000114440918
6.935	9.9399995803833
6.941	9.0600004196167
6.983	8.630000114440918
7.016	7.829999923706055
7.023	7.480000019073486
7.026	7.210000038146973
7.034	7.010000228881836
7.04	6.760000228881836
7.081	6.71999979019165
7.087	6.71999979019165
7.126	6.590000152587891
7.132	6.21999979019165
7.134	5.690000057220459
7.155	5.139999866485596
7.162	4.409999847412109
7.165	4.489999771118164
7.171	5.070000171661377
7.18	5.539999961853027
7.191	6.110000133514404
7.213	6.78000020980835
7.215	7.599999904632568
7.221	8.680000305175781
7.231	10.25
7.244	12.390000343322754
7.26	15.039999961853027
7.263	17.93000030517578
7.276	21.209999084472656
7.292	24.969999313354492
7.305	32.400001525878906
7.311	36.119998931884766
7.332	39.349998474121094
7.343	43.90999984741211
7.351	45.310001373291016
7.369	46.40999984741211
7.372	47.599998474121094
7.38	48.970001220703125
7.39	50.58000183105469
7.4	52.41999816894531
7.412	54.33000183105469
7.421	56.18000030517578
7.434	57.90999984741211
7.44	59.58000183105469
7.45	61.20000076293945
7.461	62.79999923706055
7.47	64.37999725341797
7.48	65.87000274658203
7.49	67.29000091552734
7.501	68.61000061035156
7.51	69.83000183105469
7.521	70.95999908447266
7.541	72.0199966430664
7.551	73.91999816894531
7.56	74.73999786376953
7.57	75.44999694824219
7.581	75.9800033569336
7.591	76.30000305175781
7.601	76.58999633789062
7.61	76.77999877929688
7.62	76.86000061035156
7.644	76.87000274658203
7.65	76.7300033569336
7.66	76.58999633789062
7.67	76.30000305175781
7.682	75.83999633789062
7.695	75.08999633789062
7.718	74.19000244140625
7.722	73.02999877929688
7.748	68.81999969482422
7.75	61.54999923706055
7.761	58.02000045776367
7.773	54.849998474121094
7.781	52.09000015258789
7.792	49.93000030517578
7.801	48.25
7.813	46.75
7.828	45.2400016784668
7.831	43.380001068115234
7.842	41.18000030517578
7.85	38.72999954223633
7.861	36.029998779296875
7.871	33.08000183105469
7.88	30.270000457763672
7.891	27.920000076293945
7.9	25.950000762939453
7.91	24.209999084472656
7.92	22.68000030517578
7.93	21.420000076293945
7.949	20.510000228881836
7.952	19.889999389648438
7.961	19.479999542236328
7.97	19.219999313354492
7.981	19.040000915527344
7.99	18.770000457763672
8.001	18.3799991607666
8.01	17.889999389648438
8.022	17.350000381469727
8.03	16.760000228881836
8.047	16.170000076293945
8.05	15.619999885559082
8.06	15.09000015258789
8.07	14.600000381469727
8.082	14.100000381469727
8.09	13.65999984741211
8.101	13.329999923706055
8.11	13.109999656677246
8.12	12.90999984741211
8.131	12.609999656677246
8.15	12.109999656677246
8.161	10.649999618530273
8.17	9.829999923706055
8.181	9.0600004196167
8.19	8.380000114440918
8.204	7.820000171661377
8.211	7.340000152587891
8.221	6.949999809265137
8.231	6.590000152587891
8.24	6.269999980926514
8.251	5.989999771118164
8.261	5.71999979019165
8.27	5.46999979019165
8.28	5.260000228881836
8.29	5.079999923706055
8.301	4.909999847412109
8.31	4.760000228881836
8.32	4.639999866485596
8.354	4.5
8.357	4.329999923706055
8.36	4.329999923706055
8.37	4.329999923706055
8.384	4.329999923706055
8.393	4.329999923706055
8.401	4.320000171661377
8.427	4.309999942779541
8.433	4.079999923706055
8.48	3.619999885559082
8.483	2.009999990463257
8.486	0.4699999988079071
8.49	-0.029999999329447746
8.501	-0.3100000023841858
8.513	-0.33000001311302185
8.52	-0.23999999463558197
8.53	-0.11999999731779099
8.54	0.03999999910593033
8.551	0.23000000417232513
8.561	0.5
8.57	0.8999999761581421
8.58	1.4500000476837158
8.592	2.2100000381469727
8.6	3.259999990463257
8.611	4.610000133514404
8.62	6.179999828338623
8.63	7.909999847412109
8.64	9.819999694824219
8.652	11.930000305175781
8.661	14.520000457763672
8.679	17.389999389648438
8.699	20.540000915527344
8.753	24.229999542236328
8.756	27.809999465942383
8.805	31.18000030517578
8.809	36.88999938964844
8.813	40.959999084472656
8.818	42.90999984741211
8.824	44.95000076293945
8.832	47.060001373291016
8.836	49.209999084472656
8.84	51.43000030517578
8.843	53.66999816894531
8.847	57.869998931884766
8.85	61.810001373291016
8.88	63.79999923706055
8.883	65.76000213623047
8.892	69.36000061035156
8.9	71.04000091552734
8.91	72.63999938964844
8.923	74.16000366210938
8.93	75.5199966430664
8.941	76.68000030517578
8.952	77.69999694824219
8.96	78.52999877929688
8.971	79.25
8.981	79.77999877929688
8.99	80.13999938964844
9.0	80.47000122070312
9.013	80.73999786376953
9.022	80.9800033569336
9.035	81.0999984741211
9.042	81.06999969482422
9.051	81.0
9.06	80.76000213623047
9.071	80.16000366210938
9.08	77.98999786376953
9.091	75.0199966430664
9.101	71.73999786376953
9.11	68.6500015258789
9.121	65.93000030517578
9.15	63.58000183105469
9.151	61.70000076293945
9.177	60.209999084472656
9.181	57.68000030517578
9.207	54.54999923706055
9.212	52.65999984741211
9.223	48.61000061035156
9.295	46.52000045776367
9.3	42.0099983215332
9.306	39.79999923706055
9.311	37.810001373291016
9.331	34.630001068115234
9.335	32.15999984741211
9.35	29.959999084472656
9.352	28.260000228881836
9.399	27.6299991607666
9.418	26.610000610351562
9.422	26.049999237060547
9.446	25.40999984741211
9.449	24.719999313354492
9.455	24.0
9.539	23.280000686645508
9.542	22.639999389648438
9.546	21.549999237060547
9.549	20.610000610351562
9.553	19.8799991607666
9.557	19.540000915527344
9.561	17.670000076293945
9.57	16.920000076293945
9.584	16.170000076293945
9.593	15.5
9.602	14.949999809265137
9.611	14.510000228881836
9.622	14.119999885559082
9.631	13.779999732971191
9.64	13.380000114440918
9.65	12.920000076293945
9.666	12.40999984741211
9.67	11.890000343322754
9.687	11.40999984741211
9.691	10.989999771118164
9.7	10.640000343322754
9.712	10.350000381469727
9.72	10.100000381469727
9.73	9.869999885559082
9.74	9.630000114440918
9.75	9.399999618530273
9.762	9.210000038146973
9.77	9.069999694824219
9.789	8.9399995803833
9.792	8.789999961853027
9.8	8.619999885559082
9.811	8.40999984741211
9.821	8.079999923706055
9.831	7.5
9.841	6.679999828338623
9.85	5.71999979019165
9.861	4.809999942779541
9.87	4.019999980926514
9.897	3.380000114440918
9.899	2.930000066757202
9.903	2.7100000381469727
9.91	2.700000047683716
9.92	2.7300000190734863
9.931	2.7100000381469727
9.94	2.7300000190734863
9.95	2.740000009536743
9.961	2.799999952316284
9.971	3.0299999713897705
9.981	3.490000009536743
9.995	4.230000019073486
10.0	5.320000171661377
10.01	6.75
10.02	8.470000267028809
10.032	10.510000228881836
10.04	12.800000190734863
10.051	15.229999542236328
10.06	17.889999389648438
10.071	20.93000030517578
10.081	24.479999542236328
10.099	28.1299991607666
10.101	31.75
10.11	35.22999954223633
10.12	38.029998779296875
10.131	40.310001373291016
10.141	42.36000061035156
10.15	44.34000015258789
10.16	46.34000015258789
10.17	48.459999084472656
10.181	50.7599983215332
10.199	53.25
10.201	55.7400016784668
10.211	58.060001373291016
10.22	60.310001373291016
10.23	62.560001373291016
10.24	64.80000305175781
10.251	66.91999816894531
10.26	68.9000015258789
10.271	70.8499984741211
10.281	72.75
10.292	74.58999633789062
10.3	76.27999877929688
10.31	77.83000183105469
10.32	79.2699966430664
10.33	80.61000061035156
10.344	81.87000274658203
10.365	83.05000305175781
10.373	85.2300033569336
10.38	86.1500015258789
10.39	86.94999694824219
10.402	87.54000091552734
10.41	87.98999786376953
10.42	88.33999633789062
10.43	88.6500015258789
10.44	88.83000183105469
10.451	88.77999877929688
10.46	88.7300033569336
10.47	88.6500015258789
10.481	88.4000015258789
10.49	87.9800033569336
10.504	87.33999633789062
10.511	86.52999877929688
10.521	85.66999816894531
10.53	84.6500015258789
10.54	83.41999816894531
10.551	80.7300033569336
10.561	77.55999755859375
10.572	74.33999633789062
10.58	71.30999755859375
10.591	68.94999694824219
10.606	67.51000213623047
10.61	66.58000183105469
10.62	65.68000030517578
10.631	64.73999786376953
10.64	63.5
10.651	61.93000030517578
10.662	60.130001068115234
10.671	58.27000045776367
10.68	56.400001525878906
10.69	54.599998474121094
10.7	52.95000076293945
10.711	51.43000030517578
10.72	50.11000061035156
10.73	49.0
10.74	47.97999954223633
10.75	47.040000915527344
10.762	46.11000061035156
10.77	45.15999984741211
10.781	44.06999969482422
10.79	42.88999938964844
10.8	41.63999938964844
10.814	40.36000061035156
10.82	39.13999938964844
10.83	37.9900016784668
10.84	36.849998474121094
10.85	35.72999954223633
10.86	34.61000061035156
10.872	33.5099983215332
10.88	32.40999984741211
10.89	31.31999969482422
10.9	30.280000686645508
10.923	29.18000030517578
10.931	26.989999771118164
10.94	26.010000228881836
10.95	25.100000381469727
10.96	24.18000030517578
10.97	23.09000015258789
10.987	21.84000015258789
11.004	20.5
11.015	17.93000030517578
11.02	16.889999389648438
11.03	16.020000457763672
11.088	15.420000076293945
11.097	14.90999984741211
11.15	14.09000015258789
11.15	13.899999618530273
11.172	13.829999923706055
11.202	13.800000190734863
11.207	13.699999809265137
11.211	13.479999542236328
11.237	13.069999694824219
11.287	12.5600004196167
11.296	11.880000114440918
11.305	11.579999923706055
11.311	11.270000457763672
11.315	10.390000343322754
11.317	10.0600004196167
11.326	9.850000381469727
11.334	6.019999980926514
11.452	3.549999952316284
11.465	1.840000033378601
11.469	1.3700000047683716
12.184	1.0800000429153442
12.187	0.9399999976158142
12.193	0.9399999976158142
12.198	0.949999988079071
12.202	4.659999847412109
12.205	9.229999542236328
12.209	43.060001373291016
12.21	42.40999984741211
12.22	41.619998931884766
12.23	40.439998626708984
12.258	39.0
12.27	37.41999816894531
12.272	34.43000030517578
12.281	33.27000045776367
12.29	32.38999938964844
12.304	31.59000015258789
12.311	30.81999969482422
12.32	30.059999465942383
12.334	29.239999771118164
12.34	28.43000030517578
12.353	27.479999542236328
12.361	26.489999771118164
12.373	25.389999389648438
12.382	24.270000457763672
12.392	23.1200008392334
12.403	21.979999542236328
12.41	20.899999618530273
12.42	19.90999984741211
12.433	19.1200008392334
12.442	18.420000076293945
12.451	17.770000457763672
12.461	17.219999313354492
12.472	16.540000915527344
12.483	15.770000457763672
12.491	14.9399995803833
12.502	14.020000457763672
12.511	13.170000076293945
12.521	12.359999656677246
12.53	11.710000038146973
12.541	11.220000267028809
12.555	10.75
12.56	10.34000015258789
12.571	10.09000015258789
12.581	9.949999809265137
12.593	9.859999656677246
12.605	9.739999771118164
12.61	9.5
12.622	9.119999885559082
12.637	8.6899995803833
12.646	8.34000015258789
12.662	8.149999618530273
12.664	8.09000015258789
12.673	8.109999656677246
12.682	8.09000015258789
12.695	8.09000015258789
12.702	8.09000015258789
12.711	8.09000015258789
12.721	8.0600004196167
12.73	7.949999809265137
12.741	7.730000019073486
12.756	7.429999828338623
12.762	7.170000076293945
12.773	7.050000190734863
12.784	7.010000228881836
12.79	6.809999942779541
12.8	6.309999942779541
12.812	5.630000114440918
12.821	4.730000019073486
12.831	3.869999885559082
12.847	3.0299999713897705
12.851	2.390000104904175
12.86	2.0799999237060547
12.873	1.9900000095367432
12.881	2.049999952316284
12.892	2.130000114440918
12.901	2.3499999046325684
12.912	2.809999942779541
12.921	3.4700000286102295
12.934	4.260000228881836
12.941	5.289999961853027
12.95	6.460000038146973
12.965	8.3100004196167
12.98	10.630000114440918
12.99	13.109999656677246
12.992	15.449999809265137
13.001	17.780000686645508
13.014	20.1200008392334
13.021	22.479999542236328
13.031	24.809999465942383
13.041	27.049999237060547
13.053	29.260000228881836
13.067	31.549999237060547
13.077	33.95000076293945
13.086	36.310001373291016
13.09	38.54999923706055
13.1	40.790000915527344
13.11	43.06999969482422
13.121	45.31999969482422
13.13	47.43000030517578
13.14	49.470001220703125
13.15	51.54999923706055
13.174	53.66999816894531
13.181	57.810001373291016
13.191	59.81999969482422
13.201	61.88999938964844
13.211	63.9900016784668
13.223	66.05000305175781
13.231	67.97000122070312
13.241	69.80999755859375
13.25	71.58999633789062
13.264	73.30999755859375
13.27	74.98999786376953
13.28	76.5
13.29	77.86000061035156
13.304	79.05000305175781
13.313	80.08999633789062
13.322	81.0
13.331	81.79000091552734
13.341	82.43000030517578
13.351	83.0199966430664
13.361	83.48999786376953
13.374	83.68000030517578
13.381	83.80000305175781
13.391	83.83999633789062
13.4	83.83000183105469
13.411	83.80999755859375
13.42	83.69000244140625
13.43	83.41999816894531
13.44	82.91000366210938
13.451	82.3499984741211
13.46	81.62000274658203
13.474	80.66000366210938
13.48	79.69000244140625
13.49	78.72000122070312
13.501	77.81999969482422
13.511	76.87000274658203
13.52	75.88999938964844
13.531	74.83999633789062
13.54	72.94000244140625
13.55	69.7699966430664
13.56	66.41999816894531
13.578	63.06999969482422
13.58	59.9900016784668
13.59	57.56999969482422
13.6	55.959999084472656
13.611	54.970001220703125
13.621	54.380001068115234
13.635	54.150001525878906
13.64	54.15999984741211
13.65	54.15999984741211
13.662	53.90999984741211
13.671	53.349998474121094
13.681	52.279998779296875
13.69	50.869998931884766
13.7	49.209999084472656
13.711	47.380001068115234
13.72	45.41999816894531
13.734	43.45000076293945
13.74	41.63999938964844
13.75	40.04999923706055
13.761	38.68000030517578
13.773	37.52000045776367
13.781	36.52000045776367
13.796	35.709999084472656
13.803	35.0099983215332
13.811	34.459999084472656
13.82	33.81999969482422
13.833	33.04999923706055
13.84	32.29999923706055
13.852	31.440000534057617
13.862	30.549999237060547
13.87	29.579999923706055
13.884	28.600000381469727
13.891	27.56999969482422
13.901	26.530000686645508
13.917	25.520000457763672
13.92	24.700000762939453
13.931	23.93000030517578
13.941	23.190000534057617
13.95	22.31999969482422
13.96	21.25
13.97	20.06999969482422
13.985	18.8799991607666
13.99	17.719999313354492
14.0	16.729999542236328
14.012	15.869999885559082
14.02	15.239999771118164
14.031	14.649999618530273
14.04	14.119999885559082
14.052	13.75
14.061	13.40999984741211
14.071	12.920000076293945
14.082	12.350000381469727
14.09	11.829999923706055
14.101	11.390000343322754
14.11	10.880000114440918
14.122	10.390000343322754
14.13	10.010000228881836
14.143	9.779999732971191
14.151	9.550000190734863
14.16	9.210000038146973
14.17	8.800000190734863
14.189	8.4399995803833
14.191	8.229999542236328
14.201	8.220000267028809
14.211	8.25
14.22	8.25
14.23	8.25
14.24	8.25
14.25	8.25
14.26	8.229999542236328
14.271	8.210000038146973
14.28	8.15999984741211
14.295	8.050000190734863
14.306	7.849999904632568
14.311	7.510000228881836
14.321	7.03000020980835
14.33	6.590000152587891
14.34	6.320000171661377
14.351	6.199999809265137
14.361	6.139999866485596
14.37	6.019999980926514
14.38	5.849999904632568
14.391	5.610000133514404
14.401	5.349999904632568
14.41	5.159999847412109
14.421	5.110000133514404
14.43	5.090000152587891
14.44	4.920000076293945
14.451	4.590000152587891
14.46	4.239999771118164
14.47	3.930000066757202
14.481	3.7100000381469727
14.525	3.7100000381469727
14.528	4.710000038146973
14.533	6.53000020980835
14.541	11.920000076293945
14.556	14.789999961853027
14.561	17.56999969482422
14.573	20.31999969482422
14.58	23.059999465942383
14.611	25.540000915527344
14.615	29.760000228881836
14.62	31.760000228881836
14.63	33.810001373291016
14.641	35.880001068115234
14.65	37.93000030517578
14.66	40.02000045776367
14.67	42.220001220703125
14.68	44.5
14.691	46.709999084472656
14.703	48.849998474121094
14.711	51.029998779296875
14.723	53.290000915527344
14.731	55.540000915527344
14.741	57.720001220703125
14.75	59.849998474121094
14.762	62.040000915527344
14.77	64.2300033569336
14.78	66.37000274658203
14.79	68.37999725341797
14.804	70.33000183105469
14.81	72.23999786376953
14.821	74.08999633789062
14.83	75.8499984741211
14.841	77.44000244140625
14.85	78.94000244140625
14.864	80.33999633789062
14.87	81.68000030517578
14.881	82.94000244140625
14.891	84.0999984741211
14.91	85.18000030517578
14.911	86.08000183105469
14.922	86.80999755859375
14.93	87.36000061035156
14.942	87.68000030517578
14.953	87.93000030517578
14.961	88.06999969482422
14.972	88.08999633789062
14.981	88.08000183105469
14.991	88.04000091552734
15.039	87.91000366210938
15.05	87.73999786376953
15.054	86.95999908447266
15.058	85.45999908447266
15.06	84.4000015258789
15.07	83.11000061035156
15.08	80.30999755859375
15.094	76.95999908447266
15.1	73.43000030517578
15.111	70.0199966430664
15.12	67.12000274658203
15.13	64.66000366210938
15.141	62.86000061035156
15.151	61.47999954223633
15.786	60.31999969482422
15.789	58.18000030517578
15.791	57.11000061035156
15.795	56.040000915527344
15.798	54.34000015258789
15.801	53.52000045776367
15.802	53.5099983215332
15.806	5.019999980926514
15.812	4.070000171661377
15.834	3.640000104904175
15.837	3.7300000190734863
15.84	3.950000047683716
15.851	4.010000228881836
15.861	3.75
15.87	3.2300000190734863
15.883	2.5399999618530273
15.89	1.8700000047683716
15.901	1.2699999809265137
15.91	0.7599999904632568
15.922	0.38999998569488525
15.931	0.1599999964237213
15.941	0.019999999552965164
15.951	-0.05000000074505806
15.961	-0.009999999776482582
15.971	-0.029999999329447746
15.982	-0.019999999552965164
15.99	-0.019999999552965164
16.001	-0.019999999552965164
16.01	-0.019999999552965164
16.022	-0.009999999776482582
16.033	0.029999999329447746
16.04	0.17000000178813934
16.052	0.550000011920929
16.06	1.2599999904632568
16.071	2.2899999618530273
16.09	3.609999895095825
16.094	5.159999847412109
16.101	6.769999980926514
16.11	8.770000457763672
16.124	11.430000305175781
16.143	14.930000305175781
16.153	22.600000381469727
16.16	26.510000228881836
16.171	30.09000015258789
16.181	33.75
16.191	37.25
16.201	40.5099983215332
16.21	43.75
16.221	46.63999938964844
16.246	48.83000183105469
16.251	52.15999984741211
16.26	53.790000915527344
16.273	55.5099983215332
16.285	57.25
16.295	58.959999084472656
16.301	60.630001068115234
16.31	62.22999954223633
16.326	63.75
16.331	65.18000030517578
16.341	66.48999786376953
16.353	67.6500015258789
16.36	68.68000030517578
16.373	69.55999755859375
16.382	70.30999755859375
16.391	70.81999969482422
16.401	71.19999694824219
16.411	71.44000244140625
16.426	71.45999908447266
16.43	71.37999725341797
16.444	71.29000091552734
16.452	71.12000274658203
16.461	71.05000305175781
16.471	71.0999984741211
16.48	71.08000183105469
16.491	71.08000183105469
16.5	71.02999877929688
16.51	70.83000183105469
16.521	70.38999938964844
16.531	69.7300033569336
16.546	68.9000015258789
16.551	67.91999816894531
16.56	66.77999877929688
16.571	65.48999786376953
16.58	64.01000213623047
16.591	62.40999984741211
16.603	60.720001220703125
16.611	58.9900016784668
16.621	57.220001220703125
16.631	55.31999969482422
16.654	53.279998779296875
16.66	51.15999984741211
16.661	49.08000183105469
16.67	47.040000915527344
16.68	44.939998626708984
16.692	42.7599983215332
16.702	40.560001373291016
16.711	38.439998626708984
16.722	36.29999923706055
16.73	34.04999923706055
16.74	31.719999313354492
16.753	29.5
16.765	27.530000686645508
16.771	25.739999771118164
16.781	24.18000030517578
16.792	22.780000686645508
16.818	21.540000915527344
16.827	20.469999313354492
16.831	18.81999969482422
16.843	18.229999542236328
16.855	17.780000686645508
16.862	17.469999313354492
16.874	17.280000686645508
16.88	17.15999984741211
16.891	17.0
16.901	16.770000457763672
16.911	16.469999313354492
16.92	16.100000381469727
16.931	15.720000267028809
16.941	15.359999656677246
16.961	15.039999961853027
16.963	14.770000457763672
16.97	14.479999542236328
16.98	14.239999771118164
16.991	14.119999885559082
17.001	14.050000190734863
17.011	13.890000343322754
17.021	13.529999732971191
17.032	12.930000305175781
17.04	12.15999984741211
17.052	11.319999694824219
17.061	10.510000228881836
17.071	9.8100004196167
17.085	9.25
17.09	8.819999694824219
17.1	8.460000038146973
17.113	8.140000343322754
17.12	7.789999961853027
17.131	7.389999866485596
17.14	6.96999979019165
17.15	6.550000190734863
17.163	6.150000095367432
17.173	5.789999961853027
17.181	5.449999809265137
17.194	5.150000095367432
17.253	4.889999866485596
17.267	4.429999828338623
17.271	4.21999979019165
17.275	3.809999942779541
17.279	3.559999942779541
17.282	3.4800000190734863
17.29	3.430000066757202
17.3	3.3499999046325684
17.313	3.3399999141693115
17.323	3.3299999237060547
17.331	3.3299999237060547
17.34	3.259999990463257
17.353	2.9100000858306885
17.364	2.2300000190734863
17.37	1.3600000143051147
17.383	0.49000000953674316
17.39	-0.25
17.401	-0.8199999928474426
17.411	-1.159999966621399
17.421	-1.2400000095367432
17.431	-1.2000000476837158
17.441	-1.1200000047683716
17.451	-1.0299999713897705
17.463	-0.9900000095367432
17.471	-0.8700000047683716
17.481	-0.6600000262260437
17.49	-0.33000001311302185
17.501	0.15000000596046448
17.51	0.75
17.522	1.5299999713897705
17.531	2.5
17.54	3.619999885559082
17.551	4.920000076293945
17.57	6.409999847412109
17.573	8.100000381469727
17.581	10.050000190734863
17.599	12.569999694824219
17.603	15.59000015258789
17.612	18.899999618530273
17.621	22.690000534057617
17.632	26.6200008392334
17.642	30.209999084472656
17.65	33.7400016784668
17.66	36.7400016784668
17.672	38.91999816894531
17.685	40.66999816894531
17.69	42.22999954223633
17.701	43.81999969482422
17.71	45.560001373291016
17.721	47.41999816894531
17.731	49.40999984741211
17.741	51.52000045776367
17.753	53.65999984741211
17.76	55.75
17.775	57.68000030517578
17.781	59.529998779296875
17.79	61.310001373291016
17.801	63.029998779296875
17.81	64.70999908447266
17.822	66.30000305175781
17.842	67.79000091552734
17.847	69.19999694824219
17.851	70.56999969482422
17.862	71.9000015258789
17.872	73.16000366210938
17.881	74.41999816894531
17.89	75.54000091552734
17.901	76.44000244140625
17.91	77.19000244140625
17.921	77.80999755859375
17.931	78.19999694824219
17.94	78.4800033569336
17.951	78.62000274658203
17.96	78.62999725341797
17.972	78.62000274658203
17.982	78.58999633789062
17.991	78.54000091552734
18.003	78.36000061035156
18.013	78.0199966430664
18.021	77.41999816894531
18.032	76.6500015258789
18.04	75.7300033569336
18.051	74.62000274658203
18.06	72.68000030517578
18.073	69.61000061035156
18.082	66.37000274658203
18.092	62.95000076293945
18.101	59.720001220703125
18.11	56.9900016784668
18.12	54.63999938964844
18.13	52.59000015258789
18.145	50.83000183105469
18.151	49.290000915527344
18.16	47.7599983215332
18.171	46.040000915527344
18.18	44.08000183105469
18.195	41.88999938964844
18.203	39.630001068115234
18.21	37.349998474121094
18.222	35.029998779296875
18.233	32.720001220703125
18.255	30.6200008392334
18.263	27.56999969482422
18.3	26.350000381469727
18.304	25.25
18.315	24.260000228881836
18.32	22.579999923706055
18.323	21.920000076293945
18.331	21.40999984741211
18.345	21.030000686645508
18.352	20.670000076293945
18.366	20.290000915527344
18.371	19.84000015258789
18.406	19.350000381469727
18.41	18.420000076293945
18.423	17.690000534057617
18.431	17.40999984741211
18.448	17.18000030517578
18.45	16.959999084472656
