# Supplementary material for: Level-Ground and Stair Adaptation for Hip Exoskeletons Based on Continuous Locomotion Mode Perception
Source: Cyborg Bionic Syst. 2025 Apr 22;6:0248. doi: 10.34133/cbsystems.0248 (PMC12012296; doi:10.34133/cbsystems.0248)
Supplement: Supplementary 1 — Data files S1 to S61 [file cbsystems.0248.f1.zip › 10_LocomotionMode.csv]

time	lm
6.3	0
6.398	0
6.508	0
6.609	0
6.698	0
6.797	0
6.916	0
7.072	0
7.152	0
7.261	0
7.355	0
7.457	0
7.62	0
7.736	0
7.845	0
7.946	0
8.035	0
8.133	0
8.232	0
8.412	0
8.601	0
8.691	0
8.787	0
8.89	0
8.969	0
9.072	0
9.17	0
9.274	0
9.352	0
9.468	0
9.525	0
9.636	0
9.747	0
9.823	0
9.937	0
10.035	1
10.109	1
10.22	1
10.281	1
10.393	1
10.49	1
10.579	1
10.682	1
10.795	1
10.894	1
10.955	1
11.059	1
11.163	1
11.264	1
11.353	1
11.463	1
11.558	1
11.623	1
11.742	1
11.828	1
11.943	1
12.027	1
12.243	1
12.301	1
12.394	1
12.515	1
12.619	1
12.711	1
12.807	1
12.925	1
12.986	1
13.082	1
13.167	1
13.25	1
13.362	1
13.467	1
13.655	1
13.746	1
13.839	1
13.942	1
14.043	1
14.142	1
14.245	1
14.406	1
14.507	1
14.616	1
14.708	1
14.81	1
14.91	1
15.027	1
15.099	1
15.173	1
15.289	1
15.375	0
15.463	0
15.562	0
15.672	0
15.735	0
15.831	0
15.936	0
16.031	0
16.121	0
16.239	0
16.34	0
16.411	0
16.487	0
16.603	0
16.687	0
16.797	0
16.896	0
17.005	0
17.089	0
17.266	0
17.358	0
17.472	0
17.575	0
17.657	0
17.737	0
17.838	0
17.927	0
18.03	0
18.129	0
18.312	0
18.394	0
