# Supplementary material for: Level-Ground and Stair Adaptation for Hip Exoskeletons Based on Continuous Locomotion Mode Perception
Source: Cyborg Bionic Syst. 2025 Apr 22;6:0248. doi: 10.34133/cbsystems.0248 (PMC12012296; doi:10.34133/cbsystems.0248)
Supplement: Supplementary 1 — Data files S1 to S61 [file cbsystems.0248.f1.zip › 11_FootPress.csv]

time	press1	press2	press3	press4	press5	press6	press7	press8	press9	press10	press11	press12	press13	press14	press15	press16
6.326	0.0	0.0	0.0	0.0	0.0	0.0	0.0	0.0	0.0	0.0	0.0	0.0	0.0	0.0	0.0	0.0
6.352	0.0	0.0	0.0	0.0	0.0	0.0	0.0	0.0	0.0	0.0	0.0	0.0	0.0	0.0	0.0	0.0
6.382	0.0	0.0	0.0	0.0	0.0	0.0	0.0	0.0	0.0	0.0	0.0	0.0	0.0	0.0	0.0	0.0
6.412	0.0	0.0	0.0	0.0	0.0	0.0	0.0	0.0	0.0	0.0	0.0	0.0	0.0	0.0	0.0	0.0
6.442	0.0	0.0	0.0	0.0	0.0	0.0	0.0	0.0	0.0	0.0	0.0	0.0	0.0	0.0	0.0	0.0
6.472	0.0	0.0	0.0	0.0	0.0	0.0	0.0	0.0	0.0	0.0	0.0	0.0	0.0	0.0	0.0	0.0
6.509	0.0	0.0	0.0	0.0	0.0	0.0	0.0	0.0	0.0	0.0	0.0	0.0	0.0	0.0	0.0	0.0
6.532	0.0	0.0	0.0	0.0	0.0	0.0	0.0	0.0	0.0	0.0	0.0	0.0	0.0	0.0	0.0	0.0
6.563	0.0	0.0	0.0	0.0	0.0	0.0	0.0	0.0	0.0	0.0	0.0	0.0	0.0	0.0	0.0	0.0
6.592	0.0	0.0	0.0	0.0	0.0	0.0	0.0	0.0	0.0	0.0	0.0	0.0	0.0	0.0	0.0	0.0
6.621	0.0	0.0	0.0	0.0	0.0	0.0	1.0	4.0	5.0	0.0	0.0	0.0	0.0	0.0	0.0	0.0
6.651	0.0	0.0	0.0	0.0	0.0	0.0	2.0	6.0	7.0	6.0	0.0	1.0	7.0	0.0	2.0	3.0
6.681	0.0	0.0	0.0	0.0	0.0	0.0	0.0	4.0	8.0	6.0	0.0	3.0	9.0	0.0	7.0	7.0
6.712	0.0	0.0	0.0	0.0	0.0	0.0	0.0	4.0	9.0	7.0	0.0	6.0	13.0	3.0	14.0	11.0
6.741	0.0	0.0	0.0	0.0	0.0	0.0	0.0	2.0	8.0	8.0	0.0	9.0	17.0	7.0	23.0	18.0
6.771	0.0	0.0	0.0	0.0	0.0	0.0	0.0	1.0	7.0	8.0	0.0	11.0	18.0	10.0	29.0	24.0
6.801	0.0	0.0	0.0	0.0	0.0	0.0	0.0	0.0	5.0	7.0	0.0	12.0	18.0	12.0	32.0	29.0
6.832	0.0	0.0	0.0	0.0	0.0	0.0	0.0	0.0	4.0	5.0	1.0	12.0	17.0	13.0	36.0	32.0
6.867	0.0	0.0	0.0	0.0	0.0	0.0	0.0	0.0	4.0	5.0	0.0	12.0	17.0	14.0	36.0	33.0
6.893	0.0	0.0	0.0	0.0	0.0	0.0	0.0	0.0	1.0	3.0	1.0	12.0	15.0	16.0	39.0	34.0
6.922	0.0	0.0	0.0	0.0	0.0	0.0	0.0	0.0	1.0	3.0	2.0	11.0	14.0	17.0	40.0	35.0
6.954	0.0	0.0	0.0	0.0	0.0	0.0	0.0	0.0	0.0	2.0	2.0	11.0	13.0	16.0	41.0	35.0
6.982	0.0	0.0	0.0	0.0	0.0	0.0	0.0	0.0	0.0	2.0	2.0	11.0	12.0	16.0	40.0	34.0
7.014	0.0	0.0	0.0	0.0	0.0	0.0	0.0	0.0	0.0	2.0	2.0	11.0	11.0	16.0	38.0	33.0
7.043	0.0	0.0	0.0	0.0	0.0	0.0	0.0	0.0	0.0	2.0	2.0	11.0	12.0	15.0	36.0	31.0
7.069	0.0	0.0	0.0	0.0	0.0	0.0	0.0	0.0	0.0	3.0	2.0	11.0	12.0	14.0	34.0	29.0
7.102	0.0	0.0	0.0	0.0	0.0	0.0	0.0	0.0	0.0	4.0	2.0	11.0	13.0	13.0	32.0	26.0
7.148	0.0	0.0	0.0	0.0	0.0	0.0	0.0	0.0	1.0	4.0	3.0	11.0	13.0	12.0	30.0	25.0
7.168	0.0	0.0	0.0	0.0	0.0	0.0	0.0	0.0	2.0	5.0	3.0	12.0	14.0	12.0	29.0	24.0
7.189	0.0	0.0	0.0	0.0	0.0	0.0	0.0	3.0	5.0	8.0	3.0	11.0	14.0	6.0	20.0	15.0
7.225	0.0	0.0	0.0	0.0	0.0	0.0	2.0	7.0	7.0	10.0	2.0	9.0	12.0	3.0	15.0	10.0
7.249	0.0	1.0	0.0	0.0	0.0	2.0	7.0	12.0	10.0	12.0	0.0	6.0	8.0	0.0	8.0	5.0
7.285	0.0	4.0	0.0	0.0	0.0	7.0	16.0	21.0	14.0	10.0	0.0	0.0	2.0	0.0	0.0	0.0
7.32	0.0	7.0	2.0	0.0	0.0	9.0	18.0	23.0	16.0	4.0	0.0	0.0	0.0	0.0	0.0	0.0
7.342	16.0	9.0	3.0	0.0	0.0	11.0	14.0	18.0	10.0	0.0	0.0	0.0	0.0	0.0	0.0	0.0
7.368	14.0	9.0	0.0	0.0	0.0	7.0	2.0	3.0	4.0	0.0	0.0	0.0	0.0	0.0	0.0	0.0
7.4	6.0	2.0	0.0	0.0	0.0	2.0	0.0	0.0	0.0	0.0	0.0	0.0	0.0	0.0	0.0	0.0
7.437	0.0	0.0	0.0	0.0	0.0	0.0	0.0	0.0	0.0	0.0	0.0	0.0	0.0	0.0	0.0	0.0
7.462	0.0	0.0	0.0	0.0	0.0	0.0	0.0	0.0	0.0	0.0	0.0	0.0	0.0	0.0	0.0	0.0
7.499	0.0	0.0	0.0	0.0	0.0	0.0	0.0	0.0	0.0	0.0	0.0	0.0	0.0	0.0	0.0	0.0
7.519	0.0	0.0	0.0	0.0	0.0	0.0	0.0	0.0	0.0	0.0	0.0	0.0	0.0	0.0	0.0	0.0
7.548	0.0	0.0	0.0	0.0	0.0	0.0	0.0	0.0	0.0	0.0	0.0	0.0	0.0	0.0	0.0	0.0
7.578	0.0	0.0	0.0	0.0	0.0	0.0	0.0	0.0	0.0	0.0	0.0	0.0	0.0	0.0	0.0	0.0
7.609	0.0	0.0	0.0	0.0	0.0	0.0	0.0	0.0	0.0	0.0	0.0	0.0	0.0	0.0	0.0	0.0
7.638	0.0	0.0	0.0	0.0	0.0	0.0	0.0	0.0	0.0	0.0	0.0	0.0	0.0	0.0	0.0	0.0
7.669	0.0	0.0	0.0	0.0	0.0	0.0	0.0	0.0	0.0	0.0	0.0	0.0	0.0	0.0	0.0	0.0
7.7	0.0	0.0	0.0	0.0	0.0	0.0	0.0	0.0	0.0	0.0	0.0	0.0	0.0	0.0	0.0	0.0
7.734	0.0	0.0	0.0	0.0	0.0	0.0	0.0	0.0	0.0	0.0	0.0	0.0	0.0	0.0	0.0	0.0
7.771	0.0	0.0	0.0	0.0	0.0	0.0	0.0	0.0	0.0	0.0	0.0	0.0	0.0	0.0	0.0	0.0
7.789	0.0	0.0	0.0	0.0	0.0	0.0	0.0	0.0	0.0	0.0	0.0	0.0	0.0	0.0	0.0	0.0
7.817	0.0	0.0	0.0	0.0	0.0	0.0	0.0	0.0	0.0	0.0	0.0	0.0	0.0	0.0	0.0	0.0
7.846	0.0	0.0	0.0	0.0	0.0	0.0	0.0	0.0	0.0	0.0	0.0	0.0	0.0	0.0	0.0	0.0
7.88	0.0	0.0	0.0	0.0	0.0	0.0	0.0	0.0	0.0	0.0	0.0	0.0	0.0	0.0	0.0	0.0
7.906	0.0	0.0	0.0	0.0	0.0	0.0	0.0	0.0	0.0	0.0	0.0	0.0	0.0	0.0	0.0	0.0
7.949	0.0	0.0	0.0	0.0	0.0	0.0	0.0	0.0	0.0	0.0	0.0	0.0	0.0	0.0	0.0	0.0
7.97	0.0	0.0	0.0	0.0	0.0	0.0	0.0	0.0	0.0	0.0	0.0	0.0	0.0	0.0	0.0	0.0
8.002	0.0	0.0	0.0	0.0	0.0	0.0	0.0	0.0	0.0	0.0	0.0	0.0	0.0	0.0	0.0	0.0
8.026	0.0	0.0	0.0	0.0	0.0	0.0	7.0	11.0	10.0	0.0	0.0	0.0	0.0	0.0	0.0	0.0
8.056	0.0	0.0	0.0	0.0	0.0	1.0	8.0	13.0	13.0	6.0	0.0	0.0	1.0	0.0	0.0	0.0
8.086	0.0	0.0	0.0	0.0	0.0	0.0	8.0	13.0	15.0	8.0	0.0	1.0	6.0	0.0	2.0	2.0
8.116	0.0	0.0	0.0	0.0	0.0	0.0	6.0	12.0	15.0	9.0	0.0	6.0	10.0	0.0	7.0	5.0
8.149	0.0	0.0	0.0	0.0	0.0	0.0	4.0	10.0	13.0	10.0	0.0	10.0	13.0	4.0	13.0	8.0
8.188	0.0	0.0	0.0	0.0	0.0	0.0	2.0	7.0	10.0	9.0	1.0	12.0	13.0	5.0	15.0	10.0
8.206	0.0	0.0	0.0	0.0	0.0	0.0	1.0	5.0	7.0	7.0	2.0	10.0	10.0	6.0	15.0	10.0
8.237	0.0	0.0	0.0	0.0	0.0	0.0	0.0	3.0	5.0	6.0	2.0	9.0	8.0	6.0	17.0	10.0
8.267	0.0	0.0	0.0	0.0	0.0	0.0	0.0	2.0	4.0	5.0	2.0	8.0	7.0	6.0	17.0	9.0
8.295	0.0	0.0	0.0	0.0	0.0	0.0	0.0	2.0	3.0	4.0	2.0	8.0	6.0	7.0	17.0	9.0
8.334	0.0	0.0	0.0	0.0	0.0	0.0	0.0	1.0	3.0	4.0	2.0	8.0	5.0	7.0	16.0	10.0
8.372	0.0	0.0	0.0	0.0	0.0	0.0	0.0	1.0	3.0	3.0	2.0	7.0	5.0	7.0	17.0	9.0
8.395	0.0	1.0	0.0	0.0	0.0	1.0	0.0	1.0	2.0	4.0	3.0	7.0	5.0	6.0	15.0	8.0
8.414	0.0	2.0	0.0	0.0	0.0	2.0	0.0	1.0	1.0	4.0	3.0	7.0	4.0	6.0	14.0	7.0
8.447	0.0	3.0	0.0	0.0	0.0	3.0	1.0	1.0	2.0	3.0	3.0	7.0	4.0	5.0	13.0	6.0
8.477	0.0	4.0	0.0	0.0	0.0	5.0	2.0	2.0	1.0	4.0	3.0	6.0	3.0	4.0	12.0	5.0
8.505	0.0	7.0	0.0	0.0	0.0	10.0	6.0	6.0	3.0	4.0	2.0	4.0	2.0	2.0	7.0	2.0
8.534	0.0	10.0	0.0	0.0	0.0	15.0	9.0	8.0	3.0	3.0	0.0	2.0	0.0	0.0	3.0	0.0
8.574	0.0	14.0	1.0	0.0	0.0	20.0	14.0	12.0	4.0	2.0	0.0	0.0	0.0	0.0	0.0	0.0
8.597	0.0	18.0	3.0	0.0	0.0	26.0	19.0	14.0	4.0	0.0	0.0	0.0	0.0	0.0	0.0	0.0
8.624	0.0	23.0	3.0	0.0	0.0	30.0	20.0	15.0	3.0	0.0	0.0	0.0	0.0	0.0	0.0	0.0
8.661	0.0	24.0	4.0	0.0	0.0	33.0	19.0	13.0	3.0	0.0	0.0	0.0	0.0	0.0	0.0	0.0
8.684	40.0	26.0	3.0	0.0	0.0	32.0	10.0	3.0	1.0	0.0	0.0	0.0	0.0	0.0	0.0	0.0
8.716	31.0	21.0	0.0	0.0	0.0	25.0	3.0	0.0	0.0	0.0	0.0	0.0	0.0	0.0	0.0	0.0
8.743	0.0	9.0	0.0	0.0	0.0	12.0	0.0	0.0	0.0	0.0	0.0	0.0	0.0	0.0	0.0	0.0
8.778	0.0	0.0	0.0	0.0	0.0	1.0	0.0	0.0	0.0	0.0	0.0	0.0	0.0	0.0	0.0	0.0
8.805	0.0	0.0	0.0	0.0	0.0	0.0	0.0	0.0	0.0	0.0	0.0	0.0	0.0	0.0	0.0	0.0
8.833	0.0	0.0	0.0	0.0	0.0	0.0	0.0	0.0	0.0	0.0	0.0	0.0	0.0	0.0	0.0	0.0
8.869	0.0	0.0	0.0	0.0	0.0	0.0	0.0	0.0	0.0	0.0	0.0	0.0	0.0	0.0	0.0	0.0
8.894	0.0	0.0	0.0	0.0	0.0	0.0	0.0	0.0	0.0	0.0	0.0	0.0	0.0	0.0	0.0	0.0
8.929	0.0	0.0	0.0	0.0	0.0	0.0	0.0	0.0	0.0	0.0	0.0	0.0	0.0	0.0	0.0	0.0
8.966	0.0	0.0	0.0	0.0	0.0	0.0	0.0	0.0	0.0	0.0	0.0	0.0	0.0	0.0	0.0	0.0
8.983	0.0	0.0	0.0	0.0	0.0	0.0	0.0	0.0	0.0	0.0	0.0	0.0	0.0	0.0	0.0	0.0
9.013	0.0	0.0	0.0	0.0	0.0	0.0	0.0	0.0	0.0	0.0	0.0	0.0	0.0	0.0	0.0	0.0
9.043	0.0	0.0	0.0	0.0	0.0	0.0	0.0	0.0	0.0	0.0	0.0	0.0	0.0	0.0	0.0	0.0
9.075	0.0	0.0	0.0	0.0	0.0	0.0	0.0	0.0	0.0	0.0	0.0	0.0	0.0	0.0	0.0	0.0
9.103	0.0	0.0	0.0	0.0	0.0	0.0	0.0	0.0	0.0	0.0	0.0	0.0	0.0	0.0	0.0	0.0
9.133	0.0	0.0	0.0	0.0	0.0	0.0	0.0	0.0	0.0	0.0	0.0	0.0	0.0	0.0	0.0	0.0
9.173	0.0	0.0	0.0	0.0	0.0	0.0	0.0	0.0	0.0	0.0	0.0	0.0	0.0	0.0	0.0	0.0
9.192	0.0	0.0	0.0	0.0	0.0	0.0	0.0	0.0	0.0	0.0	0.0	0.0	0.0	0.0	0.0	0.0
9.222	0.0	0.0	0.0	0.0	0.0	0.0	0.0	0.0	0.0	0.0	0.0	0.0	0.0	0.0	0.0	0.0
9.254	0.0	0.0	0.0	0.0	0.0	0.0	0.0	0.0	0.0	0.0	0.0	0.0	0.0	0.0	0.0	0.0
9.283	0.0	0.0	0.0	0.0	0.0	0.0	0.0	0.0	0.0	0.0	0.0	0.0	0.0	0.0	0.0	0.0
9.313	0.0	0.0	0.0	0.0	0.0	0.0	0.0	0.0	0.0	0.0	0.0	0.0	0.0	0.0	0.0	0.0
9.351	0.0	0.0	0.0	0.0	0.0	0.0	0.0	0.0	0.0	0.0	0.0	0.0	0.0	0.0	0.0	0.0
9.377	0.0	0.0	0.0	0.0	0.0	0.0	6.0	9.0	7.0	0.0	0.0	0.0	0.0	0.0	0.0	0.0
9.408	0.0	0.0	0.0	0.0	0.0	0.0	4.0	9.0	10.0	5.0	0.0	0.0	0.0	0.0	0.0	0.0
9.43	0.0	0.0	0.0	0.0	0.0	0.0	2.0	6.0	10.0	6.0	0.0	4.0	6.0	0.0	7.0	5.0
9.461	0.0	0.0	0.0	0.0	0.0	0.0	1.0	5.0	9.0	7.0	0.0	8.0	9.0	6.0	15.0	9.0
9.493	0.0	0.0	0.0	0.0	0.0	0.0	0.0	3.0	9.0	9.0	2.0	12.0	14.0	11.0	23.0	14.0
9.52	0.0	0.0	0.0	0.0	0.0	0.0	0.0	2.0	7.0	7.0	2.0	13.0	13.0	14.0	29.0	18.0
9.554	0.0	0.0	0.0	0.0	0.0	0.0	0.0	1.0	5.0	6.0	1.0	11.0	12.0	15.0	30.0	19.0
9.581	0.0	0.0	0.0	0.0	0.0	0.0	0.0	0.0	3.0	4.0	2.0	10.0	10.0	15.0	31.0	19.0
9.611	0.0	0.0	0.0	0.0	0.0	0.0	0.0	0.0	1.0	2.0	3.0	8.0	7.0	17.0	32.0	19.0
9.65	0.0	0.0	0.0	0.0	0.0	0.0	0.0	0.0	0.0	1.0	4.0	8.0	6.0	17.0	32.0	18.0
9.673	0.0	0.0	0.0	0.0	0.0	0.0	0.0	0.0	0.0	1.0	5.0	8.0	5.0	17.0	31.0	17.0
9.706	0.0	0.0	0.0	0.0	0.0	0.0	0.0	0.0	0.0	0.0	5.0	8.0	4.0	16.0	29.0	15.0
9.737	0.0	0.0	0.0	0.0	0.0	0.0	0.0	0.0	0.0	0.0	5.0	7.0	3.0	14.0	25.0	12.0
9.761	0.0	1.0	0.0	0.0	0.0	2.0	0.0	0.0	0.0	1.0	5.0	7.0	3.0	11.0	21.0	9.0
9.791	0.0	3.0	0.0	0.0	0.0	4.0	0.0	0.0	0.0	1.0	5.0	5.0	1.0	8.0	16.0	5.0
9.821	0.0	4.0	0.0	0.0	0.0	6.0	0.0	0.0	0.0	2.0	4.0	4.0	1.0	6.0	12.0	3.0
9.851	0.0	6.0	0.0	0.0	0.0	10.0	3.0	0.0	0.0	2.0	2.0	2.0	0.0	3.0	8.0	1.0
9.881	0.0	9.0	0.0	0.0	0.0	14.0	7.0	3.0	0.0	1.0	0.0	0.0	0.0	0.0	2.0	0.0
9.911	0.0	11.0	0.0	0.0	0.0	17.0	9.0	5.0	0.0	0.0	0.0	0.0	0.0	0.0	1.0	0.0
9.938	0.0	14.0	1.0	0.0	0.0	22.0	13.0	8.0	1.0	0.0	0.0	0.0	0.0	0.0	0.0	0.0
9.968	0.0	19.0	2.0	0.0	0.0	29.0	16.0	11.0	2.0	0.0	0.0	0.0	0.0	0.0	0.0	0.0
10.005	0.0	22.0	3.0	0.0	0.0	32.0	18.0	11.0	2.0	0.0	0.0	0.0	0.0	0.0	0.0	0.0
10.028	0.0	25.0	5.0	0.0	0.0	34.0	16.0	9.0	2.0	0.0	0.0	0.0	0.0	0.0	0.0	0.0
10.058	0.0	27.0	5.0	0.0	0.0	35.0	13.0	6.0	2.0	0.0	0.0	0.0	0.0	0.0	0.0	0.0
10.093	43.0	28.0	4.0	0.0	0.0	34.0	9.0	3.0	3.0	0.0	0.0	0.0	0.0	0.0	0.0	0.0
10.12	37.0	27.0	2.0	0.0	0.0	27.0	5.0	1.0	2.0	0.0	0.0	0.0	0.0	0.0	0.0	0.0
10.149	0.0	14.0	0.0	0.0	0.0	16.0	2.0	0.0	2.0	0.0	0.0	0.0	0.0	0.0	0.0	0.0
10.177	0.0	4.0	0.0	0.0	0.0	3.0	0.0	0.0	0.0	0.0	0.0	0.0	0.0	0.0	0.0	0.0
10.207	0.0	0.0	0.0	0.0	0.0	0.0	0.0	0.0	0.0	0.0	0.0	0.0	0.0	0.0	0.0	0.0
10.237	0.0	0.0	0.0	0.0	0.0	0.0	0.0	0.0	0.0	0.0	0.0	0.0	0.0	0.0	0.0	0.0
10.267	0.0	0.0	0.0	0.0	0.0	0.0	0.0	0.0	0.0	0.0	0.0	0.0	0.0	0.0	0.0	0.0
10.3	0.0	0.0	0.0	0.0	0.0	0.0	0.0	0.0	0.0	0.0	0.0	0.0	0.0	0.0	0.0	0.0
10.327	0.0	0.0	0.0	0.0	0.0	0.0	0.0	0.0	0.0	0.0	0.0	0.0	0.0	0.0	0.0	0.0
10.357	0.0	0.0	0.0	0.0	0.0	0.0	0.0	0.0	0.0	0.0	0.0	0.0	0.0	0.0	0.0	0.0
10.389	0.0	0.0	0.0	0.0	0.0	0.0	0.0	0.0	0.0	0.0	0.0	0.0	0.0	0.0	0.0	0.0
10.419	0.0	0.0	0.0	0.0	0.0	0.0	0.0	0.0	0.0	0.0	0.0	0.0	0.0	0.0	0.0	0.0
10.45	0.0	0.0	0.0	0.0	0.0	0.0	0.0	0.0	0.0	0.0	0.0	0.0	0.0	0.0	0.0	0.0
10.476	0.0	0.0	0.0	0.0	0.0	0.0	0.0	0.0	0.0	0.0	0.0	0.0	0.0	0.0	0.0	0.0
10.509	0.0	0.0	0.0	0.0	0.0	0.0	0.0	0.0	0.0	0.0	0.0	0.0	0.0	0.0	0.0	0.0
10.536	0.0	0.0	0.0	0.0	0.0	0.0	0.0	0.0	0.0	0.0	0.0	0.0	0.0	0.0	0.0	0.0
10.566	0.0	0.0	0.0	0.0	0.0	0.0	0.0	0.0	0.0	0.0	0.0	0.0	0.0	0.0	0.0	0.0
10.596	0.0	0.0	0.0	0.0	0.0	0.0	0.0	0.0	0.0	0.0	0.0	0.0	0.0	0.0	0.0	0.0
10.626	0.0	0.0	0.0	0.0	0.0	0.0	0.0	0.0	0.0	0.0	0.0	0.0	0.0	0.0	0.0	0.0
10.656	0.0	0.0	0.0	0.0	0.0	0.0	0.0	0.0	0.0	0.0	0.0	0.0	0.0	0.0	0.0	0.0
10.687	0.0	0.0	0.0	0.0	0.0	0.0	0.0	0.0	0.0	0.0	0.0	0.0	0.0	0.0	0.0	0.0
10.715	0.0	0.0	0.0	0.0	0.0	0.0	0.0	0.0	0.0	0.0	0.0	0.0	0.0	0.0	0.0	0.0
10.746	0.0	0.0	0.0	0.0	0.0	0.0	0.0	0.0	0.0	0.0	0.0	0.0	0.0	0.0	0.0	0.0
10.776	0.0	0.0	0.0	0.0	0.0	0.0	0.0	0.0	0.0	0.0	0.0	0.0	0.0	0.0	0.0	0.0
10.809	0.0	0.0	0.0	0.0	0.0	1.0	3.0	4.0	1.0	0.0	0.0	0.0	0.0	0.0	0.0	0.0
10.835	0.0	0.0	0.0	0.0	0.0	2.0	6.0	8.0	4.0	0.0	0.0	0.0	0.0	0.0	0.0	0.0
10.868	0.0	1.0	0.0	0.0	0.0	3.0	7.0	8.0	5.0	0.0	0.0	0.0	0.0	0.0	0.0	0.0
10.895	0.0	0.0	0.0	0.0	0.0	3.0	7.0	8.0	5.0	1.0	0.0	1.0	0.0	0.0	3.0	0.0
10.926	0.0	1.0	0.0	0.0	0.0	3.0	6.0	6.0	3.0	2.0	4.0	6.0	2.0	5.0	9.0	3.0
10.954	0.0	0.0	0.0	0.0	0.0	3.0	4.0	4.0	2.0	2.0	5.0	7.0	4.0	9.0	14.0	6.0
10.984	0.0	0.0	0.0	0.0	0.0	1.0	2.0	2.0	2.0	2.0	5.0	8.0	5.0	11.0	18.0	7.0
11.015	0.0	0.0	0.0	0.0	0.0	0.0	0.0	1.0	1.0	2.0	5.0	8.0	4.0	12.0	20.0	8.0
11.045	0.0	0.0	0.0	0.0	0.0	0.0	0.0	1.0	1.0	3.0	5.0	8.0	5.0	13.0	21.0	10.0
11.074	0.0	0.0	0.0	0.0	0.0	0.0	0.0	0.0	1.0	2.0	3.0	7.0	5.0	13.0	23.0	11.0
11.104	0.0	0.0	0.0	0.0	0.0	0.0	0.0	0.0	1.0	2.0	2.0	7.0	4.0	13.0	23.0	11.0
11.134	0.0	0.0	0.0	0.0	0.0	0.0	0.0	0.0	1.0	2.0	2.0	7.0	5.0	13.0	23.0	11.0
11.165	0.0	0.0	0.0	0.0	0.0	0.0	0.0	0.0	2.0	3.0	3.0	8.0	6.0	14.0	25.0	12.0
11.194	0.0	0.0	0.0	0.0	0.0	0.0	0.0	0.0	2.0	4.0	3.0	9.0	7.0	14.0	25.0	13.0
11.227	0.0	0.0	0.0	0.0	0.0	0.0	0.0	0.0	3.0	4.0	4.0	10.0	7.0	15.0	26.0	14.0
11.253	0.0	0.0	0.0	0.0	0.0	0.0	0.0	1.0	3.0	5.0	4.0	11.0	9.0	15.0	26.0	14.0
11.284	0.0	0.0	0.0	0.0	0.0	0.0	0.0	2.0	3.0	5.0	5.0	11.0	9.0	15.0	26.0	14.0
11.323	0.0	0.0	0.0	0.0	0.0	0.0	0.0	3.0	3.0	5.0	5.0	11.0	9.0	15.0	25.0	14.0
11.343	0.0	0.0	0.0	0.0	0.0	0.0	0.0	3.0	3.0	5.0	5.0	11.0	9.0	13.0	23.0	12.0
11.373	0.0	0.0	0.0	0.0	0.0	0.0	1.0	5.0	4.0	6.0	5.0	10.0	9.0	12.0	20.0	10.0
11.403	0.0	0.0	0.0	0.0	0.0	3.0	7.0	11.0	8.0	9.0	3.0	8.0	7.0	6.0	11.0	3.0
11.433	0.0	3.0	0.0	0.0	0.0	9.0	15.0	18.0	11.0	10.0	0.0	3.0	3.0	0.0	2.0	0.0
11.464	0.0	7.0	3.0	0.0	0.0	16.0	24.0	27.0	16.0	7.0	0.0	0.0	0.0	0.0	0.0	0.0
11.492	0.0	11.0	5.0	2.0	0.0	22.0	27.0	31.0	18.0	1.0	0.0	0.0	0.0	0.0	0.0	0.0
11.525	27.0	15.0	7.0	2.0	0.0	24.0	22.0	25.0	15.0	0.0	0.0	0.0	0.0	0.0	0.0	0.0
11.552	28.0	17.0	5.0	0.0	0.0	23.0	11.0	11.0	9.0	0.0	0.0	0.0	0.0	0.0	0.0	0.0
11.583	23.0	16.0	1.0	0.0	0.0	12.0	2.0	1.0	4.0	0.0	0.0	0.0	0.0	0.0	0.0	0.0
11.612	11.0	8.0	0.0	0.0	0.0	4.0	0.0	0.0	0.0	0.0	0.0	0.0	0.0	0.0	0.0	0.0
11.642	0.0	1.0	0.0	0.0	0.0	0.0	0.0	0.0	0.0	0.0	0.0	0.0	0.0	0.0	0.0	0.0
11.673	0.0	0.0	0.0	0.0	0.0	0.0	0.0	0.0	0.0	0.0	0.0	0.0	0.0	0.0	0.0	0.0
11.703	0.0	0.0	0.0	0.0	0.0	0.0	0.0	0.0	0.0	0.0	0.0	0.0	0.0	0.0	0.0	0.0
11.732	0.0	0.0	0.0	0.0	0.0	0.0	0.0	0.0	0.0	0.0	0.0	0.0	0.0	0.0	0.0	0.0
11.761	0.0	0.0	0.0	0.0	0.0	0.0	0.0	0.0	0.0	0.0	0.0	0.0	0.0	0.0	0.0	0.0
11.791	0.0	0.0	0.0	0.0	0.0	0.0	0.0	0.0	0.0	0.0	0.0	0.0	0.0	0.0	0.0	0.0
11.822	0.0	0.0	0.0	0.0	0.0	0.0	0.0	0.0	0.0	0.0	0.0	0.0	0.0	0.0	0.0	0.0
11.852	0.0	0.0	0.0	0.0	0.0	0.0	0.0	0.0	0.0	0.0	0.0	0.0	0.0	0.0	0.0	0.0
11.882	0.0	0.0	0.0	0.0	0.0	0.0	0.0	0.0	0.0	0.0	0.0	0.0	0.0	0.0	0.0	0.0
11.911	0.0	0.0	0.0	0.0	0.0	0.0	0.0	0.0	0.0	0.0	0.0	0.0	0.0	0.0	0.0	0.0
11.942	0.0	0.0	0.0	0.0	0.0	0.0	0.0	0.0	0.0	0.0	0.0	0.0	0.0	0.0	0.0	0.0
11.971	0.0	0.0	0.0	0.0	0.0	0.0	0.0	0.0	0.0	0.0	0.0	0.0	0.0	0.0	0.0	0.0
12.001	0.0	0.0	0.0	0.0	0.0	0.0	0.0	0.0	0.0	0.0	0.0	0.0	0.0	0.0	0.0	0.0
12.03	0.0	0.0	0.0	0.0	0.0	0.0	0.0	0.0	0.0	0.0	0.0	0.0	0.0	0.0	0.0	0.0
12.061	0.0	0.0	0.0	0.0	0.0	0.0	0.0	0.0	0.0	0.0	0.0	0.0	0.0	0.0	0.0	0.0
12.092	0.0	0.0	0.0	0.0	0.0	0.0	0.0	0.0	0.0	0.0	0.0	0.0	0.0	0.0	0.0	0.0
12.121	0.0	0.0	0.0	0.0	0.0	0.0	0.0	0.0	0.0	0.0	0.0	0.0	0.0	0.0	0.0	0.0
12.151	0.0	0.0	0.0	0.0	0.0	0.0	0.0	0.0	0.0	0.0	0.0	0.0	0.0	0.0	0.0	0.0
12.181	0.0	0.0	0.0	0.0	0.0	0.0	0.0	0.0	0.0	0.0	0.0	0.0	0.0	0.0	0.0	0.0
12.211	0.0	0.0	0.0	0.0	0.0	0.0	0.0	0.0	0.0	0.0	0.0	0.0	0.0	0.0	0.0	0.0
12.244	0.0	0.0	0.0	0.0	0.0	0.0	0.0	0.0	0.0	0.0	0.0	0.0	0.0	0.0	0.0	0.0
12.269	0.0	0.0	0.0	0.0	0.0	0.0	0.0	1.0	3.0	4.0	0.0	0.0	0.0	0.0	0.0	0.0
12.299	0.0	0.0	0.0	0.0	0.0	0.0	0.0	1.0	4.0	2.0	0.0	0.0	0.0	0.0	0.0	0.0
12.329	0.0	0.0	0.0	0.0	0.0	0.0	1.0	4.0	8.0	4.0	0.0	0.0	3.0	0.0	0.0	0.0
12.359	0.0	0.0	0.0	0.0	0.0	0.0	3.0	6.0	11.0	9.0	0.0	5.0	8.0	2.0	7.0	4.0
12.389	0.0	0.0	0.0	0.0	0.0	1.0	4.0	7.0	12.0	11.0	0.0	9.0	11.0	4.0	11.0	6.0
12.419	0.0	0.0	0.0	0.0	0.0	1.0	5.0	8.0	12.0	12.0	1.0	10.0	12.0	4.0	12.0	7.0
12.449	0.0	0.0	0.0	0.0	0.0	2.0	5.0	9.0	14.0	13.0	1.0	12.0	14.0	6.0	14.0	9.0
12.479	0.0	0.0	0.0	0.0	0.0	2.0	5.0	9.0	15.0	14.0	0.0	12.0	15.0	6.0	15.0	9.0
12.508	0.0	0.0	0.0	0.0	0.0	2.0	4.0	8.0	15.0	15.0	0.0	11.0	15.0	6.0	16.0	10.0
12.54	0.0	0.0	0.0	0.0	0.0	1.0	4.0	7.0	17.0	15.0	0.0	11.0	16.0	6.0	16.0	10.0
12.569	0.0	0.0	0.0	0.0	0.0	1.0	2.0	7.0	17.0	16.0	0.0	11.0	16.0	5.0	17.0	11.0
12.598	0.0	0.0	0.0	0.0	0.0	1.0	1.0	7.0	18.0	17.0	0.0	11.0	17.0	5.0	16.0	11.0
12.628	0.0	0.0	0.0	0.0	0.0	0.0	1.0	7.0	18.0	17.0	0.0	11.0	17.0	5.0	16.0	12.0
12.658	0.0	0.0	0.0	0.0	0.0	0.0	1.0	8.0	18.0	18.0	0.0	11.0	17.0	5.0	17.0	12.0
12.688	0.0	0.0	0.0	0.0	0.0	0.0	2.0	8.0	17.0	18.0	0.0	12.0	17.0	5.0	17.0	12.0
12.718	0.0	0.0	0.0	0.0	0.0	0.0	3.0	9.0	14.0	15.0	0.0	12.0	16.0	6.0	17.0	10.0
12.756	0.0	0.0	0.0	0.0	0.0	0.0	4.0	10.0	14.0	15.0	0.0	12.0	15.0	5.0	16.0	9.0
12.777	0.0	0.0	0.0	0.0	0.0	0.0	5.0	11.0	15.0	15.0	0.0	12.0	14.0	4.0	13.0	8.0
12.809	0.0	0.0	0.0	0.0	0.0	1.0	7.0	14.0	16.0	16.0	0.0	9.0	12.0	1.0	8.0	4.0
12.837	0.0	0.0	0.0	0.0	0.0	2.0	9.0	15.0	17.0	16.0	0.0	7.0	10.0	0.0	5.0	2.0
12.867	0.0	1.0	0.0	0.0	0.0	7.0	15.0	22.0	20.0	15.0	0.0	3.0	6.0	0.0	0.0	0.0
12.897	0.0	5.0	1.0	0.0	0.0	15.0	24.0	29.0	22.0	12.0	0.0	0.0	1.0	0.0	0.0	0.0
12.927	0.0	7.0	3.0	1.0	0.0	20.0	28.0	31.0	24.0	6.0	0.0	0.0	0.0	0.0	0.0	0.0
12.962	23.0	12.0	5.0	2.0	0.0	27.0	27.0	28.0	18.0	0.0	0.0	0.0	0.0	0.0	0.0	0.0
12.987	26.0	15.0	6.0	2.0	0.0	28.0	22.0	21.0	15.0	0.0	0.0	0.0	0.0	0.0	0.0	0.0
13.017	28.0	16.0	5.0	1.0	0.0	23.0	12.0	11.0	9.0	0.0	0.0	0.0	0.0	0.0	0.0	0.0
13.046	17.0	11.0	0.0	0.0	0.0	12.0	3.0	2.0	5.0	0.0	0.0	0.0	0.0	0.0	0.0	0.0
13.076	7.0	5.0	0.0	0.0	0.0	2.0	0.0	0.0	0.0	0.0	0.0	0.0	0.0	0.0	0.0	0.0
13.107	0.0	0.0	0.0	0.0	0.0	0.0	0.0	0.0	0.0	0.0	0.0	0.0	0.0	0.0	0.0	0.0
13.136	0.0	0.0	0.0	0.0	0.0	0.0	0.0	0.0	0.0	0.0	0.0	0.0	0.0	0.0	0.0	0.0
13.167	0.0	0.0	0.0	0.0	0.0	0.0	0.0	0.0	0.0	0.0	0.0	0.0	0.0	0.0	0.0	0.0
13.196	0.0	0.0	0.0	0.0	0.0	0.0	0.0	0.0	0.0	0.0	0.0	0.0	0.0	0.0	0.0	0.0
13.227	0.0	0.0	0.0	0.0	0.0	0.0	0.0	0.0	0.0	0.0	0.0	0.0	0.0	0.0	0.0	0.0
13.256	0.0	0.0	0.0	0.0	0.0	0.0	0.0	0.0	0.0	0.0	0.0	0.0	0.0	0.0	0.0	0.0
13.285	0.0	0.0	0.0	0.0	0.0	0.0	0.0	0.0	0.0	0.0	0.0	0.0	0.0	0.0	0.0	0.0
13.322	0.0	0.0	0.0	0.0	0.0	0.0	0.0	0.0	0.0	0.0	0.0	0.0	0.0	0.0	0.0	0.0
13.345	0.0	0.0	0.0	0.0	0.0	0.0	0.0	0.0	0.0	0.0	0.0	0.0	0.0	0.0	0.0	0.0
13.376	0.0	0.0	0.0	0.0	0.0	0.0	0.0	0.0	0.0	0.0	0.0	0.0	0.0	0.0	0.0	0.0
13.405	0.0	0.0	0.0	0.0	0.0	0.0	0.0	0.0	0.0	0.0	0.0	0.0	0.0	0.0	0.0	0.0
13.435	0.0	0.0	0.0	0.0	0.0	0.0	0.0	0.0	0.0	0.0	0.0	0.0	0.0	0.0	0.0	0.0
13.47	0.0	0.0	0.0	0.0	0.0	0.0	0.0	0.0	0.0	0.0	0.0	0.0	0.0	0.0	0.0	0.0
13.495	0.0	0.0	0.0	0.0	0.0	0.0	0.0	0.0	0.0	0.0	0.0	0.0	0.0	0.0	0.0	0.0
13.528	0.0	0.0	0.0	0.0	0.0	0.0	0.0	0.0	0.0	0.0	0.0	0.0	0.0	0.0	0.0	0.0
13.554	0.0	0.0	0.0	0.0	0.0	0.0	0.0	0.0	0.0	0.0	0.0	0.0	0.0	0.0	0.0	0.0
13.594	0.0	0.0	0.0	0.0	0.0	0.0	0.0	0.0	0.0	0.0	0.0	0.0	0.0	0.0	0.0	0.0
13.616	0.0	0.0	0.0	0.0	0.0	0.0	0.0	0.0	0.0	0.0	0.0	0.0	0.0	0.0	0.0	0.0
13.644	0.0	0.0	0.0	0.0	0.0	0.0	0.0	0.0	0.0	0.0	0.0	0.0	0.0	0.0	0.0	0.0
13.679	0.0	0.0	0.0	0.0	0.0	0.0	0.0	0.0	0.0	0.0	0.0	0.0	0.0	0.0	0.0	0.0
13.705	0.0	0.0	0.0	0.0	0.0	0.0	0.0	0.0	0.0	0.0	0.0	0.0	0.0	0.0	0.0	0.0
13.734	0.0	0.0	0.0	0.0	0.0	0.0	0.0	0.0	0.0	0.0	0.0	0.0	0.0	0.0	0.0	0.0
13.765	0.0	0.0	0.0	0.0	0.0	0.0	0.0	0.0	0.0	0.0	0.0	0.0	0.0	0.0	0.0	0.0
13.799	0.0	0.0	0.0	0.0	0.0	0.0	1.0	2.0	4.0	3.0	0.0	1.0	3.0	0.0	2.0	1.0
13.823	0.0	0.0	0.0	0.0	0.0	0.0	1.0	3.0	6.0	7.0	1.0	7.0	9.0	2.0	9.0	5.0
13.853	0.0	0.0	0.0	0.0	0.0	0.0	2.0	4.0	7.0	8.0	3.0	10.0	12.0	5.0	13.0	8.0
13.884	0.0	0.0	0.0	0.0	0.0	0.0	2.0	4.0	8.0	11.0	5.0	14.0	16.0	7.0	17.0	11.0
13.913	0.0	0.0	0.0	0.0	0.0	0.0	2.0	4.0	8.0	12.0	5.0	16.0	18.0	9.0	20.0	13.0
13.943	0.0	0.0	0.0	0.0	0.0	0.0	1.0	4.0	8.0	13.0	5.0	18.0	20.0	11.0	23.0	14.0
13.974	0.0	0.0	0.0	0.0	0.0	0.0	0.0	3.0	9.0	14.0	5.0	17.0	21.0	11.0	23.0	15.0
14.003	0.0	0.0	0.0	0.0	0.0	0.0	0.0	1.0	9.0	15.0	4.0	17.0	22.0	11.0	23.0	15.0
14.034	0.0	0.0	0.0	0.0	0.0	0.0	0.0	0.0	8.0	15.0	3.0	17.0	22.0	10.0	23.0	14.0
14.064	0.0	0.0	0.0	0.0	0.0	0.0	0.0	0.0	6.0	14.0	2.0	15.0	21.0	10.0	22.0	15.0
14.094	0.0	0.0	0.0	0.0	0.0	0.0	0.0	0.0	5.0	13.0	2.0	14.0	21.0	9.0	22.0	14.0
14.122	0.0	0.0	0.0	0.0	0.0	0.0	0.0	0.0	4.0	12.0	1.0	14.0	20.0	9.0	21.0	14.0
14.154	0.0	0.0	0.0	0.0	0.0	0.0	0.0	0.0	3.0	12.0	1.0	14.0	20.0	9.0	22.0	14.0
14.187	0.0	0.0	0.0	0.0	0.0	0.0	0.0	0.0	4.0	13.0	1.0	15.0	21.0	9.0	22.0	15.0
14.214	0.0	0.0	0.0	0.0	0.0	0.0	0.0	0.0	4.0	14.0	1.0	15.0	22.0	9.0	22.0	15.0
14.245	0.0	0.0	0.0	0.0	0.0	0.0	0.0	0.0	6.0	16.0	1.0	17.0	23.0	9.0	22.0	16.0
14.275	0.0	0.0	0.0	0.0	0.0	0.0	0.0	0.0	8.0	19.0	1.0	18.0	25.0	9.0	23.0	17.0
14.302	0.0	0.0	0.0	0.0	0.0	0.0	0.0	0.0	10.0	21.0	1.0	20.0	27.0	8.0	23.0	17.0
14.332	0.0	0.0	0.0	0.0	0.0	0.0	0.0	2.0	13.0	23.0	2.0	21.0	28.0	7.0	21.0	14.0
14.378	0.0	0.0	0.0	0.0	0.0	0.0	0.0	5.0	16.0	26.0	1.0	20.0	28.0	4.0	17.0	11.0
14.393	0.0	0.0	0.0	0.0	0.0	0.0	4.0	11.0	23.0	29.0	0.0	16.0	26.0	1.0	9.0	6.0
14.42	0.0	0.0	0.0	0.0	0.0	0.0	8.0	15.0	27.0	31.0	0.0	12.0	21.0	0.0	3.0	1.0
14.452	0.0	0.0	0.0	0.0	0.0	1.0	13.0	22.0	33.0	31.0	0.0	8.0	15.0	0.0	0.0	0.0
14.484	0.0	0.0	0.0	0.0	0.0	7.0	23.0	34.0	41.0	22.0	0.0	2.0	6.0	0.0	0.0	0.0
14.515	4.0	4.0	2.0	1.0	0.0	16.0	30.0	39.0	41.0	2.0	0.0	0.0	0.0	0.0	0.0	0.0
14.542	9.0	7.0	3.0	0.0	0.0	16.0	21.0	27.0	27.0	0.0	0.0	0.0	0.0	0.0	0.0	0.0
14.571	8.0	6.0	0.0	0.0	0.0	7.0	3.0	7.0	10.0	0.0	0.0	0.0	0.0	0.0	0.0	0.0
14.601	5.0	3.0	0.0	0.0	0.0	1.0	0.0	0.0	3.0	0.0	0.0	0.0	0.0	0.0	0.0	0.0
14.631	2.0	0.0	0.0	0.0	0.0	0.0	0.0	0.0	1.0	0.0	0.0	0.0	0.0	0.0	0.0	0.0
14.661	0.0	0.0	0.0	0.0	0.0	0.0	0.0	0.0	0.0	0.0	0.0	0.0	0.0	0.0	0.0	0.0
14.691	0.0	0.0	0.0	0.0	0.0	0.0	0.0	0.0	0.0	0.0	0.0	0.0	0.0	0.0	0.0	0.0
14.721	0.0	0.0	0.0	0.0	0.0	0.0	0.0	0.0	0.0	0.0	0.0	0.0	0.0	0.0	0.0	0.0
14.751	0.0	0.0	0.0	0.0	0.0	0.0	0.0	0.0	0.0	0.0	0.0	0.0	0.0	0.0	0.0	0.0
14.781	0.0	0.0	0.0	0.0	0.0	0.0	0.0	0.0	0.0	0.0	0.0	0.0	0.0	0.0	0.0	0.0
14.811	0.0	0.0	0.0	0.0	0.0	0.0	0.0	0.0	0.0	0.0	0.0	0.0	0.0	0.0	0.0	0.0
14.842	0.0	0.0	0.0	0.0	0.0	0.0	0.0	0.0	0.0	0.0	0.0	0.0	0.0	0.0	0.0	0.0
14.871	0.0	0.0	0.0	0.0	0.0	0.0	0.0	0.0	0.0	0.0	0.0	0.0	0.0	0.0	0.0	0.0
14.9	0.0	0.0	0.0	0.0	0.0	0.0	0.0	0.0	0.0	0.0	0.0	0.0	0.0	0.0	0.0	0.0
14.945	0.0	0.0	0.0	0.0	0.0	0.0	0.0	0.0	0.0	0.0	0.0	0.0	0.0	0.0	0.0	0.0
14.964	0.0	0.0	0.0	0.0	0.0	0.0	0.0	0.0	0.0	0.0	0.0	0.0	0.0	0.0	0.0	0.0
14.99	0.0	0.0	0.0	0.0	0.0	0.0	0.0	0.0	0.0	0.0	0.0	0.0	0.0	0.0	0.0	0.0
15.023	0.0	0.0	0.0	0.0	0.0	0.0	0.0	0.0	0.0	0.0	0.0	0.0	0.0	0.0	0.0	0.0
15.049	0.0	0.0	0.0	0.0	0.0	0.0	0.0	0.0	0.0	0.0	0.0	0.0	0.0	0.0	0.0	0.0
15.079	0.0	0.0	0.0	0.0	0.0	0.0	0.0	0.0	0.0	0.0	0.0	0.0	0.0	0.0	0.0	0.0
15.111	0.0	0.0	0.0	0.0	0.0	0.0	0.0	0.0	0.0	0.0	0.0	0.0	0.0	0.0	0.0	0.0
15.141	0.0	0.0	0.0	0.0	0.0	0.0	0.0	0.0	0.0	0.0	0.0	0.0	0.0	0.0	0.0	0.0
15.168	0.0	0.0	0.0	0.0	0.0	0.0	0.0	0.0	0.0	0.0	0.0	0.0	0.0	0.0	0.0	0.0
15.198	0.0	0.0	0.0	0.0	0.0	0.0	0.0	0.0	0.0	0.0	0.0	0.0	0.0	0.0	0.0	0.0
15.228	0.0	0.0	0.0	0.0	0.0	0.0	0.0	0.0	0.0	1.0	0.0	0.0	0.0	0.0	0.0	0.0
15.258	0.0	0.0	0.0	0.0	0.0	0.0	0.0	0.0	0.0	0.0	0.0	0.0	0.0	0.0	1.0	0.0
15.288	0.0	0.0	0.0	0.0	0.0	0.0	0.0	0.0	0.0	1.0	0.0	2.0	3.0	0.0	3.0	1.0
15.318	0.0	0.0	0.0	0.0	0.0	0.0	0.0	0.0	0.0	4.0	3.0	9.0	10.0	5.0	15.0	8.0
15.35	0.0	0.0	0.0	0.0	0.0	0.0	0.0	0.0	0.0	5.0	6.0	14.0	15.0	9.0	22.0	13.0
15.377	0.0	0.0	0.0	0.0	0.0	0.0	0.0	0.0	0.0	7.0	7.0	17.0	16.0	11.0	26.0	14.0
15.407	0.0	0.0	0.0	0.0	0.0	0.0	0.0	0.0	0.0	7.0	7.0	17.0	16.0	12.0	26.0	15.0
15.437	0.0	0.0	0.0	0.0	0.0	0.0	0.0	0.0	0.0	7.0	7.0	16.0	15.0	12.0	26.0	15.0
15.467	0.0	0.0	0.0	0.0	0.0	0.0	0.0	0.0	0.0	6.0	7.0	15.0	15.0	12.0	26.0	15.0
15.497	0.0	0.0	0.0	0.0	0.0	0.0	0.0	0.0	0.0	7.0	7.0	15.0	15.0	12.0	25.0	14.0
15.527	0.0	0.0	0.0	0.0	0.0	0.0	0.0	0.0	0.0	8.0	7.0	14.0	15.0	11.0	24.0	14.0
15.557	0.0	0.0	0.0	0.0	0.0	0.0	0.0	0.0	0.0	8.0	6.0	14.0	16.0	11.0	24.0	14.0
15.587	0.0	0.0	0.0	0.0	0.0	0.0	0.0	0.0	1.0	10.0	4.0	14.0	16.0	9.0	21.0	12.0
15.623	0.0	0.0	0.0	0.0	0.0	0.0	0.0	0.0	1.0	10.0	4.0	15.0	16.0	9.0	20.0	12.0
15.646	0.0	0.0	0.0	0.0	0.0	0.0	0.0	0.0	2.0	11.0	5.0	16.0	17.0	10.0	22.0	13.0
15.685	0.0	0.0	0.0	0.0	0.0	0.0	0.0	0.0	2.0	11.0	6.0	16.0	18.0	10.0	22.0	13.0
15.706	0.0	0.0	0.0	0.0	0.0	0.0	0.0	0.0	2.0	11.0	5.0	17.0	18.0	10.0	23.0	12.0
15.736	0.0	0.0	0.0	0.0	0.0	0.0	0.0	0.0	3.0	12.0	5.0	15.0	17.0	8.0	19.0	11.0
15.766	0.0	0.0	0.0	0.0	0.0	0.0	0.0	0.0	3.0	13.0	5.0	14.0	15.0	7.0	15.0	8.0
15.796	0.0	0.0	0.0	0.0	0.0	0.0	0.0	0.0	4.0	14.0	5.0	13.0	14.0	5.0	14.0	6.0
15.829	0.0	0.0	0.0	0.0	0.0	0.0	0.0	1.0	4.0	15.0	4.0	11.0	12.0	4.0	11.0	4.0
15.858	0.0	0.0	0.0	0.0	0.0	0.0	0.0	1.0	4.0	14.0	4.0	11.0	12.0	3.0	10.0	4.0
15.886	0.0	0.0	0.0	0.0	0.0	0.0	0.0	4.0	5.0	16.0	4.0	9.0	10.0	2.0	9.0	3.0
15.915	0.0	0.0	0.0	0.0	0.0	0.0	2.0	7.0	7.0	18.0	3.0	8.0	10.0	0.0	6.0	0.0
15.945	0.0	0.0	0.0	0.0	0.0	0.0	3.0	8.0	8.0	19.0	3.0	8.0	10.0	0.0	5.0	0.0
15.975	0.0	1.0	0.0	0.0	0.0	1.0	9.0	14.0	12.0	18.0	0.0	6.0	7.0	0.0	1.0	0.0
16.005	0.0	2.0	0.0	0.0	0.0	3.0	14.0	19.0	14.0	16.0	0.0	3.0	4.0	0.0	0.0	0.0
16.035	0.0	4.0	0.0	0.0	0.0	6.0	18.0	22.0	17.0	11.0	0.0	0.0	0.0	0.0	0.0	0.0
16.065	11.0	6.0	2.0	0.0	0.0	8.0	20.0	23.0	17.0	2.0	0.0	0.0	0.0	0.0	0.0	0.0
16.095	14.0	8.0	2.0	0.0	0.0	8.0	14.0	15.0	12.0	0.0	0.0	0.0	0.0	0.0	0.0	0.0
16.125	13.0	8.0	0.0	0.0	0.0	4.0	2.0	3.0	5.0	0.0	0.0	0.0	0.0	0.0	0.0	0.0
16.154	6.0	3.0	0.0	0.0	0.0	0.0	0.0	0.0	1.0	0.0	0.0	0.0	0.0	0.0	0.0	0.0
16.185	0.0	0.0	0.0	0.0	0.0	0.0	0.0	0.0	0.0	0.0	0.0	0.0	0.0	0.0	0.0	0.0
16.214	0.0	0.0	0.0	0.0	0.0	0.0	0.0	0.0	0.0	0.0	0.0	0.0	0.0	0.0	0.0	0.0
16.244	0.0	0.0	0.0	0.0	0.0	0.0	0.0	0.0	0.0	0.0	0.0	0.0	0.0	0.0	0.0	0.0
16.274	0.0	0.0	0.0	0.0	0.0	0.0	0.0	0.0	0.0	0.0	0.0	0.0	0.0	0.0	0.0	0.0
16.305	0.0	0.0	0.0	0.0	0.0	0.0	0.0	0.0	0.0	0.0	0.0	0.0	0.0	0.0	0.0	0.0
16.34	0.0	0.0	0.0	0.0	0.0	0.0	0.0	0.0	0.0	0.0	0.0	0.0	0.0	0.0	0.0	0.0
16.364	0.0	0.0	0.0	0.0	0.0	0.0	0.0	0.0	0.0	0.0	0.0	0.0	0.0	0.0	0.0	0.0
16.394	0.0	0.0	0.0	0.0	0.0	0.0	0.0	0.0	0.0	0.0	0.0	0.0	0.0	0.0	0.0	0.0
16.424	0.0	0.0	0.0	0.0	0.0	0.0	0.0	0.0	0.0	0.0	0.0	0.0	0.0	0.0	0.0	0.0
16.453	0.0	0.0	0.0	0.0	0.0	0.0	0.0	0.0	0.0	0.0	0.0	0.0	0.0	0.0	0.0	0.0
16.484	0.0	0.0	0.0	0.0	0.0	0.0	0.0	0.0	0.0	0.0	0.0	0.0	0.0	0.0	0.0	0.0
16.514	0.0	0.0	0.0	0.0	0.0	0.0	0.0	0.0	0.0	0.0	0.0	0.0	0.0	0.0	0.0	0.0
16.544	0.0	0.0	0.0	0.0	0.0	0.0	0.0	0.0	0.0	0.0	0.0	0.0	0.0	0.0	0.0	0.0
16.575	0.0	0.0	0.0	0.0	0.0	0.0	0.0	0.0	0.0	0.0	0.0	0.0	0.0	0.0	0.0	0.0
16.603	0.0	0.0	0.0	0.0	0.0	0.0	0.0	0.0	0.0	0.0	0.0	0.0	0.0	0.0	0.0	0.0
16.636	0.0	0.0	0.0	0.0	0.0	0.0	0.0	0.0	0.0	0.0	0.0	0.0	0.0	0.0	0.0	0.0
16.663	0.0	0.0	0.0	0.0	0.0	0.0	0.0	0.0	0.0	0.0	0.0	0.0	0.0	0.0	0.0	0.0
16.694	0.0	0.0	0.0	0.0	0.0	0.0	0.0	0.0	0.0	0.0	0.0	0.0	0.0	0.0	0.0	0.0
16.723	0.0	0.0	0.0	0.0	0.0	0.0	0.0	0.0	4.0	0.0	0.0	0.0	0.0	0.0	0.0	0.0
16.754	0.0	0.0	0.0	0.0	0.0	0.0	5.0	12.0	17.0	0.0	0.0	0.0	0.0	0.0	0.0	0.0
16.783	0.0	0.0	0.0	0.0	0.0	0.0	6.0	13.0	18.0	7.0	0.0	0.0	0.0	0.0	0.0	0.0
16.813	0.0	0.0	0.0	0.0	0.0	0.0	5.0	12.0	16.0	9.0	0.0	0.0	3.0	0.0	0.0	0.0
16.844	0.0	0.0	0.0	0.0	0.0	0.0	4.0	11.0	15.0	10.0	0.0	1.0	5.0	0.0	0.0	0.0
16.872	0.0	0.0	0.0	0.0	0.0	0.0	2.0	9.0	13.0	10.0	0.0	5.0	8.0	0.0	6.0	3.0
16.902	0.0	0.0	0.0	0.0	0.0	0.0	2.0	9.0	12.0	11.0	2.0	9.0	10.0	4.0	12.0	6.0
16.931	0.0	0.0	0.0	0.0	0.0	0.0	2.0	8.0	12.0	11.0	2.0	10.0	11.0	6.0	13.0	7.0
16.961	0.0	0.0	0.0	0.0	0.0	0.0	1.0	8.0	12.0	12.0	3.0	11.0	11.0	7.0	15.0	8.0
16.991	0.0	0.0	0.0	0.0	0.0	0.0	1.0	8.0	11.0	11.0	3.0	11.0	12.0	7.0	16.0	9.0
17.021	0.0	0.0	0.0	0.0	0.0	0.0	2.0	8.0	12.0	12.0	3.0	10.0	11.0	7.0	15.0	8.0
17.055	0.0	0.0	0.0	0.0	0.0	0.0	2.0	8.0	12.0	12.0	3.0	9.0	11.0	6.0	13.0	6.0
17.082	0.0	0.0	0.0	0.0	0.0	0.0	2.0	9.0	12.0	12.0	3.0	9.0	10.0	4.0	12.0	5.0
17.114	0.0	0.0	0.0	0.0	0.0	0.0	2.0	9.0	12.0	12.0	2.0	8.0	9.0	4.0	10.0	4.0
17.142	0.0	0.0	0.0	0.0	0.0	0.0	2.0	10.0	12.0	11.0	2.0	7.0	8.0	3.0	9.0	3.0
17.172	0.0	0.0	0.0	0.0	0.0	0.0	2.0	10.0	10.0	10.0	2.0	6.0	7.0	3.0	8.0	3.0
17.201	0.0	0.0	0.0	0.0	0.0	1.0	3.0	9.0	9.0	10.0	2.0	6.0	6.0	3.0	8.0	2.0
17.231	0.0	0.0	0.0	0.0	0.0	2.0	3.0	9.0	8.0	9.0	2.0	6.0	6.0	3.0	8.0	2.0
17.261	0.0	1.0	0.0	0.0	0.0	3.0	5.0	10.0	9.0	9.0	2.0	5.0	5.0	2.0	6.0	1.0
17.291	0.0	2.0	0.0	0.0	0.0	4.0	6.0	11.0	9.0	9.0	1.0	5.0	4.0	1.0	4.0	0.0
17.321	0.0	4.0	0.0	0.0	0.0	8.0	9.0	14.0	10.0	8.0	0.0	2.0	1.0	0.0	0.0	0.0
17.351	0.0	5.0	0.0	0.0	0.0	13.0	14.0	18.0	11.0	7.0	0.0	0.0	0.0	0.0	0.0	0.0
17.381	0.0	8.0	2.0	0.0	0.0	18.0	18.0	20.0	12.0	4.0	0.0	0.0	0.0	0.0	0.0	0.0
17.411	0.0	10.0	2.0	0.0	0.0	20.0	20.0	22.0	13.0	3.0	0.0	0.0	0.0	0.0	0.0	0.0
17.439	0.0	13.0	4.0	1.0	0.0	25.0	21.0	21.0	11.0	0.0	0.0	0.0	0.0	0.0	0.0	0.0
17.469	0.0	15.0	5.0	1.0	0.0	25.0	19.0	20.0	9.0	0.0	0.0	0.0	0.0	0.0	0.0	0.0
17.5	26.0	15.0	2.0	0.0	0.0	21.0	7.0	6.0	6.0	0.0	0.0	0.0	0.0	0.0	0.0	0.0
17.529	21.0	12.0	0.0	0.0	0.0	13.0	2.0	2.0	3.0	0.0	0.0	0.0	0.0	0.0	0.0	0.0
17.559	0.0	6.0	0.0	0.0	0.0	7.0	0.0	0.0	0.0	0.0	0.0	0.0	0.0	0.0	0.0	0.0
17.589	0.0	0.0	0.0	0.0	0.0	0.0	0.0	0.0	0.0	0.0	0.0	0.0	0.0	0.0	0.0	0.0
17.619	0.0	0.0	0.0	0.0	0.0	0.0	0.0	0.0	0.0	0.0	0.0	0.0	0.0	0.0	0.0	0.0
17.649	0.0	0.0	0.0	0.0	0.0	0.0	0.0	0.0	0.0	0.0	0.0	0.0	0.0	0.0	0.0	0.0
17.679	0.0	0.0	0.0	0.0	0.0	0.0	0.0	0.0	0.0	0.0	0.0	0.0	0.0	0.0	0.0	0.0
17.709	0.0	0.0	0.0	0.0	0.0	0.0	0.0	0.0	0.0	0.0	0.0	0.0	0.0	0.0	0.0	0.0
17.738	0.0	0.0	0.0	0.0	0.0	0.0	0.0	0.0	0.0	0.0	0.0	0.0	0.0	0.0	0.0	0.0
17.774	0.0	0.0	0.0	0.0	0.0	0.0	0.0	0.0	0.0	0.0	0.0	0.0	0.0	0.0	0.0	0.0
17.798	0.0	0.0	0.0	0.0	0.0	0.0	0.0	0.0	0.0	0.0	0.0	0.0	0.0	0.0	0.0	0.0
17.828	0.0	0.0	0.0	0.0	0.0	0.0	0.0	0.0	0.0	0.0	0.0	0.0	0.0	0.0	0.0	0.0
17.868	0.0	0.0	0.0	0.0	0.0	0.0	0.0	0.0	0.0	0.0	0.0	0.0	0.0	0.0	0.0	0.0
17.889	0.0	0.0	0.0	0.0	0.0	0.0	0.0	0.0	0.0	0.0	0.0	0.0	0.0	0.0	0.0	0.0
17.918	0.0	0.0	0.0	0.0	0.0	0.0	0.0	0.0	0.0	0.0	0.0	0.0	0.0	0.0	0.0	0.0
17.958	0.0	0.0	0.0	0.0	0.0	0.0	0.0	0.0	0.0	0.0	0.0	0.0	0.0	0.0	0.0	0.0
17.979	0.0	0.0	0.0	0.0	0.0	0.0	0.0	0.0	0.0	0.0	0.0	0.0	0.0	0.0	0.0	0.0
18.007	0.0	0.0	0.0	0.0	0.0	0.0	0.0	0.0	0.0	0.0	0.0	0.0	0.0	0.0	0.0	0.0
18.039	0.0	0.0	0.0	0.0	0.0	0.0	0.0	0.0	0.0	0.0	0.0	0.0	0.0	0.0	0.0	0.0
18.079	0.0	0.0	0.0	0.0	0.0	0.0	0.0	0.0	0.0	0.0	0.0	0.0	0.0	0.0	0.0	0.0
18.097	0.0	0.0	0.0	0.0	0.0	0.0	0.0	0.0	0.0	0.0	0.0	0.0	0.0	0.0	0.0	0.0
18.127	0.0	0.0	0.0	0.0	0.0	0.0	0.0	0.0	0.0	0.0	0.0	0.0	0.0	0.0	0.0	0.0
18.157	0.0	0.0	0.0	0.0	0.0	0.0	0.0	0.0	0.0	0.0	0.0	0.0	0.0	0.0	0.0	0.0
18.187	0.0	0.0	0.0	0.0	0.0	0.0	0.0	1.0	1.0	0.0	0.0	0.0	0.0	0.0	0.0	0.0
18.216	0.0	0.0	0.0	0.0	0.0	0.0	5.0	11.0	9.0	5.0	0.0	0.0	0.0	0.0	0.0	0.0
18.246	0.0	0.0	0.0	0.0	0.0	0.0	6.0	12.0	11.0	6.0	0.0	0.0	2.0	0.0	0.0	0.0
18.277	0.0	0.0	0.0	0.0	0.0	1.0	8.0	14.0	15.0	9.0	0.0	0.0	4.0	0.0	0.0	0.0
18.306	0.0	0.0	0.0	0.0	0.0	1.0	8.0	15.0	15.0	11.0	0.0	3.0	6.0	0.0	2.0	0.0
18.338	0.0	0.0	0.0	0.0	0.0	1.0	7.0	14.0	14.0	12.0	0.0	7.0	9.0	1.0	5.0	2.0
