# Supplementary material for: Level-Ground and Stair Adaptation for Hip Exoskeletons Based on Continuous Locomotion Mode Perception
Source: Cyborg Bionic Syst. 2025 Apr 22;6:0248. doi: 10.34133/cbsystems.0248 (PMC12012296; doi:10.34133/cbsystems.0248)
Supplement: Supplementary 1 — Data files S1 to S61 [file cbsystems.0248.f1.zip › 11_HipAngle.csv]

time	angle
6.34	71.0
6.344	72.19000244140625
6.347	72.70999908447266
6.354	72.73999786376953
6.363	72.69999694824219
6.373	72.66999816894531
6.385	72.58000183105469
6.393	72.27999877929688
6.415	71.7699966430664
6.423	70.12999725341797
6.437	69.08000183105469
6.444	67.7300033569336
6.454	64.87999725341797
6.463	61.40999984741211
6.474	57.77000045776367
6.484	54.400001525878906
6.493	51.52000045776367
6.509	49.09000015258789
6.513	47.18000030517578
6.525	45.650001525878906
6.535	44.31999969482422
6.543	42.90999984741211
6.553	41.16999816894531
6.566	39.040000915527344
6.588	36.70000076293945
6.596	32.619998931884766
6.604	31.059999465942383
6.613	29.760000228881836
6.623	28.760000228881836
6.633	28.149999618530273
6.643	28.020000457763672
6.653	28.079999923706055
6.665	28.059999465942383
6.673	27.940000534057617
6.683	27.549999237060547
6.693	26.809999465942383
6.703	25.889999389648438
6.715	24.920000076293945
6.723	24.010000228881836
6.733	23.229999542236328
6.744	22.59000015258789
6.753	22.09000015258789
6.763	21.719999313354492
6.774	21.450000762939453
6.783	21.149999618530273
6.793	20.770000457763672
6.804	20.309999465942383
6.816	19.799999237060547
6.977	19.290000915527344
6.99	18.34000015258789
7.001	17.56999969482422
7.005	16.84000015258789
7.005	16.420000076293945
7.022	15.960000038146973
7.032	11.779999732971191
7.036	10.8100004196167
7.043	9.890000343322754
7.044	9.430000305175781
7.046	8.979999542236328
7.053	8.569999694824219
7.067	8.1899995803833
7.075	7.880000114440918
7.083	7.599999904632568
7.093	7.340000152587891
7.106	7.130000114440918
7.129	6.940000057220459
7.15	6.730000019073486
7.167	6.480000019073486
7.174	6.199999809265137
7.179	5.230000019073486
7.183	3.5399999618530273
7.193	2.7100000381469727
7.248	1.9900000095367432
7.258	0.9599999785423279
7.277	0.7300000190734863
7.292	0.9800000190734863
7.346	1.6399999856948853
7.355	2.25
7.359	3.069999933242798
7.368	4.199999809265137
7.374	5.670000076293945
7.383	7.480000019073486
7.399	11.640000343322754
7.404	16.06999969482422
7.412	21.81999969482422
7.415	24.649999618530273
7.437	27.31999969482422
7.441	29.760000228881836
7.447	31.920000076293945
7.45	33.849998474121094
7.454	35.779998779296875
7.463	37.810001373291016
7.486	39.95000076293945
7.499	42.06999969482422
7.509	46.27000045776367
7.518	48.41999816894531
7.532	50.54999923706055
7.536	52.52000045776367
7.563	54.369998931884766
7.579	57.88999938964844
7.599	59.619998931884766
7.609	61.33000183105469
7.622	62.970001220703125
7.649	64.55000305175781
7.651	66.0999984741211
7.665	67.55999755859375
7.669	68.95999908447266
7.673	71.29000091552734
7.715	72.80999755859375
7.72	73.33000183105469
7.736	73.66999816894531
7.862	73.66000366210938
7.868	73.63999938964844
7.88	73.5999984741211
7.886	73.33999633789062
7.903	73.06999969482422
7.906	72.70999908447266
7.91	72.02999877929688
7.914	69.55999755859375
7.918	46.70000076293945
7.921	44.060001373291016
7.949	40.33000183105469
7.958	35.45000076293945
7.965	30.709999084472656
7.979	28.549999237060547
7.983	26.760000228881836
7.995	25.280000686645508
8.006	24.010000228881836
8.016	22.889999389648438
8.023	21.8700008392334
8.046	20.959999084472656
8.062	19.43000030517578
8.073	18.709999084472656
8.101	17.059999465942383
8.13	15.170000076293945
8.149	13.180000305175781
8.17	12.199999809265137
8.188	10.270000457763672
8.189	9.300000190734863
8.193	8.300000190734863
8.196	6.210000038146973
8.203	5.170000076293945
8.221	4.179999828338623
8.228	3.2699999809265137
8.237	2.440000057220459
8.25	1.7000000476837158
8.334	1.0099999904632568
8.346	-0.07000000029802322
8.351	-0.3700000047683716
8.372	-0.4399999976158142
8.375	-0.38999998569488525
8.385	-0.3499999940395355
8.398	-0.3199999928474426
8.414	-0.33000001311302185
8.425	-0.33000001311302185
8.431	-0.33000001311302185
8.445	-0.33000001311302185
8.463	-0.33000001311302185
8.47	-0.33000001311302185
8.478	-0.33000001311302185
8.505	-0.33000001311302185
8.513	-0.33000001311302185
8.534	-0.33000001311302185
8.562	-0.33000001311302185
9.33	-0.33000001311302185
9.337	-0.33000001311302185
9.351	-0.33000001311302185
9.362	-0.33000001311302185
9.365	-0.33000001311302185
9.369	-0.33000001311302185
9.377	26.469999313354492
9.38	22.610000610351562
9.39	19.3799991607666
9.397	17.229999542236328
9.41	16.65999984741211
9.419	16.3700008392334
9.43	16.239999771118164
9.433	16.139999389648438
9.445	15.779999732971191
9.453	15.100000381469727
9.466	14.199999809265137
9.477	13.239999771118164
9.485	12.319999694824219
9.502	11.5
9.51	10.819999694824219
9.519	10.25
9.526	9.729999542236328
9.533	9.180000305175781
9.545	8.579999923706055
9.559	7.940000057220459
9.584	7.300000190734863
9.587	6.679999828338623
9.683	6.090000152587891
9.695	5.539999961853027
9.712	4.579999923706055
9.717	4.139999866485596
9.737	3.3499999046325684
9.755	2.559999942779541
9.771	1.2599999904632568
9.778	0.46000000834465027
9.79	0.27000001072883606
9.798	0.25
9.821	0.3100000023841858
9.832	0.25999999046325684
9.923	0.23000000417232513
9.927	0.10999999940395355
9.934	-0.17000000178813934
9.938	-0.1599999964237213
9.941	-0.15000000596046448
9.958	-0.1599999964237213
9.961	-0.15000000596046448
9.983	-0.1599999964237213
9.988	-0.1599999964237213
9.99	-0.1599999964237213
10.005	-0.1599999964237213
10.016	-0.1599999964237213
10.023	-0.1599999964237213
10.026	-0.1599999964237213
10.028	-0.1599999964237213
10.034	-0.1599999964237213
10.037	-0.1599999964237213
10.04	-0.1599999964237213
10.047	-0.1599999964237213
10.054	-0.1599999964237213
10.068	-0.1599999964237213
10.076	-0.1599999964237213
10.083	-0.15000000596046448
10.103	-0.03999999910593033
10.11	0.3700000047683716
10.116	1.1799999475479126
10.127	2.490000009536743
10.136	4.300000190734863
10.146	6.53000020980835
10.155	9.069999694824219
10.166	11.520000457763672
10.174	13.960000038146973
10.185	16.600000381469727
10.195	19.3700008392334
10.205	21.989999771118164
10.213	24.34000015258789
10.226	26.6299991607666
10.234	28.950000762939453
10.246	31.270000457763672
10.253	33.4900016784668
10.265	35.709999084472656
10.273	38.0
10.284	40.33000183105469
10.297	42.560001373291016
10.305	44.65999984741211
10.315	46.7400016784668
10.324	48.790000915527344
10.334	50.849998474121094
10.344	52.83000183105469
10.357	54.83000183105469
10.366	56.900001525878906
10.373	59.06999969482422
10.386	61.2599983215332
10.399	63.310001373291016
10.403	65.29000091552734
10.414	67.2300033569336
10.425	69.19999694824219
10.434	71.11000061035156
10.444	72.88999938964844
10.459	74.55000305175781
10.464	76.08999633789062
10.475	77.5199966430664
10.485	78.81999969482422
10.494	80.01000213623047
10.506	81.0199966430664
10.513	81.75
10.526	82.30000305175781
10.534	82.75
10.544	83.05999755859375
10.56	83.0199966430664
10.564	82.94000244140625
10.573	82.81999969482422
10.584	82.63999938964844
10.593	82.30000305175781
10.605	81.63999938964844
10.614	80.66999816894531
10.624	79.54000091552734
10.635	77.4000015258789
10.643	74.05000305175781
10.653	70.55000305175781
10.666	67.06999969482422
10.674	64.05000305175781
10.684	61.59000015258789
10.693	59.63999938964844
10.708	57.900001525878906
10.714	56.2400016784668
10.724	54.650001525878906
10.74	53.060001373291016
10.745	51.40999984741211
10.754	49.709999084472656
10.766	48.150001525878906
10.776	46.79999923706055
10.784	45.630001068115234
10.793	44.59000015258789
10.814	43.70000076293945
10.819	42.84000015258789
10.825	41.959999084472656
10.833	41.02000045776367
10.847	39.93000030517578
10.853	38.65999984741211
10.868	37.27000045776367
10.876	35.790000915527344
10.886	34.34000015258789
10.893	32.97999954223633
10.914	31.75
10.918	30.59000015258789
10.925	29.5
10.933	28.459999084472656
10.944	27.389999389648438
10.954	26.350000381469727
10.964	25.299999237060547
10.979	24.31999969482422
10.984	23.31999969482422
10.993	22.309999465942383
11.015	21.190000534057617
11.019	19.979999542236328
11.024	18.709999084472656
11.033	17.420000076293945
11.045	16.18000030517578
11.053	15.010000228881836
11.063	13.90999984741211
11.074	12.930000305175781
11.085	12.029999732971191
11.093	11.289999961853027
11.104	10.5600004196167
11.119	9.850000381469727
11.125	9.210000038146973
11.134	8.449999809265137
11.146	7.739999771118164
11.153	7.110000133514404
11.182	6.449999809265137
11.186	5.900000095367432
11.194	4.989999771118164
11.205	4.449999809265137
11.233	3.990000009536743
11.236	3.5899999141693115
11.242	3.109999895095825
11.244	2.5999999046325684
11.253	2.180000066757202
11.263	1.850000023841858
11.274	1.4500000476837158
11.284	0.9900000095367432
11.294	0.5899999737739563
11.303	0.4399999976158142
11.323	0.46000000834465027
11.326	0.44999998807907104
11.333	0.44999998807907104
11.343	0.44999998807907104
11.353	0.4399999976158142
11.363	0.4300000071525574
11.376	0.4099999964237213
11.383	0.3100000023841858
11.394	0.1899999976158142
11.403	0.03999999910593033
11.413	-0.09000000357627869
11.424	-0.1899999976158142
11.433	-0.3100000023841858
11.445	-0.5099999904632568
11.454	-0.49000000953674316
11.464	-0.49000000953674316
11.474	-0.5
11.486	-0.5
11.495	-0.5
11.503	-0.5
11.524	-0.5
11.527	-0.49000000953674316
11.533	-0.47999998927116394
11.546	-0.4399999976158142
11.554	-0.28999999165534973
11.565	0.05000000074505806
11.575	0.7599999904632568
11.583	1.7599999904632568
11.593	2.9600000381469727
11.603	4.610000133514404
11.614	6.929999828338623
11.628	9.579999923706055
11.633	12.0
11.646	14.369999885559082
11.653	16.850000381469727
11.664	19.40999984741211
11.673	21.8700008392334
11.684	24.200000762939453
11.694	26.59000015258789
11.704	29.079999923706055
11.714	31.540000915527344
11.732	33.84000015258789
11.734	36.119998931884766
11.744	38.43000030517578
11.753	40.68000030517578
11.764	42.810001373291016
11.773	44.83000183105469
11.788	46.88999938964844
11.794	49.0
11.803	51.130001068115234
11.814	53.15999984741211
11.825	55.130001068115234
11.834	57.099998474121094
11.844	59.06999969482422
11.854	60.970001220703125
11.866	62.72999954223633
11.873	64.41000366210938
11.888	66.05000305175781
11.902	67.66999816894531
11.906	69.2699966430664
11.916	70.80000305175781
11.923	72.22000122070312
11.936	73.48999786376953
11.945	74.5999984741211
11.954	75.62999725341797
11.964	76.5
11.973	77.2699966430664
11.985	77.81999969482422
11.993	78.26000213623047
12.004	78.5999984741211
12.014	78.88999938964844
12.023	79.04000091552734
12.037	79.01000213623047
12.043	78.95999908447266
12.053	78.80999755859375
12.064	78.55999755859375
12.073	78.06999969482422
12.084	77.33000183105469
12.097	76.36000061035156
12.103	75.22000122070312
12.113	73.2300033569336
12.123	69.98999786376953
12.143	66.44000244140625
12.154	60.31999969482422
12.164	57.779998779296875
12.173	55.900001525878906
12.184	54.34000015258789
12.194	52.86000061035156
12.206	51.34000015258789
12.214	49.68000030517578
12.223	47.91999816894531
12.234	46.15999984741211
12.244	44.52000045776367
12.254	43.119998931884766
12.263	42.22999954223633
12.273	42.25
12.283	42.689998626708984
12.293	43.06999969482422
12.304	43.119998931884766
12.313	42.59000015258789
12.323	41.529998779296875
12.333	39.91999816894531
12.346	38.060001373291016
12.354	36.290000915527344
12.363	34.810001373291016
12.373	33.68000030517578
12.384	32.650001525878906
12.393	31.68000030517578
12.404	30.700000762939453
12.413	29.770000457763672
12.425	28.799999237060547
12.433	27.8799991607666
12.449	26.920000076293945
12.454	26.020000457763672
12.464	25.09000015258789
12.473	24.200000762939453
12.483	23.219999313354492
12.494	22.219999313354492
12.504	21.1299991607666
12.534	20.010000228881836
12.536	18.860000610351562
12.548	17.700000762939453
12.554	15.630000114440918
12.564	14.770000457763672
12.574	13.960000038146973
12.598	13.279999732971191
12.606	12.640000343322754
12.61	11.989999771118164
12.613	11.460000038146973
12.625	10.890000343322754
12.633	10.229999542236328
12.645	9.670000076293945
12.654	9.130000114440918
12.665	8.489999771118164
12.674	7.929999828338623
12.683	7.510000228881836
12.693	7.070000171661377
12.704	6.579999923706055
12.713	6.150000095367432
12.724	5.860000133514404
12.733	5.619999885559082
12.743	5.269999980926514
12.756	4.840000152587891
12.763	4.440000057220459
12.773	4.179999828338623
12.783	4.039999961853027
12.794	3.9200000762939453
12.804	3.75
12.813	3.450000047683716
12.824	3.0299999713897705
12.834	2.609999895095825
12.843	2.309999942779541
12.856	2.130000114440918
12.864	1.9800000190734863
12.874	1.649999976158142
12.883	0.9900000095367432
12.894	0.23000000417232513
12.903	-0.30000001192092896
12.914	-0.5099999904632568
12.924	-0.5
12.933	-0.49000000953674316
12.943	-0.49000000953674316
12.962	-0.49000000953674316
12.967	-0.49000000953674316
12.974	-0.49000000953674316
12.983	-0.47999998927116394
12.994	-0.44999998807907104
13.007	-0.3499999940395355
13.015	-0.05000000074505806
13.023	0.5400000214576721
13.033	1.5
13.044	2.5999999046325684
13.053	4.179999828338623
13.064	6.230000019073486
13.074	8.819999694824219
13.083	11.880000114440918
13.094	15.3100004196167
13.104	19.09000015258789
13.113	22.75
13.123	26.219999313354492
13.133	29.760000228881836
13.145	33.099998474121094
13.153	36.15999984741211
13.167	39.040000915527344
13.174	41.45000076293945
13.183	43.540000915527344
13.194	45.5
13.203	47.470001220703125
13.213	49.52000045776367
13.223	51.560001373291016
13.233	53.52000045776367
13.243	55.380001068115234
13.254	57.20000076293945
13.267	58.95000076293945
13.274	60.619998931884766
13.286	62.150001525878906
13.295	63.5099983215332
13.303	64.77999877929688
13.318	65.91999816894531
13.324	66.87000274658203
13.333	67.73999786376953
13.343	68.41999816894531
13.353	68.9000015258789
13.369	69.29000091552734
13.376	69.55999755859375
13.383	69.52999877929688
13.394	69.4800033569336
13.403	69.52999877929688
13.416	69.52999877929688
13.425	69.54000091552734
13.433	69.54000091552734
13.444	69.54000091552734
13.453	69.55999755859375
13.463	69.5999984741211
13.479	69.69000244140625
13.483	69.70999908447266
13.493	69.66000366210938
13.503	69.68000030517578
13.513	69.62000274658203
13.533	69.4000015258789
13.598	68.81999969482422
13.599	67.94000244140625
13.616	66.88999938964844
13.618	65.81999969482422
13.621	64.62000274658203
13.628	63.2599983215332
13.632	61.7599983215332
13.633	60.13999938964844
13.637	58.56999969482422
13.643	55.70000076293945
13.653	52.86000061035156
13.687	51.25
13.692	49.459999084472656
13.698	47.540000915527344
13.701	45.689998626708984
13.705	44.060001373291016
13.713	42.849998474121094
13.723	42.290000915527344
13.734	42.439998626708984
14.405	42.72999954223633
14.411	43.34000015258789
14.416	42.91999816894531
14.421	40.97999954223633
14.428	38.880001068115234
14.431	38.31999969482422
14.436	-0.5099999904632568
14.438	-0.5099999904632568
14.441	-0.5099999904632568
14.444	-0.3799999952316284
14.455	-0.27000001072883606
14.464	-0.3199999928474426
14.476	-0.3199999928474426
14.484	-0.2800000011920929
14.515	-0.1899999976158142
14.518	0.6000000238418579
14.525	1.3700000047683716
14.533	2.4200000762939453
14.544	3.75
14.554	5.409999847412109
14.563	7.289999961853027
14.574	9.59000015258789
14.583	12.359999656677246
14.601	15.569999694824219
14.605	19.260000228881836
14.618	22.899999618530273
14.624	26.389999389648438
14.633	29.969999313354492
14.644	33.380001068115234
14.655	36.59000015258789
14.663	39.7400016784668
14.675	42.459999084472656
14.684	44.68000030517578
14.7	46.75
14.709	48.79999923706055
14.714	50.849998474121094
14.724	52.790000915527344
14.734	54.68000030517578
14.746	56.5099983215332
14.757	58.33000183105469
14.763	60.06999969482422
14.774	61.689998626708984
14.784	63.220001220703125
14.795	64.73999786376953
14.804	66.25
14.813	67.70999908447266
14.824	69.12000274658203
14.841	70.38999938964844
14.846	71.44000244140625
14.861	72.2699966430664
14.865	72.88999938964844
14.884	73.4000015258789
14.889	73.6500015258789
14.9	73.62999725341797
14.905	73.56999969482422
14.913	73.62999725341797
14.924	73.62999725341797
14.99	73.62999725341797
15.001	73.63999938964844
15.008	73.6500015258789
15.013	73.6500015258789
15.023	73.63999938964844
15.027	73.62999725341797
15.031	73.43000030517578
15.046	73.01000213623047
15.065	72.16000366210938
15.065	71.86000061035156
15.075	71.54000091552734
15.083	71.0
15.093	70.1500015258789
15.111	68.98999786376953
15.114	67.5999984741211
15.123	66.02999877929688
15.134	64.23999786376953
15.144	62.33000183105469
15.153	59.970001220703125
15.165	57.349998474121094
15.174	54.81999969482422
15.829	52.58000183105469
15.834	49.7400016784668
15.837	49.72999954223633
15.839	51.060001373291016
15.842	51.630001068115234
15.847	51.75
15.849	50.34000015258789
15.851	0.8299999833106995
15.858	0.36000001430511475
15.865	-0.14000000059604645
15.874	-0.18000000715255737
15.886	-0.14000000059604645
15.893	-0.1599999964237213
15.904	-0.15000000596046448
15.913	-0.1599999964237213
15.928	-0.1599999964237213
15.935	-0.1599999964237213
15.943	-0.1599999964237213
15.955	-0.1599999964237213
15.963	-0.1599999964237213
15.973	-0.1599999964237213
15.985	-0.1599999964237213
15.993	-0.1599999964237213
16.005	-0.1599999964237213
16.013	-0.1599999964237213
16.023	-0.1599999964237213
16.035	-0.15000000596046448
16.043	-0.14000000059604645
16.059	-0.029999999329447746
16.063	0.3199999928474426
16.09	1.0
16.095	3.390000104904175
16.103	5.050000190734863
16.113	6.940000057220459
16.143	9.079999923706055
16.154	14.819999694824219
16.161	18.579999923706055
16.165	22.40999984741211
16.173	25.93000030517578
16.185	29.549999237060547
16.193	32.95000076293945
16.203	36.060001373291016
16.214	38.959999084472656
16.227	41.279998779296875
16.239	43.20000076293945
16.244	44.95000076293945
16.254	46.7599983215332
16.263	48.709999084472656
16.274	50.77000045776367
16.283	52.81999969482422
16.293	54.90999984741211
16.304	57.15999984741211
16.313	59.54999923706055
16.323	61.88999938964844
16.344	64.0
16.353	67.44000244140625
16.364	68.77999877929688
16.374	69.9000015258789
16.383	70.75
16.396	71.47000122070312
16.403	71.9800033569336
16.413	72.2300033569336
16.426	72.2300033569336
16.443	72.12000274658203
16.456	71.36000061035156
16.463	70.62000274658203
16.473	69.56999969482422
16.484	68.25
16.493	66.80999755859375
16.503	65.36000061035156
16.514	63.97999954223633
16.523	62.72999954223633
16.533	61.58000183105469
16.544	60.439998626708984
16.553	59.16999816894531
16.563	57.68000030517578
16.575	55.970001220703125
16.583	54.060001373291016
16.593	51.97999954223633
16.608	49.68000030517578
16.613	47.25
16.623	44.83000183105469
16.636	42.4900016784668
16.647	40.060001373291016
16.653	37.5099983215332
16.663	34.9900016784668
16.673	32.45000076293945
16.683	29.709999084472656
16.694	26.81999969482422
16.703	24.190000534057617
16.713	21.920000076293945
16.723	19.979999542236328
16.733	18.3799991607666
16.749	17.1200008392334
16.754	16.190000534057617
16.763	15.520000457763672
16.773	14.989999771118164
16.787	14.539999961853027
16.793	13.9399995803833
16.804	13.079999923706055
16.813	11.949999809265137
16.823	10.579999923706055
16.833	9.09000015258789
16.852	7.650000095367432
16.855	6.389999866485596
16.863	5.349999904632568
16.874	4.610000133514404
16.883	4.139999866485596
16.893	3.880000114440918
16.908	3.8399999141693115
16.913	3.9100000858306885
16.923	3.9200000762939453
16.933	3.9100000858306885
16.945	3.9100000858306885
16.956	3.9100000858306885
16.963	3.9000000953674316
16.973	3.7699999809265137
16.983	3.380000114440918
16.993	2.7699999809265137
17.003	2.0299999713897705
17.014	1.2699999809265137
17.023	0.6200000047683716
17.033	0.1599999964237213
17.043	0.07000000029802322
17.055	0.09000000357627869
17.064	0.07000000029802322
17.074	0.05000000074505806
17.085	0.0
17.093	-0.03999999910593033
17.104	-0.03999999910593033
17.114	-0.05999999865889549
17.123	-0.14000000059604645
17.134	-0.1599999964237213
17.145	-0.14000000059604645
17.157	-0.15000000596046448
17.163	-0.15000000596046448
17.175	-0.15000000596046448
17.184	-0.15000000596046448
17.195	-0.15000000596046448
17.203	-0.15000000596046448
17.213	-0.15000000596046448
17.223	-0.15000000596046448
17.233	-0.15000000596046448
17.243	-0.15000000596046448
17.261	-0.15000000596046448
17.263	-0.15000000596046448
17.273	-0.1599999964237213
17.283	-0.1599999964237213
17.293	-0.1599999964237213
17.319	-0.1599999964237213
17.326	-0.1599999964237213
17.335	-0.1599999964237213
17.343	-0.1599999964237213
17.355	-0.1599999964237213
17.366	-0.1599999964237213
17.373	-0.1599999964237213
17.385	-0.1599999964237213
17.397	-0.1599999964237213
17.404	-0.15000000596046448
17.421	-0.15000000596046448
17.423	-0.15000000596046448
17.435	-0.15000000596046448
17.443	-0.15000000596046448
17.454	-0.15000000596046448
17.469	-0.10000000149011612
17.473	0.1599999964237213
17.483	0.7900000214576721
17.494	1.75
17.503	2.990000009536743
17.514	4.489999771118164
17.523	6.300000190734863
17.533	8.430000305175781
17.543	10.569999694824219
17.553	12.850000381469727
17.568	15.329999923706055
17.573	18.1200008392334
17.583	20.93000030517578
17.593	23.420000076293945
17.603	25.739999771118164
17.613	28.059999465942383
17.624	30.34000015258789
17.634	32.5
17.643	34.540000915527344
17.656	36.56999969482422
17.671	38.599998474121094
17.674	40.630001068115234
17.683	42.540000915527344
17.701	44.38999938964844
17.705	46.220001220703125
17.713	48.09000015258789
17.724	50.0
17.733	51.81999969482422
17.756	53.54999923706055
17.764	56.849998474121094
17.775	58.4900016784668
17.783	60.040000915527344
17.793	61.47999954223633
17.803	62.77000045776367
17.813	63.93000030517578
17.823	64.9800033569336
17.834	65.88999938964844
17.855	66.61000061035156
17.875	67.94000244140625
17.876	68.41000366210938
17.889	68.80999755859375
17.894	69.08000183105469
17.906	69.26000213623047
17.913	69.33999633789062
17.938	69.30999755859375
17.94	69.25
17.958	69.04000091552734
17.958	68.5199966430664
17.979	67.66999816894531
17.981	66.62000274658203
17.987	64.7300033569336
17.993	61.599998474121094
18.007	58.08000183105469
18.013	54.709999084472656
18.023	51.720001220703125
18.036	49.06999969482422
18.048	46.880001068115234
18.054	45.150001525878906
18.082	43.70000076293945
18.089	40.939998626708984
18.1	39.20000076293945
18.103	37.20000076293945
18.113	35.040000915527344
18.123	32.83000183105469
18.136	30.579999923706055
18.143	28.43000030517578
18.154	26.559999465942383
18.163	25.09000015258789
18.175	23.899999618530273
18.183	22.920000076293945
18.193	22.190000534057617
18.203	21.760000228881836
18.214	21.579999923706055
18.223	21.579999923706055
18.233	21.540000915527344
18.243	21.229999542236328
18.253	20.559999465942383
18.263	19.639999389648438
18.273	18.600000381469727
18.283	17.579999923706055
18.293	16.700000762939453
18.303	15.979999542236328
18.314	15.420000076293945
18.323	15.010000228881836
18.335	14.729999542236328
18.343	14.600000381469727
18.354	14.579999923706055
18.363	14.5600004196167
