# Supplementary material for: Level-Ground and Stair Adaptation for Hip Exoskeletons Based on Continuous Locomotion Mode Perception
Source: Cyborg Bionic Syst. 2025 Apr 22;6:0248. doi: 10.34133/cbsystems.0248 (PMC12012296; doi:10.34133/cbsystems.0248)
Supplement: Supplementary 1 — Data files S1 to S61 [file cbsystems.0248.f1.zip › 11_LocomotionMode.csv]

time	lm
6.362	0
6.461	0
6.579	0
6.683	0
6.845	0
7.028	0
7.126	0
7.226	0
7.34	0
7.43	0
7.509	0
7.606	0
7.686	0
7.788	0
7.89	0
7.99	0
8.174	0
8.253	0
8.351	0
8.482	0
8.578	0
8.672	0
8.753	0
8.812	0
8.917	0
9.13	0
9.23	0
9.328	0
9.454	0
9.515	0
9.587	0
9.795	0
9.884	0
9.998	0
10.085	0
10.221	1
10.274	1
10.352	1
10.452	1
10.651	1
10.75	1
10.867	1
10.922	1
11.019	1
11.12	1
11.231	1
11.306	1
11.407	1
11.522	1
11.586	1
11.79	1
11.882	1
11.996	1
12.093	1
12.191	1
12.259	1
12.364	1
12.444	1
12.548	1
12.648	1
12.751	1
12.859	1
12.915	1
13.025	1
13.123	1
13.221	1
13.319	1
13.421	1
13.519	1
13.588	1
13.689	1
13.809	0
13.919	0
14.006	0
14.103	0
14.173	0
14.271	0
14.476	0
14.561	0
14.669	1
14.757	1
14.822	1
14.942	1
15.02	1
15.123	0
15.241	0
15.317	0
15.423	0
15.492	0
15.603	0
15.706	0
15.89	0
15.985	0
16.104	0
16.155	0
16.267	0
16.366	0
16.47	0
16.553	0
16.65	0
16.838	0
16.926	0
17.025	0
17.123	0
17.225	0
17.29	0
17.387	0
17.6	0
17.71	0
17.883	0
17.973	0
18.071	0
18.191	0
