# Supplementary material for: Level-Ground and Stair Adaptation for Hip Exoskeletons Based on Continuous Locomotion Mode Perception
Source: Cyborg Bionic Syst. 2025 Apr 22;6:0248. doi: 10.34133/cbsystems.0248 (PMC12012296; doi:10.34133/cbsystems.0248)
Supplement: Supplementary 1 — Data files S1 to S61 [file cbsystems.0248.f1.zip › 12_FootPress.csv]

time	press1	press2	press3	press4	press5	press6	press7	press8	press9	press10	press11	press12	press13	press14	press15	press16
8.727	0.0	0.0	0.0	0.0	0.0	0.0	0.0	0.0	0.0	0.0	0.0	0.0	0.0	0.0	0.0	0.0
8.755	0.0	0.0	0.0	0.0	0.0	0.0	0.0	0.0	0.0	0.0	0.0	0.0	0.0	0.0	0.0	0.0
8.775	0.0	0.0	0.0	0.0	0.0	0.0	0.0	0.0	0.0	0.0	0.0	0.0	0.0	0.0	0.0	0.0
8.812	0.0	0.0	0.0	0.0	0.0	0.0	0.0	0.0	0.0	0.0	0.0	0.0	0.0	0.0	0.0	0.0
8.837	0.0	0.0	0.0	0.0	0.0	0.0	0.0	0.0	0.0	0.0	0.0	0.0	0.0	0.0	0.0	0.0
8.868	0.0	0.0	0.0	0.0	0.0	0.0	0.0	0.0	0.0	0.0	0.0	0.0	0.0	0.0	0.0	0.0
8.899	0.0	0.0	0.0	0.0	0.0	0.0	0.0	0.0	0.0	0.0	0.0	0.0	0.0	0.0	0.0	0.0
8.932	0.0	0.0	0.0	0.0	0.0	0.0	0.0	0.0	0.0	0.0	0.0	0.0	0.0	0.0	0.0	0.0
8.96	0.0	0.0	0.0	0.0	0.0	0.0	0.0	0.0	0.0	0.0	0.0	0.0	0.0	0.0	0.0	0.0
8.985	0.0	0.0	0.0	0.0	0.0	0.0	0.0	0.0	0.0	0.0	0.0	0.0	0.0	0.0	0.0	0.0
9.015	0.0	0.0	0.0	0.0	0.0	0.0	6.0	14.0	15.0	0.0	0.0	0.0	0.0	0.0	0.0	0.0
9.046	0.0	0.0	0.0	0.0	0.0	0.0	4.0	11.0	11.0	3.0	0.0	0.0	0.0	0.0	0.0	0.0
9.077	0.0	0.0	0.0	0.0	0.0	0.0	4.0	10.0	12.0	9.0	0.0	0.0	3.0	0.0	0.0	0.0
9.111	0.0	0.0	0.0	0.0	0.0	0.0	4.0	11.0	14.0	10.0	0.0	1.0	6.0	0.0	1.0	1.0
9.141	0.0	0.0	0.0	0.0	0.0	0.0	4.0	12.0	15.0	13.0	0.0	7.0	10.0	0.0	6.0	4.0
9.166	0.0	0.0	0.0	0.0	0.0	0.0	3.0	12.0	16.0	14.0	0.0	9.0	13.0	3.0	11.0	7.0
9.193	0.0	0.0	0.0	0.0	0.0	0.0	3.0	12.0	16.0	15.0	0.0	10.0	15.0	4.0	12.0	8.0
9.228	0.0	0.0	0.0	0.0	0.0	0.0	3.0	13.0	17.0	17.0	0.0	11.0	15.0	4.0	12.0	8.0
9.253	0.0	0.0	0.0	0.0	0.0	0.0	3.0	13.0	18.0	16.0	0.0	10.0	15.0	4.0	11.0	8.0
9.288	0.0	0.0	0.0	0.0	0.0	0.0	4.0	14.0	20.0	18.0	0.0	10.0	15.0	3.0	11.0	7.0
9.316	0.0	0.0	0.0	0.0	0.0	0.0	4.0	14.0	20.0	18.0	0.0	10.0	15.0	3.0	11.0	7.0
9.344	0.0	0.0	0.0	0.0	0.0	0.0	7.0	17.0	24.0	21.0	0.0	9.0	15.0	0.0	6.0	3.0
9.388	0.0	0.0	0.0	0.0	0.0	0.0	8.0	19.0	25.0	22.0	0.0	9.0	15.0	0.0	5.0	3.0
9.402	0.0	0.0	0.0	0.0	0.0	0.0	9.0	21.0	27.0	23.0	0.0	8.0	14.0	0.0	2.0	1.0
9.434	0.0	0.0	0.0	0.0	0.0	1.0	10.0	23.0	29.0	24.0	0.0	7.0	14.0	0.0	1.0	0.0
9.474	0.0	0.0	0.0	0.0	0.0	0.0	11.0	24.0	32.0	25.0	0.0	5.0	13.0	0.0	0.0	0.0
9.497	0.0	0.0	0.0	0.0	0.0	1.0	12.0	25.0	33.0	26.0	0.0	4.0	11.0	0.0	0.0	0.0
9.522	0.0	0.0	0.0	0.0	0.0	1.0	13.0	27.0	35.0	27.0	0.0	3.0	10.0	0.0	0.0	0.0
9.559	0.0	0.0	0.0	0.0	0.0	1.0	15.0	30.0	36.0	27.0	0.0	2.0	9.0	0.0	0.0	0.0
9.594	0.0	0.0	0.0	0.0	0.0	2.0	18.0	33.0	39.0	24.0	0.0	0.0	5.0	0.0	0.0	0.0
9.612	0.0	0.0	0.0	0.0	0.0	4.0	21.0	37.0	40.0	20.0	0.0	0.0	4.0	0.0	0.0	0.0
9.651	0.0	1.0	0.0	0.0	0.0	7.0	24.0	39.0	41.0	14.0	0.0	0.0	1.0	0.0	0.0	0.0
9.676	1.0	2.0	1.0	0.0	0.0	10.0	28.0	42.0	41.0	9.0	0.0	0.0	0.0	0.0	0.0	0.0
9.702	4.0	4.0	3.0	1.0	0.0	13.0	29.0	41.0	39.0	3.0	0.0	0.0	0.0	0.0	0.0	0.0
9.731	6.0	6.0	4.0	2.0	0.0	14.0	28.0	40.0	35.0	0.0	0.0	0.0	0.0	0.0	0.0	0.0
9.772	8.0	7.0	5.0	2.0	0.0	14.0	28.0	39.0	33.0	0.0	0.0	0.0	0.0	0.0	0.0	0.0
9.799	11.0	10.0	4.0	1.0	0.0	13.0	18.0	22.0	18.0	0.0	0.0	0.0	0.0	0.0	0.0	0.0
9.827	11.0	9.0	2.0	0.0	0.0	9.0	6.0	10.0	9.0	0.0	0.0	0.0	0.0	0.0	0.0	0.0
9.851	11.0	9.0	2.0	0.0	0.0	9.0	6.0	10.0	9.0	0.0	0.0	0.0	0.0	0.0	0.0	0.0
9.885	0.0	0.0	0.0	0.0	0.0	0.0	0.0	0.0	0.0	0.0	0.0	0.0	0.0	0.0	0.0	0.0
9.918	0.0	0.0	0.0	0.0	0.0	0.0	0.0	0.0	0.0	0.0	0.0	0.0	0.0	0.0	0.0	0.0
9.948	0.0	0.0	0.0	0.0	0.0	0.0	0.0	0.0	0.0	0.0	0.0	0.0	0.0	0.0	0.0	0.0
9.97	0.0	0.0	0.0	0.0	0.0	0.0	0.0	0.0	0.0	0.0	0.0	0.0	0.0	0.0	0.0	0.0
10.002	0.0	0.0	0.0	0.0	0.0	0.0	0.0	0.0	0.0	0.0	0.0	0.0	0.0	0.0	0.0	0.0
10.032	0.0	0.0	0.0	0.0	0.0	0.0	0.0	0.0	0.0	0.0	0.0	0.0	0.0	0.0	0.0	0.0
10.06	0.0	0.0	0.0	0.0	0.0	0.0	0.0	0.0	0.0	0.0	0.0	0.0	0.0	0.0	0.0	0.0
10.09	0.0	0.0	0.0	0.0	0.0	0.0	0.0	0.0	0.0	0.0	0.0	0.0	0.0	0.0	0.0	0.0
10.12	0.0	0.0	0.0	0.0	0.0	0.0	0.0	0.0	0.0	0.0	0.0	0.0	0.0	0.0	0.0	0.0
10.15	0.0	0.0	0.0	0.0	0.0	0.0	0.0	0.0	0.0	0.0	0.0	0.0	0.0	0.0	0.0	0.0
10.189	0.0	0.0	0.0	0.0	0.0	0.0	0.0	0.0	0.0	0.0	0.0	0.0	0.0	0.0	0.0	0.0
10.212	0.0	0.0	0.0	0.0	0.0	0.0	0.0	0.0	0.0	0.0	0.0	0.0	0.0	0.0	0.0	0.0
10.24	0.0	0.0	0.0	0.0	0.0	0.0	0.0	0.0	0.0	0.0	0.0	0.0	0.0	0.0	0.0	0.0
10.27	0.0	0.0	0.0	0.0	0.0	0.0	0.0	0.0	0.0	0.0	0.0	0.0	0.0	0.0	0.0	0.0
10.309	0.0	0.0	0.0	0.0	0.0	0.0	0.0	0.0	0.0	0.0	0.0	0.0	0.0	0.0	0.0	0.0
10.328	0.0	0.0	0.0	0.0	0.0	0.0	0.0	0.0	0.0	0.0	0.0	0.0	0.0	0.0	0.0	0.0
10.359	0.0	0.0	0.0	0.0	0.0	0.0	0.0	0.0	0.0	0.0	0.0	0.0	0.0	0.0	0.0	0.0
10.389	0.0	0.0	0.0	0.0	0.0	0.0	0.0	0.0	0.0	0.0	0.0	0.0	0.0	0.0	0.0	0.0
10.419	0.0	0.0	0.0	0.0	0.0	0.0	0.0	0.0	0.0	0.0	0.0	0.0	0.0	0.0	0.0	0.0
10.448	0.0	0.0	0.0	0.0	0.0	0.0	1.0	4.0	2.0	0.0	0.0	0.0	0.0	0.0	0.0	0.0
10.478	0.0	0.0	0.0	0.0	0.0	0.0	1.0	4.0	2.0	0.0	0.0	0.0	0.0	0.0	0.0	0.0
10.514	0.0	0.0	0.0	0.0	0.0	0.0	7.0	15.0	11.0	7.0	0.0	0.0	0.0	0.0	0.0	0.0
10.539	0.0	0.0	0.0	0.0	0.0	0.0	7.0	14.0	11.0	8.0	0.0	0.0	1.0	0.0	0.0	0.0
10.568	0.0	0.0	0.0	0.0	0.0	0.0	7.0	13.0	11.0	8.0	0.0	0.0	2.0	0.0	0.0	0.0
10.598	0.0	0.0	0.0	0.0	0.0	0.0	4.0	9.0	7.0	7.0	0.0	5.0	5.0	1.0	6.0	3.0
10.627	0.0	0.0	0.0	0.0	0.0	0.0	2.0	6.0	4.0	6.0	1.0	7.0	6.0	3.0	10.0	5.0
10.681	0.0	0.0	0.0	0.0	0.0	0.0	1.0	6.0	4.0	5.0	1.0	7.0	7.0	5.0	13.0	7.0
10.748	0.0	0.0	0.0	0.0	0.0	0.0	1.0	4.0	3.0	5.0	2.0	8.0	7.0	6.0	17.0	10.0
10.779	0.0	0.0	0.0	0.0	0.0	0.0	1.0	4.0	2.0	5.0	2.0	8.0	6.0	6.0	16.0	9.0
10.813	0.0	0.0	0.0	0.0	0.0	0.0	1.0	4.0	3.0	5.0	2.0	8.0	6.0	6.0	15.0	9.0
10.84	0.0	0.0	0.0	0.0	0.0	0.0	1.0	4.0	3.0	5.0	2.0	8.0	6.0	6.0	15.0	9.0
10.869	0.0	0.0	0.0	0.0	0.0	0.0	2.0	6.0	3.0	6.0	2.0	7.0	7.0	5.0	13.0	8.0
10.906	0.0	0.0	0.0	0.0	0.0	1.0	5.0	9.0	4.0	7.0	2.0	7.0	6.0	2.0	8.0	4.0
10.929	0.0	0.0	0.0	0.0	0.0	2.0	6.0	11.0	5.0	8.0	1.0	5.0	5.0	1.0	7.0	3.0
10.97	0.0	0.0	0.0	0.0	0.0	2.0	7.0	11.0	5.0	8.0	1.0	5.0	5.0	1.0	6.0	2.0
10.995	0.0	1.0	0.0	0.0	0.0	5.0	11.0	16.0	7.0	9.0	0.0	3.0	4.0	0.0	1.0	0.0
11.017	0.0	2.0	0.0	0.0	0.0	7.0	14.0	19.0	9.0	9.0	0.0	1.0	2.0	0.0	0.0	0.0
11.05	0.0	3.0	1.0	0.0	0.0	10.0	20.0	24.0	12.0	9.0	0.0	0.0	0.0	0.0	0.0	0.0
11.077	0.0	3.0	2.0	0.0	0.0	11.0	21.0	25.0	12.0	9.0	0.0	0.0	0.0	0.0	0.0	0.0
11.106	0.0	5.0	3.0	1.0	0.0	14.0	26.0	28.0	14.0	8.0	0.0	0.0	0.0	0.0	0.0	0.0
11.136	18.0	9.0	5.0	2.0	0.0	21.0	27.0	31.0	15.0	1.0	0.0	0.0	0.0	0.0	0.0	0.0
11.169	21.0	12.0	6.0	2.0	0.0	23.0	24.0	26.0	12.0	0.0	0.0	0.0	0.0	0.0	0.0	0.0
11.195	23.0	13.0	5.0	1.0	0.0	22.0	17.0	16.0	8.0	0.0	0.0	0.0	0.0	0.0	0.0	0.0
11.232	21.0	14.0	4.0	0.0	0.0	18.0	8.0	7.0	5.0	0.0	0.0	0.0	0.0	0.0	0.0	0.0
11.255	8.0	5.0	0.0	0.0	0.0	8.0	0.0	0.0	1.0	0.0	0.0	0.0	0.0	0.0	0.0	0.0
11.287	0.0	0.0	0.0	0.0	0.0	0.0	0.0	0.0	0.0	0.0	0.0	0.0	0.0	0.0	0.0	0.0
11.315	0.0	0.0	0.0	0.0	0.0	0.0	0.0	0.0	0.0	0.0	0.0	0.0	0.0	0.0	0.0	0.0
11.353	0.0	0.0	0.0	0.0	0.0	0.0	0.0	0.0	0.0	0.0	0.0	0.0	0.0	0.0	0.0	0.0
11.378	0.0	0.0	0.0	0.0	0.0	0.0	0.0	0.0	0.0	0.0	0.0	0.0	0.0	0.0	0.0	0.0
11.413	0.0	0.0	0.0	0.0	0.0	0.0	0.0	0.0	0.0	0.0	0.0	0.0	0.0	0.0	0.0	0.0
11.44	0.0	0.0	0.0	0.0	0.0	0.0	0.0	0.0	0.0	0.0	0.0	0.0	0.0	0.0	0.0	0.0
11.465	0.0	0.0	0.0	0.0	0.0	0.0	0.0	0.0	0.0	0.0	0.0	0.0	0.0	0.0	0.0	0.0
11.506	0.0	0.0	0.0	0.0	0.0	0.0	0.0	0.0	0.0	0.0	0.0	0.0	0.0	0.0	0.0	0.0
11.527	0.0	0.0	0.0	0.0	0.0	0.0	0.0	0.0	0.0	0.0	0.0	0.0	0.0	0.0	0.0	0.0
11.556	0.0	0.0	0.0	0.0	0.0	0.0	0.0	0.0	0.0	0.0	0.0	0.0	0.0	0.0	0.0	0.0
11.585	0.0	0.0	0.0	0.0	0.0	0.0	0.0	0.0	0.0	0.0	0.0	0.0	0.0	0.0	0.0	0.0
11.625	0.0	0.0	0.0	0.0	0.0	0.0	0.0	0.0	0.0	0.0	0.0	0.0	0.0	0.0	0.0	0.0
11.652	0.0	0.0	0.0	0.0	0.0	0.0	0.0	0.0	0.0	0.0	0.0	0.0	0.0	0.0	0.0	0.0
11.706	0.0	0.0	0.0	0.0	0.0	0.0	0.0	0.0	0.0	0.0	0.0	0.0	0.0	0.0	0.0	0.0
11.71	0.0	0.0	0.0	0.0	0.0	0.0	0.0	0.0	0.0	0.0	0.0	0.0	0.0	0.0	0.0	0.0
11.742	0.0	0.0	0.0	0.0	0.0	0.0	0.0	0.0	0.0	0.0	0.0	0.0	0.0	0.0	0.0	0.0
11.764	0.0	0.0	0.0	0.0	0.0	0.0	0.0	0.0	0.0	0.0	0.0	0.0	0.0	0.0	0.0	0.0
11.793	0.0	0.0	0.0	0.0	0.0	0.0	0.0	0.0	0.0	0.0	0.0	0.0	0.0	0.0	0.0	0.0
11.83	0.0	0.0	0.0	0.0	0.0	0.0	0.0	0.0	0.0	0.0	0.0	0.0	0.0	0.0	0.0	0.0
11.854	0.0	0.0	0.0	0.0	0.0	0.0	0.0	0.0	0.0	0.0	0.0	0.0	0.0	0.0	0.0	0.0
11.883	0.0	0.0	0.0	0.0	0.0	0.0	0.0	0.0	0.0	0.0	0.0	0.0	0.0	0.0	0.0	0.0
11.914	0.0	0.0	0.0	0.0	0.0	0.0	0.0	0.0	0.0	0.0	0.0	0.0	0.0	0.0	0.0	0.0
11.947	0.0	0.0	0.0	0.0	0.0	0.0	5.0	10.0	13.0	5.0	0.0	0.0	0.0	0.0	0.0	0.0
11.972	0.0	0.0	0.0	0.0	0.0	0.0	4.0	8.0	11.0	8.0	0.0	1.0	7.0	0.0	3.0	3.0
12.009	0.0	0.0	0.0	0.0	0.0	0.0	2.0	6.0	11.0	8.0	0.0	4.0	11.0	0.0	11.0	9.0
12.039	0.0	0.0	0.0	0.0	0.0	0.0	1.0	5.0	11.0	8.0	0.0	6.0	13.0	4.0	16.0	13.0
12.063	0.0	0.0	0.0	0.0	0.0	0.0	0.0	4.0	11.0	9.0	0.0	7.0	15.0	6.0	20.0	17.0
12.095	0.0	0.0	0.0	0.0	0.0	0.0	0.0	2.0	9.0	7.0	0.0	10.0	15.0	7.0	22.0	18.0
12.126	0.0	0.0	0.0	0.0	0.0	0.0	0.0	1.0	6.0	6.0	0.0	10.0	12.0	9.0	23.0	19.0
12.154	0.0	0.0	0.0	0.0	0.0	0.0	0.0	0.0	4.0	4.0	0.0	8.0	10.0	10.0	24.0	19.0
12.182	0.0	0.0	0.0	0.0	0.0	0.0	0.0	0.0	3.0	3.0	0.0	8.0	9.0	10.0	24.0	18.0
12.211	0.0	0.0	0.0	0.0	0.0	0.0	0.0	0.0	2.0	4.0	2.0	8.0	7.0	9.0	21.0	15.0
12.241	0.0	0.0	0.0	0.0	0.0	0.0	0.0	0.0	2.0	4.0	2.0	7.0	7.0	8.0	19.0	14.0
12.272	0.0	0.0	0.0	0.0	0.0	0.0	0.0	1.0	2.0	4.0	2.0	7.0	6.0	6.0	15.0	10.0
12.302	0.0	0.0	0.0	0.0	0.0	0.0	0.0	2.0	2.0	6.0	2.0	6.0	6.0	4.0	12.0	7.0
12.334	0.0	0.0	0.0	0.0	0.0	2.0	2.0	5.0	3.0	6.0	0.0	4.0	5.0	1.0	8.0	4.0
12.37	0.0	1.0	0.0	0.0	0.0	4.0	5.0	9.0	5.0	7.0	0.0	2.0	3.0	0.0	2.0	1.0
12.405	0.0	1.0	0.0	0.0	0.0	5.0	8.0	12.0	7.0	8.0	0.0	1.0	2.0	0.0	0.0	0.0
12.433	0.0	3.0	0.0	0.0	0.0	7.0	11.0	15.0	9.0	9.0	0.0	0.0	1.0	0.0	0.0	0.0
12.451	0.0	3.0	0.0	0.0	0.0	8.0	13.0	17.0	10.0	8.0	0.0	0.0	0.0	0.0	0.0	0.0
12.481	0.0	5.0	1.0	0.0	0.0	14.0	19.0	22.0	13.0	7.0	0.0	0.0	0.0	0.0	0.0	0.0
12.514	0.0	7.0	2.0	0.0	0.0	18.0	23.0	26.0	14.0	4.0	0.0	0.0	0.0	0.0	0.0	0.0
12.543	21.0	10.0	4.0	1.0	0.0	21.0	24.0	27.0	15.0	1.0	0.0	0.0	0.0	0.0	0.0	0.0
12.571	26.0	12.0	5.0	2.0	0.0	24.0	25.0	26.0	14.0	0.0	0.0	0.0	0.0	0.0	0.0	0.0
12.602	28.0	15.0	6.0	2.0	0.0	25.0	23.0	23.0	13.0	0.0	0.0	0.0	0.0	0.0	0.0	0.0
12.631	31.0	17.0	7.0	1.0	0.0	24.0	19.0	16.0	9.0	0.0	0.0	0.0	0.0	0.0	0.0	0.0
12.664	26.0	17.0	4.0	0.0	0.0	20.0	8.0	6.0	6.0	0.0	0.0	0.0	0.0	0.0	0.0	0.0
12.69	10.0	7.0	0.0	0.0	0.0	10.0	1.0	0.0	2.0	0.0	0.0	0.0	0.0	0.0	0.0	0.0
12.722	0.0	0.0	0.0	0.0	0.0	0.0	0.0	0.0	0.0	0.0	0.0	0.0	0.0	0.0	0.0	0.0
12.75	0.0	0.0	0.0	0.0	0.0	0.0	0.0	0.0	0.0	0.0	0.0	0.0	0.0	0.0	0.0	0.0
12.78	0.0	0.0	0.0	0.0	0.0	0.0	0.0	0.0	0.0	0.0	0.0	0.0	0.0	0.0	0.0	0.0
12.81	0.0	0.0	0.0	0.0	0.0	0.0	0.0	0.0	0.0	0.0	0.0	0.0	0.0	0.0	0.0	0.0
12.842	0.0	0.0	0.0	0.0	0.0	0.0	0.0	0.0	0.0	0.0	0.0	0.0	0.0	0.0	0.0	0.0
12.87	0.0	0.0	0.0	0.0	0.0	0.0	0.0	0.0	0.0	0.0	0.0	0.0	0.0	0.0	0.0	0.0
12.903	0.0	0.0	0.0	0.0	0.0	0.0	0.0	0.0	0.0	0.0	0.0	0.0	0.0	0.0	0.0	0.0
12.929	0.0	0.0	0.0	0.0	0.0	0.0	0.0	0.0	0.0	0.0	0.0	0.0	0.0	0.0	0.0	0.0
12.959	0.0	0.0	0.0	0.0	0.0	0.0	0.0	0.0	0.0	0.0	0.0	0.0	0.0	0.0	0.0	0.0
12.989	0.0	0.0	0.0	0.0	0.0	0.0	0.0	0.0	0.0	0.0	0.0	0.0	0.0	0.0	0.0	0.0
13.02	0.0	0.0	0.0	0.0	0.0	0.0	0.0	0.0	0.0	0.0	0.0	0.0	0.0	0.0	0.0	0.0
13.05	0.0	0.0	0.0	0.0	0.0	0.0	0.0	0.0	0.0	0.0	0.0	0.0	0.0	0.0	0.0	0.0
13.082	0.0	0.0	0.0	0.0	0.0	0.0	0.0	0.0	0.0	0.0	0.0	0.0	0.0	0.0	0.0	0.0
13.111	0.0	0.0	0.0	0.0	0.0	0.0	0.0	0.0	0.0	0.0	0.0	0.0	0.0	0.0	0.0	0.0
13.138	0.0	0.0	0.0	0.0	0.0	0.0	0.0	0.0	0.0	0.0	0.0	0.0	0.0	0.0	0.0	0.0
13.168	0.0	0.0	0.0	0.0	0.0	0.0	0.0	0.0	0.0	0.0	0.0	0.0	0.0	0.0	0.0	0.0
13.198	0.0	0.0	0.0	0.0	0.0	0.0	0.0	0.0	0.0	0.0	0.0	0.0	0.0	0.0	0.0	0.0
13.23	0.0	0.0	0.0	0.0	0.0	0.0	0.0	0.0	0.0	0.0	0.0	0.0	0.0	0.0	0.0	0.0
13.26	0.0	0.0	0.0	0.0	0.0	0.0	0.0	0.0	0.0	0.0	0.0	0.0	0.0	0.0	0.0	0.0
13.291	0.0	0.0	0.0	0.0	0.0	0.0	1.0	1.0	0.0	0.0	0.0	0.0	0.0	0.0	0.0	0.0
13.319	0.0	0.0	0.0	0.0	0.0	1.0	8.0	11.0	13.0	3.0	0.0	0.0	0.0	0.0	0.0	0.0
13.35	0.0	0.0	0.0	0.0	0.0	4.0	12.0	14.0	15.0	10.0	0.0	0.0	1.0	0.0	0.0	0.0
13.382	0.0	0.0	0.0	0.0	0.0	6.0	15.0	18.0	23.0	13.0	0.0	0.0	4.0	0.0	0.0	0.0
13.41	0.0	0.0	0.0	0.0	0.0	6.0	16.0	22.0	25.0	18.0	0.0	2.0	9.0	0.0	0.0	0.0
13.438	0.0	0.0	0.0	0.0	0.0	7.0	16.0	21.0	25.0	18.0	0.0	3.0	10.0	0.0	0.0	0.0
13.466	0.0	0.0	0.0	0.0	0.0	6.0	15.0	21.0	24.0	18.0	0.0	5.0	11.0	0.0	0.0	0.0
13.496	0.0	0.0	0.0	0.0	0.0	5.0	13.0	19.0	23.0	19.0	0.0	6.0	11.0	0.0	2.0	1.0
13.527	0.0	0.0	0.0	0.0	0.0	4.0	9.0	15.0	21.0	18.0	0.0	6.0	12.0	0.0	3.0	2.0
13.558	0.0	0.0	0.0	0.0	0.0	3.0	6.0	13.0	21.0	18.0	0.0	6.0	14.0	0.0	5.0	3.0
13.587	0.0	0.0	0.0	0.0	0.0	2.0	4.0	11.0	20.0	18.0	0.0	6.0	13.0	0.0	5.0	3.0
13.616	0.0	0.0	0.0	0.0	0.0	1.0	3.0	10.0	20.0	18.0	0.0	6.0	13.0	0.0	6.0	5.0
13.647	0.0	0.0	0.0	0.0	0.0	1.0	4.0	10.0	20.0	19.0	0.0	7.0	14.0	0.0	6.0	5.0
13.677	0.0	0.0	0.0	0.0	0.0	1.0	5.0	12.0	21.0	20.0	0.0	8.0	15.0	0.0	6.0	5.0
13.708	0.0	0.0	0.0	0.0	0.0	1.0	6.0	13.0	22.0	21.0	0.0	8.0	15.0	0.0	6.0	5.0
13.737	0.0	0.0	0.0	0.0	0.0	1.0	7.0	15.0	23.0	22.0	0.0	8.0	16.0	0.0	6.0	4.0
13.766	0.0	0.0	0.0	0.0	0.0	2.0	9.0	18.0	26.0	24.0	0.0	9.0	17.0	0.0	4.0	3.0
13.796	0.0	0.0	0.0	0.0	0.0	2.0	11.0	21.0	28.0	25.0	0.0	8.0	16.0	0.0	2.0	1.0
13.825	0.0	0.0	0.0	0.0	0.0	3.0	14.0	24.0	31.0	26.0	0.0	7.0	15.0	0.0	0.0	0.0
13.86	0.0	0.0	0.0	0.0	0.0	4.0	16.0	29.0	35.0	27.0	0.0	6.0	13.0	0.0	0.0	0.0
13.886	0.0	0.0	0.0	0.0	0.0	7.0	23.0	36.0	39.0	27.0	0.0	3.0	10.0	0.0	0.0	0.0
13.916	0.0	0.0	1.0	0.0	0.0	11.0	29.0	43.0	44.0	22.0	0.0	1.0	6.0	0.0	0.0	0.0
13.944	0.0	2.0	3.0	1.0	0.0	16.0	35.0	51.0	49.0	12.0	0.0	0.0	0.0	0.0	0.0	0.0
13.974	5.0	5.0	5.0	3.0	0.0	21.0	39.0	53.0	46.0	3.0	0.0	0.0	0.0	0.0	0.0	0.0
14.005	11.0	9.0	7.0	4.0	0.0	24.0	36.0	44.0	35.0	0.0	0.0	0.0	0.0	0.0	0.0	0.0
14.044	13.0	12.0	7.0	3.0	0.0	19.0	20.0	23.0	18.0	0.0	0.0	0.0	0.0	0.0	0.0	0.0
14.066	10.0	9.0	1.0	0.0	0.0	8.0	3.0	6.0	7.0	0.0	0.0	0.0	0.0	0.0	0.0	0.0
14.099	9.0	6.0	0.0	0.0	0.0	5.0	0.0	4.0	6.0	0.0	0.0	0.0	0.0	0.0	0.0	0.0
14.124	0.0	0.0	0.0	0.0	0.0	0.0	0.0	0.0	0.0	0.0	0.0	0.0	0.0	0.0	0.0	0.0
14.155	0.0	0.0	0.0	0.0	0.0	0.0	0.0	0.0	0.0	0.0	0.0	0.0	0.0	0.0	0.0	0.0
14.185	0.0	0.0	0.0	0.0	0.0	0.0	0.0	0.0	0.0	0.0	0.0	0.0	0.0	0.0	0.0	0.0
14.213	0.0	0.0	0.0	0.0	0.0	0.0	0.0	0.0	0.0	0.0	0.0	0.0	0.0	0.0	0.0	0.0
14.245	0.0	0.0	0.0	0.0	0.0	0.0	0.0	0.0	0.0	0.0	0.0	0.0	0.0	0.0	0.0	0.0
14.273	0.0	0.0	0.0	0.0	0.0	0.0	0.0	0.0	0.0	0.0	0.0	0.0	0.0	0.0	0.0	0.0
14.305	0.0	0.0	0.0	0.0	0.0	0.0	0.0	0.0	0.0	0.0	0.0	0.0	0.0	0.0	0.0	0.0
14.334	0.0	0.0	0.0	0.0	0.0	0.0	0.0	0.0	0.0	0.0	0.0	0.0	0.0	0.0	0.0	0.0
14.364	0.0	0.0	0.0	0.0	0.0	0.0	0.0	0.0	0.0	0.0	0.0	0.0	0.0	0.0	0.0	0.0
14.407	0.0	0.0	0.0	0.0	0.0	0.0	0.0	0.0	0.0	0.0	0.0	0.0	0.0	0.0	0.0	0.0
14.424	0.0	0.0	0.0	0.0	0.0	0.0	0.0	0.0	0.0	0.0	0.0	0.0	0.0	0.0	0.0	0.0
14.454	0.0	0.0	0.0	0.0	0.0	0.0	0.0	0.0	0.0	0.0	0.0	0.0	0.0	0.0	0.0	0.0
14.482	0.0	0.0	0.0	0.0	0.0	0.0	0.0	0.0	0.0	0.0	0.0	0.0	0.0	0.0	0.0	0.0
14.513	0.0	0.0	0.0	0.0	0.0	0.0	0.0	0.0	0.0	0.0	0.0	0.0	0.0	0.0	0.0	0.0
14.544	0.0	0.0	0.0	0.0	0.0	0.0	0.0	0.0	0.0	0.0	0.0	0.0	0.0	0.0	0.0	0.0
14.574	0.0	0.0	0.0	0.0	0.0	0.0	0.0	0.0	0.0	0.0	0.0	0.0	0.0	0.0	0.0	0.0
14.612	0.0	0.0	0.0	0.0	0.0	0.0	0.0	0.0	0.0	0.0	0.0	0.0	0.0	0.0	0.0	0.0
14.632	0.0	0.0	0.0	0.0	0.0	0.0	0.0	0.0	0.0	0.0	0.0	0.0	0.0	0.0	0.0	0.0
14.663	0.0	0.0	0.0	0.0	0.0	0.0	0.0	0.0	0.0	0.0	0.0	0.0	0.0	0.0	0.0	0.0
14.693	0.0	0.0	0.0	0.0	0.0	0.0	0.0	0.0	0.0	0.0	0.0	0.0	0.0	0.0	0.0	0.0
14.721	0.0	0.0	0.0	0.0	0.0	0.0	0.0	0.0	0.0	0.0	0.0	0.0	0.0	0.0	0.0	0.0
14.751	0.0	0.0	0.0	0.0	0.0	3.0	0.0	1.0	0.0	0.0	0.0	0.0	0.0	0.0	0.0	0.0
14.782	0.0	0.0	0.0	0.0	0.0	3.0	3.0	5.0	1.0	0.0	0.0	0.0	0.0	0.0	0.0	0.0
14.817	0.0	0.0	0.0	0.0	0.0	3.0	5.0	6.0	3.0	0.0	0.0	0.0	0.0	0.0	0.0	0.0
14.841	0.0	0.0	0.0	0.0	0.0	3.0	6.0	7.0	3.0	2.0	0.0	3.0	3.0	1.0	7.0	3.0
14.872	0.0	0.0	0.0	0.0	0.0	2.0	5.0	7.0	4.0	4.0	2.0	8.0	7.0	6.0	14.0	7.0
14.904	0.0	0.0	0.0	0.0	0.0	1.0	4.0	7.0	5.0	6.0	3.0	10.0	9.0	9.0	19.0	10.0
14.931	0.0	0.0	0.0	0.0	0.0	0.0	3.0	6.0	6.0	7.0	2.0	12.0	11.0	11.0	22.0	13.0
14.962	0.0	0.0	0.0	0.0	0.0	0.0	1.0	5.0	6.0	8.0	2.0	12.0	14.0	12.0	25.0	15.0
14.991	0.0	0.0	0.0	0.0	0.0	0.0	0.0	4.0	7.0	8.0	1.0	12.0	14.0	13.0	27.0	17.0
15.021	0.0	0.0	0.0	0.0	0.0	0.0	0.0	3.0	7.0	9.0	0.0	11.0	12.0	12.0	26.0	17.0
15.05	0.0	0.0	0.0	0.0	0.0	0.0	0.0	2.0	6.0	7.0	0.0	9.0	11.0	11.0	26.0	18.0
15.082	0.0	0.0	0.0	0.0	0.0	0.0	0.0	2.0	5.0	6.0	1.0	9.0	9.0	12.0	26.0	18.0
15.11	0.0	0.0	0.0	0.0	0.0	0.0	0.0	1.0	3.0	3.0	1.0	7.0	6.0	10.0	23.0	14.0
15.141	0.0	0.0	0.0	0.0	0.0	0.0	0.0	1.0	2.0	3.0	1.0	6.0	5.0	9.0	21.0	13.0
15.17	0.0	0.0	0.0	0.0	0.0	0.0	0.0	1.0	3.0	2.0	1.0	6.0	6.0	10.0	20.0	12.0
15.2	0.0	0.0	0.0	0.0	0.0	0.0	0.0	1.0	2.0	3.0	2.0	7.0	6.0	10.0	22.0	13.0
15.23	0.0	0.0	0.0	0.0	0.0	0.0	0.0	2.0	2.0	3.0	2.0	8.0	7.0	11.0	23.0	15.0
15.261	0.0	0.0	0.0	0.0	0.0	0.0	0.0	3.0	3.0	3.0	3.0	9.0	8.0	11.0	24.0	15.0
15.293	0.0	0.0	0.0	0.0	0.0	0.0	0.0	4.0	3.0	4.0	4.0	10.0	8.0	10.0	22.0	13.0
15.32	0.0	0.0	0.0	0.0	0.0	0.0	3.0	7.0	4.0	6.0	4.0	10.0	9.0	9.0	20.0	10.0
15.35	0.0	0.0	0.0	0.0	0.0	3.0	6.0	11.0	5.0	7.0	4.0	9.0	8.0	7.0	15.0	7.0
15.38	0.0	0.0	0.0	0.0	0.0	7.0	12.0	17.0	8.0	9.0	1.0	5.0	5.0	2.0	8.0	3.0
15.41	0.0	4.0	3.0	1.0	0.0	17.0	27.0	28.0	13.0	8.0	0.0	0.0	0.0	0.0	0.0	0.0
15.441	0.0	8.0	6.0	3.0	0.0	23.0	34.0	34.0	16.0	2.0	0.0	0.0	0.0	0.0	0.0	0.0
15.47	16.0	11.0	9.0	4.0	0.0	28.0	31.0	31.0	15.0	0.0	0.0	0.0	0.0	0.0	0.0	0.0
15.499	19.0	13.0	9.0	4.0	0.0	28.0	26.0	26.0	13.0	0.0	0.0	0.0	0.0	0.0	0.0	0.0
15.532	18.0	13.0	5.0	2.0	0.0	23.0	14.0	12.0	8.0	0.0	0.0	0.0	0.0	0.0	0.0	0.0
15.561	11.0	9.0	0.0	0.0	0.0	9.0	0.0	0.0	2.0	0.0	0.0	0.0	0.0	0.0	0.0	0.0
15.59	5.0	4.0	0.0	0.0	0.0	4.0	0.0	0.0	0.0	0.0	0.0	0.0	0.0	0.0	0.0	0.0
15.622	5.0	4.0	0.0	0.0	0.0	4.0	0.0	0.0	0.0	0.0	0.0	0.0	0.0	0.0	0.0	0.0
15.65	0.0	0.0	0.0	0.0	0.0	0.0	0.0	0.0	0.0	0.0	0.0	0.0	0.0	0.0	0.0	0.0
15.679	0.0	0.0	0.0	0.0	0.0	0.0	0.0	0.0	0.0	0.0	0.0	0.0	0.0	0.0	0.0	0.0
15.709	0.0	0.0	0.0	0.0	0.0	0.0	0.0	0.0	0.0	0.0	0.0	0.0	0.0	0.0	0.0	0.0
15.739	0.0	0.0	0.0	0.0	0.0	0.0	0.0	0.0	0.0	0.0	0.0	0.0	0.0	0.0	0.0	0.0
15.768	0.0	0.0	0.0	0.0	0.0	0.0	0.0	0.0	0.0	0.0	0.0	0.0	0.0	0.0	0.0	0.0
15.798	0.0	0.0	0.0	0.0	0.0	0.0	0.0	0.0	0.0	0.0	0.0	0.0	0.0	0.0	0.0	0.0
15.828	0.0	0.0	0.0	0.0	0.0	0.0	0.0	0.0	0.0	0.0	0.0	0.0	0.0	0.0	0.0	0.0
15.858	0.0	0.0	0.0	0.0	0.0	0.0	0.0	0.0	0.0	0.0	0.0	0.0	0.0	0.0	0.0	0.0
15.888	0.0	0.0	0.0	0.0	0.0	0.0	0.0	0.0	0.0	0.0	0.0	0.0	0.0	0.0	0.0	0.0
15.918	0.0	0.0	0.0	0.0	0.0	0.0	0.0	0.0	0.0	0.0	0.0	0.0	0.0	0.0	0.0	0.0
15.95	0.0	0.0	0.0	0.0	0.0	0.0	0.0	0.0	0.0	0.0	0.0	0.0	0.0	0.0	0.0	0.0
15.978	0.0	0.0	0.0	0.0	0.0	0.0	0.0	0.0	0.0	0.0	0.0	0.0	0.0	0.0	0.0	0.0
16.008	0.0	0.0	0.0	0.0	0.0	0.0	0.0	0.0	0.0	0.0	0.0	0.0	0.0	0.0	0.0	0.0
16.037	0.0	0.0	0.0	0.0	0.0	0.0	0.0	0.0	0.0	0.0	0.0	0.0	0.0	0.0	0.0	0.0
16.067	0.0	0.0	0.0	0.0	0.0	0.0	0.0	0.0	0.0	0.0	0.0	0.0	0.0	0.0	0.0	0.0
16.098	0.0	0.0	0.0	0.0	0.0	0.0	0.0	0.0	0.0	0.0	0.0	0.0	0.0	0.0	0.0	0.0
16.127	0.0	0.0	0.0	0.0	0.0	0.0	0.0	0.0	0.0	0.0	0.0	0.0	0.0	0.0	0.0	0.0
16.158	0.0	0.0	0.0	0.0	0.0	0.0	0.0	0.0	0.0	0.0	0.0	0.0	0.0	0.0	0.0	0.0
16.188	0.0	0.0	0.0	0.0	0.0	0.0	0.0	0.0	0.0	0.0	0.0	0.0	0.0	0.0	0.0	0.0
16.218	0.0	0.0	0.0	0.0	0.0	0.0	0.0	1.0	2.0	0.0	0.0	0.0	0.0	0.0	0.0	0.0
16.25	0.0	0.0	0.0	0.0	0.0	0.0	4.0	9.0	10.0	0.0	0.0	0.0	0.0	0.0	0.0	0.0
16.276	1.0	1.0	0.0	0.0	0.0	1.0	7.0	10.0	10.0	1.0	0.0	0.0	0.0	0.0	0.0	0.0
16.306	0.0	2.0	0.0	0.0	0.0	3.0	9.0	14.0	14.0	4.0	0.0	0.0	0.0	0.0	0.0	0.0
16.335	0.0	2.0	0.0	0.0	0.0	2.0	10.0	14.0	14.0	8.0	0.0	0.0	1.0	0.0	0.0	0.0
16.366	0.0	2.0	0.0	0.0	0.0	2.0	10.0	15.0	15.0	10.0	0.0	0.0	3.0	0.0	0.0	0.0
16.395	0.0	2.0	0.0	0.0	0.0	3.0	9.0	13.0	14.0	10.0	0.0	2.0	4.0	0.0	0.0	0.0
16.426	0.0	0.0	0.0	0.0	0.0	1.0	5.0	9.0	12.0	10.0	0.0	5.0	6.0	1.0	5.0	3.0
16.455	0.0	0.0	0.0	0.0	0.0	0.0	1.0	5.0	8.0	10.0	3.0	7.0	9.0	3.0	9.0	4.0
16.485	0.0	0.0	0.0	0.0	0.0	0.0	0.0	2.0	5.0	8.0	3.0	8.0	8.0	3.0	10.0	5.0
16.515	0.0	0.0	0.0	0.0	0.0	0.0	0.0	0.0	2.0	6.0	4.0	8.0	8.0	5.0	11.0	5.0
16.545	0.0	0.0	0.0	0.0	0.0	0.0	0.0	0.0	0.0	5.0	4.0	7.0	6.0	4.0	13.0	6.0
16.575	0.0	0.0	0.0	0.0	0.0	0.0	0.0	0.0	0.0	4.0	5.0	8.0	6.0	5.0	14.0	6.0
16.605	0.0	0.0	0.0	0.0	0.0	0.0	0.0	0.0	0.0	4.0	6.0	7.0	6.0	6.0	13.0	6.0
16.635	0.0	0.0	0.0	0.0	0.0	0.0	0.0	0.0	0.0	4.0	6.0	9.0	6.0	6.0	15.0	7.0
16.665	0.0	0.0	0.0	0.0	0.0	0.0	0.0	0.0	0.0	5.0	7.0	9.0	6.0	6.0	15.0	7.0
16.695	0.0	0.0	0.0	0.0	0.0	0.0	0.0	0.0	0.0	5.0	8.0	9.0	6.0	6.0	15.0	6.0
16.725	0.0	0.0	0.0	0.0	0.0	0.0	0.0	0.0	0.0	6.0	7.0	8.0	6.0	5.0	14.0	6.0
16.761	0.0	0.0	0.0	0.0	0.0	1.0	0.0	0.0	0.0	6.0	8.0	8.0	6.0	4.0	13.0	4.0
16.785	0.0	0.0	0.0	0.0	0.0	3.0	0.0	0.0	0.0	5.0	7.0	6.0	4.0	3.0	9.0	2.0
16.813	0.0	0.0	0.0	0.0	0.0	7.0	3.0	2.0	0.0	4.0	4.0	5.0	2.0	1.0	5.0	0.0
16.843	0.0	3.0	0.0	0.0	0.0	11.0	7.0	5.0	0.0	4.0	2.0	2.0	1.0	0.0	2.0	0.0
16.874	0.0	8.0	3.0	0.0	0.0	21.0	18.0	12.0	2.0	2.0	0.0	0.0	0.0	0.0	0.0	0.0
16.905	0.0	12.0	5.0	1.0	0.0	27.0	22.0	17.0	3.0	0.0	0.0	0.0	0.0	0.0	0.0	0.0
16.934	28.0	17.0	8.0	2.0	0.0	33.0	20.0	14.0	3.0	0.0	0.0	0.0	0.0	0.0	0.0	0.0
16.969	31.0	19.0	8.0	2.0	0.0	33.0	15.0	9.0	3.0	0.0	0.0	0.0	0.0	0.0	0.0	0.0
16.995	31.0	19.0	8.0	1.0	0.0	33.0	12.0	7.0	3.0	0.0	0.0	0.0	0.0	0.0	0.0	0.0
17.026	23.0	16.0	3.0	0.0	0.0	17.0	2.0	0.0	1.0	0.0	0.0	0.0	0.0	0.0	0.0	0.0
17.052	7.0	6.0	0.0	0.0	0.0	4.0	0.0	0.0	0.0	0.0	0.0	0.0	0.0	0.0	0.0	0.0
17.088	0.0	0.0	0.0	0.0	0.0	0.0	0.0	0.0	0.0	0.0	0.0	0.0	0.0	0.0	0.0	0.0
17.113	0.0	0.0	0.0	0.0	0.0	0.0	0.0	0.0	0.0	0.0	0.0	0.0	0.0	0.0	0.0	0.0
17.143	0.0	0.0	0.0	0.0	0.0	0.0	0.0	0.0	0.0	0.0	0.0	0.0	0.0	0.0	0.0	0.0
17.173	0.0	0.0	0.0	0.0	0.0	0.0	0.0	0.0	0.0	0.0	0.0	0.0	0.0	0.0	0.0	0.0
17.203	0.0	0.0	0.0	0.0	0.0	0.0	0.0	0.0	0.0	0.0	0.0	0.0	0.0	0.0	0.0	0.0
17.232	0.0	0.0	0.0	0.0	0.0	0.0	0.0	0.0	0.0	0.0	0.0	0.0	0.0	0.0	0.0	0.0
17.276	0.0	0.0	0.0	0.0	0.0	0.0	0.0	0.0	0.0	0.0	0.0	0.0	0.0	0.0	0.0	0.0
17.293	0.0	0.0	0.0	0.0	0.0	0.0	0.0	0.0	0.0	0.0	0.0	0.0	0.0	0.0	0.0	0.0
17.322	0.0	0.0	0.0	0.0	0.0	0.0	0.0	0.0	0.0	0.0	0.0	0.0	0.0	0.0	0.0	0.0
17.352	0.0	0.0	0.0	0.0	0.0	0.0	0.0	0.0	0.0	0.0	0.0	0.0	0.0	0.0	0.0	0.0
17.384	0.0	0.0	0.0	0.0	0.0	0.0	0.0	0.0	0.0	0.0	0.0	0.0	0.0	0.0	0.0	0.0
17.413	0.0	0.0	0.0	0.0	0.0	0.0	0.0	0.0	0.0	0.0	0.0	0.0	0.0	0.0	0.0	0.0
17.443	0.0	0.0	0.0	0.0	0.0	0.0	0.0	0.0	0.0	0.0	0.0	0.0	0.0	0.0	0.0	0.0
17.479	0.0	0.0	0.0	0.0	0.0	0.0	0.0	0.0	0.0	0.0	0.0	0.0	0.0	0.0	0.0	0.0
17.505	0.0	0.0	0.0	0.0	0.0	0.0	0.0	0.0	0.0	0.0	0.0	0.0	0.0	0.0	0.0	0.0
17.532	0.0	0.0	0.0	0.0	0.0	0.0	0.0	0.0	0.0	0.0	0.0	0.0	0.0	0.0	0.0	0.0
17.562	0.0	0.0	0.0	0.0	0.0	0.0	0.0	0.0	0.0	0.0	0.0	0.0	0.0	0.0	0.0	0.0
17.591	0.0	0.0	0.0	0.0	0.0	0.0	0.0	0.0	0.0	0.0	0.0	0.0	0.0	0.0	0.0	0.0
17.621	0.0	0.0	0.0	0.0	0.0	0.0	0.0	0.0	0.0	0.0	0.0	0.0	0.0	0.0	0.0	0.0
17.651	0.0	0.0	0.0	0.0	0.0	0.0	0.0	0.0	0.0	0.0	0.0	0.0	0.0	0.0	0.0	0.0
17.684	0.0	0.0	0.0	0.0	0.0	0.0	3.0	7.0	7.0	0.0	0.0	0.0	0.0	0.0	0.0	0.0
17.718	0.0	0.0	0.0	0.0	0.0	0.0	5.0	9.0	8.0	0.0	0.0	0.0	0.0	0.0	0.0	0.0
17.742	0.0	0.0	0.0	0.0	0.0	4.0	7.0	10.0	10.0	0.0	0.0	0.0	0.0	0.0	0.0	0.0
17.771	0.0	1.0	0.0	0.0	0.0	5.0	11.0	18.0	18.0	2.0	0.0	0.0	0.0	0.0	0.0	0.0
17.801	0.0	1.0	0.0	0.0	0.0	5.0	13.0	20.0	20.0	13.0	0.0	0.0	0.0	0.0	0.0	0.0
17.83	0.0	0.0	0.0	0.0	0.0	5.0	13.0	20.0	19.0	13.0	0.0	0.0	0.0	0.0	0.0	0.0
17.868	0.0	0.0	0.0	0.0	0.0	6.0	13.0	18.0	18.0	14.0	0.0	0.0	0.0	0.0	0.0	0.0
17.892	0.0	0.0	0.0	0.0	0.0	6.0	12.0	17.0	18.0	15.0	0.0	0.0	1.0	0.0	0.0	0.0
17.922	0.0	0.0	0.0	0.0	0.0	5.0	10.0	17.0	17.0	16.0	0.0	0.0	2.0	0.0	0.0	0.0
17.95	0.0	0.0	0.0	0.0	0.0	3.0	6.0	13.0	15.0	16.0	0.0	1.0	4.0	0.0	0.0	0.0
17.979	0.0	0.0	0.0	0.0	0.0	2.0	4.0	12.0	14.0	16.0	0.0	1.0	4.0	0.0	0.0	0.0
18.011	0.0	0.0	0.0	0.0	0.0	0.0	1.0	8.0	11.0	15.0	0.0	2.0	5.0	0.0	2.0	0.0
18.04	0.0	0.0	0.0	0.0	0.0	0.0	0.0	8.0	11.0	14.0	0.0	3.0	4.0	0.0	3.0	0.0
18.07	0.0	0.0	0.0	0.0	0.0	0.0	0.0	6.0	11.0	14.0	0.0	4.0	5.0	0.0	3.0	0.0
18.098	0.0	0.0	0.0	0.0	0.0	0.0	0.0	5.0	9.0	13.0	0.0	5.0	6.0	0.0	5.0	1.0
18.129	0.0	0.0	0.0	0.0	0.0	0.0	0.0	4.0	9.0	13.0	0.0	5.0	6.0	1.0	5.0	1.0
18.158	0.0	0.0	0.0	0.0	0.0	0.0	0.0	4.0	9.0	13.0	0.0	5.0	6.0	1.0	5.0	1.0
18.196	0.0	0.0	0.0	0.0	0.0	0.0	0.0	3.0	7.0	11.0	0.0	4.0	5.0	1.0	6.0	2.0
18.223	0.0	0.0	0.0	0.0	0.0	0.0	0.0	4.0	7.0	11.0	1.0	4.0	5.0	1.0	6.0	1.0
18.249	0.0	0.0	0.0	0.0	0.0	0.0	0.0	4.0	7.0	11.0	1.0	4.0	5.0	0.0	5.0	0.0
18.279	0.0	0.0	0.0	0.0	0.0	0.0	0.0	5.0	8.0	10.0	1.0	4.0	5.0	0.0	4.0	0.0
18.309	0.0	0.0	0.0	0.0	0.0	0.0	2.0	8.0	10.0	12.0	0.0	3.0	4.0	0.0	2.0	0.0
18.34	0.0	0.0	0.0	0.0	0.0	2.0	6.0	12.0	11.0	13.0	0.0	0.0	2.0	0.0	0.0	0.0
18.368	0.0	0.0	0.0	0.0	0.0	5.0	11.0	17.0	14.0	12.0	0.0	0.0	0.0	0.0	0.0	0.0
18.401	0.0	1.0	0.0	0.0	0.0	10.0	16.0	20.0	15.0	9.0	0.0	0.0	0.0	0.0	0.0	0.0
18.43	0.0	4.0	2.0	0.0	0.0	14.0	20.0	24.0	16.0	4.0	0.0	0.0	0.0	0.0	0.0	0.0
18.458	12.0	7.0	3.0	0.0	0.0	16.0	18.0	21.0	13.0	0.0	0.0	0.0	0.0	0.0	0.0	0.0
18.488	14.0	9.0	4.0	0.0	0.0	18.0	10.0	12.0	8.0	0.0	0.0	0.0	0.0	0.0	0.0	0.0
18.519	9.0	5.0	0.0	0.0	0.0	10.0	0.0	1.0	3.0	0.0	0.0	0.0	0.0	0.0	0.0	0.0
18.549	8.0	4.0	0.0	0.0	0.0	5.0	0.0	0.0	1.0	0.0	0.0	0.0	0.0	0.0	0.0	0.0
18.58	0.0	0.0	0.0	0.0	0.0	0.0	0.0	0.0	0.0	0.0	0.0	0.0	0.0	0.0	0.0	0.0
18.607	0.0	0.0	0.0	0.0	0.0	0.0	0.0	0.0	0.0	0.0	0.0	0.0	0.0	0.0	0.0	0.0
18.639	0.0	0.0	0.0	0.0	0.0	0.0	0.0	0.0	0.0	0.0	0.0	0.0	0.0	0.0	0.0	0.0
18.667	0.0	0.0	0.0	0.0	0.0	0.0	0.0	0.0	0.0	0.0	0.0	0.0	0.0	0.0	0.0	0.0
18.697	0.0	0.0	0.0	0.0	0.0	0.0	0.0	0.0	0.0	0.0	0.0	0.0	0.0	0.0	0.0	0.0
18.727	0.0	0.0	0.0	0.0	0.0	0.0	0.0	0.0	0.0	0.0	0.0	0.0	0.0	0.0	0.0	0.0
18.758	0.0	0.0	0.0	0.0	0.0	0.0	0.0	0.0	0.0	0.0	0.0	0.0	0.0	0.0	0.0	0.0
18.787	0.0	0.0	0.0	0.0	0.0	0.0	0.0	0.0	0.0	0.0	0.0	0.0	0.0	0.0	0.0	0.0
18.818	0.0	0.0	0.0	0.0	0.0	0.0	0.0	0.0	0.0	0.0	0.0	0.0	0.0	0.0	0.0	0.0
18.847	0.0	0.0	0.0	0.0	0.0	0.0	0.0	0.0	0.0	0.0	0.0	0.0	0.0	0.0	0.0	0.0
18.875	0.0	0.0	0.0	0.0	0.0	0.0	0.0	0.0	0.0	0.0	0.0	0.0	0.0	0.0	0.0	0.0
18.907	0.0	0.0	0.0	0.0	0.0	0.0	0.0	0.0	0.0	0.0	0.0	0.0	0.0	0.0	0.0	0.0
18.936	0.0	0.0	0.0	0.0	0.0	0.0	0.0	0.0	0.0	0.0	0.0	0.0	0.0	0.0	0.0	0.0
18.967	0.0	0.0	0.0	0.0	0.0	0.0	0.0	0.0	0.0	0.0	0.0	0.0	0.0	0.0	0.0	0.0
18.995	0.0	0.0	0.0	0.0	0.0	0.0	0.0	0.0	0.0	0.0	0.0	0.0	0.0	0.0	0.0	0.0
19.025	0.0	0.0	0.0	0.0	0.0	0.0	0.0	0.0	0.0	0.0	0.0	0.0	0.0	0.0	0.0	0.0
19.064	0.0	0.0	0.0	0.0	0.0	0.0	0.0	0.0	0.0	0.0	0.0	0.0	0.0	0.0	0.0	0.0
19.086	0.0	0.0	0.0	0.0	0.0	0.0	0.0	0.0	0.0	0.0	0.0	0.0	0.0	0.0	0.0	0.0
19.117	0.0	0.0	0.0	0.0	0.0	0.0	0.0	0.0	0.0	0.0	0.0	0.0	0.0	0.0	0.0	0.0
19.145	0.0	0.0	0.0	0.0	0.0	2.0	5.0	11.0	9.0	0.0	0.0	0.0	0.0	0.0	0.0	0.0
19.175	0.0	0.0	0.0	0.0	0.0	2.0	7.0	15.0	17.0	5.0	0.0	0.0	0.0	0.0	0.0	0.0
19.205	0.0	0.0	0.0	0.0	0.0	1.0	6.0	13.0	14.0	8.0	0.0	0.0	3.0	0.0	0.0	0.0
19.235	0.0	0.0	0.0	0.0	0.0	1.0	6.0	13.0	15.0	9.0	0.0	0.0	3.0	0.0	0.0	0.0
19.265	0.0	0.0	0.0	0.0	0.0	1.0	6.0	13.0	15.0	9.0	0.0	0.0	3.0	0.0	0.0	0.0
19.295	0.0	0.0	0.0	0.0	0.0	1.0	5.0	13.0	18.0	14.0	0.0	6.0	10.0	0.0	3.0	1.0
19.325	0.0	0.0	0.0	0.0	0.0	1.0	6.0	14.0	21.0	16.0	0.0	9.0	13.0	1.0	7.0	4.0
19.356	0.0	0.0	0.0	0.0	0.0	0.0	6.0	15.0	23.0	19.0	0.0	11.0	15.0	2.0	8.0	5.0
19.384	0.0	0.0	0.0	0.0	0.0	1.0	6.0	16.0	25.0	20.0	0.0	11.0	17.0	2.0	10.0	6.0
19.413	0.0	0.0	0.0	0.0	0.0	1.0	6.0	16.0	27.0	22.0	0.0	11.0	18.0	2.0	10.0	6.0
19.444	0.0	0.0	0.0	0.0	0.0	0.0	6.0	16.0	28.0	22.0	0.0	11.0	18.0	2.0	10.0	6.0
19.474	0.0	0.0	0.0	0.0	0.0	0.0	5.0	16.0	29.0	23.0	0.0	10.0	18.0	1.0	8.0	5.0
19.504	0.0	0.0	0.0	0.0	0.0	0.0	5.0	17.0	30.0	24.0	0.0	10.0	17.0	0.0	7.0	4.0
19.533	0.0	0.0	0.0	0.0	0.0	0.0	6.0	18.0	31.0	25.0	0.0	9.0	17.0	0.0	5.0	3.0
19.564	0.0	0.0	0.0	0.0	0.0	0.0	7.0	19.0	33.0	26.0	0.0	8.0	16.0	0.0	3.0	1.0
19.594	0.0	0.0	0.0	0.0	0.0	1.0	8.0	23.0	34.0	27.0	0.0	7.0	14.0	0.0	1.0	0.0
19.63	0.0	0.0	0.0	0.0	0.0	1.0	9.0	25.0	36.0	27.0	0.0	6.0	13.0	0.0	0.0	0.0
19.653	0.0	0.0	0.0	0.0	0.0	2.0	11.0	26.0	37.0	27.0	0.0	4.0	12.0	0.0	0.0	0.0
19.684	0.0	0.0	0.0	0.0	0.0	2.0	14.0	30.0	39.0	26.0	0.0	4.0	9.0	0.0	0.0	0.0
19.713	0.0	0.0	0.0	0.0	0.0	4.0	17.0	34.0	40.0	23.0	0.0	2.0	7.0	0.0	0.0	0.0
19.743	0.0	0.0	0.0	0.0	0.0	4.0	18.0	35.0	40.0	22.0	0.0	1.0	6.0	0.0	0.0	0.0
19.773	0.0	0.0	0.0	0.0	0.0	6.0	21.0	40.0	44.0	19.0	0.0	0.0	4.0	0.0	0.0	0.0
19.804	0.0	0.0	1.0	1.0	0.0	10.0	27.0	48.0	50.0	11.0	0.0	0.0	0.0	0.0	0.0	0.0
19.833	0.0	0.0	2.0	1.0	0.0	12.0	30.0	51.0	52.0	4.0	0.0	0.0	0.0	0.0	0.0	0.0
19.864	0.0	2.0	3.0	2.0	0.0	13.0	29.0	49.0	46.0	2.0	0.0	0.0	0.0	0.0	0.0	0.0
19.893	0.0	2.0	3.0	2.0	0.0	11.0	25.0	40.0	36.0	0.0	0.0	0.0	0.0	0.0	0.0	0.0
19.922	0.0	1.0	1.0	0.0	0.0	6.0	9.0	19.0	17.0	0.0	0.0	0.0	0.0	0.0	0.0	0.0
19.954	0.0	0.0	0.0	0.0	0.0	0.0	0.0	0.0	2.0	0.0	0.0	0.0	0.0	0.0	0.0	0.0
19.982	0.0	0.0	0.0	0.0	0.0	0.0	0.0	0.0	1.0	0.0	0.0	0.0	0.0	0.0	0.0	0.0
20.012	0.0	0.0	0.0	0.0	0.0	0.0	0.0	0.0	0.0	0.0	0.0	0.0	0.0	0.0	0.0	0.0
20.042	0.0	0.0	0.0	0.0	0.0	0.0	0.0	0.0	0.0	0.0	0.0	0.0	0.0	0.0	0.0	0.0
20.074	0.0	0.0	0.0	0.0	0.0	0.0	0.0	0.0	0.0	0.0	0.0	0.0	0.0	0.0	0.0	0.0
20.102	0.0	0.0	0.0	0.0	0.0	0.0	0.0	0.0	0.0	0.0	0.0	0.0	0.0	0.0	0.0	0.0
20.133	0.0	0.0	0.0	0.0	0.0	0.0	0.0	0.0	0.0	0.0	0.0	0.0	0.0	0.0	0.0	0.0
20.162	0.0	0.0	0.0	0.0	0.0	0.0	0.0	0.0	0.0	0.0	0.0	0.0	0.0	0.0	0.0	0.0
20.19	0.0	0.0	0.0	0.0	0.0	0.0	0.0	0.0	0.0	0.0	0.0	0.0	0.0	0.0	0.0	0.0
20.221	0.0	0.0	0.0	0.0	0.0	0.0	0.0	0.0	0.0	0.0	0.0	0.0	0.0	0.0	0.0	0.0
20.251	0.0	0.0	0.0	0.0	0.0	0.0	0.0	0.0	0.0	0.0	0.0	0.0	0.0	0.0	0.0	0.0
20.28	0.0	0.0	0.0	0.0	0.0	0.0	0.0	0.0	0.0	0.0	0.0	0.0	0.0	0.0	0.0	0.0
20.311	0.0	0.0	0.0	0.0	0.0	0.0	0.0	0.0	0.0	0.0	0.0	0.0	0.0	0.0	0.0	0.0
20.345	0.0	0.0	0.0	0.0	0.0	0.0	0.0	0.0	0.0	0.0	0.0	0.0	0.0	0.0	0.0	0.0
20.371	0.0	0.0	0.0	0.0	0.0	0.0	0.0	0.0	0.0	0.0	0.0	0.0	0.0	0.0	0.0	0.0
20.402	0.0	0.0	0.0	0.0	0.0	0.0	0.0	0.0	0.0	0.0	0.0	0.0	0.0	0.0	0.0	0.0
20.43	0.0	0.0	0.0	0.0	0.0	0.0	0.0	0.0	0.0	0.0	0.0	0.0	0.0	0.0	0.0	0.0
20.461	0.0	0.0	0.0	0.0	0.0	0.0	0.0	0.0	0.0	0.0	0.0	0.0	0.0	0.0	0.0	0.0
20.495	0.0	0.0	0.0	0.0	0.0	0.0	0.0	0.0	0.0	0.0	0.0	0.0	0.0	0.0	0.0	0.0
20.52	0.0	0.0	0.0	0.0	0.0	0.0	0.0	0.0	0.0	0.0	0.0	0.0	0.0	0.0	0.0	0.0
20.552	0.0	0.0	0.0	0.0	0.0	0.0	0.0	0.0	0.0	0.0	0.0	0.0	0.0	0.0	0.0	0.0
20.582	0.0	0.0	0.0	0.0	0.0	0.0	2.0	5.0	5.0	0.0	0.0	0.0	0.0	0.0	0.0	0.0
20.61	0.0	0.0	0.0	0.0	0.0	0.0	8.0	13.0	12.0	4.0	0.0	0.0	0.0	0.0	0.0	0.0
20.64	0.0	0.0	0.0	0.0	0.0	0.0	8.0	15.0	11.0	7.0	0.0	0.0	0.0	0.0	0.0	0.0
20.671	0.0	0.0	0.0	0.0	0.0	1.0	9.0	16.0	15.0	8.0	0.0	0.0	1.0	0.0	0.0	0.0
20.699	0.0	0.0	0.0	0.0	0.0	1.0	9.0	16.0	15.0	11.0	0.0	0.0	4.0	0.0	0.0	0.0
