# Supplementary material for: Level-Ground and Stair Adaptation for Hip Exoskeletons Based on Continuous Locomotion Mode Perception
Source: Cyborg Bionic Syst. 2025 Apr 22;6:0248. doi: 10.34133/cbsystems.0248 (PMC12012296; doi:10.34133/cbsystems.0248)
Supplement: Supplementary 1 — Data files S1 to S61 [file cbsystems.0248.f1.zip › 12_HipAngle.csv]

time	angle
8.739	74.33999633789062
8.739	74.44000244140625
8.755	74.44999694824219
8.759	74.43000030517578
8.78	74.37000274658203
8.805	73.86000061035156
8.85	73.29000091552734
8.866	72.55000305175781
8.886	71.52999877929688
8.899	67.54000091552734
8.905	63.970001220703125
8.932	57.16999816894531
8.946	54.099998474121094
8.952	49.630001068115234
8.953	47.9900016784668
8.96	46.52000045776367
8.96	45.08000183105469
8.965	43.45000076293945
8.979	41.560001373291016
8.982	39.40999984741211
8.985	36.959999084472656
8.987	31.81999969482422
8.998	28.479999542236328
9.001	27.469999313354492
9.022	26.700000762939453
9.031	26.079999923706055
9.061	25.559999465942383
9.074	24.489999771118164
9.086	23.31999969482422
9.098	22.6299991607666
9.111	21.059999465942383
9.13	20.309999465942383
9.141	19.170000076293945
9.144	18.760000228881836
9.151	18.399999618530273
9.165	18.040000915527344
9.172	17.639999389648438
9.185	17.170000076293945
9.193	16.6299991607666
9.203	16.030000686645508
9.212	15.399999618530273
9.222	14.789999961853027
9.23	14.229999542236328
9.247	13.760000228881836
9.253	13.390000343322754
9.266	13.119999885559082
9.27	12.930000305175781
9.285	12.75
9.293	12.520000457763672
9.301	12.1899995803833
9.311	11.75
9.325	11.220000267028809
9.332	10.640000343322754
9.344	10.029999732971191
9.352	9.40999984741211
9.363	8.770000457763672
9.371	8.119999885559082
9.388	7.440000057220459
9.399	6.769999980926514
9.4	6.079999923706055
9.41	5.409999847412109
9.42	4.760000228881836
9.43	4.150000095367432
9.441	3.569999933242798
9.451	3.0799999237060547
9.463	2.6600000858306885
9.474	2.309999942779541
9.48	1.9900000095367432
9.491	1.7300000190734863
9.515	1.559999942779541
9.522	1.4500000476837158
9.533	1.4600000381469727
9.54	1.4500000476837158
9.55	1.4600000381469727
9.565	1.4600000381469727
9.573	1.4500000476837158
9.58	1.440000057220459
9.612	1.409999966621399
9.618	0.7300000190734863
9.626	0.0
9.63	-0.8799999952316284
9.641	-1.7400000095367432
9.651	-2.4800000190734863
9.667	-3.009999990463257
9.699	-3.109999895095825
9.702	-3.0399999618530273
9.705	-3.0
9.71	-2.9700000286102295
9.726	-2.9200000762939453
9.743	-2.75
9.758	-1.909999966621399
9.772	-1.159999966621399
9.799	-0.10999999940395355
9.802	3.109999895095825
9.803	5.329999923706055
9.81	7.699999809265137
9.827	10.029999732971191
9.835	12.600000381469727
9.845	15.510000228881836
9.856	18.559999465942383
9.872	21.3700008392334
9.872	23.950000762939453
9.885	26.280000686645508
9.905	28.34000015258789
9.908	30.260000228881836
9.93	32.209999084472656
9.932	36.52000045776367
9.948	38.77000045776367
9.951	41.0
9.97	43.220001220703125
9.973	45.38999938964844
9.98	47.43000030517578
9.99	49.2599983215332
10.002	50.95000076293945
10.01	52.540000915527344
10.02	54.130001068115234
10.036	55.72999954223633
10.04	57.2599983215332
10.051	58.689998626708984
10.06	59.97999954223633
10.07	61.20000076293945
10.08	62.29999923706055
10.09	63.2400016784668
10.115	64.08999633789062
10.12	65.55000305175781
10.13	66.13999938964844
10.14	66.55000305175781
10.15	66.63999938964844
10.212	66.62999725341797
10.221	66.61000061035156
10.226	66.31999969482422
10.229	65.81999969482422
10.232	64.69999694824219
10.24	63.65999984741211
10.25	62.33000183105469
10.26	59.529998779296875
10.27	55.86000061035156
10.28	51.9900016784668
10.29	48.41999816894531
10.313	45.0099983215332
10.32	39.93000030517578
10.334	38.119998931884766
10.34	36.4900016784668
10.35	34.939998626708984
10.36	33.2599983215332
10.37	31.3799991607666
10.38	29.309999465942383
10.391	26.93000030517578
10.4	24.34000015258789
10.413	21.889999389648438
10.421	19.770000457763672
10.43	18.010000228881836
10.441	16.600000381469727
10.451	15.609999656677246
10.464	15.109999656677246
10.47	14.989999771118164
10.48	15.0600004196167
10.49	14.979999542236328
10.501	14.680000305175781
10.514	14.029999732971191
10.52	13.0600004196167
10.53	11.859999656677246
10.542	10.600000381469727
10.55	9.40999984741211
10.56	8.359999656677246
10.572	7.449999809265137
10.583	6.710000038146973
10.591	6.150000095367432
10.615	5.730000019073486
10.627	5.440000057220459
11.353	5.210000038146973
11.36	4.599999904632568
11.366	4.21999979019165
11.392	3.359999895095825
11.397	2.6600000858306885
11.4	2.4000000953674316
11.406	2.1700000762939453
11.413	37.83000183105469
11.415	40.16999816894531
11.506	44.81999969482422
11.507	47.06999969482422
11.512	49.15999984741211
11.517	51.119998931884766
11.543	53.060001373291016
11.565	55.040000915527344
11.566	57.0099983215332
11.575	58.91999816894531
11.583	60.720001220703125
11.586	67.41999816894531
11.589	68.87000274658203
11.596	70.16999816894531
11.6	72.37000274658203
11.607	74.55000305175781
11.615	75.37999725341797
11.618	75.72000122070312
11.625	75.8499984741211
11.645	75.80999755859375
11.655	75.61000061035156
11.706	75.4000015258789
11.711	74.47000122070312
11.756	73.66000366210938
11.76	72.69000244140625
11.764	69.58000183105469
11.767	62.61000061035156
11.77	56.290000915527344
11.78	51.65999984741211
11.79	49.970001220703125
11.8	48.43000030517578
11.816	46.77000045776367
11.82	44.779998779296875
11.833	42.5099983215332
11.847	40.11000061035156
11.851	37.540000915527344
11.86	34.81999969482422
11.87	32.189998626708984
11.883	29.850000381469727
11.89	27.8700008392334
11.906	26.200000762939453
11.914	24.760000228881836
11.92	23.479999542236328
11.93	22.40999984741211
12.854	21.579999923706055
12.858	20.65999984741211
12.862	20.350000381469727
12.87	20.139999389648438
12.876	19.770000457763672
12.883	18.59000015258789
12.883	17.920000076293945
12.886	59.38999938964844
12.89	61.47999954223633
12.894	63.56999969482422
12.912	67.62000274658203
12.92	71.20999908447266
12.932	72.87999725341797
12.94	74.47000122070312
12.95	76.0
12.96	77.38999938964844
12.972	78.58999633789062
12.98	79.63999938964844
12.992	80.56999969482422
13.0	81.36000061035156
13.01	81.94000244140625
13.023	82.30000305175781
13.032	82.56999969482422
13.04	82.69999694824219
13.052	82.72000122070312
13.06	82.68000030517578
13.074	82.54000091552734
13.082	82.27999877929688
13.09	81.87000274658203
13.1	81.25
13.111	80.5999984741211
13.12	79.83000183105469
13.132	78.91999816894531
13.146	77.98999786376953
13.15	77.01000213623047
13.16	76.0199966430664
13.178	74.97000122070312
13.184	73.1500015258789
13.194	70.1500015258789
13.2	66.91999816894531
13.211	63.790000915527344
13.22	61.27000045776367
13.23	59.439998626708984
13.24	58.13999938964844
13.251	57.060001373291016
13.26	55.939998626708984
13.273	54.7599983215332
13.284	53.41999816894531
13.291	51.93000030517578
13.3	50.40999984741211
13.311	49.040000915527344
13.319	47.97999954223633
13.332	47.06999969482422
13.341	46.13999938964844
13.355	45.02000045776367
13.363	43.61000061035156
13.372	41.880001068115234
13.382	39.95000076293945
13.391	38.060001373291016
13.4	36.369998931884766
13.41	34.97999954223633
13.435	33.88999938964844
13.443	32.959999084472656
13.446	32.11000061035156
13.452	31.219999313354492
13.46	30.31999969482422
13.47	29.299999237060547
13.492	28.190000534057617
13.492	27.0
13.5	25.770000457763672
13.51	24.59000015258789
13.527	23.479999542236328
13.531	22.540000915527344
13.541	21.639999389648438
13.551	20.709999084472656
13.561	19.610000610351562
13.57	18.3700008392334
13.592	17.079999923706055
13.6	14.5
13.61	13.359999656677246
13.62	12.300000190734863
13.63	11.40999984741211
13.64	10.550000190734863
13.652	9.800000190734863
13.66	9.039999961853027
13.67	8.329999923706055
13.698	7.710000038146973
13.699	7.010000228881836
13.713	6.389999866485596
13.722	5.139999866485596
13.734	4.53000020980835
13.74	4.039999961853027
13.75	3.5299999713897705
13.76	3.0199999809265137
13.77	2.6600000858306885
13.78	2.450000047683716
13.795	2.2799999713897705
13.8	2.0199999809265137
13.81	1.690000057220459
13.82	1.3700000047683716
13.83	1.1200000047683716
13.84	0.9800000190734863
13.85	0.949999988079071
13.86	0.9300000071525574
13.87	0.8100000023841858
13.88	0.550000011920929
13.894	-0.07999999821186066
13.9	-1.090000033378601
13.91	-2.200000047683716
13.922	-3.200000047683716
13.932	-3.680000066757202
13.94	-3.680000066757202
13.952	-3.690000057220459
13.962	-3.680000066757202
13.972	-3.680000066757202
13.98	-3.6700000762939453
13.998	-3.640000104904175
14.002	-3.5799999237060547
14.01	-3.4000000953674316
14.02	-2.9000000953674316
14.044	-1.9700000286102295
14.057	-0.7699999809265137
14.063	0.9800000190734863
14.067	3.5199999809265137
14.072	6.539999961853027
14.08	9.289999961853027
14.09	11.970000267028809
14.105	14.760000228881836
14.111	17.5
14.12	20.020000457763672
14.129	22.43000030517578
14.142	24.8799991607666
14.152	27.329999923706055
14.16	29.75
14.17	32.209999084472656
14.18	34.86000061035156
14.19	37.56999969482422
14.203	40.099998474121094
14.214	42.529998779296875
14.22	44.91999816894531
14.232	47.25
14.242	49.41999816894531
14.253	51.4900016784668
14.26	53.59000015258789
14.271	55.709999084472656
14.28	57.779998779296875
14.29	59.720001220703125
14.305	61.599998474121094
14.31	63.45000076293945
14.32	65.26000213623047
14.332	67.0
14.34	68.61000061035156
14.349	70.0999984741211
14.36	71.4800033569336
14.371	72.79000091552734
14.38	74.02999877929688
14.39	75.1500015258789
14.407	76.2300033569336
14.412	77.11000061035156
14.42	77.8499984741211
14.43	78.33000183105469
14.44	78.70999908447266
14.45	79.01000213623047
14.46	79.26000213623047
14.472	79.47000122070312
14.48	79.52999877929688
14.491	79.48999786376953
14.5	79.41999816894531
14.51	79.20999908447266
14.52	78.86000061035156
14.53	78.26000213623047
14.54	77.48999786376953
14.55	76.66999816894531
14.56	75.72000122070312
14.571	74.68000030517578
14.58	72.83000183105469
14.592	69.87000274658203
14.6	66.66999816894531
14.613	63.59000015258789
14.62	61.099998474121094
14.63	59.2400016784668
14.64	57.970001220703125
14.65	56.939998626708984
14.66	55.91999816894531
14.674	54.83000183105469
14.68	53.43000030517578
14.69	51.83000183105469
14.7	50.16999816894531
14.713	48.59000015258789
14.72	47.2400016784668
14.73	46.13999938964844
14.74	45.220001220703125
14.751	44.54999923706055
14.76	44.27000045776367
14.77	44.099998474121094
14.781	43.720001220703125
14.791	42.9900016784668
14.8	41.97999954223633
14.826	40.54999923706055
14.83	38.7599983215332
14.84	34.529998779296875
14.85	32.709999084472656
14.86	31.280000686645508
14.872	30.239999771118164
14.882	29.40999984741211
14.904	28.739999771118164
14.92	28.010000228881836
14.922	26.420000076293945
14.931	25.459999084472656
14.94	24.459999084472656
14.955	23.389999389648438
14.96	22.299999237060547
14.979	21.18000030517578
14.983	20.040000915527344
14.991	18.93000030517578
15.0	17.809999465942383
15.01	16.719999313354492
15.023	15.680000305175781
15.03	14.680000305175781
15.04	13.6899995803833
15.05	12.649999618530273
15.06	11.59000015258789
15.07	10.479999542236328
15.08	9.420000076293945
15.09	8.350000381469727
15.1	7.360000133514404
15.11	6.400000095367432
15.121	5.519999980926514
15.13	4.639999866485596
15.14	3.9000000953674316
15.152	3.190000057220459
15.16	2.609999895095825
15.17	2.190000057220459
15.18	1.7400000095367432
15.192	1.25
15.203	0.8399999737739563
15.21	0.5699999928474426
15.234	0.3400000035762787
15.24	-0.3100000023841858
15.251	-0.6000000238418579
15.261	-0.800000011920929
15.27	-0.8600000143051147
15.281	-0.8399999737739563
15.29	-0.8600000143051147
15.3	-0.8999999761581421
15.309	-1.0399999618530273
15.32	-1.2899999618530273
15.33	-1.6799999475479126
15.34	-2.2100000381469727
15.35	-2.700000047683716
15.36	-2.9000000953674316
15.37	-2.859999895095825
15.38	-2.9200000762939453
15.39	-3.0899999141693115
15.4	-3.440000057220459
15.41	-3.9100000858306885
15.43	-3.8399999141693115
15.441	-3.4700000286102295
15.45	-3.319999933242798
15.46	-3.3399999141693115
15.47	-3.3299999237060547
15.48	-3.2699999809265137
15.49	-2.990000009536743
15.501	-2.2300000190734863
15.51	-1.090000033378601
15.52	0.4000000059604645
15.532	2.259999990463257
15.541	4.420000076293945
15.551	6.760000228881836
15.561	9.050000190734863
15.571	11.210000038146973
15.581	13.3100004196167
15.59	15.369999885559082
15.603	17.31999969482422
15.61	19.1299991607666
15.625	20.90999984741211
15.642	22.809999465942383
15.645	24.899999618530273
15.649	27.1299991607666
15.66	29.399999618530273
15.67	31.65999984741211
15.679	34.0
15.697	36.36000061035156
15.704	38.619998931884766
15.712	40.75
15.72	42.79999923706055
15.738	44.849998474121094
15.748	46.880001068115234
15.756	48.84000015258789
15.781	50.72999954223633
15.785	54.470001220703125
15.79	56.33000183105469
15.802	58.119998931884766
15.814	59.790000915527344
15.82	61.400001525878906
15.84	62.97999954223633
15.845	64.5199966430664
15.851	66.06999969482422
15.86	67.54000091552734
15.87	68.91000366210938
15.88	70.16999816894531
15.89	71.27999877929688
15.9	72.31999969482422
15.91	73.19000244140625
15.92	73.97000122070312
15.93	74.55999755859375
15.942	75.11000061035156
15.952	75.63999938964844
15.961	76.04000091552734
15.971	76.12999725341797
15.98	76.08000183105469
15.99	76.01000213623047
16.002	76.0
16.01	75.93000030517578
16.02	75.70999908447266
16.03	75.41999816894531
16.045	75.05999755859375
16.051	74.44999694824219
16.06	73.61000061035156
16.07	72.6500015258789
16.08	71.56999969482422
16.09	70.3499984741211
16.102	67.91000366210938
16.11	64.72000122070312
16.12	61.56999969482422
16.13	58.83000183105469
16.15	56.4900016784668
16.162	53.369998931884766
16.17	52.279998779296875
16.182	51.36000061035156
16.191	50.40999984741211
16.2	49.470001220703125
16.211	48.31999969482422
16.22	47.09000015258789
16.23	45.97999954223633
16.25	45.06999969482422
16.252	44.400001525878906
16.26	43.790000915527344
16.27	42.95000076293945
16.28	41.900001525878906
16.29	40.529998779296875
16.3	38.83000183105469
16.31	36.880001068115234
16.32	34.97999954223633
16.33	33.34000015258789
16.34	32.09000015258789
16.35	31.200000762939453
16.36	30.610000610351562
16.37	30.020000457763672
16.38	29.3799991607666
16.39	28.75
16.4	27.93000030517578
16.41	27.040000915527344
16.42	26.059999465942383
16.429	25.040000915527344
16.44	23.959999084472656
16.453	22.920000076293945
16.46	21.8700008392334
16.47	20.899999618530273
16.48	19.90999984741211
16.49	18.989999771118164
16.5	18.020000457763672
16.512	17.079999923706055
16.52	16.100000381469727
16.58	15.15999984741211
16.585	14.170000076293945
16.592	12.199999809265137
16.595	10.3100004196167
16.6	8.550000190734863
16.61	7.760000228881836
16.62	6.980000019073486
16.63	6.320000171661377
16.64	5.71999979019165
16.651	5.059999942779541
16.661	4.489999771118164
16.67	4.010000228881836
16.68	3.450000047683716
16.69	2.8499999046325684
16.7	2.380000114440918
16.71	1.899999976158142
16.72	1.3300000429153442
16.73	0.7900000214576721
16.739	0.4099999964237213
16.75	0.019999999552965164
16.761	-0.3700000047683716
16.77	-0.6600000262260437
16.781	-0.7900000214576721
16.79	-0.800000011920929
16.8	-0.8100000023841858
16.809	-0.8100000023841858
16.82	-0.8299999833106995
16.83	-0.8399999737739563
16.84	-0.949999988079071
16.85	-1.3600000143051147
16.865	-2.1500000953674316
16.87	-3.1500000953674316
16.88	-3.859999895095825
16.89	-3.7699999809265137
16.905	-3.7899999618530273
16.911	-3.319999933242798
16.937	-2.7699999809265137
16.945	-1.9700000286102295
16.95	-1.5800000429153442
16.972	-0.9700000286102295
16.973	0.10999999940395355
16.98	1.6100000143051147
16.995	3.569999933242798
17.0	5.900000095367432
17.01	8.380000114440918
17.026	10.84000015258789
17.033	13.220000267028809
17.04	15.5
17.05	17.56999969482422
17.073	19.3799991607666
17.076	21.049999237060547
17.097	22.65999984741211
17.1	26.229999542236328
17.113	28.15999984741211
17.122	30.110000610351562
17.153	32.119998931884766
17.158	36.459999084472656
17.169	38.65999984741211
17.173	40.7400016784668
17.18	42.790000915527344
17.19	44.81999969482422
17.2	46.81999969482422
17.21	48.7400016784668
17.22	50.56999969482422
17.23	52.349998474121094
17.241	54.150001525878906
17.25	55.95000076293945
17.26	57.709999084472656
17.282	59.349998474121094
17.283	60.91999816894531
17.29	62.470001220703125
17.3	63.959999084472656
17.31	65.47000122070312
17.32	66.9800033569336
17.33	68.41000366210938
17.34	69.75
17.35	70.98999786376953
17.36	72.13999938964844
17.38	73.19000244140625
17.381	74.13999938964844
17.39	74.94000244140625
17.4	75.70999908447266
17.41	76.37000274658203
17.42	76.8499984741211
17.431	77.19000244140625
17.44	77.47000122070312
17.45	77.69000244140625
17.46	77.7699966430664
17.483	77.76000213623047
17.485	77.7300033569336
17.49	77.5999984741211
17.5	77.38999938964844
17.517	76.98999786376953
17.52	76.20999908447266
17.529	75.06999969482422
17.54	73.6500015258789
17.552	70.83000183105469
17.56	67.43000030517578
17.571	63.91999816894531
17.58	60.81999969482422
17.591	58.40999984741211
17.6	56.54999923706055
17.626	55.16999816894531
17.633	52.81999969482422
17.64	51.91999816894531
17.653	51.2400016784668
17.66	50.650001525878906
17.67	50.369998931884766
17.684	50.41999816894531
17.69	50.4900016784668
17.7	50.40999984741211
17.72	50.209999084472656
17.723	49.599998474121094
17.735	48.58000183105469
17.742	47.22999954223633
17.75	45.59000015258789
17.76	43.849998474121094
17.771	42.25
17.785	40.880001068115234
17.79	39.86000061035156
17.801	39.16999816894531
17.811	38.66999816894531
17.82	38.27000045776367
17.83	37.790000915527344
17.842	37.060001373291016
17.851	36.130001068115234
17.872	35.060001373291016
17.887	33.95000076293945
17.892	32.869998931884766
17.918	30.920000076293945
17.925	29.229999542236328
17.93	28.479999542236328
17.94	27.799999237060547
17.95	27.18000030517578
17.96	26.510000228881836
17.97	25.719999313354492
17.979	24.790000915527344
17.99	23.760000228881836
18.002	22.700000762939453
18.011	21.690000534057617
18.022	20.739999771118164
18.03	19.860000610351562
18.04	19.049999237060547
18.05	18.260000228881836
18.06	17.479999542236328
18.07	16.700000762939453
18.08	15.880000114440918
18.095	15.020000457763672
18.101	14.119999885559082
18.11	13.1899995803833
18.119	12.279999732971191
18.132	11.380000114440918
18.14	10.510000228881836
18.151	9.65999984741211
18.162	8.8100004196167
18.17	8.0
18.18	7.230000019073486
18.196	6.510000228881836
18.204	5.849999904632568
18.21	5.269999980926514
18.225	4.789999961853027
18.232	4.389999866485596
18.24	4.039999961853027
18.253	3.6700000762939453
18.26	3.309999942779541
18.27	2.930000066757202
18.281	2.440000057220459
18.299	1.7200000286102295
18.301	0.800000011920929
18.312	-0.1599999964237213
18.32	-1.0299999713897705
18.33	-1.7799999713897705
18.34	-2.390000104904175
18.35	-2.8499999046325684
18.36	-2.9800000190734863
18.37	-2.930000066757202
18.38	-2.940000057220459
18.405	-2.930000066757202
18.409	-2.9200000762939453
18.411	-2.8399999141693115
18.42	-2.7300000190734863
18.43	-2.5299999713897705
18.442	-2.2300000190734863
18.45	-1.7300000190734863
18.46	-0.9599999785423279
18.47	0.07999999821186066
18.48	1.3899999856948853
18.494	3.0199999809265137
18.504	5.0
18.51	7.239999771118164
18.521	9.4399995803833
18.531	11.859999656677246
18.54	14.65999984741211
18.552	17.75
18.562	20.739999771118164
18.57	23.540000915527344
18.58	26.1299991607666
18.59	28.43000030517578
18.608	30.520000457763672
18.611	32.56999969482422
18.62	34.75
18.63	37.02000045776367
18.643	39.2599983215332
18.65	41.470001220703125
18.661	43.720001220703125
18.672	45.959999084472656
18.68	48.08000183105469
18.69	50.029998779296875
18.708	51.86000061035156
18.71	53.630001068115234
18.72	55.369998931884766
18.729	57.0099983215332
18.74	58.540000915527344
18.75	59.959999084472656
18.76	61.310001373291016
18.77	62.58000183105469
18.78	63.70000076293945
18.789	64.77999877929688
18.8	65.75
18.81	66.62999725341797
18.82	67.31999969482422
18.83	67.94999694824219
18.84	68.48999786376953
18.85	68.7699966430664
18.86	68.94000244140625
18.87	68.98999786376953
18.88	68.97000122070312
18.89	68.87999725341797
18.9	68.75
18.911	68.45999908447266
18.92	67.91000366210938
18.93	67.33000183105469
18.94	66.58999633789062
18.95	65.62000274658203
18.96	64.52999877929688
18.97	63.119998931884766
18.98	60.349998474121094
18.989	56.869998931884766
19.0	53.25
19.013	49.97999954223633
19.02	47.13999938964844
19.032	44.720001220703125
19.041	42.709999084472656
19.05	41.02000045776367
19.068	39.45000076293945
19.086	37.689998626708984
19.09	35.560001373291016
19.1	30.510000228881836
19.116	28.030000686645508
19.12	25.65999984741211
19.129	23.579999923706055
19.14	21.90999984741211
19.15	20.649999618530273
19.16	19.770000457763672
19.17	19.229999542236328
19.18	18.950000762939453
19.19	18.829999923706055
19.2	18.860000610351562
19.222	18.809999465942383
19.225	18.489999771118164
19.23	17.84000015258789
19.24	16.899999618530273
19.25	15.770000457763672
19.26	14.5600004196167
19.27	13.40999984741211
19.28	12.420000076293945
19.29	11.600000381469727
19.3	10.9399995803833
19.31	10.460000038146973
19.325	10.140000343322754
19.331	9.920000076293945
19.341	9.789999961853027
19.35	9.65999984741211
19.362	9.479999542236328
19.372	9.270000457763672
19.379	9.0
19.391	8.649999618530273
19.4	8.239999771118164
19.409	7.78000020980835
19.424	7.25
19.43	6.699999809265137
19.44	6.150000095367432
19.452	5.630000114440918
19.46	5.150000095367432
19.47	4.71999979019165
19.48	4.349999904632568
19.49	4.010000228881836
19.5	3.7100000381469727
19.51	3.450000047683716
19.53	3.190000057220459
19.53	2.950000047683716
19.54	2.7300000190734863
19.55	2.5399999618530273
19.559	2.3399999141693115
19.57	2.119999885559082
19.58	1.8700000047683716
19.59	1.6699999570846558
19.601	1.5199999809265137
19.61	1.3700000047683716
19.62	1.2200000286102295
19.63	1.059999942779541
19.64	0.949999988079071
19.65	0.9300000071525574
19.659	0.8899999856948853
19.671	0.8799999952316284
19.68	0.8799999952316284
19.69	0.8799999952316284
19.703	0.8700000047683716
19.71	0.800000011920929
19.72	0.47999998927116394
19.73	-0.15000000596046448
19.74	-0.9800000190734863
19.75	-1.850000023841858
19.76	-2.619999885559082
19.77	-3.180000066757202
19.78	-3.3299999237060547
19.79	-3.299999952316284
19.8	-3.309999942779541
19.81	-3.299999952316284
19.82	-3.2899999618530273
19.833	-3.2799999713897705
19.84	-3.2100000381469727
19.872	-2.9200000762939453
19.875	-2.3499999046325684
19.882	-0.23999999463558197
19.89	1.3899999856948853
19.9	3.450000047683716
19.915	5.860000133514404
19.921	8.260000228881836
19.942	10.75
19.945	13.520000457763672
19.95	16.600000381469727
19.96	19.56999969482422
19.97	22.219999313354492
19.981	24.59000015258789
19.992	26.690000534057617
20.0	28.600000381469727
20.01	30.440000534057617
20.02	32.369998931884766
20.03	34.439998626708984
20.042	36.650001525878906
20.05	38.849998474121094
20.06	40.97999954223633
20.07	43.119998931884766
20.08	45.2599983215332
20.09	47.33000183105469
20.102	49.27000045776367
20.11	51.09000015258789
20.12	52.849998474121094
20.13	54.58000183105469
20.14	56.2599983215332
20.15	57.86000061035156
20.161	59.310001373291016
20.171	60.650001525878906
20.18	61.880001068115234
20.19	63.029998779296875
20.2	64.05999755859375
20.21	65.08000183105469
20.22	66.01000213623047
20.229	66.83999633789062
20.243	67.4800033569336
20.251	68.04000091552734
20.26	68.4800033569336
20.27	68.62999725341797
20.28	68.62000274658203
20.29	68.58999633789062
20.3	68.55999755859375
20.311	68.44000244140625
20.322	68.19000244140625
20.33	67.88999938964844
20.345	67.58999633789062
20.351	67.06999969482422
20.36	66.31999969482422
20.37	65.3499984741211
20.38	64.20999908447266
20.39	62.13999938964844
20.402	58.939998626708984
20.41	55.33000183105469
20.421	51.880001068115234
20.43	48.970001220703125
20.448	46.560001373291016
20.45	44.68000030517578
20.461	43.18000030517578
20.47	41.900001525878906
20.48	40.70000076293945
20.495	39.349998474121094
20.5	37.70000076293945
20.51	35.72999954223633
20.52	33.560001373291016
20.53	31.3799991607666
20.541	29.3700008392334
20.557	27.510000228881836
20.562	25.93000030517578
20.572	24.649999618530273
20.582	23.700000762939453
20.592	23.1299991607666
20.602	22.950000762939453
20.61	22.989999771118164
20.625	23.030000686645508
20.63	23.040000915527344
20.658	22.93000030517578
20.662	21.969999313354492
20.67	21.1200008392334
20.681	20.149999618530273
20.69	19.15999984741211
20.701	18.25
20.711	17.479999542236328
20.72	16.889999389648438
