# Supplementary material for: Level-Ground and Stair Adaptation for Hip Exoskeletons Based on Continuous Locomotion Mode Perception
Source: Cyborg Bionic Syst. 2025 Apr 22;6:0248. doi: 10.34133/cbsystems.0248 (PMC12012296; doi:10.34133/cbsystems.0248)
Supplement: Supplementary 1 — Data files S1 to S61 [file cbsystems.0248.f1.zip › 12_LocomotionMode.csv]

time	lm
8.729	0
8.788	0
8.98	0
9.074	0
9.175	0
9.276	0
9.364	0
9.564	0
9.663	0
9.763	0
9.867	0
9.969	0
10.042	0
10.231	0
10.334	0
10.435	0
10.52	0
10.614	0
10.687	0
10.881	0
10.982	0
11.086	0
11.185	0
11.309	0
11.368	0
11.446	0
11.545	0
11.662	0
11.76	0
11.861	0
11.969	0
12.014	0
12.105	0
12.208	0
12.421	0
12.514	0
12.617	0
12.67	1
12.766	1
12.867	1
12.963	1
13.067	1
13.162	1
13.27	1
13.334	1
13.432	1
13.548	1
13.648	1
13.754	1
13.852	1
13.959	1
14.027	1
14.119	1
14.217	1
14.315	1
14.415	1
14.514	1
14.579	1
14.808	1
14.9	1
14.986	1
15.101	1
15.179	1
15.275	1
15.375	1
15.478	1
15.589	1
15.663	1
15.763	1
15.835	1
15.933	1
16.035	1
16.132	1
16.341	1
16.446	1
16.507	1
16.616	1
16.701	1
16.789	1
16.902	1
17.004	1
17.103	1
17.169	1
17.273	1
17.358	1
17.454	1
17.571	1
17.687	0
17.756	0
17.819	0
17.93	0
18.031	0
18.131	0
18.229	0
18.314	0
18.403	0
18.502	0
18.719	0
18.776	0
18.884	0
19.007	0
19.107	0
19.17	0
19.367	0
19.466	0
19.654	0
19.831	0
19.923	0
20.019	0
20.122	0
20.224	0
20.318	0
20.419	0
20.485	0
20.689	0
