# Supplementary material for: Level-Ground and Stair Adaptation for Hip Exoskeletons Based on Continuous Locomotion Mode Perception
Source: Cyborg Bionic Syst. 2025 Apr 22;6:0248. doi: 10.34133/cbsystems.0248 (PMC12012296; doi:10.34133/cbsystems.0248)
Supplement: Supplementary 1 — Data files S1 to S61 [file cbsystems.0248.f1.zip › 13_FootPress.csv]

time	press1	press2	press3	press4	press5	press6	press7	press8	press9	press10	press11	press12	press13	press14	press15	press16
6.866	0.0	0.0	0.0	0.0	0.0	0.0	0.0	0.0	0.0	0.0	0.0	0.0	0.0	0.0	0.0	0.0
6.876	0.0	0.0	0.0	0.0	0.0	0.0	0.0	0.0	0.0	0.0	0.0	0.0	0.0	0.0	0.0	0.0
6.905	0.0	0.0	0.0	0.0	0.0	0.0	0.0	0.0	0.0	0.0	0.0	0.0	0.0	0.0	0.0	0.0
6.936	0.0	0.0	0.0	0.0	0.0	0.0	0.0	0.0	0.0	0.0	0.0	0.0	0.0	0.0	0.0	0.0
6.964	0.0	0.0	0.0	0.0	0.0	0.0	0.0	0.0	0.0	0.0	0.0	0.0	0.0	0.0	0.0	0.0
6.997	0.0	0.0	0.0	0.0	0.0	0.0	0.0	0.0	0.0	0.0	0.0	0.0	0.0	0.0	0.0	0.0
7.024	0.0	0.0	0.0	0.0	0.0	0.0	0.0	0.0	0.0	0.0	0.0	0.0	0.0	0.0	0.0	0.0
7.055	0.0	0.0	0.0	0.0	0.0	0.0	0.0	0.0	0.0	0.0	0.0	0.0	0.0	0.0	0.0	0.0
7.087	0.0	0.0	0.0	0.0	0.0	0.0	0.0	0.0	0.0	0.0	0.0	0.0	0.0	0.0	0.0	0.0
7.126	0.0	0.0	0.0	0.0	0.0	0.0	0.0	0.0	3.0	0.0	0.0	0.0	0.0	0.0	0.0	0.0
7.145	0.0	0.0	0.0	0.0	0.0	0.0	3.0	8.0	14.0	3.0	0.0	0.0	0.0	0.0	0.0	0.0
7.173	0.0	0.0	0.0	0.0	0.0	0.0	2.0	7.0	9.0	8.0	0.0	2.0	8.0	0.0	5.0	4.0
7.204	0.0	0.0	0.0	0.0	0.0	0.0	1.0	5.0	10.0	8.0	0.0	3.0	6.0	1.0	6.0	3.0
7.232	0.0	0.0	0.0	0.0	0.0	0.0	1.0	5.0	12.0	10.0	0.0	5.0	9.0	2.0	8.0	5.0
7.262	0.0	0.0	0.0	0.0	0.0	0.0	1.0	6.0	13.0	11.0	0.0	10.0	14.0	4.0	13.0	8.0
7.292	0.0	0.0	0.0	0.0	0.0	0.0	1.0	6.0	12.0	12.0	0.0	12.0	16.0	6.0	18.0	12.0
7.323	0.0	0.0	0.0	0.0	0.0	0.0	1.0	6.0	12.0	13.0	0.0	12.0	16.0	7.0	19.0	13.0
7.357	0.0	0.0	0.0	0.0	0.0	0.0	1.0	6.0	13.0	13.0	0.0	13.0	17.0	7.0	20.0	13.0
7.383	0.0	0.0	0.0	0.0	0.0	0.0	1.0	6.0	13.0	14.0	1.0	14.0	17.0	7.0	20.0	14.0
7.412	0.0	0.0	0.0	0.0	0.0	0.0	1.0	6.0	13.0	14.0	1.0	14.0	17.0	7.0	20.0	13.0
7.44	0.0	0.0	0.0	0.0	0.0	0.0	2.0	7.0	12.0	13.0	1.0	13.0	17.0	7.0	19.0	14.0
7.475	0.0	0.0	0.0	0.0	0.0	0.0	2.0	7.0	13.0	13.0	1.0	13.0	16.0	6.0	18.0	13.0
7.5	0.0	0.0	0.0	0.0	0.0	0.0	2.0	8.0	11.0	13.0	1.0	11.0	14.0	5.0	15.0	10.0
7.532	0.0	0.0	0.0	0.0	0.0	0.0	3.0	9.0	11.0	12.0	1.0	10.0	12.0	4.0	12.0	7.0
7.56	0.0	0.0	0.0	0.0	0.0	0.0	4.0	10.0	12.0	13.0	0.0	9.0	11.0	3.0	11.0	6.0
7.595	0.0	0.0	0.0	0.0	0.0	0.0	4.0	11.0	12.0	13.0	1.0	9.0	11.0	2.0	9.0	5.0
7.62	0.0	0.0	0.0	0.0	0.0	0.0	7.0	14.0	14.0	14.0	0.0	7.0	9.0	0.0	5.0	2.0
7.654	0.0	0.0	0.0	0.0	0.0	3.0	11.0	17.0	15.0	14.0	0.0	4.0	7.0	0.0	2.0	0.0
7.681	0.0	1.0	0.0	0.0	0.0	6.0	14.0	20.0	18.0	13.0	0.0	2.0	5.0	0.0	0.0	0.0
7.711	0.0	2.0	0.0	0.0	0.0	8.0	17.0	23.0	19.0	12.0	0.0	0.0	4.0	0.0	0.0	0.0
7.739	0.0	4.0	1.0	0.0	0.0	12.0	21.0	26.0	19.0	9.0	0.0	0.0	1.0	0.0	0.0	0.0
7.772	0.0	7.0	3.0	0.0	0.0	17.0	24.0	27.0	19.0	3.0	0.0	0.0	0.0	0.0	0.0	0.0
7.799	18.0	9.0	4.0	1.0	0.0	18.0	22.0	25.0	16.0	2.0	0.0	0.0	0.0	0.0	0.0	0.0
7.834	22.0	13.0	5.0	1.0	0.0	19.0	15.0	15.0	9.0	0.0	0.0	0.0	0.0	0.0	0.0	0.0
7.859	21.0	13.0	4.0	0.0	0.0	18.0	12.0	12.0	8.0	0.0	0.0	0.0	0.0	0.0	0.0	0.0
7.889	8.0	5.0	0.0	0.0	0.0	6.0	0.0	0.0	2.0	0.0	0.0	0.0	0.0	0.0	0.0	0.0
7.92	0.0	0.0	0.0	0.0	0.0	0.0	0.0	0.0	0.0	0.0	0.0	0.0	0.0	0.0	0.0	0.0
7.948	0.0	0.0	0.0	0.0	0.0	0.0	0.0	0.0	0.0	0.0	0.0	0.0	0.0	0.0	0.0	0.0
7.979	0.0	0.0	0.0	0.0	0.0	0.0	0.0	0.0	0.0	0.0	0.0	0.0	0.0	0.0	0.0	0.0
8.015	0.0	0.0	0.0	0.0	0.0	0.0	0.0	0.0	0.0	0.0	0.0	0.0	0.0	0.0	0.0	0.0
8.041	0.0	0.0	0.0	0.0	0.0	0.0	0.0	0.0	0.0	0.0	0.0	0.0	0.0	0.0	0.0	0.0
8.071	0.0	0.0	0.0	0.0	0.0	0.0	0.0	0.0	0.0	0.0	0.0	0.0	0.0	0.0	0.0	0.0
8.1	0.0	0.0	0.0	0.0	0.0	0.0	0.0	0.0	0.0	0.0	0.0	0.0	0.0	0.0	0.0	0.0
8.132	0.0	0.0	0.0	0.0	0.0	0.0	0.0	0.0	0.0	0.0	0.0	0.0	0.0	0.0	0.0	0.0
8.16	0.0	0.0	0.0	0.0	0.0	0.0	0.0	0.0	0.0	0.0	0.0	0.0	0.0	0.0	0.0	0.0
8.19	0.0	0.0	0.0	0.0	0.0	0.0	0.0	0.0	0.0	0.0	0.0	0.0	0.0	0.0	0.0	0.0
8.218	0.0	0.0	0.0	0.0	0.0	0.0	0.0	0.0	0.0	0.0	0.0	0.0	0.0	0.0	0.0	0.0
8.247	0.0	0.0	0.0	0.0	0.0	0.0	0.0	0.0	0.0	0.0	0.0	0.0	0.0	0.0	0.0	0.0
8.278	0.0	0.0	0.0	0.0	0.0	0.0	0.0	0.0	0.0	0.0	0.0	0.0	0.0	0.0	0.0	0.0
8.308	0.0	0.0	0.0	0.0	0.0	0.0	0.0	0.0	0.0	0.0	0.0	0.0	0.0	0.0	0.0	0.0
8.338	0.0	0.0	0.0	0.0	0.0	0.0	0.0	0.0	0.0	0.0	0.0	0.0	0.0	0.0	0.0	0.0
8.368	0.0	0.0	0.0	0.0	0.0	0.0	0.0	0.0	0.0	0.0	0.0	0.0	0.0	0.0	0.0	0.0
8.398	0.0	0.0	0.0	0.0	0.0	0.0	0.0	0.0	0.0	0.0	0.0	0.0	0.0	0.0	0.0	0.0
8.431	0.0	0.0	0.0	0.0	0.0	0.0	0.0	0.0	0.0	0.0	0.0	0.0	0.0	0.0	0.0	0.0
8.458	0.0	0.0	0.0	0.0	0.0	0.0	0.0	0.0	0.0	0.0	0.0	0.0	0.0	0.0	0.0	0.0
8.488	0.0	0.0	0.0	0.0	0.0	0.0	0.0	0.0	0.0	0.0	0.0	0.0	0.0	0.0	0.0	0.0
8.521	0.0	0.0	0.0	0.0	0.0	0.0	2.0	4.0	5.0	0.0	0.0	0.0	0.0	0.0	0.0	0.0
8.568	0.0	0.0	0.0	0.0	0.0	0.0	5.0	11.0	14.0	1.0	0.0	0.0	0.0	0.0	0.0	0.0
8.578	0.0	0.0	0.0	0.0	0.0	0.0	4.0	9.0	13.0	8.0	0.0	0.0	4.0	0.0	1.0	1.0
8.607	0.0	0.0	0.0	0.0	0.0	0.0	4.0	8.0	13.0	8.0	0.0	1.0	4.0	0.0	1.0	0.0
8.642	0.0	0.0	0.0	0.0	0.0	0.0	6.0	11.0	16.0	11.0	0.0	3.0	6.0	0.0	2.0	0.0
8.667	0.0	0.0	0.0	0.0	0.0	0.0	7.0	13.0	17.0	14.0	1.0	8.0	9.0	1.0	5.0	3.0
8.696	0.0	0.0	0.0	0.0	0.0	0.0	6.0	13.0	15.0	14.0	2.0	9.0	11.0	3.0	8.0	4.0
8.728	0.0	0.0	0.0	0.0	0.0	0.0	5.0	12.0	13.0	14.0	3.0	11.0	12.0	4.0	10.0	6.0
8.755	0.0	0.0	0.0	0.0	0.0	0.0	5.0	12.0	15.0	15.0	3.0	11.0	13.0	4.0	12.0	7.0
8.787	0.0	0.0	0.0	0.0	0.0	0.0	6.0	13.0	16.0	16.0	3.0	12.0	14.0	4.0	12.0	6.0
8.818	0.0	0.0	0.0	0.0	0.0	1.0	7.0	15.0	17.0	17.0	3.0	12.0	15.0	4.0	11.0	6.0
8.851	0.0	0.0	0.0	0.0	0.0	1.0	7.0	15.0	18.0	18.0	2.0	11.0	14.0	3.0	9.0	5.0
8.88	0.0	0.0	0.0	0.0	0.0	1.0	8.0	16.0	18.0	19.0	2.0	10.0	13.0	2.0	8.0	3.0
8.906	0.0	0.0	0.0	0.0	0.0	1.0	8.0	16.0	18.0	19.0	1.0	9.0	12.0	1.0	6.0	2.0
8.948	0.0	0.0	0.0	0.0	0.0	1.0	9.0	17.0	17.0	18.0	1.0	8.0	10.0	0.0	4.0	1.0
8.992	0.0	0.0	0.0	0.0	0.0	1.0	9.0	18.0	18.0	16.0	0.0	7.0	8.0	0.0	2.0	0.0
8.997	0.0	0.0	0.0	0.0	0.0	3.0	12.0	19.0	18.0	16.0	0.0	5.0	7.0	0.0	0.0	0.0
9.026	0.0	0.0	0.0	0.0	0.0	4.0	14.0	22.0	20.0	16.0	0.0	3.0	5.0	0.0	0.0	0.0
9.056	0.0	0.0	1.0	0.0	0.0	6.0	18.0	25.0	21.0	15.0	0.0	1.0	3.0	0.0	0.0	0.0
9.084	0.0	2.0	2.0	1.0	0.0	8.0	21.0	28.0	23.0	12.0	0.0	0.0	1.0	0.0	0.0	0.0
9.114	0.0	5.0	5.0	1.0	0.0	13.0	26.0	31.0	24.0	9.0	0.0	0.0	0.0	0.0	0.0	0.0
9.144	0.0	6.0	4.0	2.0	0.0	14.0	26.0	32.0	24.0	6.0	0.0	0.0	0.0	0.0	0.0	0.0
9.175	12.0	9.0	7.0	3.0	0.0	18.0	26.0	29.0	18.0	1.0	0.0	0.0	0.0	0.0	0.0	0.0
9.203	15.0	11.0	7.0	3.0	0.0	19.0	22.0	23.0	13.0	0.0	0.0	0.0	0.0	0.0	0.0	0.0
9.233	16.0	11.0	7.0	2.0	0.0	18.0	18.0	17.0	11.0	0.0	0.0	0.0	0.0	0.0	0.0	0.0
9.269	16.0	12.0	6.0	2.0	0.0	18.0	15.0	14.0	9.0	0.0	0.0	0.0	0.0	0.0	0.0	0.0
9.294	2.0	1.0	0.0	0.0	0.0	1.0	0.0	0.0	0.0	0.0	0.0	0.0	0.0	0.0	0.0	0.0
9.323	0.0	0.0	0.0	0.0	0.0	0.0	0.0	0.0	0.0	0.0	0.0	0.0	0.0	0.0	0.0	0.0
9.353	0.0	0.0	0.0	0.0	0.0	0.0	0.0	0.0	0.0	0.0	0.0	0.0	0.0	0.0	0.0	0.0
9.39	0.0	0.0	0.0	0.0	0.0	0.0	0.0	0.0	0.0	0.0	0.0	0.0	0.0	0.0	0.0	0.0
9.421	0.0	0.0	0.0	0.0	0.0	0.0	0.0	0.0	0.0	0.0	0.0	0.0	0.0	0.0	0.0	0.0
9.445	0.0	0.0	0.0	0.0	0.0	0.0	0.0	0.0	0.0	0.0	0.0	0.0	0.0	0.0	0.0	0.0
9.475	0.0	0.0	0.0	0.0	0.0	0.0	0.0	0.0	0.0	0.0	0.0	0.0	0.0	0.0	0.0	0.0
9.503	0.0	0.0	0.0	0.0	0.0	0.0	0.0	0.0	0.0	0.0	0.0	0.0	0.0	0.0	0.0	0.0
9.534	0.0	0.0	0.0	0.0	0.0	0.0	0.0	0.0	0.0	0.0	0.0	0.0	0.0	0.0	0.0	0.0
9.574	0.0	0.0	0.0	0.0	0.0	0.0	0.0	0.0	0.0	0.0	0.0	0.0	0.0	0.0	0.0	0.0
9.599	0.0	0.0	0.0	0.0	0.0	0.0	0.0	0.0	0.0	0.0	0.0	0.0	0.0	0.0	0.0	0.0
9.627	0.0	0.0	0.0	0.0	0.0	0.0	0.0	0.0	0.0	0.0	0.0	0.0	0.0	0.0	0.0	0.0
9.653	0.0	0.0	0.0	0.0	0.0	0.0	0.0	0.0	0.0	0.0	0.0	0.0	0.0	0.0	0.0	0.0
9.688	0.0	0.0	0.0	0.0	0.0	0.0	0.0	0.0	0.0	0.0	0.0	0.0	0.0	0.0	0.0	0.0
9.726	0.0	0.0	0.0	0.0	0.0	0.0	0.0	0.0	0.0	0.0	0.0	0.0	0.0	0.0	0.0	0.0
9.744	0.0	0.0	0.0	0.0	0.0	0.0	0.0	0.0	0.0	0.0	0.0	0.0	0.0	0.0	0.0	0.0
9.78	0.0	0.0	0.0	0.0	0.0	0.0	0.0	0.0	0.0	0.0	0.0	0.0	0.0	0.0	0.0	0.0
9.802	0.0	0.0	0.0	0.0	0.0	0.0	0.0	0.0	0.0	0.0	0.0	0.0	0.0	0.0	0.0	0.0
9.831	0.0	0.0	0.0	0.0	0.0	0.0	0.0	0.0	0.0	0.0	0.0	0.0	0.0	0.0	0.0	0.0
9.862	0.0	0.0	0.0	0.0	0.0	0.0	0.0	0.0	0.0	0.0	0.0	0.0	0.0	0.0	0.0	0.0
9.891	0.0	0.0	0.0	0.0	0.0	0.0	0.0	0.0	0.0	0.0	0.0	0.0	0.0	0.0	0.0	0.0
9.925	0.0	0.0	0.0	0.0	0.0	0.0	2.0	4.0	3.0	0.0	0.0	0.0	0.0	0.0	0.0	0.0
9.953	0.0	0.0	0.0	0.0	0.0	0.0	3.0	7.0	6.0	2.0	0.0	0.0	0.0	0.0	0.0	0.0
9.993	0.0	0.0	0.0	0.0	0.0	0.0	2.0	5.0	7.0	5.0	0.0	0.0	2.0	0.0	0.0	0.0
10.015	0.0	0.0	0.0	0.0	0.0	0.0	3.0	6.0	8.0	6.0	0.0	1.0	3.0	0.0	0.0	0.0
10.045	0.0	0.0	0.0	0.0	0.0	0.0	4.0	7.0	10.0	8.0	0.0	6.0	7.0	2.0	7.0	4.0
10.099	0.0	0.0	0.0	0.0	0.0	0.0	3.0	7.0	8.0	9.0	1.0	9.0	10.0	5.0	12.0	6.0
10.102	0.0	0.0	0.0	0.0	0.0	0.0	3.0	6.0	8.0	9.0	3.0	10.0	11.0	6.0	13.0	7.0
10.138	0.0	0.0	0.0	0.0	0.0	0.0	3.0	6.0	9.0	10.0	2.0	10.0	11.0	6.0	14.0	8.0
10.161	0.0	0.0	0.0	0.0	0.0	0.0	2.0	7.0	10.0	10.0	3.0	10.0	11.0	6.0	14.0	8.0
10.194	0.0	0.0	0.0	0.0	0.0	0.0	3.0	7.0	9.0	11.0	2.0	9.0	10.0	6.0	13.0	6.0
10.226	0.0	0.0	0.0	0.0	0.0	0.0	2.0	7.0	8.0	10.0	2.0	9.0	9.0	5.0	12.0	6.0
10.252	0.0	0.0	0.0	0.0	0.0	0.0	2.0	7.0	8.0	10.0	2.0	9.0	9.0	5.0	12.0	6.0
10.283	0.0	0.0	0.0	0.0	0.0	0.0	2.0	6.0	7.0	9.0	2.0	7.0	7.0	4.0	11.0	4.0
10.31	0.0	0.0	0.0	0.0	0.0	1.0	2.0	6.0	6.0	7.0	2.0	5.0	5.0	3.0	8.0	3.0
10.341	0.0	0.0	0.0	0.0	0.0	2.0	2.0	7.0	6.0	7.0	1.0	5.0	5.0	2.0	6.0	1.0
10.371	0.0	1.0	0.0	0.0	0.0	3.0	3.0	7.0	6.0	7.0	1.0	4.0	3.0	1.0	5.0	0.0
10.402	0.0	1.0	0.0	0.0	0.0	3.0	3.0	6.0	6.0	6.0	0.0	3.0	2.0	1.0	4.0	0.0
10.431	0.0	4.0	0.0	0.0	0.0	9.0	7.0	10.0	6.0	5.0	0.0	1.0	0.0	0.0	0.0	0.0
10.469	0.0	4.0	0.0	0.0	0.0	9.0	7.0	10.0	6.0	5.0	0.0	1.0	0.0	0.0	0.0	0.0
10.49	0.0	9.0	0.0	0.0	0.0	19.0	15.0	15.0	7.0	2.0	0.0	0.0	0.0	0.0	0.0	0.0
10.519	0.0	11.0	2.0	0.0	0.0	23.0	19.0	18.0	8.0	1.0	0.0	0.0	0.0	0.0	0.0	0.0
10.565	0.0	15.0	3.0	0.0	0.0	26.0	19.0	18.0	7.0	0.0	0.0	0.0	0.0	0.0	0.0	0.0
10.579	0.0	15.0	4.0	0.0	0.0	27.0	19.0	18.0	6.0	0.0	0.0	0.0	0.0	0.0	0.0	0.0
10.61	0.0	19.0	5.0	0.0	0.0	30.0	15.0	12.0	5.0	0.0	0.0	0.0	0.0	0.0	0.0	0.0
10.64	35.0	20.0	5.0	0.0	0.0	29.0	10.0	7.0	4.0	0.0	0.0	0.0	0.0	0.0	0.0	0.0
10.671	30.0	20.0	2.0	0.0	0.0	22.0	4.0	1.0	4.0	0.0	0.0	0.0	0.0	0.0	0.0	0.0
10.703	0.0	10.0	0.0	0.0	0.0	11.0	0.0	0.0	1.0	0.0	0.0	0.0	0.0	0.0	0.0	0.0
10.728	0.0	2.0	0.0	0.0	0.0	1.0	0.0	0.0	0.0	0.0	0.0	0.0	0.0	0.0	0.0	0.0
10.761	0.0	0.0	0.0	0.0	0.0	0.0	0.0	0.0	0.0	0.0	0.0	0.0	0.0	0.0	0.0	0.0
10.787	0.0	0.0	0.0	0.0	0.0	0.0	0.0	0.0	0.0	0.0	0.0	0.0	0.0	0.0	0.0	0.0
10.819	0.0	0.0	0.0	0.0	0.0	0.0	0.0	0.0	0.0	0.0	0.0	0.0	0.0	0.0	0.0	0.0
10.848	0.0	0.0	0.0	0.0	0.0	0.0	0.0	0.0	0.0	0.0	0.0	0.0	0.0	0.0	0.0	0.0
10.881	0.0	0.0	0.0	0.0	0.0	0.0	0.0	0.0	0.0	0.0	0.0	0.0	0.0	0.0	0.0	0.0
10.913	0.0	0.0	0.0	0.0	0.0	0.0	0.0	0.0	0.0	0.0	0.0	0.0	0.0	0.0	0.0	0.0
10.942	0.0	0.0	0.0	0.0	0.0	0.0	0.0	0.0	0.0	0.0	0.0	0.0	0.0	0.0	0.0	0.0
10.97	0.0	0.0	0.0	0.0	0.0	0.0	0.0	0.0	0.0	0.0	0.0	0.0	0.0	0.0	0.0	0.0
10.999	0.0	0.0	0.0	0.0	0.0	0.0	0.0	0.0	0.0	0.0	0.0	0.0	0.0	0.0	0.0	0.0
11.031	0.0	0.0	0.0	0.0	0.0	0.0	0.0	0.0	0.0	0.0	0.0	0.0	0.0	0.0	0.0	0.0
11.057	0.0	0.0	0.0	0.0	0.0	0.0	0.0	0.0	0.0	0.0	0.0	0.0	0.0	0.0	0.0	0.0
11.089	0.0	0.0	0.0	0.0	0.0	0.0	0.0	0.0	0.0	0.0	0.0	0.0	0.0	0.0	0.0	0.0
11.117	0.0	0.0	0.0	0.0	0.0	0.0	0.0	0.0	0.0	0.0	0.0	0.0	0.0	0.0	0.0	0.0
11.146	0.0	0.0	0.0	0.0	0.0	0.0	0.0	0.0	0.0	0.0	0.0	0.0	0.0	0.0	0.0	0.0
11.177	0.0	0.0	0.0	0.0	0.0	0.0	0.0	0.0	0.0	0.0	0.0	0.0	0.0	0.0	0.0	0.0
11.206	0.0	0.0	0.0	0.0	0.0	0.0	0.0	0.0	0.0	0.0	0.0	0.0	0.0	0.0	0.0	0.0
11.237	0.0	0.0	0.0	0.0	0.0	0.0	0.0	0.0	0.0	0.0	0.0	0.0	0.0	0.0	0.0	0.0
11.266	0.0	0.0	0.0	0.0	0.0	0.0	0.0	0.0	0.0	0.0	0.0	0.0	0.0	0.0	0.0	0.0
11.296	0.0	0.0	0.0	0.0	0.0	0.0	0.0	0.0	0.0	0.0	0.0	0.0	0.0	0.0	0.0	0.0
11.326	0.0	0.0	0.0	0.0	0.0	0.0	4.0	9.0	12.0	0.0	0.0	0.0	0.0	0.0	0.0	0.0
11.355	0.0	0.0	0.0	0.0	0.0	1.0	6.0	9.0	13.0	8.0	0.0	0.0	3.0	0.0	0.0	0.0
11.386	0.0	0.0	0.0	0.0	0.0	2.0	7.0	11.0	15.0	8.0	0.0	0.0	2.0	0.0	0.0	0.0
11.422	0.0	0.0	0.0	0.0	0.0	2.0	7.0	12.0	16.0	11.0	0.0	1.0	6.0	0.0	1.0	0.0
11.446	0.0	0.0	0.0	0.0	0.0	2.0	8.0	12.0	17.0	12.0	0.0	5.0	8.0	0.0	4.0	2.0
11.48	0.0	0.0	0.0	0.0	0.0	3.0	7.0	13.0	17.0	13.0	0.0	6.0	9.0	1.0	5.0	3.0
11.505	0.0	0.0	0.0	0.0	0.0	3.0	7.0	13.0	19.0	16.0	0.0	8.0	12.0	2.0	7.0	4.0
11.534	0.0	0.0	0.0	0.0	0.0	3.0	6.0	12.0	19.0	16.0	0.0	8.0	12.0	2.0	8.0	4.0
11.564	0.0	0.0	0.0	0.0	0.0	2.0	5.0	11.0	18.0	15.0	0.0	8.0	12.0	3.0	9.0	5.0
11.595	0.0	0.0	0.0	0.0	0.0	2.0	3.0	9.0	16.0	15.0	0.0	9.0	11.0	3.0	10.0	6.0
11.625	0.0	0.0	0.0	0.0	0.0	1.0	1.0	8.0	15.0	14.0	0.0	7.0	11.0	4.0	10.0	6.0
11.655	0.0	0.0	0.0	0.0	0.0	0.0	0.0	7.0	13.0	13.0	0.0	7.0	10.0	4.0	10.0	6.0
11.685	0.0	0.0	0.0	0.0	0.0	0.0	0.0	7.0	13.0	13.0	0.0	7.0	10.0	4.0	10.0	6.0
11.714	0.0	0.0	0.0	0.0	0.0	0.0	1.0	8.0	13.0	13.0	0.0	8.0	11.0	4.0	10.0	7.0
11.745	0.0	0.0	0.0	0.0	0.0	0.0	1.0	9.0	14.0	13.0	0.0	8.0	11.0	3.0	10.0	6.0
11.774	0.0	0.0	0.0	0.0	0.0	0.0	3.0	11.0	14.0	14.0	0.0	9.0	12.0	3.0	10.0	5.0
11.803	0.0	0.0	0.0	0.0	0.0	1.0	5.0	12.0	15.0	15.0	0.0	8.0	10.0	1.0	6.0	2.0
11.834	0.0	0.0	0.0	0.0	0.0	2.0	7.0	14.0	15.0	15.0	0.0	8.0	10.0	0.0	5.0	1.0
11.863	0.0	2.0	0.0	0.0	0.0	7.0	12.0	19.0	19.0	14.0	0.0	3.0	6.0	0.0	0.0	0.0
11.893	0.0	5.0	1.0	0.0	0.0	13.0	18.0	23.0	20.0	12.0	0.0	0.0	2.0	0.0	0.0	0.0
11.923	0.0	9.0	3.0	0.0	0.0	19.0	24.0	27.0	22.0	7.0	0.0	0.0	0.0	0.0	0.0	0.0
11.953	20.0	12.0	6.0	2.0	0.0	23.0	25.0	28.0	22.0	2.0	0.0	0.0	0.0	0.0	0.0	0.0
11.983	27.0	16.0	7.0	2.0	0.0	26.0	24.0	25.0	19.0	0.0	0.0	0.0	0.0	0.0	0.0	0.0
12.014	32.0	19.0	9.0	2.0	0.0	27.0	19.0	17.0	13.0	0.0	0.0	0.0	0.0	0.0	0.0	0.0
12.043	33.0	20.0	6.0	0.0	0.0	23.0	10.0	8.0	8.0	0.0	0.0	0.0	0.0	0.0	0.0	0.0
12.073	26.0	17.0	2.0	0.0	0.0	11.0	1.0	0.0	3.0	0.0	0.0	0.0	0.0	0.0	0.0	0.0
12.102	13.0	9.0	0.0	0.0	0.0	3.0	0.0	0.0	0.0	0.0	0.0	0.0	0.0	0.0	0.0	0.0
12.135	0.0	0.0	0.0	0.0	0.0	0.0	0.0	0.0	0.0	0.0	0.0	0.0	0.0	0.0	0.0	0.0
12.163	0.0	0.0	0.0	0.0	0.0	0.0	0.0	0.0	0.0	0.0	0.0	0.0	0.0	0.0	0.0	0.0
12.193	0.0	0.0	0.0	0.0	0.0	0.0	0.0	0.0	0.0	0.0	0.0	0.0	0.0	0.0	0.0	0.0
12.222	0.0	0.0	0.0	0.0	0.0	0.0	0.0	0.0	0.0	0.0	0.0	0.0	0.0	0.0	0.0	0.0
12.253	0.0	0.0	0.0	0.0	0.0	0.0	0.0	0.0	0.0	0.0	0.0	0.0	0.0	0.0	0.0	0.0
12.284	0.0	0.0	0.0	0.0	0.0	0.0	0.0	0.0	0.0	0.0	0.0	0.0	0.0	0.0	0.0	0.0
12.312	0.0	0.0	0.0	0.0	0.0	0.0	0.0	0.0	0.0	0.0	0.0	0.0	0.0	0.0	0.0	0.0
12.345	0.0	0.0	0.0	0.0	0.0	0.0	0.0	0.0	0.0	0.0	0.0	0.0	0.0	0.0	0.0	0.0
12.371	0.0	0.0	0.0	0.0	0.0	0.0	0.0	0.0	0.0	0.0	0.0	0.0	0.0	0.0	0.0	0.0
12.403	0.0	0.0	0.0	0.0	0.0	0.0	0.0	0.0	0.0	0.0	0.0	0.0	0.0	0.0	0.0	0.0
12.432	0.0	0.0	0.0	0.0	0.0	0.0	0.0	0.0	0.0	0.0	0.0	0.0	0.0	0.0	0.0	0.0
12.461	0.0	0.0	0.0	0.0	0.0	0.0	0.0	0.0	0.0	0.0	0.0	0.0	0.0	0.0	0.0	0.0
12.491	0.0	0.0	0.0	0.0	0.0	0.0	0.0	0.0	0.0	0.0	0.0	0.0	0.0	0.0	0.0	0.0
12.522	0.0	0.0	0.0	0.0	0.0	0.0	0.0	0.0	0.0	0.0	0.0	0.0	0.0	0.0	0.0	0.0
12.551	0.0	0.0	0.0	0.0	0.0	0.0	0.0	0.0	0.0	0.0	0.0	0.0	0.0	0.0	0.0	0.0
12.58	0.0	0.0	0.0	0.0	0.0	0.0	0.0	0.0	0.0	0.0	0.0	0.0	0.0	0.0	0.0	0.0
12.611	0.0	0.0	0.0	0.0	0.0	0.0	0.0	0.0	0.0	0.0	0.0	0.0	0.0	0.0	0.0	0.0
12.643	0.0	0.0	0.0	0.0	0.0	0.0	0.0	0.0	0.0	0.0	0.0	0.0	0.0	0.0	0.0	0.0
12.671	0.0	0.0	0.0	0.0	0.0	0.0	0.0	0.0	0.0	0.0	0.0	0.0	0.0	0.0	0.0	0.0
12.7	0.0	0.0	0.0	0.0	0.0	0.0	0.0	0.0	0.0	0.0	0.0	0.0	0.0	0.0	0.0	0.0
12.731	0.0	0.0	0.0	0.0	0.0	0.0	0.0	0.0	0.0	0.0	0.0	0.0	0.0	0.0	0.0	0.0
12.761	0.0	0.0	0.0	0.0	0.0	0.0	1.0	2.0	3.0	0.0	0.0	0.0	0.0	0.0	0.0	0.0
12.796	0.0	0.0	0.0	0.0	0.0	0.0	1.0	4.0	4.0	5.0	0.0	0.0	3.0	0.0	0.0	0.0
12.826	0.0	0.0	0.0	0.0	0.0	0.0	1.0	5.0	6.0	4.0	0.0	0.0	1.0	0.0	0.0	0.0
12.857	0.0	0.0	0.0	0.0	0.0	0.0	1.0	6.0	8.0	7.0	0.0	4.0	6.0	1.0	4.0	2.0
12.882	0.0	0.0	0.0	0.0	0.0	0.0	1.0	5.0	8.0	8.0	2.0	8.0	9.0	5.0	11.0	6.0
12.914	0.0	0.0	0.0	0.0	0.0	0.0	1.0	5.0	8.0	8.0	2.0	8.0	9.0	5.0	11.0	6.0
12.945	0.0	0.0	0.0	0.0	0.0	0.0	1.0	4.0	7.0	7.0	3.0	9.0	10.0	7.0	16.0	8.0
12.971	0.0	0.0	0.0	0.0	0.0	0.0	1.0	3.0	6.0	7.0	3.0	10.0	9.0	8.0	17.0	9.0
13.01	0.0	0.0	0.0	0.0	0.0	0.0	1.0	3.0	6.0	7.0	3.0	10.0	9.0	8.0	16.0	8.0
13.03	0.0	0.0	0.0	0.0	0.0	1.0	0.0	3.0	5.0	7.0	3.0	8.0	8.0	8.0	17.0	8.0
13.07	0.0	0.0	0.0	0.0	0.0	1.0	0.0	2.0	5.0	7.0	3.0	9.0	8.0	8.0	17.0	9.0
13.089	0.0	0.0	0.0	0.0	0.0	0.0	0.0	2.0	4.0	6.0	3.0	8.0	8.0	8.0	17.0	8.0
13.119	0.0	0.0	0.0	0.0	0.0	0.0	0.0	2.0	3.0	6.0	3.0	8.0	7.0	8.0	17.0	8.0
13.149	0.0	0.0	0.0	0.0	0.0	1.0	0.0	1.0	2.0	6.0	3.0	7.0	6.0	8.0	17.0	8.0
13.179	0.0	0.0	0.0	0.0	0.0	1.0	0.0	1.0	2.0	5.0	4.0	7.0	5.0	9.0	16.0	7.0
13.217	0.0	0.0	0.0	0.0	0.0	1.0	0.0	0.0	1.0	5.0	4.0	7.0	5.0	9.0	17.0	7.0
13.24	0.0	0.0	0.0	0.0	0.0	1.0	0.0	0.0	1.0	4.0	4.0	6.0	4.0	8.0	16.0	6.0
13.269	0.0	0.0	0.0	0.0	0.0	1.0	0.0	1.0	1.0	5.0	4.0	6.0	4.0	7.0	15.0	6.0
13.299	0.0	0.0	0.0	0.0	0.0	2.0	0.0	1.0	1.0	4.0	4.0	6.0	4.0	8.0	16.0	5.0
13.329	0.0	0.0	0.0	0.0	0.0	3.0	1.0	3.0	2.0	5.0	4.0	6.0	4.0	6.0	13.0	4.0
13.365	0.0	1.0	0.0	0.0	0.0	5.0	2.0	4.0	3.0	6.0	3.0	6.0	4.0	5.0	11.0	3.0
13.387	0.0	4.0	0.0	0.0	0.0	12.0	11.0	11.0	6.0	8.0	2.0	4.0	3.0	0.0	3.0	0.0
13.418	0.0	8.0	2.0	0.0	0.0	18.0	19.0	18.0	9.0	8.0	0.0	0.0	0.0	0.0	0.0	0.0
13.448	0.0	8.0	2.0	0.0	0.0	18.0	19.0	18.0	9.0	8.0	0.0	0.0	0.0	0.0	0.0	0.0
13.478	29.0	15.0	7.0	2.0	0.0	27.0	23.0	21.0	11.0	0.0	0.0	0.0	0.0	0.0	0.0	0.0
13.508	32.0	18.0	6.0	2.0	0.0	26.0	17.0	14.0	8.0	0.0	0.0	0.0	0.0	0.0	0.0	0.0
13.538	29.0	17.0	4.0	0.0	0.0	18.0	5.0	2.0	3.0	0.0	0.0	0.0	0.0	0.0	0.0	0.0
13.571	15.0	10.0	0.0	0.0	0.0	7.0	0.0	0.0	0.0	0.0	0.0	0.0	0.0	0.0	0.0	0.0
13.598	3.0	4.0	0.0	0.0	0.0	1.0	0.0	0.0	0.0	0.0	0.0	0.0	0.0	0.0	0.0	0.0
13.628	0.0	0.0	0.0	0.0	0.0	0.0	0.0	0.0	0.0	0.0	0.0	0.0	0.0	0.0	0.0	0.0
13.657	0.0	0.0	0.0	0.0	0.0	0.0	0.0	0.0	0.0	0.0	0.0	0.0	0.0	0.0	0.0	0.0
13.687	0.0	0.0	0.0	0.0	0.0	0.0	0.0	0.0	0.0	0.0	0.0	0.0	0.0	0.0	0.0	0.0
13.717	0.0	0.0	0.0	0.0	0.0	0.0	0.0	0.0	0.0	0.0	0.0	0.0	0.0	0.0	0.0	0.0
13.748	0.0	0.0	0.0	0.0	0.0	0.0	0.0	0.0	0.0	0.0	0.0	0.0	0.0	0.0	0.0	0.0
13.776	0.0	0.0	0.0	0.0	0.0	0.0	0.0	0.0	0.0	0.0	0.0	0.0	0.0	0.0	0.0	0.0
13.806	0.0	0.0	0.0	0.0	0.0	0.0	0.0	0.0	0.0	0.0	0.0	0.0	0.0	0.0	0.0	0.0
13.837	0.0	0.0	0.0	0.0	0.0	0.0	0.0	0.0	0.0	0.0	0.0	0.0	0.0	0.0	0.0	0.0
13.865	0.0	0.0	0.0	0.0	0.0	0.0	0.0	0.0	0.0	0.0	0.0	0.0	0.0	0.0	0.0	0.0
13.895	0.0	0.0	0.0	0.0	0.0	0.0	0.0	0.0	0.0	0.0	0.0	0.0	0.0	0.0	0.0	0.0
13.925	0.0	0.0	0.0	0.0	0.0	0.0	0.0	0.0	0.0	0.0	0.0	0.0	0.0	0.0	0.0	0.0
13.955	0.0	0.0	0.0	0.0	0.0	0.0	0.0	0.0	0.0	0.0	0.0	0.0	0.0	0.0	0.0	0.0
13.986	0.0	0.0	0.0	0.0	0.0	0.0	0.0	0.0	0.0	0.0	0.0	0.0	0.0	0.0	0.0	0.0
14.018	0.0	0.0	0.0	0.0	0.0	0.0	0.0	0.0	0.0	0.0	0.0	0.0	0.0	0.0	0.0	0.0
14.046	0.0	0.0	0.0	0.0	0.0	0.0	0.0	0.0	0.0	0.0	0.0	0.0	0.0	0.0	0.0	0.0
14.083	0.0	0.0	0.0	0.0	0.0	0.0	0.0	0.0	0.0	0.0	0.0	0.0	0.0	0.0	0.0	0.0
14.105	0.0	0.0	0.0	0.0	0.0	0.0	0.0	0.0	0.0	0.0	0.0	0.0	0.0	0.0	0.0	0.0
14.134	0.0	0.0	0.0	0.0	0.0	0.0	0.0	0.0	0.0	0.0	0.0	0.0	0.0	0.0	0.0	0.0
14.165	0.0	0.0	0.0	0.0	0.0	0.0	0.0	0.0	0.0	0.0	0.0	0.0	0.0	0.0	0.0	0.0
14.194	0.0	0.0	0.0	0.0	0.0	0.0	0.0	0.0	0.0	0.0	0.0	0.0	0.0	0.0	0.0	0.0
14.225	0.0	0.0	0.0	0.0	0.0	0.0	0.0	0.0	0.0	0.0	0.0	0.0	0.0	0.0	0.0	0.0
14.258	0.0	0.0	0.0	0.0	0.0	0.0	0.0	1.0	2.0	0.0	0.0	0.0	2.0	0.0	8.0	6.0
14.288	0.0	0.0	0.0	0.0	0.0	0.0	0.0	2.0	2.0	0.0	0.0	0.0	0.0	0.0	3.0	1.0
14.317	0.0	0.0	0.0	0.0	0.0	0.0	0.0	1.0	2.0	1.0	3.0	7.0	6.0	9.0	18.0	9.0
14.347	0.0	0.0	0.0	0.0	0.0	0.0	0.0	1.0	2.0	2.0	4.0	10.0	8.0	12.0	22.0	12.0
14.374	0.0	0.0	0.0	0.0	0.0	0.0	0.0	1.0	2.0	3.0	5.0	11.0	9.0	13.0	25.0	14.0
14.404	0.0	0.0	0.0	0.0	0.0	0.0	0.0	1.0	3.0	4.0	4.0	11.0	10.0	14.0	27.0	15.0
14.433	0.0	0.0	0.0	0.0	0.0	0.0	0.0	1.0	3.0	4.0	4.0	11.0	11.0	14.0	28.0	15.0
14.463	0.0	0.0	0.0	0.0	0.0	0.0	0.0	0.0	3.0	5.0	3.0	11.0	12.0	14.0	28.0	17.0
14.495	0.0	0.0	0.0	0.0	0.0	0.0	0.0	0.0	3.0	5.0	3.0	11.0	12.0	14.0	28.0	18.0
14.523	0.0	0.0	0.0	0.0	0.0	0.0	0.0	0.0	2.0	5.0	2.0	11.0	12.0	15.0	31.0	19.0
14.553	0.0	0.0	0.0	0.0	0.0	0.0	0.0	0.0	2.0	5.0	2.0	11.0	13.0	16.0	33.0	22.0
14.586	0.0	0.0	0.0	0.0	0.0	0.0	0.0	0.0	2.0	6.0	2.0	12.0	13.0	17.0	33.0	23.0
14.613	0.0	0.0	0.0	0.0	0.0	0.0	0.0	0.0	2.0	6.0	2.0	12.0	14.0	17.0	35.0	25.0
14.644	0.0	0.0	0.0	0.0	0.0	0.0	0.0	0.0	3.0	6.0	2.0	12.0	15.0	18.0	36.0	26.0
14.673	0.0	0.0	0.0	0.0	0.0	0.0	0.0	0.0	3.0	6.0	3.0	13.0	15.0	18.0	37.0	27.0
14.703	0.0	0.0	0.0	0.0	0.0	0.0	0.0	0.0	3.0	7.0	3.0	13.0	16.0	19.0	37.0	27.0
14.733	0.0	0.0	0.0	0.0	0.0	0.0	0.0	0.0	3.0	7.0	4.0	13.0	15.0	18.0	36.0	26.0
14.763	0.0	0.0	0.0	0.0	0.0	0.0	0.0	0.0	4.0	7.0	4.0	14.0	16.0	17.0	35.0	25.0
14.8	0.0	0.0	0.0	0.0	0.0	0.0	0.0	0.0	5.0	8.0	5.0	15.0	17.0	17.0	34.0	23.0
14.825	0.0	0.0	0.0	0.0	0.0	0.0	0.0	2.0	6.0	9.0	4.0	16.0	18.0	15.0	31.0	20.0
14.853	0.0	0.0	0.0	0.0	0.0	0.0	2.0	7.0	9.0	11.0	4.0	14.0	17.0	10.0	22.0	14.0
14.883	0.0	0.0	0.0	0.0	0.0	2.0	8.0	14.0	14.0	16.0	2.0	9.0	12.0	4.0	10.0	4.0
14.912	0.0	1.0	0.0	0.0	0.0	8.0	18.0	22.0	21.0	16.0	0.0	1.0	4.0	0.0	1.0	0.0
14.941	0.0	4.0	3.0	1.0	0.0	17.0	23.0	29.0	23.0	5.0	0.0	0.0	0.0	0.0	0.0	0.0
14.972	12.0	8.0	5.0	2.0	0.0	20.0	22.0	25.0	21.0	0.0	0.0	0.0	0.0	0.0	0.0	0.0
15.001	14.0	8.0	2.0	0.0	0.0	15.0	10.0	11.0	9.0	0.0	0.0	0.0	0.0	0.0	0.0	0.0
15.033	9.0	5.0	0.0	0.0	0.0	6.0	0.0	1.0	2.0	0.0	0.0	0.0	0.0	0.0	0.0	0.0
15.065	1.0	0.0	0.0	0.0	0.0	0.0	0.0	0.0	0.0	0.0	0.0	0.0	0.0	0.0	0.0	0.0
15.094	0.0	0.0	0.0	0.0	0.0	0.0	0.0	0.0	0.0	0.0	0.0	0.0	0.0	0.0	0.0	0.0
15.121	0.0	0.0	0.0	0.0	0.0	0.0	0.0	0.0	0.0	0.0	0.0	0.0	0.0	0.0	0.0	0.0
15.152	0.0	0.0	0.0	0.0	0.0	0.0	0.0	0.0	0.0	0.0	0.0	0.0	0.0	0.0	0.0	0.0
15.181	0.0	0.0	0.0	0.0	0.0	0.0	0.0	0.0	0.0	0.0	0.0	0.0	0.0	0.0	0.0	0.0
15.211	0.0	0.0	0.0	0.0	0.0	0.0	0.0	0.0	0.0	0.0	0.0	0.0	0.0	0.0	0.0	0.0
15.241	0.0	0.0	0.0	0.0	0.0	0.0	0.0	0.0	0.0	0.0	0.0	0.0	0.0	0.0	0.0	0.0
15.271	0.0	0.0	0.0	0.0	0.0	0.0	0.0	0.0	0.0	0.0	0.0	0.0	0.0	0.0	0.0	0.0
15.302	0.0	0.0	0.0	0.0	0.0	0.0	0.0	0.0	0.0	0.0	0.0	0.0	0.0	0.0	0.0	0.0
15.331	0.0	0.0	0.0	0.0	0.0	0.0	0.0	0.0	0.0	0.0	0.0	0.0	0.0	0.0	0.0	0.0
15.361	0.0	0.0	0.0	0.0	0.0	0.0	0.0	0.0	0.0	0.0	0.0	0.0	0.0	0.0	0.0	0.0
15.391	0.0	0.0	0.0	0.0	0.0	0.0	0.0	0.0	0.0	0.0	0.0	0.0	0.0	0.0	0.0	0.0
15.422	0.0	0.0	0.0	0.0	0.0	0.0	0.0	0.0	0.0	0.0	0.0	0.0	0.0	0.0	0.0	0.0
15.45	0.0	0.0	0.0	0.0	0.0	0.0	0.0	0.0	0.0	0.0	0.0	0.0	0.0	0.0	0.0	0.0
15.481	0.0	0.0	0.0	0.0	0.0	0.0	0.0	0.0	0.0	0.0	0.0	0.0	0.0	0.0	0.0	0.0
15.515	0.0	0.0	0.0	0.0	0.0	0.0	0.0	0.0	0.0	0.0	0.0	0.0	0.0	0.0	0.0	0.0
15.542	0.0	0.0	0.0	0.0	0.0	0.0	0.0	0.0	0.0	0.0	0.0	0.0	0.0	0.0	0.0	0.0
15.57	0.0	0.0	0.0	0.0	0.0	0.0	0.0	0.0	0.0	0.0	0.0	0.0	0.0	0.0	0.0	0.0
15.601	0.0	0.0	0.0	0.0	0.0	0.0	0.0	0.0	0.0	0.0	0.0	0.0	0.0	0.0	0.0	0.0
15.631	0.0	0.0	0.0	0.0	0.0	0.0	0.0	0.0	0.0	0.0	0.0	0.0	0.0	0.0	0.0	0.0
15.66	0.0	0.0	0.0	0.0	0.0	0.0	0.0	0.0	0.0	0.0	0.0	0.0	0.0	0.0	0.0	0.0
15.688	0.0	0.0	0.0	0.0	0.0	0.0	0.0	0.0	0.0	0.0	0.0	0.0	0.0	0.0	0.0	0.0
15.72	0.0	0.0	0.0	0.0	0.0	0.0	0.0	0.0	0.0	0.0	0.0	0.0	0.0	0.0	0.0	0.0
15.749	0.0	0.0	0.0	0.0	0.0	0.0	0.0	0.0	0.0	0.0	0.0	0.0	0.0	0.0	0.0	0.0
15.78	0.0	0.0	0.0	0.0	0.0	0.0	0.0	0.0	0.0	0.0	0.0	0.0	0.0	0.0	0.0	0.0
15.808	0.0	0.0	0.0	0.0	0.0	0.0	0.0	0.0	0.0	0.0	0.0	0.0	0.0	0.0	0.0	0.0
15.838	0.0	0.0	0.0	0.0	0.0	0.0	0.0	0.0	0.0	0.0	0.0	0.0	1.0	0.0	4.0	1.0
15.869	0.0	0.0	0.0	0.0	0.0	0.0	0.0	1.0	0.0	0.0	2.0	6.0	4.0	8.0	15.0	7.0
15.898	0.0	0.0	0.0	0.0	0.0	0.0	0.0	2.0	1.0	2.0	4.0	9.0	7.0	10.0	19.0	10.0
15.929	0.0	0.0	0.0	0.0	0.0	0.0	1.0	2.0	2.0	3.0	5.0	11.0	10.0	13.0	24.0	13.0
15.958	0.0	0.0	0.0	0.0	0.0	0.0	1.0	3.0	3.0	5.0	5.0	13.0	11.0	14.0	26.0	14.0
15.988	0.0	0.0	0.0	0.0	0.0	0.0	1.0	4.0	4.0	6.0	5.0	13.0	12.0	14.0	25.0	15.0
16.019	0.0	0.0	0.0	0.0	0.0	1.0	1.0	4.0	5.0	6.0	5.0	12.0	12.0	14.0	24.0	14.0
16.047	0.0	0.0	0.0	0.0	0.0	1.0	1.0	4.0	5.0	7.0	5.0	12.0	11.0	13.0	23.0	14.0
16.079	0.0	0.0	0.0	0.0	0.0	1.0	1.0	4.0	6.0	8.0	5.0	12.0	12.0	12.0	22.0	12.0
16.109	0.0	0.0	0.0	0.0	0.0	1.0	2.0	5.0	7.0	8.0	4.0	12.0	12.0	10.0	19.0	10.0
16.139	0.0	0.0	0.0	0.0	0.0	1.0	3.0	6.0	8.0	9.0	3.0	11.0	11.0	7.0	16.0	8.0
16.168	0.0	0.0	0.0	0.0	0.0	1.0	3.0	8.0	8.0	11.0	2.0	10.0	10.0	5.0	13.0	6.0
16.197	0.0	0.0	0.0	0.0	0.0	1.0	4.0	9.0	9.0	12.0	2.0	10.0	10.0	5.0	12.0	6.0
16.235	0.0	0.0	0.0	0.0	0.0	1.0	4.0	10.0	11.0	13.0	2.0	9.0	10.0	4.0	10.0	5.0
16.257	0.0	0.0	0.0	0.0	0.0	1.0	5.0	11.0	12.0	13.0	2.0	9.0	9.0	2.0	9.0	4.0
16.286	0.0	0.0	0.0	0.0	0.0	1.0	5.0	11.0	12.0	13.0	2.0	9.0	9.0	2.0	9.0	4.0
16.317	0.0	0.0	0.0	0.0	0.0	1.0	7.0	14.0	14.0	15.0	1.0	8.0	9.0	2.0	7.0	2.0
16.347	0.0	0.0	0.0	0.0	0.0	2.0	9.0	16.0	15.0	15.0	1.0	7.0	8.0	1.0	6.0	1.0
16.376	0.0	1.0	0.0	0.0	0.0	3.0	10.0	18.0	16.0	16.0	0.0	7.0	8.0	0.0	4.0	0.0
16.408	0.0	1.0	0.0	0.0	0.0	4.0	13.0	21.0	20.0	17.0	0.0	5.0	6.0	0.0	3.0	0.0
16.439	0.0	1.0	0.0	0.0	0.0	4.0	14.0	23.0	20.0	18.0	0.0	4.0	7.0	0.0	2.0	0.0
16.466	0.0	2.0	1.0	0.0	0.0	6.0	17.0	26.0	22.0	18.0	0.0	4.0	6.0	0.0	0.0	0.0
16.497	0.0	2.0	2.0	0.0	0.0	6.0	19.0	29.0	24.0	17.0	0.0	3.0	5.0	0.0	0.0	0.0
16.527	0.0	3.0	3.0	1.0	0.0	8.0	23.0	32.0	27.0	17.0	0.0	3.0	4.0	0.0	0.0	0.0
16.555	0.0	4.0	3.0	1.0	0.0	9.0	25.0	35.0	28.0	14.0	0.0	2.0	3.0	0.0	0.0	0.0
16.585	0.0	5.0	4.0	2.0	0.0	10.0	26.0	36.0	29.0	11.0	0.0	0.0	0.0	0.0	0.0	0.0
16.616	0.0	5.0	5.0	2.0	0.0	10.0	26.0	37.0	29.0	10.0	0.0	0.0	0.0	0.0	0.0	0.0
16.645	9.0	8.0	6.0	3.0	0.0	11.0	26.0	35.0	27.0	2.0	0.0	0.0	0.0	0.0	0.0	0.0
16.675	10.0	9.0	6.0	3.0	0.0	9.0	19.0	24.0	19.0	0.0	0.0	0.0	0.0	0.0	0.0	0.0
16.708	10.0	8.0	2.0	0.0	0.0	5.0	5.0	9.0	9.0	0.0	0.0	0.0	0.0	0.0	0.0	0.0
16.735	4.0	3.0	0.0	0.0	0.0	0.0	0.0	0.0	3.0	0.0	0.0	0.0	0.0	0.0	0.0	0.0
16.764	0.0	0.0	0.0	0.0	0.0	0.0	0.0	0.0	0.0	0.0	0.0	0.0	0.0	0.0	0.0	0.0
16.795	0.0	0.0	0.0	0.0	0.0	0.0	0.0	0.0	0.0	0.0	0.0	0.0	0.0	0.0	0.0	0.0
16.824	0.0	0.0	0.0	0.0	0.0	0.0	0.0	0.0	0.0	0.0	0.0	0.0	0.0	0.0	0.0	0.0
16.855	0.0	0.0	0.0	0.0	0.0	0.0	0.0	0.0	0.0	0.0	0.0	0.0	0.0	0.0	0.0	0.0
16.884	0.0	0.0	0.0	0.0	0.0	0.0	0.0	0.0	0.0	0.0	0.0	0.0	0.0	0.0	0.0	0.0
16.915	0.0	0.0	0.0	0.0	0.0	0.0	0.0	0.0	0.0	0.0	0.0	0.0	0.0	0.0	0.0	0.0
16.953	0.0	0.0	0.0	0.0	0.0	0.0	0.0	0.0	0.0	0.0	0.0	0.0	0.0	0.0	0.0	0.0
16.973	0.0	0.0	0.0	0.0	0.0	0.0	0.0	0.0	0.0	0.0	0.0	0.0	0.0	0.0	0.0	0.0
17.003	0.0	0.0	0.0	0.0	0.0	0.0	0.0	0.0	0.0	0.0	0.0	0.0	0.0	0.0	0.0	0.0
17.033	0.0	0.0	0.0	0.0	0.0	0.0	0.0	0.0	0.0	0.0	0.0	0.0	0.0	0.0	0.0	0.0
17.063	0.0	0.0	0.0	0.0	0.0	0.0	0.0	0.0	0.0	0.0	0.0	0.0	0.0	0.0	0.0	0.0
17.093	0.0	0.0	0.0	0.0	0.0	0.0	0.0	0.0	0.0	0.0	0.0	0.0	0.0	0.0	0.0	0.0
17.123	0.0	0.0	0.0	0.0	0.0	0.0	0.0	0.0	0.0	0.0	0.0	0.0	0.0	0.0	0.0	0.0
17.154	0.0	0.0	0.0	0.0	0.0	0.0	0.0	0.0	0.0	0.0	0.0	0.0	0.0	0.0	0.0	0.0
17.183	0.0	0.0	0.0	0.0	0.0	0.0	0.0	0.0	0.0	0.0	0.0	0.0	0.0	0.0	0.0	0.0
17.214	0.0	0.0	0.0	0.0	0.0	0.0	0.0	0.0	0.0	0.0	0.0	0.0	0.0	0.0	0.0	0.0
17.242	0.0	0.0	0.0	0.0	0.0	0.0	0.0	0.0	0.0	0.0	0.0	0.0	0.0	0.0	0.0	0.0
17.272	0.0	0.0	0.0	0.0	0.0	0.0	0.0	0.0	0.0	0.0	0.0	0.0	0.0	0.0	0.0	0.0
17.303	0.0	0.0	0.0	0.0	0.0	0.0	0.0	0.0	0.0	0.0	0.0	0.0	0.0	0.0	0.0	0.0
17.333	0.0	0.0	0.0	0.0	0.0	0.0	0.0	0.0	0.0	0.0	0.0	0.0	0.0	0.0	0.0	0.0
17.363	0.0	0.0	0.0	0.0	0.0	0.0	0.0	0.0	0.0	0.0	0.0	0.0	0.0	0.0	0.0	0.0
17.392	0.0	0.0	0.0	0.0	0.0	0.0	0.0	0.0	0.0	0.0	0.0	0.0	0.0	0.0	0.0	0.0
17.422	0.0	0.0	0.0	0.0	0.0	0.0	1.0	3.0	3.0	0.0	0.0	0.0	0.0	0.0	0.0	0.0
17.461	0.0	0.0	0.0	0.0	0.0	0.0	2.0	5.0	5.0	1.0	0.0	0.0	0.0	0.0	0.0	0.0
17.483	0.0	0.0	0.0	0.0	0.0	0.0	2.0	5.0	5.0	3.0	0.0	0.0	0.0	0.0	0.0	0.0
17.512	0.0	0.0	0.0	0.0	0.0	0.0	2.0	4.0	6.0	4.0	0.0	0.0	1.0	0.0	1.0	0.0
17.541	0.0	0.0	0.0	0.0	0.0	0.0	1.0	3.0	5.0	4.0	0.0	4.0	4.0	2.0	8.0	4.0
17.572	0.0	0.0	0.0	0.0	0.0	0.0	0.0	2.0	2.0	4.0	4.0	8.0	6.0	10.0	19.0	10.0
17.601	0.0	0.0	0.0	0.0	0.0	0.0	0.0	0.0	1.0	4.0	5.0	9.0	7.0	13.0	23.0	12.0
17.631	0.0	0.0	0.0	0.0	0.0	0.0	0.0	0.0	1.0	4.0	5.0	9.0	6.0	14.0	23.0	11.0
17.665	0.0	0.0	0.0	0.0	0.0	0.0	0.0	0.0	1.0	4.0	5.0	9.0	6.0	13.0	23.0	11.0
17.692	0.0	0.0	0.0	0.0	0.0	0.0	0.0	0.0	1.0	4.0	5.0	9.0	6.0	12.0	21.0	10.0
17.722	0.0	0.0	0.0	0.0	0.0	0.0	0.0	0.0	1.0	4.0	5.0	8.0	6.0	12.0	21.0	10.0
17.751	0.0	0.0	0.0	0.0	0.0	0.0	0.0	1.0	1.0	5.0	5.0	8.0	7.0	12.0	21.0	10.0
17.781	0.0	0.0	0.0	0.0	0.0	0.0	0.0	2.0	2.0	6.0	5.0	9.0	7.0	11.0	21.0	10.0
17.812	0.0	0.0	0.0	0.0	0.0	0.0	0.0	3.0	2.0	6.0	5.0	9.0	8.0	11.0	21.0	9.0
17.843	0.0	0.0	0.0	0.0	0.0	0.0	1.0	4.0	3.0	7.0	5.0	10.0	8.0	10.0	19.0	9.0
17.872	0.0	0.0	0.0	0.0	0.0	0.0	1.0	5.0	4.0	8.0	5.0	10.0	8.0	10.0	18.0	9.0
17.901	0.0	0.0	0.0	0.0	0.0	0.0	3.0	7.0	5.0	9.0	4.0	10.0	9.0	8.0	15.0	7.0
17.931	0.0	0.0	0.0	0.0	0.0	0.0	4.0	8.0	6.0	10.0	4.0	10.0	9.0	7.0	14.0	6.0
17.962	0.0	0.0	0.0	0.0	0.0	1.0	5.0	10.0	7.0	10.0	4.0	9.0	9.0	6.0	12.0	5.0
17.991	0.0	0.0	0.0	0.0	0.0	1.0	7.0	11.0	9.0	12.0	4.0	9.0	9.0	6.0	11.0	4.0
18.02	0.0	0.0	0.0	0.0	0.0	3.0	11.0	16.0	11.0	14.0	2.0	7.0	7.0	2.0	7.0	1.0
18.051	0.0	1.0	0.0	0.0	0.0	4.0	13.0	19.0	14.0	14.0	0.0	4.0	5.0	0.0	3.0	0.0
18.08	0.0	2.0	0.0	0.0	0.0	7.0	18.0	22.0	16.0	14.0	0.0	1.0	3.0	0.0	0.0	0.0
18.111	0.0	4.0	1.0	0.0	0.0	10.0	23.0	26.0	18.0	12.0	0.0	0.0	0.0	0.0	0.0	0.0
18.14	0.0	5.0	2.0	0.0	0.0	12.0	24.0	28.0	19.0	8.0	0.0	0.0	0.0	0.0	0.0	0.0
18.179	0.0	7.0	4.0	1.0	0.0	16.0	24.0	27.0	18.0	1.0	0.0	0.0	0.0	0.0	0.0	0.0
18.201	12.0	8.0	4.0	1.0	0.0	15.0	21.0	21.0	15.0	0.0	0.0	0.0	0.0	0.0	0.0	0.0
18.23	11.0	8.0	1.0	0.0	0.0	11.0	8.0	8.0	7.0	0.0	0.0	0.0	0.0	0.0	0.0	0.0
18.259	7.0	5.0	0.0	0.0	0.0	6.0	0.0	1.0	3.0	0.0	0.0	0.0	0.0	0.0	0.0	0.0
18.29	0.0	0.0	0.0	0.0	0.0	0.0	0.0	0.0	0.0	0.0	0.0	0.0	0.0	0.0	0.0	0.0
18.32	0.0	0.0	0.0	0.0	0.0	0.0	0.0	0.0	0.0	0.0	0.0	0.0	0.0	0.0	0.0	0.0
18.35	0.0	0.0	0.0	0.0	0.0	0.0	0.0	0.0	0.0	0.0	0.0	0.0	0.0	0.0	0.0	0.0
18.386	0.0	0.0	0.0	0.0	0.0	0.0	0.0	0.0	0.0	0.0	0.0	0.0	0.0	0.0	0.0	0.0
18.409	0.0	0.0	0.0	0.0	0.0	0.0	0.0	0.0	0.0	0.0	0.0	0.0	0.0	0.0	0.0	0.0
18.441	0.0	0.0	0.0	0.0	0.0	0.0	0.0	0.0	0.0	0.0	0.0	0.0	0.0	0.0	0.0	0.0
18.469	0.0	0.0	0.0	0.0	0.0	0.0	0.0	0.0	0.0	0.0	0.0	0.0	0.0	0.0	0.0	0.0
18.5	0.0	0.0	0.0	0.0	0.0	0.0	0.0	0.0	0.0	0.0	0.0	0.0	0.0	0.0	0.0	0.0
18.528	0.0	0.0	0.0	0.0	0.0	0.0	0.0	0.0	0.0	0.0	0.0	0.0	0.0	0.0	0.0	0.0
18.56	0.0	0.0	0.0	0.0	0.0	0.0	0.0	0.0	0.0	0.0	0.0	0.0	0.0	0.0	0.0	0.0
18.589	0.0	0.0	0.0	0.0	0.0	0.0	0.0	0.0	0.0	0.0	0.0	0.0	0.0	0.0	0.0	0.0
18.62	0.0	0.0	0.0	0.0	0.0	0.0	0.0	0.0	0.0	0.0	0.0	0.0	0.0	0.0	0.0	0.0
18.648	0.0	0.0	0.0	0.0	0.0	0.0	0.0	0.0	0.0	0.0	0.0	0.0	0.0	0.0	0.0	0.0
18.679	0.0	0.0	0.0	0.0	0.0	0.0	0.0	0.0	0.0	0.0	0.0	0.0	0.0	0.0	0.0	0.0
18.707	0.0	0.0	0.0	0.0	0.0	0.0	0.0	0.0	0.0	0.0	0.0	0.0	0.0	0.0	0.0	0.0
18.742	0.0	0.0	0.0	0.0	0.0	0.0	0.0	0.0	0.0	0.0	0.0	0.0	0.0	0.0	0.0	0.0
18.77	0.0	0.0	0.0	0.0	0.0	0.0	0.0	0.0	0.0	0.0	0.0	0.0	0.0	0.0	0.0	0.0
18.801	0.0	0.0	0.0	0.0	0.0	0.0	0.0	0.0	0.0	0.0	0.0	0.0	0.0	0.0	0.0	0.0
18.826	0.0	0.0	0.0	0.0	0.0	0.0	0.0	0.0	0.0	0.0	0.0	0.0	0.0	0.0	0.0	0.0
18.857	0.0	0.0	0.0	0.0	0.0	0.0	0.0	0.0	0.0	0.0	0.0	0.0	0.0	0.0	0.0	0.0
18.895	0.0	0.0	0.0	0.0	0.0	0.0	0.0	0.0	0.0	0.0	0.0	0.0	0.0	0.0	0.0	0.0
18.917	0.0	0.0	0.0	0.0	0.0	0.0	2.0	4.0	5.0	0.0	0.0	0.0	0.0	0.0	0.0	0.0
18.946	0.0	0.0	0.0	0.0	0.0	0.0	5.0	10.0	11.0	0.0	0.0	0.0	0.0	0.0	0.0	0.0
18.977	0.0	0.0	0.0	0.0	0.0	0.0	5.0	10.0	10.0	6.0	0.0	0.0	0.0	0.0	0.0	0.0
19.006	0.0	0.0	0.0	0.0	0.0	0.0	5.0	10.0	12.0	8.0	0.0	0.0	2.0	0.0	0.0	0.0
19.036	0.0	0.0	0.0	0.0	0.0	0.0	5.0	11.0	14.0	10.0	0.0	3.0	7.0	0.0	3.0	2.0
