# Supplementary material for: Level-Ground and Stair Adaptation for Hip Exoskeletons Based on Continuous Locomotion Mode Perception
Source: Cyborg Bionic Syst. 2025 Apr 22;6:0248. doi: 10.34133/cbsystems.0248 (PMC12012296; doi:10.34133/cbsystems.0248)
Supplement: Supplementary 1 — Data files S1 to S61 [file cbsystems.0248.f1.zip › 13_HipAngle.csv]

time	angle
6.866	66.23999786376953
8.358	67.2300033569336
8.368	69.0
8.509	69.70999908447266
8.514	70.18000030517578
8.53	70.55000305175781
8.568	70.86000061035156
8.571	71.12999725341797
8.578	71.06999969482422
8.59	61.0
8.593	56.4900016784668
8.602	22.510000228881836
8.607	22.020000457763672
8.614	21.979999542236328
8.628	21.770000457763672
8.638	20.25
8.661	19.1200008392334
8.667	17.959999084472656
8.692	16.950000762939453
8.701	15.510000228881836
8.714	14.949999809265137
8.728	14.979999542236328
8.732	14.970000267028809
8.749	14.930000305175781
8.761	14.75
8.781	13.90999984741211
8.802	13.34000015258789
8.811	12.210000038146973
8.818	11.6899995803833
8.832	11.170000076293945
8.832	10.630000114440918
8.927	10.0600004196167
8.938	9.449999809265137
8.962	8.789999961853027
9.002	7.349999904632568
9.006	5.760000228881836
9.01	4.230000019073486
9.013	2.8299999237060547
9.017	1.1200000047683716
9.026	-0.019999999552965164
9.03	-0.009999999776482582
9.041	-0.019999999552965164
9.051	-0.029999999329447746
9.065	-0.07000000029802322
9.071	-0.1899999976158142
9.08	-0.4099999964237213
9.091	-0.5699999928474426
9.101	-0.6000000238418579
9.111	-0.5899999737739563
9.12	-0.5899999737739563
9.13	-0.5899999737739563
9.141	-0.5899999737739563
9.15	-0.5899999737739563
9.164	-0.5899999737739563
9.171	-0.5899999737739563
9.181	-0.5899999737739563
9.191	-0.47999998927116394
9.201	-0.12999999523162842
9.211	0.5899999737739563
9.221	1.7300000190734863
9.23	3.25
9.24	5.110000133514404
9.253	7.289999961853027
9.269	9.600000381469727
9.274	11.84000015258789
9.281	14.25
9.291	16.899999618530273
9.3	19.649999618530273
9.311	22.100000381469727
9.321	24.229999542236328
9.331	26.219999313354492
9.341	28.209999084472656
9.377	30.190000534057617
9.39	32.15999984741211
9.421	36.18000030517578
9.441	38.34000015258789
10.069	40.470001220703125
10.177	42.459999084472656
10.18	44.33000183105469
10.199	46.15999984741211
10.226	49.790000915527344
10.238	51.529998779296875
10.247	53.209999084472656
10.282	56.5
10.306	16.799999237060547
10.309	12.640000343322754
10.313	11.699999809265137
10.315	9.949999809265137
10.325	9.0
10.329	7.010000228881836
10.341	6.079999923706055
10.346	5.650000095367432
10.368	5.269999980926514
10.371	4.570000171661377
10.382	4.289999961853027
10.394	4.03000020980835
10.439	3.819999933242798
10.445	3.509999990463257
10.469	3.180000066757202
10.48	2.9700000286102295
10.483	2.740000009536743
10.486	2.390000104904175
10.503	1.809999942779541
10.542	1.090000033378601
10.545	0.3499999940395355
10.564	-0.2199999988079071
10.576	-0.4300000071525574
10.576	-0.4300000071525574
10.6	-0.4399999976158142
10.609	-0.4300000071525574
10.619	-0.41999998688697815
10.635	-0.38999998569488525
10.651	-0.27000001072883606
10.664	-0.09000000357627869
10.666	0.38999998569488525
10.681	1.2699999809265137
10.689	4.320000171661377
10.751	6.429999828338623
10.771	8.869999885559082
10.776	11.25
10.783	16.40999984741211
10.783	19.350000381469727
10.787	22.06999969482422
10.794	26.5
10.816	30.559999465942383
10.822	37.08000183105469
10.847	41.849998474121094
10.859	44.099998474121094
10.863	48.560001373291016
10.867	50.72999954223633
10.877	52.810001373291016
10.885	56.970001220703125
10.898	59.13999938964844
10.901	61.279998779296875
10.917	63.29999923706055
10.924	65.30000305175781
10.935	67.2699966430664
10.947	69.19999694824219
10.959	71.02999877929688
10.963	72.69999694824219
10.978	74.22000122070312
10.981	75.62999725341797
10.999	76.9000015258789
11.009	78.05000305175781
11.013	79.12000274658203
11.031	80.01000213623047
11.043	80.80999755859375
11.057	81.83999633789062
11.078	82.19999694824219
11.081	82.58999633789062
11.092	82.5
11.104	82.52999877929688
11.116	82.55999755859375
11.127	82.54000091552734
11.133	82.52999877929688
11.14	82.47000122070312
11.15	82.25
11.161	81.69000244140625
11.172	80.68000030517578
11.18	79.25
11.191	76.23999786376953
11.202	72.7300033569336
11.22	69.12000274658203
11.223	65.69000244140625
11.231	62.91999816894531
11.246	60.869998931884766
11.251	59.279998779296875
11.261	57.79999923706055
11.27	56.439998626708984
11.282	55.15999984741211
11.291	53.95000076293945
11.303	52.7400016784668
11.319	51.5
11.326	50.349998474121094
11.332	49.45000076293945
11.341	48.9900016784668
11.353	48.720001220703125
11.361	48.41999816894531
11.371	47.970001220703125
11.384	47.369998931884766
11.391	46.54999923706055
11.407	45.54999923706055
11.41	44.56999969482422
11.421	43.529998779296875
11.431	42.40999984741211
11.441	41.150001525878906
11.451	39.68000030517578
11.461	38.04999923706055
11.492	36.369998931884766
11.495	33.04999923706055
11.501	31.389999389648438
11.511	29.670000076293945
11.525	27.950000762939453
11.531	26.25
11.541	24.649999618530273
11.55	23.1200008392334
11.561	21.600000381469727
11.571	20.010000228881836
12.244	18.34000015258789
12.249	15.020000457763672
12.252	13.489999771118164
12.252	12.0600004196167
12.256	10.739999771118164
12.263	8.350000381469727
12.267	7.289999961853027
12.273	6.340000152587891
12.277	41.88999938964844
12.284	46.0
12.291	50.099998474121094
12.301	52.040000915527344
12.312	53.88999938964844
12.327	55.720001220703125
12.333	57.58000183105469
12.345	59.47999954223633
12.352	61.31999969482422
12.361	63.06999969482422
12.371	64.79000091552734
12.381	66.45999908447266
12.39	68.12000274658203
12.408	69.75
12.412	71.29000091552734
12.421	72.69000244140625
12.432	73.94999694824219
12.444	75.12000274658203
12.451	76.13999938964844
12.461	77.04000091552734
12.471	77.76000213623047
12.481	78.4000015258789
12.491	78.98999786376953
12.503	79.33000183105469
12.511	79.51000213623047
12.522	79.56999969482422
12.531	79.54000091552734
12.546	79.48999786376953
12.551	79.37999725341797
12.561	79.05999755859375
12.571	78.45999908447266
12.585	77.76000213623047
12.591	76.93000030517578
12.601	75.91000366210938
12.611	74.77999877929688
12.621	72.80999755859375
12.631	69.63999938964844
12.647	66.19000244140625
12.65	63.09000015258789
12.66	60.47999954223633
12.671	58.36000061035156
12.681	56.869998931884766
12.691	55.650001525878906
12.703	54.5
12.722	53.20000076293945
12.73	51.720001220703125
12.731	50.13999938964844
12.741	48.45000076293945
12.751	46.77000045776367
12.761	45.209999084472656
12.771	43.939998626708984
12.784	43.25
12.796	42.88999938964844
12.804	42.5
12.811	41.95000076293945
12.826	41.220001220703125
12.831	40.02000045776367
12.899	38.45000076293945
12.906	36.630001068115234
12.91	33.36000061035156
12.926	32.060001373291016
12.96	29.93000030517578
12.967	28.93000030517578
12.979	27.959999084472656
12.985	26.950000762939453
12.991	25.0
12.996	23.1200008392334
13.019	21.469999313354492
13.024	20.190000534057617
13.035	19.06999969482422
13.042	18.559999465942383
13.061	17.799999237060547
13.078	16.84000015258789
13.081	14.760000228881836
13.091	13.739999771118164
13.101	12.829999923706055
13.111	11.960000038146973
13.123	11.210000038146973
13.131	10.539999961853027
13.141	9.8100004196167
13.159	9.130000114440918
13.169	8.34000015258789
13.18	7.460000038146973
13.207	6.590000152587891
13.23	5.690000057220459
13.24	4.900000095367432
13.244	3.369999885559082
13.247	1.909999966621399
13.251	1.2200000286102295
13.262	0.44999998807907104
13.271	-0.1899999976158142
13.281	-0.5199999809265137
13.291	-0.6800000071525574
13.301	-0.75
13.311	-0.7699999809265137
13.323	-0.8199999928474426
13.331	-0.8199999928474426
13.341	-0.8199999928474426
13.351	-0.8199999928474426
13.365	-0.8199999928474426
13.374	-0.8299999833106995
13.381	-0.8299999833106995
13.391	-0.8299999833106995
13.402	-0.8399999737739563
13.411	-0.8399999737739563
13.421	-0.8399999737739563
13.431	-0.8399999737739563
13.441	-0.8399999737739563
13.451	-0.8299999833106995
13.471	-0.8299999833106995
13.481	-0.8299999833106995
13.491	-0.8199999928474426
13.501	-0.8100000023841858
13.51	-0.800000011920929
13.521	-0.7200000286102295
13.53	-0.46000000834465027
13.541	0.11999999731779099
13.551	1.1699999570846558
13.573	2.559999942779541
13.581	7.570000171661377
13.591	10.470000267028809
13.601	13.039999961853027
13.612	15.600000381469727
13.621	18.170000076293945
13.631	20.600000381469727
13.64	22.780000686645508
13.651	24.829999923706055
13.66	26.90999984741211
13.671	29.049999237060547
13.681	31.200000762939453
13.691	33.290000915527344
13.7	35.40999984741211
13.711	37.630001068115234
13.739	39.880001068115234
13.742	42.060001373291016
13.745	44.15999984741211
13.75	46.290000915527344
13.761	48.470001220703125
13.774	50.65999984741211
13.781	52.75
13.791	54.77000045776367
13.801	56.810001373291016
13.811	58.84000015258789
13.821	60.83000183105469
13.83	62.68000030517578
13.841	64.44999694824219
13.851	66.16000366210938
13.862	67.83999633789062
13.876	69.52999877929688
13.881	71.11000061035156
13.891	72.58999633789062
13.901	73.91999816894531
13.911	75.12000274658203
13.921	76.12000274658203
13.931	77.0
13.941	77.66000366210938
13.953	78.23999786376953
13.96	78.77999877929688
13.971	79.0999984741211
13.986	79.16999816894531
13.991	79.16000366210938
14.0	79.12999725341797
14.01	79.02999877929688
14.023	78.80999755859375
14.059	78.52999877929688
14.064	78.23999786376953
14.067	77.77999877929688
14.094	77.0999984741211
14.098	75.22000122070312
14.101	72.33000183105469
14.111	69.26000213623047
14.12	65.93000030517578
14.131	62.970001220703125
14.142	60.470001220703125
14.15	58.52000045776367
14.161	57.16999816894531
14.171	56.099998474121094
14.186	55.0
14.192	53.79999923706055
14.201	52.470001220703125
14.213	50.97999954223633
14.222	49.33000183105469
14.238	47.709999084472656
14.258	46.720001220703125
14.272	46.20000076293945
14.309	45.849998474121094
14.313	45.4900016784668
14.316	43.5099983215332
14.324	41.7599983215332
14.326	37.5
14.33	35.630001068115234
14.34	34.150001525878906
14.351	33.029998779296875
14.36	32.08000183105469
14.371	31.200000762939453
14.391	30.309999465942383
14.4	28.34000015258789
14.411	27.260000228881836
14.421	26.190000534057617
14.43	25.239999771118164
14.44	24.43000030517578
14.45	23.75
14.461	23.1200008392334
14.471	22.6299991607666
14.48	22.09000015258789
14.501	21.280000686645508
14.511	19.270000457763672
14.521	18.200000762939453
14.531	17.149999618530273
14.541	16.260000228881836
14.551	15.430000305175781
14.56	14.770000457763672
14.571	14.130000114440918
14.58	13.460000038146973
14.593	12.890000343322754
14.6	12.25
14.61	11.59000015258789
14.62	11.0
14.633	10.300000190734863
14.64	9.529999732971191
14.652	8.8100004196167
14.66	8.010000228881836
14.671	7.28000020980835
14.68	6.599999904632568
14.694	5.909999847412109
14.701	5.369999885559082
14.71	4.809999942779541
14.721	4.130000114440918
14.73	3.5299999713897705
14.741	2.950000047683716
14.751	2.3299999237060547
14.763	1.8300000429153442
14.771	1.399999976158142
14.78	0.8799999952316284
14.791	0.3100000023841858
14.8	-0.05999999865889549
14.811	-0.23000000417232513
14.821	-0.33000001311302185
14.83	-0.5
14.84	-0.7599999904632568
14.85	-0.8199999928474426
14.86	-0.8500000238418579
14.871	-0.8399999737739563
14.883	-0.8399999737739563
14.891	-0.8399999737739563
14.901	-0.8399999737739563
14.911	-0.8399999737739563
14.92	-0.8399999737739563
14.93	-0.8399999737739563
14.941	-0.8299999833106995
14.95	-0.8299999833106995
14.963	-0.8199999928474426
14.972	-0.800000011920929
14.981	-0.75
14.991	-0.5299999713897705
15.005	-0.009999999776482582
15.011	0.9900000095367432
15.021	2.299999952316284
15.033	4.309999942779541
15.041	6.769999980926514
15.053	9.300000190734863
15.062	11.59000015258789
15.07	13.789999961853027
15.08	15.960000038146973
15.092	18.079999923706055
15.105	20.020000457763672
15.111	21.780000686645508
15.121	23.420000076293945
15.13	25.09000015258789
15.14	26.8700008392334
15.151	28.799999237060547
15.16	30.780000686645508
15.17	32.72999954223633
15.181	34.68000030517578
15.19	36.650001525878906
15.201	38.65999984741211
15.211	40.619998931884766
15.221	42.47999954223633
15.232	44.27000045776367
15.241	46.099998474121094
15.25	47.95000076293945
15.26	49.84000015258789
15.271	51.70000076293945
15.28	53.5099983215332
15.296	55.33000183105469
15.302	57.16999816894531
15.311	59.04999923706055
15.321	60.869998931884766
15.331	62.59000015258789
15.34	64.27999877929688
15.35	65.93000030517578
15.361	67.56999969482422
15.37	69.20999908447266
15.38	70.77999877929688
15.391	72.25
15.4	73.5999984741211
15.414	74.83000183105469
15.422	75.97000122070312
15.43	77.0199966430664
15.44	77.94000244140625
15.45	78.83999633789062
15.46	79.61000061035156
15.471	80.20999908447266
15.481	80.72000122070312
15.49	80.93000030517578
15.501	80.93000030517578
15.515	80.91999816894531
15.521	80.8499984741211
15.53	80.69000244140625
15.542	80.51000213623047
15.55	80.29000091552734
15.562	79.91000366210938
15.57	79.19000244140625
15.584	78.19999694824219
15.617	77.22000122070312
15.62	75.04000091552734
15.621	72.58000183105469
15.63	69.51000213623047
15.642	66.44000244140625
15.65	63.83000183105469
15.661	61.84000015258789
15.67	60.380001068115234
15.681	59.31999969482422
15.691	58.43000030517578
15.7	57.529998779296875
15.723	56.56999969482422
15.727	55.459999084472656
15.73	54.33000183105469
15.741	53.150001525878906
15.751	52.099998474121094
15.76	51.27000045776367
15.771	50.880001068115234
15.78	50.84000015258789
15.79	50.86000061035156
15.801	50.709999084472656
15.81	50.2400016784668
15.823	49.470001220703125
15.83	48.40999984741211
15.842	46.9900016784668
15.851	45.400001525878906
15.861	43.86000061035156
15.871	42.45000076293945
15.883	41.11000061035156
15.89	39.7599983215332
15.901	38.38999938964844
15.91	37.0099983215332
15.924	35.599998474121094
15.931	34.209999084472656
15.941	32.88999938964844
15.951	31.649999618530273
15.96	30.719999313354492
15.972	30.34000015258789
15.981	30.229999542236328
15.993	30.209999084472656
16.001	29.8799991607666
16.011	29.170000076293945
16.029	28.200000762939453
16.033	27.139999389648438
16.041	26.1299991607666
16.053	25.299999237060547
16.061	24.6299991607666
16.073	24.15999984741211
16.081	23.809999465942383
16.091	23.489999771118164
16.101	22.940000534057617
16.112	22.1200008392334
16.128	21.100000381469727
16.131	19.920000076293945
16.142	18.709999084472656
16.151	17.549999237060547
16.161	16.520000457763672
16.172	15.630000114440918
16.181	14.880000114440918
16.191	14.210000038146973
16.2	13.579999923706055
16.21	12.960000038146973
16.221	12.3100004196167
16.235	11.65999984741211
16.243	10.989999771118164
16.25	10.289999961853027
16.26	9.5600004196167
16.27	8.829999923706055
16.281	8.140000343322754
16.292	7.480000019073486
16.301	6.860000133514404
16.311	6.269999980926514
16.32	5.699999809265137
16.335	5.159999847412109
16.34	4.619999885559082
16.35	4.110000133514404
16.36	3.5999999046325684
16.371	3.0799999237060547
16.38	2.5399999618530273
16.39	1.9900000095367432
16.4	1.440000057220459
16.411	0.8999999761581421
16.421	0.3799999952316284
16.438	0.0
16.442	-0.23000000417232513
16.451	-0.3799999952316284
16.463	-0.3700000047683716
16.471	-0.33000001311302185
16.481	-0.36000001430511475
16.527	-0.36000001430511475
16.54	-0.3700000047683716
16.544	-0.3700000047683716
16.55	-0.3700000047683716
16.551	-0.3700000047683716
16.555	-0.3700000047683716
16.561	-0.36000001430511475
16.571	-0.36000001430511475
16.581	-0.3499999940395355
16.591	-0.3499999940395355
16.603	-0.3499999940395355
16.611	-0.3499999940395355
16.621	-0.33000001311302185
16.631	-0.2199999988079071
16.642	0.07000000029802322
16.651	0.699999988079071
16.661	1.6799999475479126
16.671	3.009999990463257
16.681	4.650000095367432
16.69	6.590000152587891
16.701	8.75
16.71	10.850000381469727
16.72	13.010000228881836
16.731	15.380000114440918
16.747	18.0
16.75	20.6200008392334
16.76	22.90999984741211
16.771	24.969999313354492
16.78	26.950000762939453
16.79	28.8700008392334
16.8	30.739999771118164
16.81	32.54999923706055
16.82	34.369998931884766
16.83	36.279998779296875
16.843	38.279998779296875
16.851	40.31999969482422
16.86	42.25
16.87	44.11000061035156
16.88	45.95000076293945
16.89	47.7599983215332
16.9	49.560001373291016
16.911	51.279998779296875
16.92	52.90999984741211
16.931	54.470001220703125
16.941	55.9900016784668
16.961	57.5
16.97	60.369998931884766
16.981	61.65999984741211
16.991	62.84000015258789
17.001	63.970001220703125
17.011	65.0
17.02	65.93000030517578
17.03	66.75
17.04	67.58000183105469
17.051	68.27999877929688
17.063	68.91000366210938
17.07	69.45999908447266
17.08	69.72000122070312
17.09	69.7699966430664
17.1	69.80999755859375
17.111	69.81999969482422
17.12	69.80999755859375
17.131	69.7699966430664
17.141	69.58999633789062
17.154	69.16999816894531
17.161	68.68000030517578
17.171	68.05000305175781
17.18	67.12999725341797
17.19	66.06999969482422
17.2	64.16999816894531
17.212	61.11000061035156
17.221	57.689998626708984
17.231	54.459999084472656
17.24	51.689998626708984
17.255	49.369998931884766
17.261	47.5
17.271	45.970001220703125
17.282	44.650001525878906
17.29	43.41999816894531
17.301	42.040000915527344
17.31	40.43000030517578
17.321	38.560001373291016
17.33	36.540000915527344
17.341	34.470001220703125
17.358	32.400001525878906
17.36	30.299999237060547
17.37	28.260000228881836
17.381	26.440000534057617
17.39	24.969999313354492
17.4	23.760000228881836
17.411	22.700000762939453
17.42	21.709999084472656
17.43	20.68000030517578
17.441	19.719999313354492
17.453	18.889999389648438
17.461	18.190000534057617
17.47	17.6299991607666
17.48	17.200000762939453
17.49	16.81999969482422
17.507	16.31999969482422
17.51	15.699999809265137
17.537	15.010000228881836
17.541	14.329999923706055
17.55	13.25
17.564	12.890000343322754
17.571	12.609999656677246
17.581	12.369999885559082
17.59	12.109999656677246
17.601	11.789999961853027
17.613	11.449999809265137
17.622	11.100000381469727
17.631	10.739999771118164
17.64	10.380000114440918
17.65	10.029999732971191
17.668	9.640000343322754
17.671	9.229999542236328
17.68	8.800000190734863
17.692	8.390000343322754
17.701	8.0
17.71	7.639999866485596
17.722	7.320000171661377
17.73	7.010000228881836
17.74	6.730000019073486
17.751	6.46999979019165
17.766	6.210000038146973
17.77	5.920000076293945
17.781	5.619999885559082
17.79	5.329999923706055
17.8	4.980000019073486
17.81	4.619999885559082
17.821	4.269999980926514
17.83	3.9200000762939453
17.842	3.5899999141693115
17.85	3.2899999618530273
17.862	3.009999990463257
17.871	2.75
17.881	2.549999952316284
17.89	2.4100000858306885
17.901	2.309999942779541
17.91	2.299999952316284
17.921	2.309999942779541
17.931	2.309999942779541
17.94	2.299999952316284
17.95	2.2899999618530273
17.962	2.259999990463257
17.974	2.130000114440918
17.981	1.940000057220459
17.991	1.600000023841858
18.001	1.0199999809265137
18.01	0.3100000023841858
18.02	-0.2800000011920929
18.035	-0.550000011920929
18.041	-0.47999998927116394
18.051	-0.49000000953674316
18.06	-0.5
18.075	-0.49000000953674316
18.08	-0.5
18.09	-0.5
18.1	-0.5
18.11	-0.5
18.12	-0.49000000953674316
18.13	-0.49000000953674316
18.14	-0.47999998927116394
18.15	-0.4300000071525574
18.16	-0.2199999988079071
18.179	0.1899999976158142
18.181	0.8999999761581421
18.191	1.9299999475479126
18.201	3.259999990463257
18.211	4.880000114440918
18.22	6.78000020980835
18.23	8.859999656677246
18.24	10.930000305175781
18.251	12.84000015258789
18.262	14.869999885559082
18.281	17.09000015258789
18.29	21.520000457763672
18.301	23.43000030517578
18.31	25.25
18.321	27.09000015258789
18.331	29.0
18.35	30.90999984741211
18.354	32.779998779296875
18.361	34.68000030517578
18.37	36.599998474121094
18.386	38.58000183105469
18.396	40.5
18.401	42.349998474121094
18.411	44.11000061035156
18.422	45.869998931884766
18.433	47.63999938964844
18.443	49.400001525878906
18.451	51.13999938964844
18.462	52.779998779296875
18.472	54.380001068115234
18.485	55.939998626708984
18.491	57.4900016784668
18.5	58.97999954223633
18.514	60.38999938964844
18.523	61.66999816894531
18.53	62.810001373291016
18.541	63.88999938964844
18.553	64.83999633789062
18.56	65.70999908447266
18.571	66.38999938964844
18.589	67.02999877929688
18.593	67.62000274658203
18.601	67.98999786376953
18.61	68.27999877929688
18.627	68.4800033569336
18.631	68.54000091552734
18.641	68.51000213623047
18.654	68.48999786376953
18.66	68.38999938964844
18.671	68.08000183105469
18.69	67.55999755859375
18.694	66.7699966430664
18.701	65.94000244140625
18.71	64.98999786376953
18.721	64.0
18.73	62.90999984741211
18.742	61.02000045776367
18.751	57.709999084472656
18.774	54.13999938964844
18.794	50.83000183105469
18.801	45.099998474121094
18.803	43.13999938964844
18.81	41.540000915527344
18.82	40.08000183105469
18.83	38.66999816894531
18.842	37.06999969482422
18.852	35.2400016784668
18.863	33.22999954223633
