# Supplementary material for: Level-Ground and Stair Adaptation for Hip Exoskeletons Based on Continuous Locomotion Mode Perception
Source: Cyborg Bionic Syst. 2025 Apr 22;6:0248. doi: 10.34133/cbsystems.0248 (PMC12012296; doi:10.34133/cbsystems.0248)
Supplement: Supplementary 1 — Data files S1 to S61 [file cbsystems.0248.f1.zip › 13_LocomotionMode.csv]

time	lm
6.947	0
7.046	0
7.173	0
7.226	0
7.304	0
7.396	0
7.497	0
7.634	0
7.73	0
7.822	0
7.875	0
7.973	0
8.068	0
8.168	0
8.274	0
8.395	0
8.467	0
8.575	0
8.662	0
8.759	0
8.845	0
8.941	0
9.041	0
9.142	0
9.248	0
9.313	0
9.411	0
9.625	0
9.737	0
9.819	0
9.92	0
9.971	0
10.083	0
10.165	0
10.392	0
10.462	0
10.572	0
10.648	1
10.731	1
10.83	1
10.924	1
11.03	1
11.142	1
11.22	1
11.293	1
11.398	1
11.512	1
11.607	1
11.696	1
11.768	1
11.884	1
11.977	1
12.076	1
12.172	1
12.286	1
12.357	1
12.448	1
12.541	1
12.641	1
12.739	1
12.846	1
12.946	1
13.013	1
13.108	1
13.204	1
13.305	1
13.408	1
13.512	1
13.579	1
13.678	1
13.778	1
13.9	1
14.015	1
14.108	1
14.214	1
14.277	1
14.364	1
14.462	1
14.544	1
14.659	1
14.763	1
14.934	1
15.033	1
15.132	1
15.237	1
15.341	1
15.441	1
15.543	1
15.601	1
15.809	1
15.913	0
15.988	0
16.087	0
16.176	0
16.274	0
16.345	0
16.542	0
16.654	0
16.761	0
16.862	0
17.038	0
17.127	0
17.229	0
17.422	0
17.53	0
17.631	0
17.689	0
17.907	0
18.007	0
18.097	0
18.218	0
18.287	0
18.344	0
18.557	0
18.654	0
18.753	0
18.855	0
18.984	0
19.029	0
