# Supplementary material for: Level-Ground and Stair Adaptation for Hip Exoskeletons Based on Continuous Locomotion Mode Perception
Source: Cyborg Bionic Syst. 2025 Apr 22;6:0248. doi: 10.34133/cbsystems.0248 (PMC12012296; doi:10.34133/cbsystems.0248)
Supplement: Supplementary 1 — Data files S1 to S61 [file cbsystems.0248.f1.zip › 14_FootPress.csv]

time	press1	press2	press3	press4	press5	press6	press7	press8	press9	press10	press11	press12	press13	press14	press15	press16
6.365	0.0	0.0	0.0	0.0	0.0	0.0	0.0	0.0	0.0	0.0	0.0	0.0	0.0	0.0	0.0	0.0
6.381	0.0	0.0	0.0	0.0	0.0	0.0	0.0	0.0	0.0	0.0	0.0	0.0	0.0	0.0	0.0	0.0
6.419	0.0	0.0	0.0	0.0	0.0	0.0	0.0	0.0	0.0	0.0	0.0	0.0	0.0	0.0	0.0	0.0
6.443	0.0	0.0	0.0	0.0	0.0	0.0	0.0	0.0	0.0	0.0	0.0	0.0	0.0	0.0	0.0	0.0
6.471	0.0	0.0	0.0	0.0	0.0	0.0	0.0	0.0	0.0	0.0	0.0	0.0	0.0	0.0	0.0	0.0
6.501	0.0	0.0	0.0	0.0	0.0	0.0	0.0	0.0	0.0	0.0	0.0	0.0	0.0	0.0	0.0	0.0
6.533	0.0	0.0	0.0	0.0	0.0	0.0	0.0	0.0	0.0	0.0	0.0	0.0	0.0	0.0	0.0	0.0
6.562	0.0	0.0	0.0	0.0	0.0	0.0	0.0	0.0	0.0	0.0	0.0	0.0	0.0	0.0	0.0	0.0
6.595	0.0	0.0	0.0	0.0	0.0	0.0	0.0	0.0	0.0	0.0	0.0	0.0	0.0	0.0	0.0	0.0
6.623	0.0	0.0	0.0	0.0	0.0	0.0	0.0	0.0	1.0	0.0	0.0	0.0	0.0	0.0	0.0	0.0
6.65	0.0	0.0	0.0	0.0	0.0	0.0	2.0	7.0	10.0	2.0	0.0	0.0	0.0	0.0	0.0	0.0
6.68	0.0	0.0	0.0	0.0	0.0	0.0	2.0	8.0	9.0	8.0	0.0	0.0	3.0	0.0	0.0	0.0
6.71	0.0	0.0	0.0	0.0	0.0	0.0	2.0	7.0	10.0	9.0	0.0	0.0	5.0	0.0	0.0	0.0
6.74	0.0	0.0	0.0	0.0	0.0	0.0	2.0	8.0	11.0	10.0	0.0	2.0	6.0	0.0	2.0	0.0
6.77	0.0	0.0	0.0	0.0	0.0	0.0	3.0	8.0	11.0	10.0	0.0	6.0	9.0	1.0	6.0	3.0
6.802	0.0	0.0	0.0	0.0	0.0	0.0	3.0	8.0	10.0	11.0	0.0	8.0	11.0	3.0	9.0	5.0
6.83	0.0	0.0	0.0	0.0	0.0	0.0	2.0	8.0	10.0	11.0	1.0	9.0	12.0	4.0	11.0	6.0
6.869	0.0	0.0	0.0	0.0	0.0	0.0	2.0	7.0	8.0	10.0	1.0	9.0	11.0	4.0	12.0	7.0
6.96	0.0	0.0	0.0	0.0	0.0	0.0	1.0	5.0	5.0	7.0	2.0	7.0	7.0	5.0	13.0	6.0
6.986	0.0	0.0	0.0	0.0	0.0	0.0	1.0	4.0	4.0	7.0	2.0	7.0	6.0	6.0	13.0	7.0
7.013	0.0	0.0	0.0	0.0	0.0	1.0	1.0	4.0	3.0	6.0	3.0	7.0	6.0	6.0	14.0	7.0
7.042	0.0	0.0	0.0	0.0	0.0	2.0	2.0	4.0	3.0	6.0	2.0	7.0	5.0	6.0	13.0	6.0
7.076	0.0	0.0	0.0	0.0	0.0	2.0	1.0	4.0	4.0	6.0	2.0	7.0	5.0	5.0	12.0	6.0
7.111	0.0	0.0	0.0	0.0	0.0	2.0	2.0	5.0	4.0	7.0	2.0	7.0	5.0	5.0	11.0	5.0
7.141	0.0	0.0	0.0	0.0	0.0	3.0	3.0	6.0	4.0	7.0	2.0	6.0	5.0	4.0	11.0	4.0
7.164	0.0	0.0	0.0	0.0	0.0	4.0	5.0	8.0	5.0	8.0	2.0	6.0	6.0	3.0	8.0	3.0
7.189	0.0	0.0	0.0	0.0	0.0	5.0	6.0	9.0	5.0	8.0	1.0	6.0	6.0	2.0	8.0	2.0
7.222	0.0	1.0	0.0	0.0	0.0	5.0	8.0	11.0	6.0	9.0	1.0	5.0	5.0	2.0	6.0	1.0
7.249	0.0	1.0	0.0	0.0	0.0	7.0	10.0	14.0	8.0	9.0	0.0	4.0	4.0	0.0	4.0	0.0
7.279	0.0	2.0	0.0	0.0	0.0	10.0	14.0	17.0	9.0	9.0	0.0	2.0	3.0	0.0	2.0	0.0
7.311	0.0	3.0	1.0	0.0	0.0	13.0	19.0	21.0	12.0	9.0	0.0	1.0	2.0	0.0	0.0	0.0
7.344	0.0	4.0	2.0	0.0	0.0	15.0	23.0	25.0	14.0	8.0	0.0	0.0	0.0	0.0	0.0	0.0
7.383	0.0	6.0	3.0	0.0	0.0	17.0	26.0	28.0	16.0	5.0	0.0	0.0	0.0	0.0	0.0	0.0
7.405	0.0	8.0	4.0	1.0	0.0	20.0	28.0	29.0	16.0	2.0	0.0	0.0	0.0	0.0	0.0	0.0
7.427	0.0	9.0	5.0	1.0	0.0	21.0	26.0	27.0	14.0	0.0	0.0	0.0	0.0	0.0	0.0	0.0
7.457	18.0	9.0	4.0	0.0	0.0	18.0	13.0	11.0	8.0	0.0	0.0	0.0	0.0	0.0	0.0	0.0
7.487	10.0	6.0	0.0	0.0	0.0	10.0	2.0	2.0	4.0	0.0	0.0	0.0	0.0	0.0	0.0	0.0
7.517	2.0	1.0	0.0	0.0	0.0	4.0	0.0	0.0	0.0	0.0	0.0	0.0	0.0	0.0	0.0	0.0
7.548	0.0	0.0	0.0	0.0	0.0	0.0	0.0	0.0	0.0	0.0	0.0	0.0	0.0	0.0	0.0	0.0
7.577	0.0	0.0	0.0	0.0	0.0	0.0	0.0	0.0	0.0	0.0	0.0	0.0	0.0	0.0	0.0	0.0
7.607	0.0	0.0	0.0	0.0	0.0	0.0	0.0	0.0	0.0	0.0	0.0	0.0	0.0	0.0	0.0	0.0
7.648	0.0	0.0	0.0	0.0	0.0	0.0	0.0	0.0	0.0	0.0	0.0	0.0	0.0	0.0	0.0	0.0
7.667	0.0	0.0	0.0	0.0	0.0	0.0	0.0	0.0	0.0	0.0	0.0	0.0	0.0	0.0	0.0	0.0
7.696	0.0	0.0	0.0	0.0	0.0	0.0	0.0	0.0	0.0	0.0	0.0	0.0	0.0	0.0	0.0	0.0
7.726	0.0	0.0	0.0	0.0	0.0	0.0	0.0	0.0	0.0	0.0	0.0	0.0	0.0	0.0	0.0	0.0
7.756	0.0	0.0	0.0	0.0	0.0	0.0	0.0	0.0	0.0	0.0	0.0	0.0	0.0	0.0	0.0	0.0
7.786	0.0	0.0	0.0	0.0	0.0	0.0	0.0	0.0	0.0	0.0	0.0	0.0	0.0	0.0	0.0	0.0
7.816	0.0	0.0	0.0	0.0	0.0	0.0	0.0	0.0	0.0	0.0	0.0	0.0	0.0	0.0	0.0	0.0
7.855	0.0	0.0	0.0	0.0	0.0	0.0	0.0	0.0	0.0	0.0	0.0	0.0	0.0	0.0	0.0	0.0
7.879	0.0	0.0	0.0	0.0	0.0	0.0	0.0	0.0	0.0	0.0	0.0	0.0	0.0	0.0	0.0	0.0
7.906	0.0	0.0	0.0	0.0	0.0	0.0	0.0	0.0	0.0	0.0	0.0	0.0	0.0	0.0	0.0	0.0
7.935	0.0	0.0	0.0	0.0	0.0	0.0	0.0	0.0	0.0	0.0	0.0	0.0	0.0	0.0	0.0	0.0
7.965	0.0	0.0	0.0	0.0	0.0	0.0	0.0	0.0	0.0	0.0	0.0	0.0	0.0	0.0	0.0	0.0
7.995	0.0	0.0	0.0	0.0	0.0	0.0	0.0	0.0	0.0	0.0	0.0	0.0	0.0	0.0	0.0	0.0
8.025	0.0	0.0	0.0	0.0	0.0	0.0	0.0	0.0	0.0	0.0	0.0	0.0	0.0	0.0	0.0	0.0
8.06	0.0	0.0	0.0	0.0	0.0	0.0	0.0	0.0	0.0	0.0	0.0	0.0	0.0	0.0	0.0	0.0
8.085	0.0	0.0	0.0	0.0	0.0	0.0	0.0	0.0	0.0	0.0	0.0	0.0	0.0	0.0	0.0	0.0
8.115	0.0	0.0	0.0	0.0	0.0	0.0	0.0	0.0	2.0	0.0	0.0	0.0	0.0	0.0	0.0	0.0
8.145	0.0	0.0	0.0	0.0	0.0	0.0	5.0	12.0	13.0	0.0	0.0	0.0	0.0	0.0	0.0	0.0
8.175	0.0	0.0	0.0	0.0	0.0	0.0	5.0	10.0	7.0	3.0	0.0	0.0	0.0	0.0	0.0	0.0
8.206	0.0	0.0	0.0	0.0	0.0	0.0	4.0	8.0	6.0	3.0	0.0	0.0	0.0	0.0	0.0	0.0
8.235	0.0	0.0	0.0	0.0	0.0	0.0	3.0	6.0	6.0	4.0	0.0	0.0	0.0	0.0	0.0	0.0
8.27	0.0	0.0	0.0	0.0	0.0	0.0	2.0	6.0	7.0	7.0	0.0	3.0	6.0	0.0	3.0	2.0
8.298	0.0	0.0	0.0	0.0	0.0	0.0	2.0	5.0	8.0	8.0	0.0	8.0	10.0	6.0	13.0	8.0
8.327	0.0	0.0	0.0	0.0	0.0	0.0	1.0	5.0	8.0	9.0	2.0	10.0	12.0	8.0	17.0	10.0
8.361	0.0	0.0	0.0	0.0	0.0	0.0	2.0	6.0	9.0	10.0	2.0	12.0	13.0	9.0	17.0	10.0
8.396	0.0	0.0	0.0	0.0	0.0	0.0	1.0	6.0	8.0	9.0	2.0	12.0	12.0	8.0	17.0	10.0
8.416	0.0	0.0	0.0	0.0	0.0	0.0	1.0	5.0	7.0	9.0	2.0	11.0	11.0	8.0	17.0	10.0
8.445	0.0	0.0	0.0	0.0	0.0	0.0	0.0	4.0	6.0	8.0	2.0	10.0	10.0	8.0	16.0	10.0
8.475	0.0	0.0	0.0	0.0	0.0	0.0	1.0	4.0	5.0	8.0	3.0	10.0	9.0	8.0	16.0	9.0
8.506	0.0	0.0	0.0	0.0	0.0	0.0	1.0	4.0	5.0	8.0	3.0	9.0	9.0	7.0	16.0	9.0
8.538	0.0	0.0	0.0	0.0	0.0	0.0	1.0	5.0	5.0	8.0	3.0	8.0	8.0	6.0	14.0	7.0
8.564	0.0	0.0	0.0	0.0	0.0	0.0	1.0	6.0	5.0	8.0	3.0	8.0	8.0	5.0	12.0	6.0
8.596	0.0	0.0	0.0	0.0	0.0	0.0	2.0	6.0	6.0	8.0	2.0	7.0	7.0	5.0	11.0	5.0
8.624	0.0	0.0	0.0	0.0	0.0	1.0	3.0	7.0	6.0	8.0	2.0	7.0	7.0	4.0	10.0	4.0
8.654	0.0	0.0	0.0	0.0	0.0	1.0	4.0	8.0	6.0	9.0	2.0	7.0	7.0	3.0	8.0	3.0
8.685	0.0	0.0	0.0	0.0	0.0	2.0	5.0	9.0	7.0	9.0	1.0	6.0	6.0	2.0	6.0	2.0
8.712	0.0	1.0	0.0	0.0	0.0	3.0	7.0	11.0	7.0	10.0	0.0	5.0	5.0	0.0	4.0	0.0
8.742	0.0	2.0	0.0	0.0	0.0	6.0	11.0	15.0	10.0	10.0	0.0	2.0	3.0	0.0	1.0	0.0
8.776	0.0	3.0	0.0	0.0	0.0	9.0	15.0	19.0	12.0	9.0	0.0	0.0	1.0	0.0	0.0	0.0
8.802	0.0	5.0	2.0	0.0	0.0	14.0	22.0	25.0	15.0	7.0	0.0	0.0	0.0	0.0	0.0	0.0
8.832	0.0	7.0	4.0	1.0	0.0	18.0	25.0	29.0	16.0	4.0	0.0	0.0	0.0	0.0	0.0	0.0
8.862	0.0	9.0	5.0	2.0	0.0	21.0	26.0	29.0	16.0	2.0	0.0	0.0	0.0	0.0	0.0	0.0
8.892	0.0	11.0	5.0	2.0	0.0	23.0	26.0	29.0	16.0	0.0	0.0	0.0	0.0	0.0	0.0	0.0
8.922	25.0	13.0	7.0	2.0	0.0	24.0	22.0	22.0	13.0	0.0	0.0	0.0	0.0	0.0	0.0	0.0
8.952	25.0	14.0	4.0	0.0	0.0	20.0	9.0	7.0	7.0	0.0	0.0	0.0	0.0	0.0	0.0	0.0
8.981	14.0	9.0	0.0	0.0	0.0	12.0	1.0	1.0	3.0	0.0	0.0	0.0	0.0	0.0	0.0	0.0
9.011	4.0	3.0	0.0	0.0	0.0	3.0	0.0	0.0	0.0	0.0	0.0	0.0	0.0	0.0	0.0	0.0
9.041	0.0	0.0	0.0	0.0	0.0	0.0	0.0	0.0	0.0	0.0	0.0	0.0	0.0	0.0	0.0	0.0
9.071	0.0	0.0	0.0	0.0	0.0	0.0	0.0	0.0	0.0	0.0	0.0	0.0	0.0	0.0	0.0	0.0
9.102	0.0	0.0	0.0	0.0	0.0	0.0	0.0	0.0	0.0	0.0	0.0	0.0	0.0	0.0	0.0	0.0
9.131	0.0	0.0	0.0	0.0	0.0	0.0	0.0	0.0	0.0	0.0	0.0	0.0	0.0	0.0	0.0	0.0
9.161	0.0	0.0	0.0	0.0	0.0	0.0	0.0	0.0	0.0	0.0	0.0	0.0	0.0	0.0	0.0	0.0
9.191	0.0	0.0	0.0	0.0	0.0	0.0	0.0	0.0	0.0	0.0	0.0	0.0	0.0	0.0	0.0	0.0
9.221	0.0	0.0	0.0	0.0	0.0	0.0	0.0	0.0	0.0	0.0	0.0	0.0	0.0	0.0	0.0	0.0
9.252	0.0	0.0	0.0	0.0	0.0	0.0	0.0	0.0	0.0	0.0	0.0	0.0	0.0	0.0	0.0	0.0
9.281	0.0	0.0	0.0	0.0	0.0	0.0	0.0	0.0	0.0	0.0	0.0	0.0	0.0	0.0	0.0	0.0
9.316	0.0	0.0	0.0	0.0	0.0	0.0	0.0	0.0	0.0	0.0	0.0	0.0	0.0	0.0	0.0	0.0
9.34	0.0	0.0	0.0	0.0	0.0	0.0	0.0	0.0	0.0	0.0	0.0	0.0	0.0	0.0	0.0	0.0
9.374	0.0	0.0	0.0	0.0	0.0	0.0	0.0	0.0	0.0	0.0	0.0	0.0	0.0	0.0	0.0	0.0
9.402	0.0	0.0	0.0	0.0	0.0	0.0	0.0	0.0	0.0	0.0	0.0	0.0	0.0	0.0	0.0	0.0
9.43	0.0	0.0	0.0	0.0	0.0	0.0	0.0	0.0	0.0	0.0	0.0	0.0	0.0	0.0	0.0	0.0
9.464	0.0	0.0	0.0	0.0	0.0	0.0	0.0	0.0	0.0	0.0	0.0	0.0	0.0	0.0	0.0	0.0
9.495	0.0	0.0	0.0	0.0	0.0	0.0	0.0	0.0	0.0	0.0	0.0	0.0	0.0	0.0	0.0	0.0
9.523	0.0	0.0	0.0	0.0	0.0	0.0	0.0	0.0	0.0	0.0	0.0	0.0	0.0	0.0	0.0	0.0
9.553	0.0	0.0	0.0	0.0	0.0	0.0	0.0	0.0	0.0	0.0	0.0	0.0	0.0	0.0	0.0	0.0
9.583	0.0	0.0	0.0	0.0	0.0	0.0	0.0	0.0	0.0	0.0	0.0	0.0	0.0	0.0	0.0	0.0
9.611	0.0	0.0	0.0	0.0	0.0	0.0	0.0	0.0	0.0	0.0	0.0	0.0	0.0	0.0	0.0	0.0
9.644	0.0	0.0	0.0	0.0	0.0	0.0	0.0	0.0	0.0	0.0	0.0	0.0	0.0	0.0	0.0	0.0
9.669	0.0	0.0	0.0	0.0	0.0	0.0	0.0	1.0	2.0	0.0	0.0	0.0	0.0	0.0	0.0	0.0
9.699	0.0	0.0	0.0	0.0	0.0	0.0	6.0	12.0	16.0	0.0	0.0	0.0	0.0	0.0	0.0	0.0
9.729	0.0	0.0	0.0	0.0	0.0	0.0	5.0	10.0	13.0	8.0	0.0	0.0	2.0	0.0	0.0	0.0
9.758	0.0	0.0	0.0	0.0	0.0	0.0	4.0	9.0	14.0	10.0	0.0	0.0	5.0	0.0	0.0	0.0
9.788	0.0	0.0	0.0	0.0	0.0	0.0	4.0	11.0	16.0	12.0	0.0	0.0	6.0	0.0	0.0	0.0
9.819	0.0	0.0	0.0	0.0	0.0	0.0	4.0	11.0	16.0	14.0	0.0	3.0	9.0	0.0	2.0	2.0
9.848	0.0	0.0	0.0	0.0	0.0	0.0	4.0	10.0	14.0	14.0	0.0	9.0	13.0	3.0	10.0	6.0
9.878	0.0	0.0	0.0	0.0	0.0	0.0	2.0	7.0	11.0	12.0	0.0	10.0	14.0	5.0	14.0	9.0
9.908	0.0	0.0	0.0	0.0	0.0	0.0	0.0	6.0	9.0	11.0	1.0	11.0	13.0	7.0	17.0	11.0
9.94	0.0	0.0	0.0	0.0	0.0	0.0	0.0	5.0	8.0	9.0	1.0	10.0	12.0	8.0	19.0	12.0
9.968	0.0	0.0	0.0	0.0	0.0	0.0	0.0	4.0	6.0	8.0	2.0	10.0	11.0	10.0	20.0	13.0
10.003	0.0	0.0	0.0	0.0	0.0	0.0	0.0	4.0	6.0	8.0	2.0	10.0	10.0	10.0	19.0	13.0
10.027	0.0	0.0	0.0	0.0	0.0	0.0	0.0	3.0	5.0	8.0	2.0	9.0	9.0	9.0	19.0	12.0
10.058	0.0	0.0	0.0	0.0	0.0	0.0	0.0	3.0	5.0	6.0	2.0	9.0	8.0	9.0	19.0	12.0
10.087	0.0	0.0	0.0	0.0	0.0	0.0	0.0	2.0	4.0	6.0	2.0	8.0	6.0	8.0	17.0	10.0
10.117	0.0	0.0	0.0	0.0	0.0	0.0	0.0	2.0	3.0	7.0	2.0	8.0	6.0	7.0	14.0	8.0
10.147	0.0	0.0	0.0	0.0	0.0	0.0	0.0	4.0	4.0	7.0	2.0	6.0	5.0	5.0	11.0	5.0
10.177	0.0	0.0	0.0	0.0	0.0	1.0	2.0	6.0	5.0	7.0	1.0	5.0	4.0	2.0	7.0	2.0
10.209	0.0	1.0	0.0	0.0	0.0	3.0	5.0	9.0	5.0	8.0	0.0	3.0	4.0	0.0	4.0	1.0
10.237	0.0	2.0	0.0	0.0	0.0	7.0	9.0	12.0	7.0	7.0	0.0	0.0	1.0	0.0	1.0	0.0
10.266	0.0	3.0	0.0	0.0	0.0	9.0	12.0	15.0	8.0	7.0	0.0	0.0	0.0	0.0	0.0	0.0
10.296	0.0	6.0	2.0	0.0	0.0	17.0	20.0	22.0	11.0	4.0	0.0	0.0	0.0	0.0	0.0	0.0
10.326	0.0	9.0	3.0	0.0	0.0	21.0	23.0	25.0	13.0	1.0	0.0	0.0	0.0	0.0	0.0	0.0
10.356	0.0	11.0	5.0	1.0	0.0	23.0	23.0	25.0	11.0	0.0	0.0	0.0	0.0	0.0	0.0	0.0
10.386	27.0	14.0	6.0	2.0	0.0	24.0	22.0	22.0	10.0	0.0	0.0	0.0	0.0	0.0	0.0	0.0
10.421	29.0	16.0	7.0	2.0	0.0	23.0	14.0	12.0	8.0	0.0	0.0	0.0	0.0	0.0	0.0	0.0
10.453	0.0	16.0	3.0	0.0	0.0	18.0	5.0	4.0	6.0	0.0	0.0	0.0	0.0	0.0	0.0	0.0
10.48	0.0	7.0	0.0	0.0	0.0	8.0	0.0	0.0	1.0	0.0	0.0	0.0	0.0	0.0	0.0	0.0
10.514	0.0	0.0	0.0	0.0	0.0	0.0	0.0	0.0	0.0	0.0	0.0	0.0	0.0	0.0	0.0	0.0
10.539	0.0	0.0	0.0	0.0	0.0	0.0	0.0	0.0	0.0	0.0	0.0	0.0	0.0	0.0	0.0	0.0
10.573	0.0	0.0	0.0	0.0	0.0	0.0	0.0	0.0	0.0	0.0	0.0	0.0	0.0	0.0	0.0	0.0
10.597	0.0	0.0	0.0	0.0	0.0	0.0	0.0	0.0	0.0	0.0	0.0	0.0	0.0	0.0	0.0	0.0
10.631	0.0	0.0	0.0	0.0	0.0	0.0	0.0	0.0	0.0	0.0	0.0	0.0	0.0	0.0	0.0	0.0
10.657	0.0	0.0	0.0	0.0	0.0	0.0	0.0	0.0	0.0	0.0	0.0	0.0	0.0	0.0	0.0	0.0
10.691	0.0	0.0	0.0	0.0	0.0	0.0	0.0	0.0	0.0	0.0	0.0	0.0	0.0	0.0	0.0	0.0
10.729	0.0	0.0	0.0	0.0	0.0	0.0	0.0	0.0	0.0	0.0	0.0	0.0	0.0	0.0	0.0	0.0
10.746	0.0	0.0	0.0	0.0	0.0	0.0	0.0	0.0	0.0	0.0	0.0	0.0	0.0	0.0	0.0	0.0
10.775	0.0	0.0	0.0	0.0	0.0	0.0	0.0	0.0	0.0	0.0	0.0	0.0	0.0	0.0	0.0	0.0
10.805	0.0	0.0	0.0	0.0	0.0	0.0	0.0	0.0	0.0	0.0	0.0	0.0	0.0	0.0	0.0	0.0
10.834	0.0	0.0	0.0	0.0	0.0	0.0	0.0	0.0	0.0	0.0	0.0	0.0	0.0	0.0	0.0	0.0
10.864	0.0	0.0	0.0	0.0	0.0	0.0	0.0	0.0	0.0	0.0	0.0	0.0	0.0	0.0	0.0	0.0
10.894	0.0	0.0	0.0	0.0	0.0	0.0	0.0	0.0	0.0	0.0	0.0	0.0	0.0	0.0	0.0	0.0
10.927	0.0	0.0	0.0	0.0	0.0	0.0	0.0	0.0	0.0	0.0	0.0	0.0	0.0	0.0	0.0	0.0
10.954	0.0	0.0	0.0	0.0	0.0	0.0	0.0	0.0	0.0	0.0	0.0	0.0	0.0	0.0	0.0	0.0
10.984	0.0	0.0	0.0	0.0	0.0	0.0	0.0	0.0	0.0	0.0	0.0	0.0	0.0	0.0	0.0	0.0
11.014	0.0	0.0	0.0	0.0	0.0	0.0	0.0	0.0	0.0	0.0	0.0	0.0	0.0	0.0	0.0	0.0
11.043	0.0	0.0	0.0	0.0	0.0	0.0	0.0	0.0	0.0	0.0	0.0	0.0	0.0	0.0	0.0	0.0
11.073	0.0	0.0	0.0	0.0	0.0	0.0	0.0	0.0	0.0	0.0	0.0	0.0	0.0	0.0	0.0	0.0
11.103	0.0	0.0	0.0	0.0	0.0	0.0	0.0	0.0	0.0	0.0	0.0	0.0	0.0	0.0	0.0	0.0
11.136	0.0	0.0	0.0	0.0	0.0	0.0	2.0	5.0	6.0	0.0	0.0	0.0	0.0	0.0	0.0	0.0
11.163	0.0	0.0	0.0	0.0	0.0	0.0	3.0	7.0	9.0	2.0	0.0	0.0	0.0	0.0	0.0	0.0
11.194	0.0	0.0	0.0	0.0	0.0	2.0	7.0	10.0	15.0	8.0	0.0	0.0	2.0	0.0	0.0	0.0
11.225	0.0	0.0	0.0	0.0	0.0	3.0	9.0	13.0	17.0	11.0	0.0	2.0	8.0	0.0	0.0	1.0
11.253	0.0	0.0	0.0	0.0	0.0	3.0	10.0	14.0	18.0	12.0	0.0	5.0	10.0	0.0	5.0	4.0
11.283	0.0	0.0	0.0	0.0	0.0	3.0	9.0	13.0	17.0	13.0	0.0	7.0	12.0	1.0	8.0	5.0
11.312	0.0	0.0	0.0	0.0	0.0	2.0	8.0	14.0	18.0	14.0	0.0	9.0	14.0	2.0	10.0	6.0
11.345	0.0	0.0	0.0	0.0	0.0	2.0	6.0	12.0	18.0	16.0	0.0	10.0	15.0	3.0	12.0	8.0
11.373	0.0	0.0	0.0	0.0	0.0	0.0	4.0	11.0	18.0	15.0	0.0	10.0	16.0	4.0	14.0	9.0
11.402	0.0	0.0	0.0	0.0	0.0	0.0	1.0	8.0	16.0	14.0	0.0	11.0	16.0	5.0	16.0	11.0
11.44	0.0	0.0	0.0	0.0	0.0	0.0	0.0	5.0	13.0	12.0	0.0	10.0	15.0	6.0	19.0	13.0
11.463	0.0	0.0	0.0	0.0	0.0	0.0	0.0	2.0	10.0	11.0	0.0	10.0	15.0	8.0	22.0	16.0
11.494	0.0	0.0	0.0	0.0	0.0	0.0	0.0	0.0	7.0	9.0	0.0	10.0	14.0	9.0	25.0	19.0
11.522	0.0	0.0	0.0	0.0	0.0	0.0	0.0	0.0	7.0	8.0	0.0	9.0	15.0	9.0	27.0	21.0
11.551	0.0	0.0	0.0	0.0	0.0	0.0	0.0	0.0	6.0	9.0	0.0	10.0	17.0	10.0	29.0	23.0
11.581	0.0	0.0	0.0	0.0	0.0	0.0	0.0	0.0	6.0	8.0	0.0	11.0	17.0	11.0	31.0	25.0
11.611	0.0	0.0	0.0	0.0	0.0	0.0	0.0	0.0	6.0	9.0	0.0	12.0	18.0	12.0	33.0	27.0
11.643	0.0	0.0	0.0	0.0	0.0	0.0	0.0	0.0	6.0	9.0	0.0	13.0	20.0	13.0	35.0	29.0
11.672	0.0	0.0	0.0	0.0	0.0	0.0	0.0	0.0	6.0	10.0	0.0	14.0	21.0	13.0	36.0	30.0
11.703	0.0	0.0	0.0	0.0	0.0	0.0	0.0	0.0	7.0	10.0	0.0	15.0	22.0	13.0	37.0	31.0
11.731	0.0	0.0	0.0	0.0	0.0	0.0	0.0	0.0	9.0	12.0	0.0	16.0	24.0	14.0	37.0	31.0
11.761	0.0	0.0	0.0	0.0	0.0	0.0	0.0	2.0	11.0	14.0	0.0	18.0	26.0	13.0	36.0	30.0
11.791	0.0	0.0	0.0	0.0	0.0	0.0	0.0	4.0	14.0	17.0	1.0	19.0	27.0	11.0	33.0	27.0
11.821	0.0	0.0	0.0	0.0	0.0	0.0	2.0	8.0	18.0	20.0	1.0	19.0	27.0	7.0	25.0	20.0
11.85	0.0	0.0	0.0	0.0	0.0	0.0	8.0	16.0	25.0	24.0	0.0	13.0	22.0	0.0	10.0	7.0
11.88	0.0	0.0	0.0	0.0	0.0	3.0	17.0	26.0	33.0	27.0	0.0	5.0	13.0	0.0	0.0	0.0
11.911	0.0	0.0	1.0	1.0	0.0	11.0	27.0	41.0	44.0	11.0	0.0	0.0	1.0	0.0	0.0	0.0
11.942	6.0	5.0	3.0	2.0	0.0	15.0	24.0	35.0	37.0	0.0	0.0	0.0	0.0	0.0	0.0	0.0
11.971	9.0	7.0	2.0	1.0	0.0	11.0	10.0	16.0	20.0	0.0	0.0	0.0	0.0	0.0	0.0	0.0
12.001	7.0	4.0	0.0	0.0	0.0	2.0	0.0	3.0	7.0	0.0	0.0	0.0	0.0	0.0	0.0	0.0
12.031	1.0	0.0	0.0	0.0	0.0	0.0	0.0	0.0	0.0	0.0	0.0	0.0	0.0	0.0	0.0	0.0
12.061	0.0	0.0	0.0	0.0	0.0	0.0	0.0	0.0	0.0	0.0	0.0	0.0	0.0	0.0	0.0	0.0
12.09	0.0	0.0	0.0	0.0	0.0	0.0	0.0	0.0	0.0	0.0	0.0	0.0	0.0	0.0	0.0	0.0
12.12	0.0	0.0	0.0	0.0	0.0	0.0	0.0	0.0	0.0	0.0	0.0	0.0	0.0	0.0	0.0	0.0
12.158	0.0	0.0	0.0	0.0	0.0	0.0	0.0	0.0	0.0	0.0	0.0	0.0	0.0	0.0	0.0	0.0
12.181	0.0	0.0	0.0	0.0	0.0	0.0	0.0	0.0	0.0	0.0	0.0	0.0	0.0	0.0	0.0	0.0
12.21	0.0	0.0	0.0	0.0	0.0	0.0	0.0	0.0	0.0	0.0	0.0	0.0	0.0	0.0	0.0	0.0
12.24	0.0	0.0	0.0	0.0	0.0	0.0	0.0	0.0	0.0	0.0	0.0	0.0	0.0	0.0	0.0	0.0
12.27	0.0	0.0	0.0	0.0	0.0	0.0	0.0	0.0	0.0	0.0	0.0	0.0	0.0	0.0	0.0	0.0
12.3	0.0	0.0	0.0	0.0	0.0	0.0	0.0	0.0	0.0	0.0	0.0	0.0	0.0	0.0	0.0	0.0
12.329	0.0	0.0	0.0	0.0	0.0	0.0	0.0	0.0	0.0	0.0	0.0	0.0	0.0	0.0	0.0	0.0
12.36	0.0	0.0	0.0	0.0	0.0	0.0	0.0	0.0	0.0	0.0	0.0	0.0	0.0	0.0	0.0	0.0
12.391	0.0	0.0	0.0	0.0	0.0	0.0	0.0	0.0	0.0	0.0	0.0	0.0	0.0	0.0	0.0	0.0
12.422	0.0	0.0	0.0	0.0	0.0	0.0	0.0	0.0	0.0	0.0	0.0	0.0	0.0	0.0	0.0	0.0
12.45	0.0	0.0	0.0	0.0	0.0	0.0	0.0	0.0	0.0	0.0	0.0	0.0	0.0	0.0	0.0	0.0
12.481	0.0	0.0	0.0	0.0	0.0	0.0	0.0	0.0	0.0	0.0	0.0	0.0	0.0	0.0	0.0	0.0
12.512	0.0	0.0	0.0	0.0	0.0	0.0	0.0	0.0	0.0	0.0	0.0	0.0	0.0	0.0	0.0	0.0
12.54	0.0	0.0	0.0	0.0	0.0	0.0	0.0	0.0	0.0	0.0	0.0	0.0	0.0	0.0	0.0	0.0
12.573	0.0	0.0	0.0	0.0	0.0	0.0	0.0	0.0	0.0	0.0	0.0	0.0	0.0	0.0	0.0	0.0
12.597	0.0	0.0	0.0	0.0	0.0	0.0	0.0	0.0	0.0	0.0	0.0	0.0	0.0	0.0	0.0	0.0
12.627	0.0	0.0	0.0	0.0	0.0	0.0	0.0	0.0	0.0	0.0	0.0	0.0	0.0	0.0	0.0	0.0
12.657	0.0	0.0	0.0	0.0	0.0	0.0	0.0	0.0	0.0	0.0	0.0	0.0	0.0	0.0	0.0	0.0
12.687	0.0	0.0	0.0	0.0	0.0	0.0	0.0	0.0	0.0	0.0	0.0	0.0	0.0	0.0	0.0	0.0
12.718	0.0	0.0	0.0	0.0	0.0	0.0	0.0	0.0	0.0	0.0	0.0	0.0	0.0	0.0	0.0	0.0
12.749	0.0	0.0	0.0	0.0	0.0	0.0	0.0	2.0	3.0	1.0	0.0	0.0	3.0	0.0	2.0	1.0
12.778	0.0	0.0	0.0	0.0	0.0	0.0	0.0	2.0	5.0	5.0	1.0	8.0	9.0	7.0	16.0	10.0
12.808	0.0	0.0	0.0	0.0	0.0	0.0	0.0	2.0	5.0	6.0	2.0	10.0	12.0	9.0	20.0	13.0
12.838	0.0	0.0	0.0	0.0	0.0	0.0	0.0	2.0	6.0	7.0	3.0	13.0	14.0	12.0	24.0	15.0
12.873	0.0	0.0	0.0	0.0	0.0	0.0	0.0	2.0	6.0	8.0	3.0	13.0	15.0	12.0	27.0	18.0
12.896	0.0	0.0	0.0	0.0	0.0	0.0	0.0	2.0	6.0	8.0	3.0	13.0	14.0	13.0	28.0	19.0
12.926	0.0	0.0	0.0	0.0	0.0	0.0	0.0	2.0	6.0	9.0	2.0	12.0	14.0	13.0	27.0	18.0
12.956	0.0	0.0	0.0	0.0	0.0	0.0	0.0	1.0	7.0	9.0	1.0	11.0	14.0	12.0	27.0	18.0
12.986	0.0	0.0	0.0	0.0	0.0	0.0	0.0	1.0	7.0	9.0	1.0	12.0	15.0	12.0	27.0	18.0
13.016	0.0	0.0	0.0	0.0	0.0	0.0	0.0	1.0	7.0	9.0	1.0	12.0	14.0	12.0	27.0	19.0
13.046	0.0	0.0	0.0	0.0	0.0	0.0	0.0	2.0	8.0	10.0	1.0	12.0	15.0	12.0	27.0	19.0
13.078	0.0	0.0	0.0	0.0	0.0	0.0	0.0	2.0	8.0	10.0	2.0	13.0	16.0	12.0	28.0	20.0
13.106	0.0	0.0	0.0	0.0	0.0	0.0	0.0	2.0	7.0	10.0	2.0	13.0	16.0	13.0	29.0	21.0
13.136	0.0	0.0	0.0	0.0	0.0	0.0	0.0	2.0	7.0	10.0	2.0	14.0	17.0	14.0	29.0	21.0
13.166	0.0	0.0	0.0	0.0	0.0	0.0	0.0	3.0	7.0	9.0	2.0	14.0	16.0	13.0	29.0	20.0
13.196	0.0	0.0	0.0	0.0	0.0	0.0	0.0	4.0	6.0	9.0	3.0	14.0	16.0	13.0	28.0	19.0
13.226	0.0	0.0	0.0	0.0	0.0	0.0	0.0	5.0	7.0	10.0	3.0	14.0	16.0	12.0	25.0	17.0
13.256	0.0	0.0	0.0	0.0	0.0	0.0	1.0	6.0	8.0	12.0	2.0	14.0	16.0	9.0	21.0	14.0
13.285	0.0	0.0	0.0	0.0	0.0	0.0	2.0	8.0	10.0	12.0	2.0	13.0	16.0	8.0	19.0	13.0
13.315	0.0	0.0	0.0	0.0	0.0	0.0	6.0	13.0	13.0	15.0	1.0	10.0	13.0	3.0	10.0	6.0
13.347	0.0	0.0	0.0	0.0	0.0	4.0	12.0	19.0	17.0	17.0	0.0	6.0	9.0	0.0	3.0	1.0
13.374	0.0	2.0	1.0	0.0	0.0	13.0	23.0	28.0	22.0	15.0	0.0	1.0	3.0	0.0	0.0	0.0
13.404	0.0	5.0	4.0	2.0	0.0	22.0	28.0	31.0	23.0	4.0	0.0	0.0	0.0	0.0	0.0	0.0
13.434	17.0	10.0	6.0	3.0	0.0	26.0	26.0	28.0	20.0	0.0	0.0	0.0	0.0	0.0	0.0	0.0
13.464	21.0	12.0	6.0	2.0	0.0	24.0	20.0	19.0	14.0	0.0	0.0	0.0	0.0	0.0	0.0	0.0
13.496	19.0	11.0	2.0	0.0	0.0	17.0	8.0	7.0	8.0	0.0	0.0	0.0	0.0	0.0	0.0	0.0
13.524	10.0	6.0	0.0	0.0	0.0	4.0	0.0	0.0	1.0	0.0	0.0	0.0	0.0	0.0	0.0	0.0
13.562	0.0	0.0	0.0	0.0	0.0	0.0	0.0	0.0	0.0	0.0	0.0	0.0	0.0	0.0	0.0	0.0
13.589	0.0	0.0	0.0	0.0	0.0	0.0	0.0	0.0	0.0	0.0	0.0	0.0	0.0	0.0	0.0	0.0
13.628	0.0	0.0	0.0	0.0	0.0	0.0	0.0	0.0	0.0	0.0	0.0	0.0	0.0	0.0	0.0	0.0
13.644	0.0	0.0	0.0	0.0	0.0	0.0	0.0	0.0	0.0	0.0	0.0	0.0	0.0	0.0	0.0	0.0
13.676	0.0	0.0	0.0	0.0	0.0	0.0	0.0	0.0	0.0	0.0	0.0	0.0	0.0	0.0	0.0	0.0
13.704	0.0	0.0	0.0	0.0	0.0	0.0	0.0	0.0	0.0	0.0	0.0	0.0	0.0	0.0	0.0	0.0
13.733	0.0	0.0	0.0	0.0	0.0	0.0	0.0	0.0	0.0	0.0	0.0	0.0	0.0	0.0	0.0	0.0
13.766	0.0	0.0	0.0	0.0	0.0	0.0	0.0	0.0	0.0	0.0	0.0	0.0	0.0	0.0	0.0	0.0
13.803	0.0	0.0	0.0	0.0	0.0	0.0	0.0	0.0	0.0	0.0	0.0	0.0	0.0	0.0	0.0	0.0
13.827	0.0	0.0	0.0	0.0	0.0	0.0	0.0	0.0	0.0	0.0	0.0	0.0	0.0	0.0	0.0	0.0
13.87	0.0	0.0	0.0	0.0	0.0	0.0	0.0	0.0	0.0	0.0	0.0	0.0	0.0	0.0	0.0	0.0
13.882	0.0	0.0	0.0	0.0	0.0	0.0	0.0	0.0	0.0	0.0	0.0	0.0	0.0	0.0	0.0	0.0
13.914	0.0	0.0	0.0	0.0	0.0	0.0	0.0	0.0	0.0	0.0	0.0	0.0	0.0	0.0	0.0	0.0
13.943	0.0	0.0	0.0	0.0	0.0	0.0	0.0	0.0	0.0	0.0	0.0	0.0	0.0	0.0	0.0	0.0
13.972	0.0	0.0	0.0	0.0	0.0	0.0	0.0	0.0	0.0	0.0	0.0	0.0	0.0	0.0	0.0	0.0
14.003	0.0	0.0	0.0	0.0	0.0	0.0	0.0	0.0	0.0	0.0	0.0	0.0	0.0	0.0	0.0	0.0
14.032	0.0	0.0	0.0	0.0	0.0	0.0	0.0	0.0	0.0	0.0	0.0	0.0	0.0	0.0	0.0	0.0
14.062	0.0	0.0	0.0	0.0	0.0	0.0	0.0	0.0	0.0	0.0	0.0	0.0	0.0	0.0	0.0	0.0
14.101	0.0	0.0	0.0	0.0	0.0	0.0	0.0	0.0	0.0	0.0	0.0	0.0	0.0	0.0	0.0	0.0
14.126	0.0	0.0	0.0	0.0	0.0	0.0	0.0	0.0	0.0	0.0	0.0	0.0	0.0	0.0	0.0	0.0
14.151	0.0	0.0	0.0	0.0	0.0	0.0	0.0	0.0	0.0	0.0	0.0	0.0	0.0	0.0	0.0	0.0
14.181	0.0	0.0	0.0	0.0	0.0	0.0	0.0	0.0	0.0	0.0	0.0	0.0	0.0	0.0	0.0	0.0
14.211	0.0	0.0	0.0	0.0	0.0	0.0	0.0	1.0	1.0	0.0	0.0	0.0	0.0	0.0	0.0	0.0
14.242	0.0	0.0	0.0	0.0	0.0	0.0	0.0	3.0	5.0	4.0	0.0	0.0	1.0	0.0	0.0	0.0
14.271	0.0	0.0	0.0	0.0	0.0	0.0	1.0	4.0	8.0	5.0	0.0	0.0	0.0	0.0	0.0	0.0
14.307	0.0	0.0	0.0	0.0	0.0	0.0	4.0	9.0	14.0	8.0	0.0	0.0	3.0	0.0	0.0	0.0
14.331	0.0	0.0	0.0	0.0	0.0	1.0	5.0	11.0	16.0	12.0	0.0	3.0	7.0	0.0	3.0	2.0
14.361	0.0	0.0	0.0	0.0	0.0	0.0	6.0	11.0	16.0	12.0	0.0	8.0	11.0	1.0	8.0	5.0
14.391	0.0	0.0	0.0	0.0	0.0	0.0	5.0	10.0	15.0	12.0	0.0	10.0	12.0	3.0	11.0	7.0
14.421	0.0	0.0	0.0	0.0	0.0	0.0	5.0	10.0	13.0	12.0	1.0	11.0	14.0	5.0	15.0	10.0
14.451	0.0	0.0	0.0	0.0	0.0	0.0	3.0	8.0	12.0	12.0	1.0	12.0	14.0	8.0	19.0	12.0
14.481	0.0	0.0	0.0	0.0	0.0	0.0	1.0	6.0	9.0	10.0	1.0	12.0	14.0	9.0	23.0	14.0
14.512	0.0	0.0	0.0	0.0	0.0	0.0	0.0	4.0	7.0	9.0	2.0	12.0	13.0	10.0	25.0	16.0
14.54	0.0	0.0	0.0	0.0	0.0	0.0	0.0	2.0	5.0	7.0	1.0	11.0	12.0	12.0	28.0	18.0
14.572	0.0	0.0	0.0	0.0	0.0	0.0	0.0	0.0	4.0	6.0	1.0	11.0	12.0	13.0	30.0	20.0
14.601	0.0	0.0	0.0	0.0	0.0	0.0	0.0	0.0	3.0	6.0	1.0	11.0	11.0	15.0	31.0	21.0
14.631	0.0	0.0	0.0	0.0	0.0	0.0	0.0	0.0	2.0	5.0	1.0	11.0	12.0	15.0	33.0	22.0
14.66	0.0	0.0	0.0	0.0	0.0	0.0	0.0	0.0	2.0	5.0	2.0	11.0	12.0	16.0	35.0	24.0
14.69	0.0	0.0	0.0	0.0	0.0	0.0	0.0	0.0	2.0	4.0	1.0	11.0	12.0	16.0	36.0	25.0
14.719	0.0	0.0	0.0	0.0	0.0	0.0	0.0	0.0	1.0	4.0	2.0	12.0	13.0	16.0	36.0	26.0
14.75	0.0	0.0	0.0	0.0	0.0	0.0	0.0	0.0	1.0	4.0	2.0	12.0	12.0	17.0	38.0	27.0
14.781	0.0	0.0	0.0	0.0	0.0	0.0	0.0	0.0	1.0	4.0	3.0	13.0	13.0	17.0	38.0	27.0
14.809	0.0	0.0	0.0	0.0	0.0	0.0	0.0	0.0	2.0	5.0	3.0	13.0	14.0	17.0	37.0	27.0
14.842	0.0	0.0	0.0	0.0	0.0	0.0	0.0	0.0	2.0	5.0	3.0	14.0	14.0	17.0	36.0	26.0
14.87	0.0	0.0	0.0	0.0	0.0	0.0	0.0	0.0	3.0	5.0	3.0	14.0	14.0	17.0	36.0	26.0
14.9	0.0	0.0	0.0	0.0	0.0	0.0	0.0	3.0	6.0	8.0	5.0	15.0	17.0	13.0	29.0	20.0
14.929	0.0	0.0	0.0	0.0	0.0	0.0	5.0	9.0	10.0	13.0	3.0	11.0	13.0	5.0	15.0	8.0
14.958	0.0	0.0	0.0	0.0	0.0	2.0	11.0	18.0	15.0	16.0	0.0	5.0	8.0	0.0	5.0	1.0
14.988	0.0	2.0	2.0	0.0	0.0	8.0	22.0	28.0	21.0	14.0	0.0	0.0	2.0	0.0	0.0	0.0
15.021	6.0	4.0	3.0	1.0	0.0	10.0	23.0	31.0	25.0	3.0	0.0	0.0	0.0	0.0	0.0	0.0
15.049	9.0	5.0	3.0	2.0	0.0	9.0	18.0	27.0	23.0	0.0	0.0	0.0	0.0	0.0	0.0	0.0
15.079	9.0	4.0	1.0	0.0	0.0	5.0	8.0	14.0	14.0	0.0	0.0	0.0	0.0	0.0	0.0	0.0
15.108	2.0	0.0	0.0	0.0	0.0	0.0	0.0	0.0	3.0	0.0	0.0	0.0	0.0	0.0	0.0	0.0
15.138	0.0	0.0	0.0	0.0	0.0	0.0	0.0	0.0	0.0	0.0	0.0	0.0	0.0	0.0	0.0	0.0
15.169	0.0	0.0	0.0	0.0	0.0	0.0	0.0	0.0	0.0	0.0	0.0	0.0	0.0	0.0	0.0	0.0
15.199	0.0	0.0	0.0	0.0	0.0	0.0	0.0	0.0	0.0	0.0	0.0	0.0	0.0	0.0	0.0	0.0
15.229	0.0	0.0	0.0	0.0	0.0	0.0	0.0	0.0	0.0	0.0	0.0	0.0	0.0	0.0	0.0	0.0
15.258	0.0	0.0	0.0	0.0	0.0	0.0	0.0	0.0	0.0	0.0	0.0	0.0	0.0	0.0	0.0	0.0
15.289	0.0	0.0	0.0	0.0	0.0	0.0	0.0	0.0	0.0	0.0	0.0	0.0	0.0	0.0	0.0	0.0
15.318	0.0	0.0	0.0	0.0	0.0	0.0	0.0	0.0	0.0	0.0	0.0	0.0	0.0	0.0	0.0	0.0
15.348	0.0	0.0	0.0	0.0	0.0	0.0	0.0	0.0	0.0	0.0	0.0	0.0	0.0	0.0	0.0	0.0
15.378	0.0	0.0	0.0	0.0	0.0	0.0	0.0	0.0	0.0	0.0	0.0	0.0	0.0	0.0	0.0	0.0
15.408	0.0	0.0	0.0	0.0	0.0	0.0	0.0	0.0	0.0	0.0	0.0	0.0	0.0	0.0	0.0	0.0
15.436	0.0	0.0	0.0	0.0	0.0	0.0	0.0	0.0	0.0	0.0	0.0	0.0	0.0	0.0	0.0	0.0
15.466	0.0	0.0	0.0	0.0	0.0	0.0	0.0	0.0	0.0	0.0	0.0	0.0	0.0	0.0	0.0	0.0
15.496	0.0	0.0	0.0	0.0	0.0	0.0	0.0	0.0	0.0	0.0	0.0	0.0	0.0	0.0	0.0	0.0
15.527	0.0	0.0	0.0	0.0	0.0	0.0	0.0	0.0	0.0	0.0	0.0	0.0	0.0	0.0	0.0	0.0
15.556	0.0	0.0	0.0	0.0	0.0	0.0	0.0	0.0	0.0	0.0	0.0	0.0	0.0	0.0	0.0	0.0
15.586	0.0	0.0	0.0	0.0	0.0	0.0	0.0	0.0	0.0	0.0	0.0	0.0	0.0	0.0	0.0	0.0
15.616	0.0	0.0	0.0	0.0	0.0	0.0	0.0	0.0	0.0	0.0	0.0	0.0	0.0	0.0	0.0	0.0
15.646	0.0	0.0	0.0	0.0	0.0	0.0	0.0	0.0	0.0	0.0	0.0	0.0	0.0	0.0	0.0	0.0
15.676	0.0	0.0	0.0	0.0	0.0	0.0	0.0	0.0	0.0	0.0	0.0	0.0	0.0	0.0	0.0	0.0
15.705	0.0	0.0	0.0	0.0	0.0	0.0	0.0	0.0	0.0	0.0	0.0	0.0	0.0	0.0	0.0	0.0
15.739	0.0	0.0	0.0	0.0	0.0	0.0	0.0	0.0	0.0	0.0	0.0	0.0	0.0	0.0	0.0	0.0
15.765	0.0	0.0	0.0	0.0	0.0	0.0	0.0	0.0	0.0	0.0	0.0	0.0	0.0	0.0	0.0	0.0
15.795	0.0	0.0	0.0	0.0	0.0	0.0	0.0	0.0	0.0	0.0	0.0	0.0	0.0	0.0	0.0	0.0
15.825	0.0	0.0	0.0	0.0	0.0	0.0	0.0	1.0	0.0	0.0	0.0	0.0	0.0	0.0	0.0	0.0
15.855	0.0	0.0	0.0	0.0	0.0	0.0	1.0	3.0	2.0	2.0	0.0	0.0	0.0	0.0	0.0	0.0
15.885	0.0	0.0	0.0	0.0	0.0	2.0	3.0	5.0	5.0	4.0	0.0	0.0	2.0	0.0	0.0	0.0
15.915	0.0	0.0	0.0	0.0	0.0	2.0	5.0	7.0	7.0	7.0	0.0	4.0	7.0	1.0	6.0	4.0
15.951	0.0	0.0	0.0	0.0	0.0	3.0	5.0	7.0	8.0	9.0	2.0	8.0	10.0	4.0	11.0	7.0
15.974	0.0	0.0	0.0	0.0	0.0	3.0	6.0	7.0	8.0	9.0	3.0	10.0	11.0	5.0	13.0	8.0
16.005	0.0	0.0	0.0	0.0	0.0	3.0	6.0	8.0	8.0	11.0	3.0	12.0	13.0	6.0	15.0	9.0
16.034	0.0	0.0	0.0	0.0	0.0	3.0	6.0	9.0	9.0	12.0	3.0	12.0	14.0	7.0	16.0	10.0
16.064	0.0	0.0	0.0	0.0	0.0	3.0	6.0	9.0	11.0	14.0	3.0	13.0	15.0	7.0	16.0	9.0
16.094	0.0	0.0	0.0	0.0	0.0	3.0	6.0	10.0	12.0	16.0	2.0	13.0	16.0	7.0	16.0	10.0
16.124	0.0	0.0	0.0	0.0	0.0	2.0	5.0	11.0	15.0	18.0	0.0	12.0	17.0	6.0	15.0	9.0
16.154	0.0	0.0	0.0	0.0	0.0	1.0	4.0	10.0	17.0	19.0	0.0	12.0	17.0	5.0	14.0	9.0
16.184	0.0	0.0	0.0	0.0	0.0	1.0	3.0	10.0	17.0	20.0	0.0	12.0	18.0	4.0	13.0	8.0
16.213	0.0	0.0	0.0	0.0	0.0	0.0	3.0	9.0	19.0	20.0	0.0	11.0	17.0	3.0	12.0	8.0
16.25	0.0	0.0	0.0	0.0	0.0	0.0	3.0	10.0	20.0	22.0	0.0	12.0	18.0	2.0	12.0	8.0
16.275	0.0	0.0	0.0	0.0	0.0	0.0	3.0	10.0	20.0	22.0	0.0	11.0	18.0	3.0	12.0	8.0
16.304	0.0	0.0	0.0	0.0	0.0	0.0	4.0	12.0	21.0	23.0	0.0	12.0	18.0	2.0	12.0	7.0
16.338	0.0	0.0	0.0	0.0	0.0	0.0	4.0	13.0	21.0	23.0	0.0	12.0	19.0	2.0	11.0	7.0
16.363	0.0	0.0	0.0	0.0	0.0	0.0	5.0	13.0	21.0	23.0	0.0	12.0	18.0	2.0	11.0	7.0
16.393	0.0	0.0	0.0	0.0	0.0	0.0	5.0	14.0	19.0	22.0	0.0	13.0	18.0	3.0	12.0	7.0
16.424	0.0	0.0	0.0	0.0	0.0	0.0	6.0	14.0	18.0	21.0	0.0	14.0	18.0	3.0	13.0	7.0
16.459	0.0	0.0	0.0	0.0	0.0	0.0	7.0	15.0	17.0	21.0	1.0	13.0	18.0	4.0	13.0	8.0
16.482	0.0	0.0	0.0	0.0	0.0	0.0	8.0	16.0	19.0	22.0	1.0	13.0	18.0	3.0	12.0	7.0
16.512	0.0	0.0	0.0	0.0	0.0	1.0	9.0	18.0	21.0	24.0	1.0	13.0	17.0	2.0	9.0	4.0
16.544	0.0	0.0	0.0	0.0	0.0	1.0	11.0	20.0	22.0	25.0	0.0	11.0	16.0	0.0	6.0	2.0
16.572	0.0	0.0	0.0	0.0	0.0	3.0	14.0	22.0	25.0	24.0	0.0	7.0	13.0	0.0	2.0	0.0
16.603	0.0	0.0	0.0	0.0	0.0	4.0	17.0	25.0	25.0	21.0	0.0	4.0	9.0	0.0	0.0	0.0
16.632	0.0	0.0	0.0	0.0	0.0	7.0	20.0	29.0	27.0	16.0	0.0	1.0	5.0	0.0	0.0	0.0
16.662	0.0	1.0	1.0	0.0	0.0	10.0	23.0	31.0	27.0	7.0	0.0	0.0	0.0	0.0	0.0	0.0
16.692	5.0	3.0	2.0	0.0	0.0	10.0	23.0	30.0	26.0	2.0	0.0	0.0	0.0	0.0	0.0	0.0
16.723	7.0	4.0	1.0	0.0	0.0	8.0	8.0	11.0	10.0	0.0	0.0	0.0	0.0	0.0	0.0	0.0
16.751	2.0	0.0	0.0	0.0	0.0	0.0	0.0	0.0	1.0	0.0	0.0	0.0	0.0	0.0	0.0	0.0
16.781	0.0	0.0	0.0	0.0	0.0	0.0	0.0	0.0	0.0	0.0	0.0	0.0	0.0	0.0	0.0	0.0
16.811	0.0	0.0	0.0	0.0	0.0	0.0	0.0	0.0	0.0	0.0	0.0	0.0	0.0	0.0	0.0	0.0
16.841	0.0	0.0	0.0	0.0	0.0	0.0	0.0	0.0	0.0	0.0	0.0	0.0	0.0	0.0	0.0	0.0
16.871	0.0	0.0	0.0	0.0	0.0	0.0	0.0	0.0	0.0	0.0	0.0	0.0	0.0	0.0	0.0	0.0
16.903	0.0	0.0	0.0	0.0	0.0	0.0	0.0	0.0	0.0	0.0	0.0	0.0	0.0	0.0	0.0	0.0
16.931	0.0	0.0	0.0	0.0	0.0	0.0	0.0	0.0	0.0	0.0	0.0	0.0	0.0	0.0	0.0	0.0
16.968	0.0	0.0	0.0	0.0	0.0	0.0	0.0	0.0	0.0	0.0	0.0	0.0	0.0	0.0	0.0	0.0
16.991	0.0	0.0	0.0	0.0	0.0	0.0	0.0	0.0	0.0	0.0	0.0	0.0	0.0	0.0	0.0	0.0
17.021	0.0	0.0	0.0	0.0	0.0	0.0	0.0	0.0	0.0	0.0	0.0	0.0	0.0	0.0	0.0	0.0
17.051	0.0	0.0	0.0	0.0	0.0	0.0	0.0	0.0	0.0	0.0	0.0	0.0	0.0	0.0	0.0	0.0
17.081	0.0	0.0	0.0	0.0	0.0	0.0	0.0	0.0	0.0	0.0	0.0	0.0	0.0	0.0	0.0	0.0
17.116	0.0	0.0	0.0	0.0	0.0	0.0	0.0	0.0	0.0	0.0	0.0	0.0	0.0	0.0	0.0	0.0
17.141	0.0	0.0	0.0	0.0	0.0	0.0	0.0	0.0	0.0	0.0	0.0	0.0	0.0	0.0	0.0	0.0
17.175	0.0	0.0	0.0	0.0	0.0	0.0	0.0	0.0	0.0	0.0	0.0	0.0	0.0	0.0	0.0	0.0
17.201	0.0	0.0	0.0	0.0	0.0	0.0	0.0	0.0	0.0	0.0	0.0	0.0	0.0	0.0	0.0	0.0
17.232	0.0	0.0	0.0	0.0	0.0	0.0	0.0	0.0	0.0	0.0	0.0	0.0	0.0	0.0	0.0	0.0
17.26	0.0	0.0	0.0	0.0	0.0	0.0	0.0	0.0	0.0	0.0	0.0	0.0	0.0	0.0	0.0	0.0
17.291	0.0	0.0	0.0	0.0	0.0	0.0	0.0	0.0	0.0	0.0	0.0	0.0	0.0	0.0	0.0	0.0
17.321	0.0	0.0	0.0	0.0	0.0	0.0	0.0	0.0	0.0	0.0	0.0	0.0	0.0	0.0	0.0	0.0
17.35	0.0	0.0	0.0	0.0	0.0	0.0	0.0	0.0	0.0	0.0	0.0	0.0	0.0	0.0	0.0	0.0
17.381	0.0	0.0	0.0	0.0	0.0	0.0	0.0	0.0	0.0	0.0	0.0	0.0	0.0	0.0	0.0	0.0
17.41	0.0	0.0	0.0	0.0	0.0	1.0	10.0	14.0	14.0	0.0	0.0	0.0	0.0	0.0	0.0	0.0
17.44	0.0	0.0	0.0	0.0	0.0	2.0	13.0	18.0	18.0	0.0	0.0	0.0	0.0	0.0	0.0	0.0
17.469	0.0	0.0	0.0	0.0	0.0	3.0	14.0	19.0	20.0	8.0	0.0	0.0	0.0	0.0	0.0	0.0
17.5	0.0	0.0	0.0	0.0	0.0	4.0	14.0	21.0	22.0	11.0	0.0	0.0	1.0	0.0	0.0	0.0
17.528	0.0	0.0	0.0	0.0	0.0	3.0	15.0	21.0	24.0	13.0	0.0	0.0	2.0	0.0	0.0	0.0
17.559	0.0	0.0	0.0	0.0	0.0	3.0	15.0	21.0	23.0	16.0	0.0	1.0	6.0	0.0	0.0	0.0
17.588	0.0	0.0	0.0	0.0	0.0	4.0	16.0	20.0	23.0	18.0	0.0	4.0	9.0	0.0	0.0	0.0
17.62	0.0	0.0	0.0	0.0	0.0	4.0	17.0	22.0	25.0	20.0	0.0	5.0	10.0	0.0	0.0	0.0
17.648	0.0	0.0	0.0	0.0	0.0	4.0	16.0	22.0	26.0	20.0	0.0	5.0	10.0	0.0	0.0	0.0
17.685	0.0	0.0	0.0	0.0	0.0	5.0	17.0	24.0	27.0	22.0	0.0	6.0	11.0	0.0	0.0	0.0
17.71	0.0	0.0	0.0	0.0	0.0	5.0	17.0	25.0	29.0	23.0	0.0	6.0	11.0	0.0	0.0	0.0
17.739	0.0	0.0	0.0	0.0	0.0	5.0	18.0	26.0	30.0	24.0	0.0	6.0	11.0	0.0	0.0	0.0
17.768	0.0	0.0	0.0	0.0	0.0	5.0	18.0	27.0	31.0	24.0	0.0	6.0	11.0	0.0	0.0	0.0
17.798	0.0	0.0	0.0	0.0	0.0	5.0	19.0	28.0	32.0	25.0	0.0	4.0	10.0	0.0	0.0	0.0
17.828	0.0	0.0	0.0	0.0	0.0	5.0	19.0	29.0	32.0	25.0	0.0	3.0	9.0	0.0	0.0	0.0
17.858	0.0	0.0	0.0	0.0	0.0	5.0	21.0	31.0	34.0	23.0	0.0	2.0	7.0	0.0	0.0	0.0
17.888	0.0	0.0	0.0	0.0	0.0	6.0	22.0	33.0	34.0	20.0	0.0	1.0	5.0	0.0	0.0	0.0
17.918	0.0	0.0	0.0	0.0	0.0	7.0	24.0	35.0	35.0	18.0	0.0	0.0	3.0	0.0	0.0	0.0
17.951	0.0	1.0	1.0	0.0	0.0	8.0	27.0	36.0	35.0	15.0	0.0	0.0	2.0	0.0	0.0	0.0
17.978	0.0	2.0	2.0	0.0	0.0	12.0	30.0	40.0	34.0	12.0	0.0	0.0	0.0	0.0	0.0	0.0
18.008	0.0	3.0	3.0	1.0	0.0	14.0	33.0	41.0	34.0	9.0	0.0	0.0	0.0	0.0	0.0	0.0
18.036	0.0	3.0	3.0	1.0	0.0	14.0	33.0	41.0	34.0	9.0	0.0	0.0	0.0	0.0	0.0	0.0
18.066	5.0	5.0	5.0	2.0	0.0	19.0	36.0	43.0	33.0	3.0	0.0	0.0	0.0	0.0	0.0	0.0
18.096	7.0	7.0	6.0	3.0	0.0	21.0	36.0	43.0	32.0	1.0	0.0	0.0	0.0	0.0	0.0	0.0
18.127	10.0	7.0	7.0	3.0	0.0	22.0	36.0	40.0	28.0	0.0	0.0	0.0	0.0	0.0	0.0	0.0
18.158	10.0	9.0	7.0	3.0	0.0	20.0	32.0	33.0	21.0	0.0	0.0	0.0	0.0	0.0	0.0	0.0
18.187	10.0	9.0	5.0	1.0	0.0	16.0	19.0	19.0	13.0	0.0	0.0	0.0	0.0	0.0	0.0	0.0
18.218	7.0	7.0	1.0	0.0	0.0	11.0	8.0	10.0	7.0	0.0	0.0	0.0	0.0	0.0	0.0	0.0
18.247	3.0	2.0	0.0	0.0	0.0	4.0	0.0	2.0	2.0	0.0	0.0	0.0	0.0	0.0	0.0	0.0
18.277	0.0	0.0	0.0	0.0	0.0	0.0	0.0	0.0	0.0	0.0	0.0	0.0	0.0	0.0	0.0	0.0
18.307	0.0	0.0	0.0	0.0	0.0	0.0	0.0	0.0	0.0	0.0	0.0	0.0	0.0	0.0	0.0	0.0
18.34	0.0	0.0	0.0	0.0	0.0	0.0	0.0	0.0	0.0	0.0	0.0	0.0	0.0	0.0	0.0	0.0
18.365	0.0	0.0	0.0	0.0	0.0	0.0	0.0	0.0	0.0	0.0	0.0	0.0	0.0	0.0	0.0	0.0
18.401	0.0	0.0	0.0	0.0	0.0	0.0	0.0	0.0	0.0	0.0	0.0	0.0	0.0	0.0	0.0	0.0
18.425	0.0	0.0	0.0	0.0	0.0	0.0	0.0	0.0	0.0	0.0	0.0	0.0	0.0	0.0	0.0	0.0
18.455	0.0	0.0	0.0	0.0	0.0	0.0	0.0	0.0	0.0	0.0	0.0	0.0	0.0	0.0	0.0	0.0
18.485	0.0	0.0	0.0	0.0	0.0	0.0	0.0	0.0	0.0	0.0	0.0	0.0	0.0	0.0	0.0	0.0
18.516	0.0	0.0	0.0	0.0	0.0	0.0	0.0	0.0	0.0	0.0	0.0	0.0	0.0	0.0	0.0	0.0
18.544	0.0	0.0	0.0	0.0	0.0	0.0	0.0	0.0	0.0	0.0	0.0	0.0	0.0	0.0	0.0	0.0
18.574	0.0	0.0	0.0	0.0	0.0	0.0	0.0	0.0	0.0	0.0	0.0	0.0	0.0	0.0	0.0	0.0
18.607	0.0	0.0	0.0	0.0	0.0	0.0	0.0	0.0	0.0	0.0	0.0	0.0	0.0	0.0	0.0	0.0
18.639	0.0	0.0	0.0	0.0	0.0	0.0	0.0	0.0	0.0	0.0	0.0	0.0	0.0	0.0	0.0	0.0
18.666	0.0	0.0	0.0	0.0	0.0	0.0	0.0	0.0	0.0	0.0	0.0	0.0	0.0	0.0	0.0	0.0
18.694	0.0	0.0	0.0	0.0	0.0	0.0	0.0	0.0	0.0	0.0	0.0	0.0	0.0	0.0	0.0	0.0
18.724	0.0	0.0	0.0	0.0	0.0	0.0	0.0	0.0	0.0	0.0	0.0	0.0	0.0	0.0	0.0	0.0
18.754	0.0	0.0	0.0	0.0	0.0	0.0	0.0	0.0	0.0	0.0	0.0	0.0	0.0	0.0	0.0	0.0
18.784	0.0	0.0	0.0	0.0	0.0	0.0	0.0	0.0	0.0	0.0	0.0	0.0	0.0	0.0	0.0	0.0
18.813	0.0	0.0	0.0	0.0	0.0	0.0	0.0	0.0	0.0	0.0	0.0	0.0	0.0	0.0	0.0	0.0
18.845	0.0	0.0	0.0	0.0	0.0	0.0	0.0	0.0	0.0	0.0	0.0	0.0	0.0	0.0	0.0	0.0
18.874	0.0	0.0	0.0	0.0	0.0	0.0	0.0	0.0	0.0	0.0	0.0	0.0	0.0	0.0	0.0	0.0
18.906	0.0	0.0	0.0	0.0	0.0	0.0	4.0	5.0	3.0	0.0	0.0	0.0	0.0	0.0	0.0	0.0
18.933	0.0	0.0	0.0	0.0	0.0	5.0	12.0	16.0	14.0	1.0	0.0	0.0	0.0	0.0	0.0	0.0
18.963	0.0	0.0	0.0	0.0	0.0	5.0	12.0	17.0	16.0	4.0	0.0	0.0	0.0	0.0	0.0	0.0
18.993	0.0	0.0	0.0	0.0	0.0	4.0	12.0	16.0	17.0	7.0	0.0	0.0	0.0	0.0	0.0	0.0
19.023	0.0	0.0	0.0	0.0	0.0	4.0	11.0	16.0	17.0	9.0	0.0	0.0	2.0	0.0	0.0	0.0
