# Supplementary material for: Level-Ground and Stair Adaptation for Hip Exoskeletons Based on Continuous Locomotion Mode Perception
Source: Cyborg Bionic Syst. 2025 Apr 22;6:0248. doi: 10.34133/cbsystems.0248 (PMC12012296; doi:10.34133/cbsystems.0248)
Supplement: Supplementary 1 — Data files S1 to S61 [file cbsystems.0248.f1.zip › 14_HipAngle.csv]

time	angle
7.141	77.94000244140625
7.162	78.30000305175781
7.168	78.30000305175781
7.171	78.0999984741211
7.173	77.81999969482422
7.177	77.29000091552734
7.179	76.55000305175781
7.18	10.010000228881836
7.189	9.949999809265137
7.193	9.789999961853027
7.201	9.260000228881836
7.213	8.850000381469727
7.225	8.270000457763672
7.232	7.570000171661377
7.242	6.860000133514404
7.253	6.25
7.263	5.78000020980835
7.293	5.440000057220459
7.294	5.230000019073486
7.305	5.159999847412109
7.311	5.179999828338623
7.32	5.170000076293945
7.336	5.170000076293945
7.35	5.170000076293945
7.371	5.170000076293945
7.386	5.170000076293945
7.393	5.179999828338623
7.412	5.239999771118164
7.414	5.369999885559082
7.42	5.800000190734863
7.442	6.659999847412109
7.45	9.550000190734863
7.46	11.5
7.471	13.800000190734863
7.48	16.1200008392334
7.493	18.56999969482422
7.502	21.149999618530273
7.51	24.020000457763672
7.52	26.899999618530273
7.53	29.360000610351562
7.548	31.510000228881836
7.55	33.529998779296875
7.56	35.52000045776367
7.571	37.439998626708984
7.58	39.29999923706055
8.284	41.189998626708984
8.304	45.2599983215332
8.309	47.310001373291016
8.32	49.27000045776367
8.326	51.150001525878906
8.332	53.0
8.335	56.709999084472656
8.338	58.47999954223633
8.341	18.829999923706055
8.344	18.299999237060547
8.347	17.610000610351562
8.35	17.229999542236328
9.102	16.860000610351562
9.109	16.270000457763672
9.113	15.710000038146973
9.116	15.180000305175781
9.119	14.800000190734863
9.122	13.920000076293945
9.125	46.11000061035156
9.131	48.02000045776367
9.14	49.86000061035156
9.15	51.689998626708984
9.161	53.529998779296875
9.171	55.380001068115234
9.186	57.209999084472656
9.191	58.93000030517578
9.2	60.599998474121094
9.21	62.22999954223633
9.22	63.849998474121094
9.23	65.4800033569336
9.24	67.05000305175781
9.251	68.52999877929688
9.26	69.87999725341797
9.27	71.08999633789062
9.287	72.25
9.29	73.31999969482422
9.306	74.27999877929688
9.316	75.16999816894531
9.352	75.94999694824219
9.43	76.54000091552734
9.461	77.38999938964844
9.473	77.47000122070312
9.473	77.45999908447266
9.508	77.41000366210938
9.536	77.33999633789062
9.566	77.30000305175781
9.603	77.19000244140625
9.607	77.01000213623047
9.611	75.55000305175781
9.615	72.33000183105469
9.618	69.69000244140625
9.623	62.95000076293945
9.627	50.27000045776367
9.63	39.63999938964844
10.209	34.099998474121094
10.212	31.510000228881836
10.216	27.979999542236328
10.22	25.65999984741211
10.223	24.190000534057617
10.226	23.809999465942383
10.226	23.610000610351562
10.233	7.619999885559082
10.237	6.039999961853027
10.24	5.25
10.251	4.610000133514404
10.26	4.110000133514404
10.27	3.740000009536743
10.28	3.5
10.292	3.4000000953674316
10.3	3.450000047683716
10.31	3.450000047683716
10.32	3.440000057220459
10.33	3.450000047683716
10.34	3.4600000381469727
10.35	3.4700000286102295
10.361	3.490000009536743
10.371	3.609999895095825
10.38	3.8399999141693115
10.39	4.25
10.404	4.909999847412109
10.454	5.909999847412109
10.458	7.309999942779541
10.46	9.079999923706055
10.463	11.180000305175781
10.48	16.420000076293945
10.491	22.079999923706055
10.494	25.40999984741211
10.514	28.809999465942383
10.531	31.90999984741211
10.547	34.5099983215332
10.554	36.619998931884766
10.579	38.36000061035156
10.592	40.0099983215332
10.604	41.79999923706055
10.609	46.150001525878906
10.622	50.869998931884766
10.631	55.43000030517578
10.654	59.52000045776367
10.675	63.380001068115234
10.683	67.22000122070312
10.701	69.04000091552734
10.795	70.76000213623047
10.797	72.47000122070312
10.804	74.16999816894531
10.805	75.83000183105469
10.813	77.4000015258789
10.817	80.08999633789062
10.825	81.26000213623047
10.831	82.29000091552734
10.834	84.08999633789062
10.837	85.44999694824219
10.843	86.27999877929688
10.852	86.5999984741211
10.86	86.77999877929688
10.873	86.72000122070312
10.88	86.68000030517578
10.89	86.58000183105469
10.905	86.33000183105469
10.91	85.91999816894531
10.934	85.31999969482422
10.943	83.83000183105469
10.95	82.95999908447266
10.966	81.98999786376953
10.97	81.0199966430664
10.983	80.05000305175781
10.997	79.0199966430664
11.004	77.77999877929688
11.012	75.06999969482422
11.031	71.66999816894531
11.032	68.48999786376953
11.041	65.5
11.053	62.9900016784668
11.061	61.20000076293945
11.07	60.0
11.08	58.970001220703125
11.093	57.93000030517578
11.101	56.77000045776367
11.11	55.43000030517578
11.121	53.869998931884766
11.133	52.189998626708984
11.141	50.650001525878906
11.151	49.63999938964844
11.161	49.040000915527344
11.17	48.470001220703125
11.181	47.88999938964844
11.191	47.16999816894531
11.201	46.15999984741211
11.211	45.040000915527344
11.221	44.0
11.234	43.189998626708984
11.24	42.439998626708984
11.25	41.7599983215332
11.26	40.95000076293945
11.271	40.06999969482422
11.281	39.13999938964844
11.29	38.150001525878906
11.301	37.130001068115234
11.31	36.119998931884766
11.32	35.040000915527344
11.34	34.0099983215332
11.345	32.959999084472656
11.35	32.0
11.36	31.040000915527344
11.37	30.149999618530273
11.381	29.209999084472656
11.39	28.350000381469727
11.4	27.579999923706055
11.41	27.040000915527344
11.421	26.790000915527344
11.431	26.520000457763672
11.44	25.8700008392334
11.45	24.920000076293945
11.463	23.760000228881836
11.472	22.59000015258789
11.481	21.540000915527344
11.491	20.709999084472656
11.501	19.989999771118164
11.51	19.43000030517578
11.52	19.010000228881836
11.532	18.510000228881836
11.542	17.940000534057617
11.551	17.43000030517578
11.56	16.959999084472656
11.57	16.3799991607666
11.581	15.8100004196167
11.59	15.359999656677246
11.603	14.869999885559082
11.611	14.300000190734863
11.62	13.770000457763672
11.63	13.380000114440918
11.643	13.0
11.65	12.550000190734863
11.661	12.15999984741211
11.671	11.9399995803833
11.681	11.880000114440918
11.69	11.850000381469727
11.702	11.819999694824219
11.71	11.75
11.721	11.520000457763672
11.731	11.100000381469727
11.747	10.430000305175781
11.75	9.59000015258789
11.761	8.510000228881836
11.77	7.320000171661377
11.782	6.150000095367432
11.792	5.199999809265137
11.8	4.420000076293945
11.81	3.930000066757202
11.821	3.609999895095825
11.831	3.309999942779541
11.85	3.059999942779541
11.86	2.890000104904175
11.87	2.859999895095825
11.88	2.759999990463257
11.89	2.7300000190734863
11.9	2.740000009536743
11.911	2.740000009536743
11.921	2.809999942779541
11.93	2.9000000953674316
11.942	3.190000057220459
11.952	3.75
11.96	4.639999866485596
11.971	5.829999923706055
11.983	7.519999980926514
11.99	9.850000381469727
12.0	12.430000305175781
12.012	15.069999694824219
12.021	17.459999084472656
12.031	19.75
12.04	22.139999389648438
12.053	24.639999389648438
12.06	27.1299991607666
12.07	29.549999237060547
12.08	31.989999771118164
12.09	34.560001373291016
12.1	37.06999969482422
12.11	39.38999938964844
12.12	41.630001068115234
12.13	43.88999938964844
12.14	46.130001068115234
12.158	48.27000045776367
12.166	50.310001373291016
12.17	52.36000061035156
12.181	54.459999084472656
12.194	56.58000183105469
12.2	58.63999938964844
12.21	60.61000061035156
12.22	62.56999969482422
12.23	64.54000091552734
12.24	66.51000213623047
12.259	68.38999938964844
12.262	70.1500015258789
12.27	71.83999633789062
12.281	73.4800033569336
12.29	75.08999633789062
12.3	76.66999816894531
12.31	78.12000274658203
12.321	79.44999694824219
12.333	80.6500015258789
12.34	81.70999908447266
12.351	82.62000274658203
12.36	83.43000030517578
12.37	84.05000305175781
12.38	84.56999969482422
12.391	84.95999908447266
12.4	85.06999969482422
12.41	85.05999755859375
12.422	85.05000305175781
12.43	84.9800033569336
12.44	84.80000305175781
12.451	84.58999633789062
12.464	84.33000183105469
12.47	83.79000091552734
12.482	82.91999816894531
12.49	81.86000061035156
12.5	80.05000305175781
12.512	77.08000183105469
12.521	73.79000091552734
12.53	70.76000213623047
12.54	68.19999694824219
12.55	66.12000274658203
12.565	64.58000183105469
12.573	63.38999938964844
12.581	62.310001373291016
12.592	61.16999816894531
12.6	59.88999938964844
12.61	58.349998474121094
12.62	56.560001373291016
12.63	54.599998474121094
12.641	52.75
12.65	51.189998626708984
12.666	49.849998474121094
12.67	48.869998931884766
12.68	48.5
12.69	48.619998931884766
12.701	48.599998474121094
12.71	48.310001373291016
12.722	47.810001373291016
12.73	46.810001373291016
12.741	45.349998474121094
12.752	43.630001068115234
12.761	42.04999923706055
12.77	40.81999969482422
12.782	39.939998626708984
12.793	39.220001220703125
12.8	38.560001373291016
12.812	37.9900016784668
12.821	37.29999923706055
12.83	36.540000915527344
12.842	35.75
12.85	34.810001373291016
12.86	33.869998931884766
12.873	32.880001068115234
12.882	31.959999084472656
12.89	31.040000915527344
12.9	30.209999084472656
12.91	29.350000381469727
12.921	28.549999237060547
12.932	27.700000762939453
12.94	26.860000610351562
12.95	26.049999237060547
12.961	25.190000534057617
12.975	24.440000534057617
12.981	23.68000030517578
12.991	23.079999923706055
13.0	22.65999984741211
13.01	22.219999313354492
13.021	21.690000534057617
13.03	21.139999389648438
13.04	20.559999465942383
13.05	19.8700008392334
13.06	19.260000228881836
13.075	18.739999771118164
13.08	18.219999313354492
13.09	17.780000686645508
13.1	17.459999084472656
13.112	17.149999618530273
13.12	16.700000762939453
13.13	16.15999984741211
13.14	15.670000076293945
13.15	15.319999694824219
13.16	14.930000305175781
13.181	14.4399995803833
13.184	13.979999542236328
13.19	13.65999984741211
13.2	13.4399995803833
13.21	13.1899995803833
13.22	12.800000190734863
13.23	12.369999885559082
13.24	12.029999732971191
13.25	11.880000114440918
13.26	11.859999656677246
13.27	11.84000015258789
13.28	11.800000190734863
13.291	11.6899995803833
13.3	11.430000305175781
13.31	10.890000343322754
13.32	10.039999961853027
13.33	9.140000343322754
13.342	8.279999732971191
13.35	7.739999771118164
13.362	7.46999979019165
13.37	7.289999961853027
13.388	7.21999979019165
13.39	7.21999979019165
13.401	7.21999979019165
13.411	7.230000019073486
13.42	7.239999771118164
13.431	7.269999980926514
13.44	7.420000076293945
13.45	7.75
13.461	8.460000038146973
13.47	9.40999984741211
13.48	10.4399995803833
13.49	11.59000015258789
13.5	13.350000381469727
13.51	15.510000228881836
13.522	17.719999313354492
13.53	19.6299991607666
13.54	21.469999313354492
13.55	23.450000762939453
13.589	25.510000228881836
13.59	27.5
13.605	29.399999618530273
13.607	31.290000915527344
13.61	33.29999923706055
13.628	35.41999816894531
13.649	37.52000045776367
13.655	41.400001525878906
13.667	45.31999969482422
13.67	47.31999969482422
13.7	49.2599983215332
13.704	53.13999938964844
13.71	55.11000061035156
13.725	57.04999923706055
13.73	58.880001068115234
13.74	60.630001068115234
13.752	62.38999938964844
13.766	64.12999725341797
13.77	65.88999938964844
13.803	67.61000061035156
13.807	70.83999633789062
13.831	72.4000015258789
13.835	73.93000030517578
13.841	76.91999816894531
13.87	78.27999877929688
13.877	79.55000305175781
13.882	80.70999908447266
13.905	81.75
13.907	82.66999816894531
13.915	83.51000213623047
13.918	84.19999694824219
13.925	84.80999755859375
13.933	85.2300033569336
13.947	85.41000366210938
13.951	85.55999755859375
13.965	85.62999725341797
13.972	85.61000061035156
13.983	85.58000183105469
13.999	85.5199966430664
14.003	85.33000183105469
14.017	84.94000244140625
14.023	84.41999816894531
14.03	83.86000061035156
14.04	83.08000183105469
14.05	82.13999938964844
14.06	81.19999694824219
14.072	80.25
14.08	79.29000091552734
14.091	78.2699966430664
14.101	76.45999908447266
14.11	73.41000366210938
14.12	70.30999755859375
14.13	67.45999908447266
14.141	64.81999969482422
14.151	62.63999938964844
14.162	61.0
14.17	59.689998626708984
14.181	58.459999084472656
14.191	57.189998626708984
14.201	55.88999938964844
14.211	54.540000915527344
14.22	53.08000183105469
14.232	51.68000030517578
14.246	50.779998779296875
14.254	50.43000030517578
14.26	50.349998474121094
14.271	50.220001220703125
14.28	49.959999084472656
14.29	49.279998779296875
14.307	48.029998779296875
14.314	46.439998626708984
14.321	44.77000045776367
14.331	43.36000061035156
14.34	42.310001373291016
14.35	41.63999938964844
14.361	41.09000015258789
14.37	40.56999969482422
14.38	40.130001068115234
14.391	39.63999938964844
14.4	38.970001220703125
14.411	38.2400016784668
14.421	37.439998626708984
14.433	36.54999923706055
14.44	35.689998626708984
14.451	34.77000045776367
14.46	33.95000076293945
14.47	33.119998931884766
14.48	32.40999984741211
14.491	31.75
14.503	31.059999465942383
14.512	30.459999084472656
14.52	29.809999465942383
14.53	29.06999969482422
14.54	28.399999618530273
14.55	27.639999389648438
14.56	26.90999984741211
14.572	26.309999465942383
14.58	25.770000457763672
14.59	25.399999618530273
14.601	25.1299991607666
14.615	24.809999465942383
14.62	24.229999542236328
14.63	23.420000076293945
14.64	22.639999389648438
14.65	21.889999389648438
14.66	21.25
14.67	20.799999237060547
14.68	20.329999923706055
14.69	19.860000610351562
14.701	19.469999313354492
14.713	19.18000030517578
14.722	18.8700008392334
14.73	18.420000076293945
14.74	17.940000534057617
14.752	17.559999465942383
14.76	17.270000457763672
14.77	16.93000030517578
14.78	16.510000228881836
14.792	16.110000610351562
14.801	15.819999694824219
14.819	15.65999984741211
14.825	15.529999732971191
14.83	15.3100004196167
14.842	14.880000114440918
14.85	14.279999732971191
14.86	13.75
14.87	13.380000114440918
14.88	13.039999961853027
14.89	12.600000381469727
14.899	12.170000076293945
14.913	11.789999961853027
14.92	11.4399995803833
14.931	10.859999656677246
14.94	9.90999984741211
14.95	8.729999542236328
14.962	7.440000057220459
14.97	6.239999771118164
14.983	5.300000190734863
14.993	4.590000152587891
15.0	4.260000228881836
15.01	4.28000020980835
15.021	4.369999885559082
15.03	4.599999904632568
15.04	5.070000171661377
15.052	6.360000133514404
15.06	8.149999618530273
15.07	10.0
15.083	11.6899995803833
15.09	13.40999984741211
15.1	15.239999771118164
15.11	17.149999618530273
15.122	18.959999084472656
15.13	20.719999313354492
15.141	22.559999465942383
15.15	24.520000457763672
15.16	26.56999969482422
15.17	28.6200008392334
15.18	30.600000381469727
15.19	32.61000061035156
15.2	34.65999984741211
15.21	36.72999954223633
15.231	38.7400016784668
15.232	40.689998626708984
15.241	42.70000076293945
15.252	44.779998779296875
15.26	46.869998931884766
15.27	48.900001525878906
15.28	50.849998474121094
15.293	52.79999923706055
15.3	54.7599983215332
15.311	56.68000030517578
15.329	58.5099983215332
15.331	60.25
15.34	61.970001220703125
15.351	63.68000030517578
15.36	65.4000015258789
15.37	67.0999984741211
15.38	68.76000213623047
15.391	70.37000274658203
15.4	71.94999694824219
15.41	73.51000213623047
15.42	75.0199966430664
15.432	76.52999877929688
15.44	77.94999694824219
15.45	79.27999877929688
15.46	80.5199966430664
15.47	81.6500015258789
15.482	82.62999725341797
15.492	83.51000213623047
15.5	84.2300033569336
15.51	84.87999725341797
15.52	85.33000183105469
15.534	85.62999725341797
15.541	85.88999938964844
15.55	86.0
15.56	86.0199966430664
15.571	85.98999786376953
15.58	85.87999725341797
15.59	85.69999694824219
15.6	85.44000244140625
15.61	84.9800033569336
15.62	84.33000183105469
15.635	83.61000061035156
15.64	82.69000244140625
15.65	81.72000122070312
15.66	80.75
15.671	79.86000061035156
15.68	78.91000366210938
15.69	77.95999908447266
15.7	76.94000244140625
15.711	75.76000213623047
15.721	73.16999816894531
15.731	70.08000183105469
15.741	67.11000061035156
15.75	64.25
15.76	61.939998626708984
15.77	60.2599983215332
15.78	59.220001220703125
15.79	58.52000045776367
15.8	57.83000183105469
15.811	57.209999084472656
15.821	56.4900016784668
15.83	55.63999938964844
15.842	54.97999954223633
15.851	54.27000045776367
15.86	53.47999954223633
15.87	52.619998931884766
15.88	51.619998931884766
15.89	50.4900016784668
15.9	49.29999923706055
15.91	48.130001068115234
15.92	47.06999969482422
15.931	46.11000061035156
15.943	45.349998474121094
15.951	44.599998474121094
15.96	43.959999084472656
16.002	43.36000061035156
16.005	42.90999984741211
16.009	42.7599983215332
16.016	42.68000030517578
16.02	42.439998626708984
16.03	42.099998474121094
16.047	41.68000030517578
16.05	41.20000076293945
16.06	40.650001525878906
16.07	39.95000076293945
16.081	39.060001373291016
16.09	38.02000045776367
16.1	36.90999984741211
16.11	35.79999923706055
16.121	34.779998779296875
16.131	33.90999984741211
16.149	33.16999816894531
16.152	32.5099983215332
16.16	31.889999389648438
16.17	31.229999542236328
16.18	30.520000457763672
16.19	29.729999542236328
16.204	28.899999618530273
16.213	28.030000686645508
16.224	27.139999389648438
16.23	26.260000228881836
16.24	25.40999984741211
16.251	24.610000610351562
16.261	23.8700008392334
16.27	23.15999984741211
16.281	22.510000228881836
16.29	21.899999618530273
16.3	21.31999969482422
16.312	20.770000457763672
16.32	20.209999084472656
16.338	19.639999389648438
16.34	19.06999969482422
16.355	18.510000228881836
16.36	17.950000762939453
16.37	17.40999984741211
16.38	16.850000381469727
16.39	16.280000686645508
16.403	15.680000305175781
16.411	15.079999923706055
16.443	14.479999542236328
16.462	13.869999885559082
16.465	12.680000305175781
16.47	11.529999732971191
16.482	10.949999809265137
16.49	10.399999618530273
16.501	9.880000114440918
16.511	9.399999618530273
16.521	8.989999771118164
16.53	8.670000076293945
16.541	8.380000114440918
16.561	8.140000343322754
16.572	7.809999942779541
16.58	7.679999828338623
16.59	7.599999904632568
16.6	7.619999885559082
16.61	7.650000095367432
16.622	7.659999847412109
16.631	7.679999828338623
16.64	7.829999923706055
16.65	8.239999771118164
16.661	8.979999542236328
16.67	10.020000457763672
16.681	11.350000381469727
16.691	12.960000038146973
16.7	14.850000381469727
16.711	16.920000076293945
16.723	18.920000076293945
16.731	21.049999237060547
16.741	23.530000686645508
16.751	26.239999771118164
16.768	28.760000228881836
16.771	30.889999389648438
16.781	32.7400016784668
16.79	34.439998626708984
16.801	36.04999923706055
16.811	37.599998474121094
16.82	39.119998931884766
16.83	40.709999084472656
16.841	42.41999816894531
16.85	44.20000076293945
16.864	46.029998779296875
16.871	47.81999969482422
16.88	49.52000045776367
16.897	51.189998626708984
16.9	52.84000015258789
16.91	54.52000045776367
16.92	56.15999984741211
16.931	57.720001220703125
16.94	59.18000030517578
16.95	60.560001373291016
16.968	61.88999938964844
16.97	63.099998474121094
16.98	64.30999755859375
16.991	65.45999908447266
17.0	66.55000305175781
17.01	67.55999755859375
17.021	68.47000122070312
17.03	69.2699966430664
17.04	69.95999908447266
17.051	70.45999908447266
17.06	70.9000015258789
17.071	71.30000305175781
17.081	71.62999725341797
17.09	71.7300033569336
17.1	71.69999694824219
17.11	71.69000244140625
17.12	71.66000366210938
17.131	71.55000305175781
17.141	71.3499984741211
17.15	71.16999816894531
17.16	70.91999816894531
17.175	70.48999786376953
17.18	69.9000015258789
17.19	69.12000274658203
17.201	68.26000213623047
17.21	67.20999908447266
17.22	65.95999908447266
17.232	63.220001220703125
17.24	59.97999954223633
17.251	56.81999969482422
17.26	53.7400016784668
17.278	51.150001525878906
17.28	49.15999984741211
17.29	47.529998779296875
17.3	46.060001373291016
17.31	44.59000015258789
17.32	42.88999938964844
17.33	40.95000076293945
17.34	38.779998779296875
17.35	36.369998931884766
17.36	33.939998626708984
17.384	31.729999542236328
17.39	28.239999771118164
17.4	26.850000381469727
17.41	25.709999084472656
17.42	24.829999923706055
17.43	24.170000076293945
17.44	23.68000030517578
17.45	23.309999465942383
17.46	23.049999237060547
17.471	22.760000228881836
17.48	22.350000381469727
17.491	21.899999618530273
17.5	21.399999618530273
17.51	20.93000030517578
17.52	20.489999771118164
17.53	20.079999923706055
17.542	19.6299991607666
17.55	19.09000015258789
17.56	18.510000228881836
17.57	17.969999313354492
17.582	17.520000457763672
17.59	17.15999984741211
17.6	16.860000610351562
17.61	16.610000610351562
17.62	16.329999923706055
17.63	15.979999542236328
17.642	15.59000015258789
17.651	15.1899995803833
17.659	14.75
17.67	14.34000015258789
17.684	13.920000076293945
17.691	13.529999732971191
17.701	13.15999984741211
17.71	12.789999961853027
17.72	12.399999618530273
17.731	11.989999771118164
17.74	11.550000190734863
17.75	11.100000381469727
17.76	10.670000076293945
17.77	10.239999771118164
17.788	9.859999656677246
17.792	9.510000228881836
17.801	9.15999984741211
17.81	8.859999656677246
17.82	8.569999694824219
17.83	8.239999771118164
17.842	7.920000076293945
17.85	7.599999904632568
17.86	7.289999961853027
17.87	7.039999961853027
17.891	6.860000133514404
17.894	6.75
17.9	6.619999885559082
17.91	6.489999771118164
17.92	6.369999885559082
17.93	6.210000038146973
17.941	6.050000190734863
17.951	5.880000114440918
17.961	5.599999904632568
17.97	5.079999923706055
17.98	4.309999942779541
17.991	3.4200000762939453
18.0	2.5799999237060547
18.01	1.8899999856948853
18.02	1.340000033378601
18.03	0.9399999976158142
18.04	0.6600000262260437
18.052	0.5099999904632568
18.06	0.47999998927116394
18.071	0.49000000953674316
18.08	0.5
18.096	0.5
18.103	0.5299999713897705
18.113	0.6100000143051147
18.121	0.6600000262260437
18.131	0.7300000190734863
18.14	0.9900000095367432
18.151	1.5299999713897705
18.16	2.390000104904175
18.17	3.5399999618530273
18.18	4.96999979019165
18.198	6.630000114440918
18.2	8.449999809265137
18.21	10.390000343322754
18.22	12.34000015258789
18.23	14.609999656677246
18.24	17.149999618530273
18.25	19.760000228881836
18.26	22.3799991607666
18.27	24.84000015258789
18.281	27.020000457763672
18.301	28.950000762939453
18.311	32.540000915527344
18.339	34.380001068115234
18.343	36.290000915527344
18.352	40.11000061035156
18.36	42.04999923706055
18.37	44.040000915527344
18.38	46.04999923706055
18.39	48.0
18.401	49.849998474121094
18.41	51.689998626708984
18.42	53.56999969482422
18.43	55.459999084472656
18.44	57.29999923706055
18.452	59.0099983215332
18.464	60.61000061035156
18.47	62.16999816894531
18.482	63.630001068115234
18.49	65.0999984741211
18.505	66.51000213623047
18.515	67.80999755859375
18.52	69.01000213623047
18.53	70.0999984741211
18.54	71.05000305175781
18.55	71.94000244140625
18.56	72.66000366210938
18.572	73.33999633789062
18.581	73.9000015258789
18.59	74.33999633789062
18.607	74.7699966430664
18.611	75.18000030517578
18.62	75.44999694824219
18.631	75.41999816894531
18.642	75.37000274658203
18.65	75.2699966430664
18.66	75.08000183105469
18.67	74.81999969482422
18.68	74.37000274658203
18.69	73.69000244140625
18.7	72.79000091552734
18.71	71.76000213623047
18.72	70.5999984741211
18.733	68.68000030517578
18.741	65.5199966430664
18.753	62.150001525878906
18.761	59.08000183105469
18.771	56.279998779296875
18.78	53.869998931884766
18.79	52.0
18.8	50.47999954223633
18.811	49.119998931884766
18.821	47.65999984741211
18.832	45.86000061035156
18.856	43.72999954223633
18.865	41.380001068115234
18.871	38.9900016784668
18.884	36.619998931884766
18.891	32.70000076293945
18.904	31.389999389648438
18.923	30.3799991607666
18.924	29.59000015258789
18.931	28.950000762939453
18.941	28.440000534057617
18.951	28.040000915527344
18.965	27.700000762939453
18.97	27.329999923706055
18.981	26.889999389648438
18.991	26.34000015258789
19.0	25.670000076293945
19.018	24.920000076293945
19.02	24.1200008392334
19.033	23.3700008392334
19.041	22.700000762939453
19.05	22.139999389648438
