# Supplementary material for: Level-Ground and Stair Adaptation for Hip Exoskeletons Based on Continuous Locomotion Mode Perception
Source: Cyborg Bionic Syst. 2025 Apr 22;6:0248. doi: 10.34133/cbsystems.0248 (PMC12012296; doi:10.34133/cbsystems.0248)
Supplement: Supplementary 1 — Data files S1 to S61 [file cbsystems.0248.f1.zip › 14_LocomotionMode.csv]

time	lm
6.454	0
6.678	0
6.726	0
6.808	0
6.91	0
7.008	0
7.122	0
7.22	0
7.308	0
7.417	0
7.47	0
7.57	0
7.667	0
7.771	0
7.881	0
7.965	0
8.064	0
8.126	0
8.332	0
8.43	0
8.53	0
8.637	0
8.73	0
8.794	0
8.996	0
9.096	0
9.199	0
9.299	0
9.417	0
9.497	0
9.576	0
9.696	0
9.777	0
9.883	0
9.968	0
10.067	0
10.121	0
10.234	0
10.335	0
10.441	1
10.523	1
10.614	1
10.691	1
10.806	1
10.892	1
10.986	1
11.096	1
11.195	1
11.251	1
11.357	1
11.447	1
11.594	1
11.668	1
11.776	1
11.841	1
11.946	1
12.048	1
12.127	1
12.226	1
12.325	1
12.426	1
12.512	1
12.594	1
12.692	1
12.797	1
12.911	1
12.995	1
13.107	1
13.209	1
13.265	1
13.369	1
13.474	1
13.667	1
13.769	1
13.838	1
13.953	1
14.033	1
14.143	1
14.258	1
14.345	1
14.412	1
14.521	1
14.604	1
14.706	1
14.807	1
14.916	1
15.006	1
15.076	1
15.175	1
15.268	1
15.373	1
15.472	1
15.574	1
15.635	1
15.837	1
15.938	0
16.036	0
16.135	0
16.202	0
16.329	0
16.396	0
16.498	0
16.595	0
16.703	0
16.795	0
16.902	0
16.963	0
17.163	0
17.365	0
17.469	0
17.592	0
17.643	0
17.738	0
17.84	0
17.943	0
18.038	0
18.135	0
18.239	0
18.31	0
18.402	0
18.506	0
18.617	0
18.711	0
18.894	0
18.994	0
