# Supplementary material for: Level-Ground and Stair Adaptation for Hip Exoskeletons Based on Continuous Locomotion Mode Perception
Source: Cyborg Bionic Syst. 2025 Apr 22;6:0248. doi: 10.34133/cbsystems.0248 (PMC12012296; doi:10.34133/cbsystems.0248)
Supplement: Supplementary 1 — Data files S1 to S61 [file cbsystems.0248.f1.zip › 15_FootPress.csv]

time	press1	press2	press3	press4	press5	press6	press7	press8	press9	press10	press11	press12	press13	press14	press15	press16
6.418	0.0	0.0	0.0	0.0	0.0	0.0	0.0	0.0	0.0	0.0	0.0	0.0	0.0	0.0	0.0	0.0
6.445	0.0	0.0	0.0	0.0	0.0	0.0	0.0	0.0	0.0	0.0	0.0	0.0	0.0	0.0	0.0	0.0
6.477	0.0	0.0	0.0	0.0	0.0	0.0	0.0	0.0	0.0	0.0	0.0	0.0	0.0	0.0	0.0	0.0
6.507	0.0	0.0	0.0	0.0	0.0	0.0	0.0	0.0	0.0	0.0	0.0	0.0	0.0	0.0	0.0	0.0
6.539	0.0	0.0	0.0	0.0	0.0	0.0	0.0	0.0	0.0	0.0	0.0	0.0	0.0	0.0	0.0	0.0
6.572	0.0	0.0	0.0	0.0	0.0	0.0	0.0	0.0	0.0	0.0	0.0	0.0	0.0	0.0	0.0	0.0
6.599	0.0	0.0	0.0	0.0	0.0	0.0	0.0	0.0	0.0	0.0	0.0	0.0	0.0	0.0	0.0	0.0
6.631	0.0	0.0	0.0	0.0	0.0	0.0	0.0	0.0	0.0	0.0	0.0	0.0	0.0	0.0	0.0	0.0
6.656	0.0	0.0	0.0	0.0	0.0	0.0	0.0	0.0	0.0	0.0	0.0	0.0	0.0	0.0	0.0	0.0
6.688	0.0	0.0	0.0	0.0	0.0	0.0	0.0	0.0	0.0	0.0	0.0	0.0	0.0	0.0	0.0	0.0
6.715	0.0	0.0	0.0	0.0	0.0	0.0	2.0	5.0	5.0	0.0	0.0	0.0	0.0	0.0	0.0	0.0
6.744	0.0	0.0	0.0	0.0	0.0	0.0	2.0	7.0	8.0	4.0	0.0	0.0	0.0	0.0	0.0	0.0
6.783	0.0	0.0	0.0	0.0	0.0	0.0	1.0	4.0	5.0	6.0	0.0	4.0	6.0	3.0	10.0	7.0
6.804	0.0	0.0	0.0	0.0	0.0	0.0	0.0	4.0	6.0	5.0	0.0	7.0	8.0	8.0	16.0	10.0
6.833	0.0	0.0	0.0	0.0	0.0	0.0	0.0	3.0	7.0	6.0	2.0	11.0	12.0	13.0	26.0	16.0
6.865	0.0	0.0	0.0	0.0	0.0	0.0	0.0	2.0	6.0	6.0	4.0	13.0	14.0	17.0	33.0	21.0
6.893	0.0	0.0	0.0	0.0	0.0	0.0	0.0	0.0	4.0	5.0	4.0	11.0	11.0	20.0	37.0	24.0
6.923	0.0	0.0	0.0	0.0	0.0	0.0	0.0	0.0	3.0	3.0	4.0	11.0	10.0	21.0	37.0	26.0
6.953	0.0	0.0	0.0	0.0	0.0	0.0	0.0	0.0	2.0	4.0	4.0	11.0	10.0	20.0	36.0	25.0
6.983	0.0	0.0	0.0	0.0	0.0	0.0	0.0	0.0	2.0	4.0	4.0	11.0	11.0	19.0	36.0	25.0
7.022	0.0	0.0	0.0	0.0	0.0	0.0	0.0	0.0	3.0	5.0	3.0	11.0	12.0	18.0	35.0	25.0
7.041	0.0	0.0	0.0	0.0	0.0	0.0	0.0	0.0	3.0	5.0	3.0	11.0	13.0	17.0	34.0	24.0
7.072	0.0	0.0	0.0	0.0	0.0	0.0	0.0	1.0	4.0	6.0	3.0	12.0	13.0	16.0	32.0	23.0
7.102	0.0	0.0	0.0	0.0	0.0	0.0	0.0	2.0	5.0	6.0	3.0	13.0	14.0	15.0	30.0	22.0
7.132	0.0	0.0	0.0	0.0	0.0	0.0	0.0	3.0	5.0	7.0	3.0	13.0	14.0	13.0	28.0	19.0
7.163	0.0	0.0	0.0	0.0	0.0	0.0	0.0	5.0	6.0	8.0	3.0	13.0	15.0	11.0	25.0	17.0
7.192	0.0	0.0	0.0	0.0	0.0	0.0	2.0	7.0	9.0	10.0	3.0	12.0	14.0	8.0	20.0	13.0
7.223	0.0	0.0	0.0	0.0	0.0	0.0	5.0	11.0	11.0	12.0	3.0	11.0	13.0	6.0	16.0	10.0
7.252	0.0	0.0	0.0	0.0	0.0	1.0	8.0	15.0	14.0	15.0	2.0	9.0	11.0	3.0	12.0	7.0
7.282	0.0	0.0	0.0	0.0	0.0	2.0	12.0	19.0	17.0	17.0	0.0	5.0	9.0	0.0	5.0	2.0
7.315	0.0	0.0	0.0	0.0	0.0	5.0	17.0	25.0	21.0	17.0	0.0	3.0	6.0	0.0	1.0	0.0
7.341	0.0	2.0	2.0	1.0	0.0	9.0	24.0	31.0	24.0	16.0	0.0	0.0	3.0	0.0	0.0	0.0
7.37	0.0	3.0	3.0	2.0	0.0	11.0	25.0	33.0	25.0	12.0	0.0	0.0	1.0	0.0	0.0	0.0
7.401	0.0	6.0	5.0	2.0	0.0	15.0	26.0	33.0	24.0	2.0	0.0	0.0	0.0	0.0	0.0	0.0
7.431	11.0	7.0	5.0	2.0	0.0	13.0	20.0	25.0	18.0	0.0	0.0	0.0	0.0	0.0	0.0	0.0
7.466	11.0	7.0	2.0	0.0	0.0	11.0	7.0	9.0	10.0	0.0	0.0	0.0	0.0	0.0	0.0	0.0
7.493	5.0	2.0	0.0	0.0	0.0	3.0	0.0	0.0	3.0	0.0	0.0	0.0	0.0	0.0	0.0	0.0
7.52	0.0	0.0	0.0	0.0	0.0	0.0	0.0	0.0	0.0	0.0	0.0	0.0	0.0	0.0	0.0	0.0
7.556	0.0	0.0	0.0	0.0	0.0	0.0	0.0	0.0	0.0	0.0	0.0	0.0	0.0	0.0	0.0	0.0
7.583	0.0	0.0	0.0	0.0	0.0	0.0	0.0	0.0	0.0	0.0	0.0	0.0	0.0	0.0	0.0	0.0
7.614	0.0	0.0	0.0	0.0	0.0	0.0	0.0	0.0	0.0	0.0	0.0	0.0	0.0	0.0	0.0	0.0
7.642	0.0	0.0	0.0	0.0	0.0	0.0	0.0	0.0	0.0	0.0	0.0	0.0	0.0	0.0	0.0	0.0
7.677	0.0	0.0	0.0	0.0	0.0	0.0	0.0	0.0	0.0	0.0	0.0	0.0	0.0	0.0	0.0	0.0
7.7	0.0	0.0	0.0	0.0	0.0	0.0	0.0	0.0	0.0	0.0	0.0	0.0	0.0	0.0	0.0	0.0
7.739	0.0	0.0	0.0	0.0	0.0	0.0	0.0	0.0	0.0	0.0	0.0	0.0	0.0	0.0	0.0	0.0
7.761	0.0	0.0	0.0	0.0	0.0	0.0	0.0	0.0	0.0	0.0	0.0	0.0	0.0	0.0	0.0	0.0
7.8	0.0	0.0	0.0	0.0	0.0	0.0	0.0	0.0	0.0	0.0	0.0	0.0	0.0	0.0	0.0	0.0
7.82	0.0	0.0	0.0	0.0	0.0	0.0	0.0	0.0	0.0	0.0	0.0	0.0	0.0	0.0	0.0	0.0
7.859	0.0	0.0	0.0	0.0	0.0	0.0	0.0	0.0	0.0	0.0	0.0	0.0	0.0	0.0	0.0	0.0
7.879	0.0	0.0	0.0	0.0	0.0	0.0	0.0	0.0	0.0	0.0	0.0	0.0	0.0	0.0	0.0	0.0
7.921	0.0	0.0	0.0	0.0	0.0	0.0	0.0	0.0	0.0	0.0	0.0	0.0	0.0	0.0	0.0	0.0
7.948	0.0	0.0	0.0	0.0	0.0	0.0	0.0	0.0	0.0	0.0	0.0	0.0	0.0	0.0	0.0	0.0
7.977	0.0	0.0	0.0	0.0	0.0	0.0	0.0	0.0	0.0	0.0	0.0	0.0	0.0	0.0	0.0	0.0
8.001	0.0	0.0	0.0	0.0	0.0	0.0	0.0	0.0	0.0	0.0	0.0	0.0	0.0	0.0	0.0	0.0
8.03	0.0	0.0	0.0	0.0	0.0	0.0	0.0	0.0	0.0	0.0	0.0	0.0	0.0	0.0	0.0	0.0
8.064	0.0	0.0	0.0	0.0	0.0	0.0	0.0	0.0	0.0	0.0	0.0	0.0	0.0	0.0	0.0	0.0
8.088	0.0	0.0	0.0	0.0	0.0	0.0	0.0	0.0	0.0	0.0	0.0	0.0	0.0	0.0	0.0	0.0
8.122	0.0	0.0	0.0	0.0	0.0	0.0	5.0	11.0	10.0	0.0	0.0	0.0	0.0	0.0	0.0	0.0
8.157	0.0	0.0	0.0	0.0	0.0	0.0	4.0	10.0	10.0	2.0	0.0	0.0	0.0	0.0	0.0	0.0
8.187	0.0	0.0	0.0	0.0	0.0	0.0	3.0	8.0	9.0	6.0	0.0	0.0	2.0	0.0	0.0	0.0
8.209	0.0	0.0	0.0	0.0	0.0	0.0	3.0	8.0	10.0	7.0	0.0	1.0	3.0	0.0	1.0	1.0
8.241	0.0	0.0	0.0	0.0	0.0	0.0	3.0	8.0	11.0	9.0	0.0	4.0	7.0	1.0	4.0	3.0
8.268	0.0	0.0	0.0	0.0	0.0	0.0	2.0	7.0	10.0	9.0	0.0	8.0	9.0	4.0	11.0	6.0
8.298	0.0	0.0	0.0	0.0	0.0	0.0	1.0	5.0	8.0	7.0	2.0	10.0	10.0	7.0	17.0	10.0
8.328	0.0	0.0	0.0	0.0	0.0	0.0	0.0	4.0	6.0	6.0	3.0	11.0	11.0	11.0	22.0	12.0
8.366	0.0	0.0	0.0	0.0	0.0	0.0	0.0	3.0	5.0	6.0	3.0	10.0	9.0	11.0	21.0	13.0
8.389	0.0	0.0	0.0	0.0	0.0	0.0	0.0	3.0	4.0	5.0	3.0	9.0	9.0	11.0	22.0	14.0
8.417	0.0	0.0	0.0	0.0	0.0	0.0	0.0	3.0	3.0	5.0	3.0	9.0	8.0	11.0	23.0	13.0
8.448	0.0	0.0	0.0	0.0	0.0	0.0	0.0	2.0	4.0	5.0	4.0	9.0	8.0	12.0	23.0	14.0
8.479	0.0	0.0	0.0	0.0	0.0	0.0	0.0	2.0	3.0	5.0	3.0	9.0	7.0	12.0	23.0	14.0
8.507	0.0	0.0	0.0	0.0	0.0	0.0	0.0	2.0	3.0	5.0	4.0	9.0	7.0	11.0	23.0	14.0
8.537	0.0	0.0	0.0	0.0	0.0	0.0	0.0	2.0	3.0	5.0	4.0	9.0	7.0	11.0	22.0	12.0
8.568	0.0	0.0	0.0	0.0	0.0	0.0	0.0	4.0	3.0	5.0	4.0	8.0	7.0	10.0	20.0	11.0
8.599	0.0	0.0	0.0	0.0	0.0	0.0	1.0	4.0	3.0	6.0	4.0	8.0	6.0	8.0	17.0	9.0
8.625	0.0	0.0	0.0	0.0	0.0	1.0	2.0	6.0	3.0	6.0	4.0	8.0	6.0	6.0	15.0	6.0
8.666	0.0	0.0	0.0	0.0	0.0	2.0	5.0	8.0	4.0	7.0	2.0	6.0	5.0	4.0	12.0	4.0
8.688	0.0	1.0	0.0	0.0	0.0	4.0	6.0	10.0	5.0	7.0	2.0	5.0	4.0	3.0	9.0	3.0
8.719	0.0	4.0	1.0	0.0	0.0	10.0	14.0	17.0	8.0	7.0	0.0	2.0	1.0	0.0	3.0	0.0
8.747	0.0	6.0	1.0	0.0	0.0	13.0	17.0	19.0	9.0	5.0	0.0	0.0	0.0	0.0	0.0	0.0
8.777	0.0	7.0	3.0	0.0	0.0	17.0	20.0	23.0	10.0	4.0	0.0	0.0	0.0	0.0	0.0	0.0
8.808	0.0	11.0	6.0	1.0	0.0	23.0	23.0	26.0	9.0	0.0	0.0	0.0	0.0	0.0	0.0	0.0
8.837	25.0	14.0	6.0	2.0	0.0	23.0	19.0	18.0	7.0	0.0	0.0	0.0	0.0	0.0	0.0	0.0
8.87	22.0	13.0	3.0	0.0	0.0	22.0	5.0	4.0	5.0	0.0	0.0	0.0	0.0	0.0	0.0	0.0
8.903	0.0	8.0	0.0	0.0	0.0	17.0	2.0	1.0	4.0	0.0	0.0	0.0	0.0	0.0	0.0	0.0
8.928	0.0	1.0	0.0	0.0	0.0	4.0	0.0	0.0	0.0	0.0	0.0	0.0	0.0	0.0	0.0	0.0
8.958	0.0	0.0	0.0	0.0	0.0	0.0	0.0	0.0	0.0	0.0	0.0	0.0	0.0	0.0	0.0	0.0
8.985	0.0	0.0	0.0	0.0	0.0	0.0	0.0	0.0	0.0	0.0	0.0	0.0	0.0	0.0	0.0	0.0
9.016	0.0	0.0	0.0	0.0	0.0	0.0	0.0	0.0	0.0	0.0	0.0	0.0	0.0	0.0	0.0	0.0
9.045	0.0	0.0	0.0	0.0	0.0	0.0	0.0	0.0	0.0	0.0	0.0	0.0	0.0	0.0	0.0	0.0
9.075	0.0	0.0	0.0	0.0	0.0	0.0	0.0	0.0	0.0	0.0	0.0	0.0	0.0	0.0	0.0	0.0
9.107	0.0	0.0	0.0	0.0	0.0	0.0	0.0	0.0	0.0	0.0	0.0	0.0	0.0	0.0	0.0	0.0
9.137	0.0	0.0	0.0	0.0	0.0	0.0	0.0	0.0	0.0	0.0	0.0	0.0	0.0	0.0	0.0	0.0
9.175	0.0	0.0	0.0	0.0	0.0	0.0	0.0	0.0	0.0	0.0	0.0	0.0	0.0	0.0	0.0	0.0
9.196	0.0	0.0	0.0	0.0	0.0	0.0	0.0	0.0	0.0	0.0	0.0	0.0	0.0	0.0	0.0	0.0
9.224	0.0	0.0	0.0	0.0	0.0	0.0	0.0	0.0	0.0	0.0	0.0	0.0	0.0	0.0	0.0	0.0
9.255	0.0	0.0	0.0	0.0	0.0	0.0	0.0	0.0	0.0	0.0	0.0	0.0	0.0	0.0	0.0	0.0
9.285	0.0	0.0	0.0	0.0	0.0	0.0	0.0	0.0	0.0	0.0	0.0	0.0	0.0	0.0	0.0	0.0
9.317	0.0	0.0	0.0	0.0	0.0	0.0	0.0	0.0	0.0	0.0	0.0	0.0	0.0	0.0	0.0	0.0
9.345	0.0	0.0	0.0	0.0	0.0	0.0	0.0	0.0	0.0	0.0	0.0	0.0	0.0	0.0	0.0	0.0
9.38	0.0	0.0	0.0	0.0	0.0	0.0	0.0	0.0	0.0	0.0	0.0	0.0	0.0	0.0	0.0	0.0
9.404	0.0	0.0	0.0	0.0	0.0	0.0	0.0	0.0	0.0	0.0	0.0	0.0	0.0	0.0	0.0	0.0
9.434	0.0	0.0	0.0	0.0	0.0	0.0	0.0	0.0	0.0	0.0	0.0	0.0	0.0	0.0	0.0	0.0
9.465	0.0	0.0	0.0	0.0	0.0	0.0	0.0	0.0	0.0	0.0	0.0	0.0	0.0	0.0	0.0	0.0
9.497	0.0	0.0	0.0	0.0	0.0	0.0	0.0	0.0	0.0	0.0	0.0	0.0	0.0	0.0	0.0	0.0
9.524	0.0	0.0	0.0	0.0	0.0	0.0	0.0	0.0	0.0	0.0	0.0	0.0	0.0	0.0	0.0	0.0
9.554	0.0	0.0	0.0	0.0	0.0	0.0	7.0	9.0	7.0	0.0	0.0	0.0	0.0	0.0	0.0	0.0
9.59	0.0	0.0	0.0	0.0	0.0	0.0	5.0	9.0	7.0	5.0	0.0	0.0	0.0	0.0	0.0	0.0
9.617	0.0	0.0	0.0	0.0	0.0	0.0	5.0	10.0	11.0	7.0	0.0	3.0	5.0	0.0	2.0	1.0
9.643	0.0	0.0	0.0	0.0	0.0	0.0	7.0	12.0	13.0	10.0	0.0	6.0	8.0	1.0	6.0	4.0
9.672	0.0	0.0	0.0	0.0	0.0	0.0	7.0	13.0	14.0	13.0	2.0	11.0	13.0	4.0	11.0	6.0
9.706	0.0	0.0	0.0	0.0	0.0	0.0	6.0	12.0	14.0	14.0	2.0	12.0	14.0	5.0	13.0	8.0
9.731	0.0	0.0	0.0	0.0	0.0	0.0	5.0	10.0	14.0	14.0	2.0	12.0	15.0	6.0	15.0	9.0
9.764	0.0	0.0	0.0	0.0	0.0	0.0	4.0	10.0	14.0	14.0	2.0	12.0	14.0	6.0	14.0	9.0
9.797	0.0	0.0	0.0	0.0	0.0	0.0	3.0	9.0	12.0	12.0	2.0	12.0	14.0	7.0	15.0	10.0
9.826	0.0	0.0	0.0	0.0	0.0	0.0	2.0	9.0	12.0	12.0	3.0	12.0	14.0	7.0	17.0	11.0
9.854	0.0	0.0	0.0	0.0	0.0	0.0	2.0	9.0	10.0	12.0	3.0	13.0	14.0	8.0	18.0	11.0
9.888	0.0	0.0	0.0	0.0	0.0	0.0	3.0	9.0	10.0	11.0	3.0	12.0	13.0	7.0	17.0	10.0
9.911	0.0	0.0	0.0	0.0	0.0	0.0	3.0	9.0	10.0	11.0	3.0	11.0	12.0	6.0	15.0	9.0
9.941	0.0	0.0	0.0	0.0	0.0	0.0	4.0	10.0	10.0	11.0	2.0	10.0	10.0	5.0	12.0	6.0
9.971	0.0	0.0	0.0	0.0	0.0	0.0	4.0	10.0	10.0	11.0	2.0	10.0	10.0	5.0	12.0	6.0
10.003	0.0	0.0	0.0	0.0	0.0	0.0	5.0	11.0	8.0	9.0	1.0	7.0	6.0	2.0	7.0	2.0
10.031	0.0	0.0	0.0	0.0	0.0	1.0	6.0	12.0	9.0	9.0	0.0	6.0	5.0	0.0	4.0	0.0
10.061	0.0	0.0	0.0	0.0	0.0	4.0	9.0	14.0	9.0	9.0	0.0	3.0	3.0	0.0	1.0	0.0
10.095	0.0	1.0	0.0	0.0	0.0	8.0	15.0	18.0	10.0	8.0	0.0	1.0	2.0	0.0	0.0	0.0
10.121	0.0	4.0	3.0	0.0	0.0	15.0	21.0	22.0	11.0	3.0	0.0	0.0	0.0	0.0	0.0	0.0
10.15	0.0	9.0	6.0	2.0	0.0	20.0	24.0	24.0	11.0	1.0	0.0	0.0	0.0	0.0	0.0	0.0
10.18	0.0	11.0	7.0	3.0	0.0	24.0	24.0	21.0	9.0	0.0	0.0	0.0	0.0	0.0	0.0	0.0
10.213	28.0	14.0	7.0	3.0	0.0	26.0	18.0	15.0	8.0	0.0	0.0	0.0	0.0	0.0	0.0	0.0
10.243	31.0	16.0	7.0	2.0	0.0	26.0	12.0	9.0	7.0	0.0	0.0	0.0	0.0	0.0	0.0	0.0
10.271	28.0	17.0	5.0	0.0	0.0	21.0	6.0	3.0	6.0	0.0	0.0	0.0	0.0	0.0	0.0	0.0
10.3	11.0	7.0	0.0	0.0	0.0	9.0	0.0	0.0	2.0	0.0	0.0	0.0	0.0	0.0	0.0	0.0
10.33	0.0	0.0	0.0	0.0	0.0	0.0	0.0	0.0	0.0	0.0	0.0	0.0	0.0	0.0	0.0	0.0
10.361	0.0	0.0	0.0	0.0	0.0	0.0	0.0	0.0	0.0	0.0	0.0	0.0	0.0	0.0	0.0	0.0
10.39	0.0	0.0	0.0	0.0	0.0	0.0	0.0	0.0	0.0	0.0	0.0	0.0	0.0	0.0	0.0	0.0
10.421	0.0	0.0	0.0	0.0	0.0	0.0	0.0	0.0	0.0	0.0	0.0	0.0	0.0	0.0	0.0	0.0
10.449	0.0	0.0	0.0	0.0	0.0	0.0	0.0	0.0	0.0	0.0	0.0	0.0	0.0	0.0	0.0	0.0
10.481	0.0	0.0	0.0	0.0	0.0	0.0	0.0	0.0	0.0	0.0	0.0	0.0	0.0	0.0	0.0	0.0
10.508	0.0	0.0	0.0	0.0	0.0	0.0	0.0	0.0	0.0	0.0	0.0	0.0	0.0	0.0	0.0	0.0
10.541	0.0	0.0	0.0	0.0	0.0	0.0	0.0	0.0	0.0	0.0	0.0	0.0	0.0	0.0	0.0	0.0
10.569	0.0	0.0	0.0	0.0	0.0	0.0	0.0	0.0	0.0	0.0	0.0	0.0	0.0	0.0	0.0	0.0
10.605	0.0	0.0	0.0	0.0	0.0	0.0	0.0	0.0	0.0	0.0	0.0	0.0	0.0	0.0	0.0	0.0
10.63	0.0	0.0	0.0	0.0	0.0	0.0	0.0	0.0	0.0	0.0	0.0	0.0	0.0	0.0	0.0	0.0
10.665	0.0	0.0	0.0	0.0	0.0	0.0	0.0	0.0	0.0	0.0	0.0	0.0	0.0	0.0	0.0	0.0
10.689	0.0	0.0	0.0	0.0	0.0	0.0	0.0	0.0	0.0	0.0	0.0	0.0	0.0	0.0	0.0	0.0
10.719	0.0	0.0	0.0	0.0	0.0	0.0	0.0	0.0	0.0	0.0	0.0	0.0	0.0	0.0	0.0	0.0
10.751	0.0	0.0	0.0	0.0	0.0	0.0	0.0	0.0	0.0	0.0	0.0	0.0	0.0	0.0	0.0	0.0
10.78	0.0	0.0	0.0	0.0	0.0	0.0	0.0	0.0	0.0	0.0	0.0	0.0	0.0	0.0	0.0	0.0
10.817	0.0	0.0	0.0	0.0	0.0	0.0	0.0	0.0	0.0	0.0	0.0	0.0	0.0	0.0	0.0	0.0
10.839	0.0	0.0	0.0	0.0	0.0	0.0	0.0	0.0	0.0	0.0	0.0	0.0	0.0	0.0	0.0	0.0
10.869	0.0	0.0	0.0	0.0	0.0	0.0	0.0	0.0	0.0	0.0	0.0	0.0	0.0	0.0	0.0	0.0
10.899	0.0	0.0	0.0	0.0	0.0	0.0	0.0	0.0	0.0	0.0	0.0	0.0	0.0	0.0	0.0	0.0
10.928	0.0	0.0	0.0	0.0	0.0	0.0	1.0	4.0	5.0	0.0	0.0	0.0	0.0	0.0	0.0	0.0
10.957	0.0	0.0	0.0	0.0	0.0	0.0	2.0	6.0	7.0	0.0	0.0	0.0	0.0	0.0	0.0	0.0
10.987	0.0	0.0	0.0	0.0	0.0	0.0	3.0	7.0	8.0	3.0	0.0	0.0	0.0	0.0	0.0	0.0
11.017	0.0	0.0	0.0	0.0	0.0	0.0	3.0	8.0	11.0	6.0	0.0	0.0	2.0	0.0	1.0	0.0
11.048	0.0	0.0	0.0	0.0	0.0	0.0	2.0	7.0	10.0	6.0	0.0	3.0	5.0	4.0	8.0	4.0
11.08	0.0	0.0	0.0	0.0	0.0	0.0	2.0	5.0	8.0	8.0	2.0	8.0	9.0	9.0	16.0	8.0
11.118	0.0	0.0	0.0	0.0	0.0	0.0	1.0	4.0	8.0	9.0	3.0	10.0	10.0	11.0	19.0	11.0
11.138	0.0	0.0	0.0	0.0	0.0	0.0	0.0	4.0	9.0	9.0	2.0	10.0	12.0	11.0	21.0	12.0
11.167	0.0	0.0	0.0	0.0	0.0	0.0	0.0	4.0	9.0	11.0	2.0	11.0	13.0	11.0	21.0	12.0
11.2	0.0	0.0	0.0	0.0	0.0	0.0	0.0	4.0	10.0	11.0	1.0	11.0	13.0	11.0	23.0	13.0
11.229	0.0	0.0	0.0	0.0	0.0	0.0	0.0	3.0	11.0	11.0	1.0	11.0	13.0	12.0	23.0	14.0
11.261	0.0	0.0	0.0	0.0	0.0	0.0	0.0	3.0	10.0	12.0	1.0	10.0	12.0	11.0	22.0	14.0
11.288	0.0	0.0	0.0	0.0	0.0	0.0	0.0	3.0	10.0	11.0	2.0	10.0	13.0	11.0	23.0	14.0
11.323	0.0	0.0	0.0	0.0	0.0	0.0	0.0	4.0	10.0	12.0	2.0	10.0	13.0	10.0	21.0	13.0
11.347	0.0	0.0	0.0	0.0	0.0	0.0	0.0	5.0	11.0	12.0	1.0	10.0	13.0	9.0	19.0	12.0
11.376	0.0	0.0	0.0	0.0	0.0	0.0	0.0	6.0	11.0	13.0	2.0	11.0	14.0	9.0	18.0	11.0
11.409	0.0	0.0	0.0	0.0	0.0	0.0	1.0	7.0	12.0	14.0	2.0	11.0	14.0	8.0	18.0	10.0
11.439	0.0	0.0	0.0	0.0	0.0	0.0	2.0	8.0	12.0	14.0	2.0	12.0	14.0	8.0	17.0	9.0
11.467	0.0	0.0	0.0	0.0	0.0	0.0	3.0	10.0	14.0	15.0	2.0	12.0	14.0	7.0	15.0	8.0
11.495	0.0	0.0	0.0	0.0	0.0	0.0	5.0	12.0	15.0	16.0	2.0	12.0	14.0	6.0	14.0	7.0
11.53	0.0	0.0	0.0	0.0	0.0	0.0	7.0	14.0	16.0	18.0	3.0	12.0	14.0	6.0	13.0	7.0
11.556	0.0	0.0	0.0	0.0	0.0	1.0	10.0	18.0	18.0	19.0	2.0	10.0	12.0	3.0	8.0	3.0
11.587	0.0	0.0	0.0	0.0	0.0	2.0	12.0	20.0	19.0	19.0	1.0	9.0	12.0	2.0	7.0	2.0
11.616	0.0	1.0	2.0	0.0	0.0	8.0	21.0	31.0	26.0	20.0	0.0	3.0	6.0	0.0	0.0	0.0
11.645	0.0	4.0	4.0	2.0	0.0	14.0	28.0	37.0	30.0	13.0	0.0	0.0	1.0	0.0	0.0	0.0
11.677	0.0	6.0	6.0	3.0	0.0	19.0	30.0	39.0	31.0	8.0	0.0	0.0	0.0	0.0	0.0	0.0
11.705	17.0	11.0	8.0	4.0	0.0	21.0	26.0	32.0	24.0	0.0	0.0	0.0	0.0	0.0	0.0	0.0
11.735	17.0	11.0	3.0	0.0	0.0	12.0	7.0	8.0	9.0	0.0	0.0	0.0	0.0	0.0	0.0	0.0
11.765	13.0	8.0	1.0	0.0	0.0	8.0	1.0	2.0	6.0	0.0	0.0	0.0	0.0	0.0	0.0	0.0
11.797	2.0	1.0	0.0	0.0	0.0	0.0	0.0	0.0	0.0	0.0	0.0	0.0	0.0	0.0	0.0	0.0
11.828	0.0	0.0	0.0	0.0	0.0	0.0	0.0	0.0	0.0	0.0	0.0	0.0	0.0	0.0	0.0	0.0
11.855	0.0	0.0	0.0	0.0	0.0	0.0	0.0	0.0	0.0	0.0	0.0	0.0	0.0	0.0	0.0	0.0
11.885	0.0	0.0	0.0	0.0	0.0	0.0	0.0	0.0	0.0	0.0	0.0	0.0	0.0	0.0	0.0	0.0
11.915	0.0	0.0	0.0	0.0	0.0	0.0	0.0	0.0	0.0	0.0	0.0	0.0	0.0	0.0	0.0	0.0
11.945	0.0	0.0	0.0	0.0	0.0	0.0	0.0	0.0	0.0	0.0	0.0	0.0	0.0	0.0	0.0	0.0
11.975	0.0	0.0	0.0	0.0	0.0	0.0	0.0	0.0	0.0	0.0	0.0	0.0	0.0	0.0	0.0	0.0
12.005	0.0	0.0	0.0	0.0	0.0	0.0	0.0	0.0	0.0	0.0	0.0	0.0	0.0	0.0	0.0	0.0
12.039	0.0	0.0	0.0	0.0	0.0	0.0	0.0	0.0	0.0	0.0	0.0	0.0	0.0	0.0	0.0	0.0
12.065	0.0	0.0	0.0	0.0	0.0	0.0	0.0	0.0	0.0	0.0	0.0	0.0	0.0	0.0	0.0	0.0
12.101	0.0	0.0	0.0	0.0	0.0	0.0	0.0	0.0	0.0	0.0	0.0	0.0	0.0	0.0	0.0	0.0
12.125	0.0	0.0	0.0	0.0	0.0	0.0	0.0	0.0	0.0	0.0	0.0	0.0	0.0	0.0	0.0	0.0
12.154	0.0	0.0	0.0	0.0	0.0	0.0	0.0	0.0	0.0	0.0	0.0	0.0	0.0	0.0	0.0	0.0
12.184	0.0	0.0	0.0	0.0	0.0	0.0	0.0	0.0	0.0	0.0	0.0	0.0	0.0	0.0	0.0	0.0
12.215	0.0	0.0	0.0	0.0	0.0	0.0	0.0	0.0	0.0	0.0	0.0	0.0	0.0	0.0	0.0	0.0
12.247	0.0	0.0	0.0	0.0	0.0	0.0	0.0	0.0	0.0	0.0	0.0	0.0	0.0	0.0	0.0	0.0
12.273	0.0	0.0	0.0	0.0	0.0	0.0	0.0	0.0	0.0	0.0	0.0	0.0	0.0	0.0	0.0	0.0
12.303	0.0	0.0	0.0	0.0	0.0	0.0	0.0	0.0	0.0	0.0	0.0	0.0	0.0	0.0	0.0	0.0
12.333	0.0	0.0	0.0	0.0	0.0	0.0	0.0	0.0	0.0	0.0	0.0	0.0	0.0	0.0	0.0	0.0
12.363	0.0	0.0	0.0	0.0	0.0	0.0	0.0	0.0	0.0	0.0	0.0	0.0	0.0	0.0	0.0	0.0
12.393	0.0	0.0	0.0	0.0	0.0	0.0	0.0	0.0	0.0	0.0	0.0	0.0	0.0	0.0	0.0	0.0
12.423	0.0	0.0	0.0	0.0	0.0	0.0	0.0	0.0	0.0	0.0	0.0	0.0	0.0	0.0	0.0	0.0
12.455	0.0	0.0	0.0	0.0	0.0	0.0	3.0	7.0	9.0	0.0	0.0	0.0	0.0	0.0	0.0	0.0
12.482	0.0	0.0	0.0	0.0	0.0	0.0	5.0	10.0	13.0	0.0	0.0	0.0	0.0	0.0	0.0	0.0
12.512	0.0	0.0	0.0	0.0	0.0	1.0	6.0	11.0	15.0	8.0	0.0	0.0	1.0	0.0	0.0	0.0
12.549	0.0	0.0	0.0	0.0	0.0	2.0	7.0	12.0	17.0	11.0	0.0	1.0	7.0	0.0	2.0	1.0
12.572	0.0	0.0	0.0	0.0	0.0	1.0	6.0	11.0	16.0	13.0	0.0	7.0	10.0	2.0	9.0	5.0
12.603	0.0	0.0	0.0	0.0	0.0	1.0	5.0	10.0	15.0	14.0	2.0	10.0	12.0	5.0	13.0	8.0
12.632	0.0	0.0	0.0	0.0	0.0	0.0	4.0	9.0	16.0	15.0	2.0	12.0	14.0	8.0	18.0	11.0
12.662	0.0	0.0	0.0	0.0	0.0	0.0	2.0	7.0	15.0	14.0	2.0	13.0	16.0	10.0	22.0	13.0
12.695	0.0	0.0	0.0	0.0	0.0	0.0	0.0	5.0	14.0	14.0	2.0	13.0	16.0	11.0	24.0	15.0
12.723	0.0	0.0	0.0	0.0	0.0	0.0	0.0	4.0	13.0	14.0	2.0	12.0	16.0	11.0	25.0	16.0
12.755	0.0	0.0	0.0	0.0	0.0	0.0	0.0	2.0	11.0	13.0	1.0	12.0	16.0	12.0	26.0	17.0
12.789	0.0	0.0	0.0	0.0	0.0	0.0	0.0	1.0	10.0	12.0	1.0	12.0	16.0	13.0	27.0	19.0
12.812	0.0	0.0	0.0	0.0	0.0	0.0	0.0	0.0	9.0	11.0	0.0	11.0	15.0	13.0	28.0	19.0
12.843	0.0	0.0	0.0	0.0	0.0	0.0	0.0	0.0	9.0	11.0	0.0	10.0	15.0	13.0	28.0	20.0
12.871	0.0	0.0	0.0	0.0	0.0	0.0	0.0	0.0	8.0	11.0	1.0	11.0	15.0	13.0	29.0	21.0
12.901	0.0	0.0	0.0	0.0	0.0	0.0	0.0	0.0	7.0	10.0	1.0	11.0	15.0	13.0	29.0	21.0
12.931	0.0	0.0	0.0	0.0	0.0	0.0	0.0	0.0	8.0	11.0	1.0	12.0	16.0	13.0	31.0	23.0
12.962	0.0	0.0	0.0	0.0	0.0	0.0	0.0	1.0	9.0	13.0	1.0	13.0	18.0	13.0	31.0	22.0
12.992	0.0	0.0	0.0	0.0	0.0	0.0	0.0	3.0	11.0	14.0	2.0	15.0	19.0	13.0	29.0	21.0
13.02	0.0	0.0	0.0	0.0	0.0	0.0	0.0	4.0	12.0	15.0	2.0	16.0	20.0	12.0	28.0	20.0
13.052	0.0	0.0	0.0	0.0	0.0	0.0	3.0	9.0	17.0	18.0	3.0	15.0	19.0	7.0	19.0	12.0
13.08	0.0	0.0	0.0	0.0	0.0	2.0	12.0	18.0	22.0	22.0	1.0	11.0	15.0	1.0	8.0	4.0
13.11	0.0	0.0	1.0	0.0	0.0	6.0	21.0	29.0	30.0	22.0	0.0	4.0	8.0	0.0	0.0	0.0
13.14	0.0	1.0	2.0	1.0	0.0	7.0	23.0	32.0	31.0	21.0	0.0	2.0	5.0	0.0	0.0	0.0
13.17	7.0	6.0	6.0	4.0	0.0	19.0	31.0	40.0	36.0	3.0	0.0	0.0	0.0	0.0	0.0	0.0
13.2	15.0	11.0	8.0	4.0	0.0	20.0	27.0	33.0	29.0	0.0	0.0	0.0	0.0	0.0	0.0	0.0
13.229	16.0	12.0	5.0	2.0	0.0	14.0	11.0	13.0	14.0	0.0	0.0	0.0	0.0	0.0	0.0	0.0
13.267	8.0	5.0	0.0	0.0	0.0	2.0	0.0	0.0	4.0	0.0	0.0	0.0	0.0	0.0	0.0	0.0
13.29	0.0	0.0	0.0	0.0	0.0	0.0	0.0	0.0	0.0	0.0	0.0	0.0	0.0	0.0	0.0	0.0
13.319	0.0	0.0	0.0	0.0	0.0	0.0	0.0	0.0	0.0	0.0	0.0	0.0	0.0	0.0	0.0	0.0
13.349	0.0	0.0	0.0	0.0	0.0	0.0	0.0	0.0	0.0	0.0	0.0	0.0	0.0	0.0	0.0	0.0
13.379	0.0	0.0	0.0	0.0	0.0	0.0	0.0	0.0	0.0	0.0	0.0	0.0	0.0	0.0	0.0	0.0
13.409	0.0	0.0	0.0	0.0	0.0	0.0	0.0	0.0	0.0	0.0	0.0	0.0	0.0	0.0	0.0	0.0
13.439	0.0	0.0	0.0	0.0	0.0	0.0	0.0	0.0	0.0	0.0	0.0	0.0	0.0	0.0	0.0	0.0
13.472	0.0	0.0	0.0	0.0	0.0	0.0	0.0	0.0	0.0	0.0	0.0	0.0	0.0	0.0	0.0	0.0
13.499	0.0	0.0	0.0	0.0	0.0	0.0	0.0	0.0	0.0	0.0	0.0	0.0	0.0	0.0	0.0	0.0
13.528	0.0	0.0	0.0	0.0	0.0	0.0	0.0	0.0	0.0	0.0	0.0	0.0	0.0	0.0	0.0	0.0
13.558	0.0	0.0	0.0	0.0	0.0	0.0	0.0	0.0	0.0	0.0	0.0	0.0	0.0	0.0	0.0	0.0
13.587	0.0	0.0	0.0	0.0	0.0	0.0	0.0	0.0	0.0	0.0	0.0	0.0	0.0	0.0	0.0	0.0
13.618	0.0	0.0	0.0	0.0	0.0	0.0	0.0	0.0	0.0	0.0	0.0	0.0	0.0	0.0	0.0	0.0
13.648	0.0	0.0	0.0	0.0	0.0	0.0	0.0	0.0	0.0	0.0	0.0	0.0	0.0	0.0	0.0	0.0
13.682	0.0	0.0	0.0	0.0	0.0	0.0	0.0	0.0	0.0	0.0	0.0	0.0	0.0	0.0	0.0	0.0
13.707	0.0	0.0	0.0	0.0	0.0	0.0	0.0	0.0	0.0	0.0	0.0	0.0	0.0	0.0	0.0	0.0
13.742	0.0	0.0	0.0	0.0	0.0	0.0	0.0	0.0	0.0	0.0	0.0	0.0	0.0	0.0	0.0	0.0
13.768	0.0	0.0	0.0	0.0	0.0	0.0	0.0	0.0	0.0	0.0	0.0	0.0	0.0	0.0	0.0	0.0
13.796	0.0	0.0	0.0	0.0	0.0	0.0	0.0	0.0	0.0	0.0	0.0	0.0	0.0	0.0	0.0	0.0
13.827	0.0	0.0	0.0	0.0	0.0	0.0	0.0	0.0	0.0	0.0	0.0	0.0	0.0	0.0	0.0	0.0
13.857	0.0	0.0	0.0	0.0	0.0	0.0	0.0	0.0	0.0	0.0	0.0	0.0	0.0	0.0	0.0	0.0
13.89	0.0	0.0	0.0	0.0	0.0	0.0	0.0	0.0	2.0	0.0	0.0	0.0	0.0	0.0	0.0	0.0
13.917	0.0	0.0	0.0	0.0	0.0	0.0	0.0	3.0	11.0	0.0	0.0	0.0	0.0	0.0	0.0	0.0
13.948	0.0	0.0	0.0	0.0	0.0	0.0	1.0	7.0	17.0	6.0	0.0	0.0	0.0	0.0	0.0	0.0
13.977	0.0	0.0	0.0	0.0	0.0	0.0	3.0	8.0	15.0	6.0	0.0	0.0	0.0	0.0	0.0	0.0
14.009	0.0	0.0	0.0	0.0	0.0	0.0	4.0	11.0	19.0	10.0	0.0	0.0	3.0	0.0	0.0	0.0
14.037	0.0	0.0	0.0	0.0	0.0	0.0	5.0	11.0	19.0	14.0	0.0	2.0	10.0	0.0	3.0	3.0
14.066	0.0	0.0	0.0	0.0	0.0	0.0	4.0	9.0	17.0	14.0	0.0	6.0	12.0	3.0	10.0	7.0
14.096	0.0	0.0	0.0	0.0	0.0	0.0	4.0	9.0	16.0	14.0	0.0	8.0	13.0	4.0	12.0	7.0
14.127	0.0	0.0	0.0	0.0	0.0	0.0	0.0	6.0	14.0	12.0	1.0	10.0	15.0	9.0	21.0	13.0
14.156	0.0	0.0	0.0	0.0	0.0	0.0	0.0	4.0	12.0	12.0	1.0	11.0	15.0	10.0	25.0	16.0
14.188	0.0	0.0	0.0	0.0	0.0	0.0	0.0	2.0	10.0	11.0	1.0	10.0	15.0	11.0	27.0	18.0
14.216	0.0	0.0	0.0	0.0	0.0	0.0	0.0	0.0	7.0	9.0	0.0	10.0	15.0	12.0	29.0	20.0
14.246	0.0	0.0	0.0	0.0	0.0	0.0	0.0	0.0	5.0	7.0	1.0	10.0	14.0	13.0	30.0	22.0
14.276	0.0	0.0	0.0	0.0	0.0	0.0	0.0	0.0	3.0	6.0	1.0	11.0	14.0	14.0	33.0	26.0
14.305	0.0	0.0	0.0	0.0	0.0	0.0	0.0	0.0	3.0	5.0	1.0	10.0	14.0	15.0	33.0	27.0
14.335	0.0	0.0	0.0	0.0	0.0	0.0	0.0	0.0	3.0	5.0	1.0	10.0	14.0	15.0	34.0	28.0
14.365	0.0	0.0	0.0	0.0	0.0	0.0	0.0	0.0	3.0	6.0	1.0	10.0	14.0	15.0	34.0	28.0
14.395	0.0	0.0	0.0	0.0	0.0	0.0	0.0	0.0	2.0	5.0	1.0	11.0	15.0	15.0	35.0	28.0
14.425	0.0	0.0	0.0	0.0	0.0	0.0	0.0	0.0	4.0	7.0	1.0	12.0	16.0	14.0	35.0	27.0
14.457	0.0	0.0	0.0	0.0	0.0	0.0	0.0	0.0	5.0	8.0	2.0	13.0	17.0	14.0	31.0	24.0
14.485	0.0	0.0	0.0	0.0	0.0	0.0	0.0	0.0	6.0	9.0	2.0	13.0	18.0	12.0	27.0	21.0
14.515	0.0	0.0	0.0	0.0	0.0	0.0	0.0	2.0	8.0	10.0	2.0	12.0	16.0	10.0	23.0	17.0
14.545	0.0	0.0	0.0	0.0	0.0	0.0	3.0	7.0	10.0	12.0	1.0	9.0	14.0	5.0	14.0	8.0
14.575	0.0	0.0	0.0	0.0	0.0	3.0	9.0	14.0	14.0	14.0	0.0	5.0	9.0	0.0	4.0	1.0
14.604	0.0	3.0	1.0	0.0	0.0	13.0	20.0	24.0	20.0	12.0	0.0	0.0	2.0	0.0	0.0	0.0
14.635	16.0	7.0	3.0	2.0	0.0	21.0	23.0	27.0	21.0	2.0	0.0	0.0	0.0	0.0	0.0	0.0
14.665	21.0	10.0	5.0	2.0	0.0	25.0	21.0	24.0	18.0	0.0	0.0	0.0	0.0	0.0	0.0	0.0
14.703	24.0	12.0	4.0	0.0	0.0	23.0	14.0	13.0	11.0	0.0	0.0	0.0	0.0	0.0	0.0	0.0
14.725	21.0	10.0	1.0	0.0	0.0	17.0	6.0	5.0	6.0	0.0	0.0	0.0	0.0	0.0	0.0	0.0
14.755	7.0	3.0	0.0	0.0	0.0	2.0	0.0	0.0	0.0	0.0	0.0	0.0	0.0	0.0	0.0	0.0
14.785	0.0	0.0	0.0	0.0	0.0	0.0	0.0	0.0	0.0	0.0	0.0	0.0	0.0	0.0	0.0	0.0
14.817	0.0	0.0	0.0	0.0	0.0	0.0	0.0	0.0	0.0	0.0	0.0	0.0	0.0	0.0	0.0	0.0
14.842	0.0	0.0	0.0	0.0	0.0	0.0	0.0	0.0	0.0	0.0	0.0	0.0	0.0	0.0	0.0	0.0
14.874	0.0	0.0	0.0	0.0	0.0	0.0	0.0	0.0	0.0	0.0	0.0	0.0	0.0	0.0	0.0	0.0
14.905	0.0	0.0	0.0	0.0	0.0	0.0	0.0	0.0	0.0	0.0	0.0	0.0	0.0	0.0	0.0	0.0
14.933	0.0	0.0	0.0	0.0	0.0	0.0	0.0	0.0	0.0	0.0	0.0	0.0	0.0	0.0	0.0	0.0
14.963	0.0	0.0	0.0	0.0	0.0	0.0	0.0	0.0	0.0	0.0	0.0	0.0	0.0	0.0	0.0	0.0
14.993	0.0	0.0	0.0	0.0	0.0	0.0	0.0	0.0	0.0	0.0	0.0	0.0	0.0	0.0	0.0	0.0
15.022	0.0	0.0	0.0	0.0	0.0	0.0	0.0	0.0	0.0	0.0	0.0	0.0	0.0	0.0	0.0	0.0
15.052	0.0	0.0	0.0	0.0	0.0	0.0	0.0	0.0	0.0	0.0	0.0	0.0	0.0	0.0	0.0	0.0
15.082	0.0	0.0	0.0	0.0	0.0	0.0	0.0	0.0	0.0	0.0	0.0	0.0	0.0	0.0	0.0	0.0
15.112	0.0	0.0	0.0	0.0	0.0	0.0	0.0	0.0	0.0	0.0	0.0	0.0	0.0	0.0	0.0	0.0
15.142	0.0	0.0	0.0	0.0	0.0	0.0	0.0	0.0	0.0	0.0	0.0	0.0	0.0	0.0	0.0	0.0
15.175	0.0	0.0	0.0	0.0	0.0	0.0	0.0	0.0	0.0	0.0	0.0	0.0	0.0	0.0	0.0	0.0
15.202	0.0	0.0	0.0	0.0	0.0	0.0	0.0	0.0	0.0	0.0	0.0	0.0	0.0	0.0	0.0	0.0
15.232	0.0	0.0	0.0	0.0	0.0	0.0	0.0	0.0	0.0	0.0	0.0	0.0	0.0	0.0	0.0	0.0
15.262	0.0	0.0	0.0	0.0	0.0	0.0	0.0	0.0	0.0	0.0	0.0	0.0	0.0	0.0	0.0	0.0
15.292	0.0	0.0	0.0	0.0	0.0	0.0	0.0	0.0	0.0	0.0	0.0	0.0	0.0	0.0	0.0	0.0
15.322	0.0	0.0	0.0	0.0	0.0	0.0	0.0	0.0	0.0	0.0	0.0	0.0	0.0	0.0	0.0	0.0
15.351	0.0	0.0	0.0	0.0	0.0	0.0	0.0	0.0	0.0	0.0	0.0	0.0	0.0	0.0	0.0	0.0
15.381	0.0	0.0	0.0	0.0	0.0	0.0	0.0	0.0	0.0	0.0	0.0	0.0	0.0	0.0	0.0	0.0
15.413	0.0	0.0	0.0	0.0	0.0	0.0	0.0	2.0	4.0	0.0	0.0	0.0	0.0	0.0	0.0	0.0
15.441	0.0	0.0	0.0	0.0	0.0	0.0	0.0	2.0	3.0	1.0	0.0	0.0	0.0	0.0	0.0	0.0
15.471	0.0	0.0	0.0	0.0	0.0	0.0	0.0	1.0	3.0	1.0	0.0	0.0	0.0	0.0	0.0	0.0
15.501	0.0	0.0	0.0	0.0	0.0	0.0	0.0	1.0	5.0	4.0	0.0	5.0	7.0	5.0	13.0	8.0
15.532	0.0	0.0	0.0	0.0	0.0	0.0	0.0	1.0	6.0	6.0	1.0	9.0	11.0	9.0	21.0	13.0
15.561	0.0	0.0	0.0	0.0	0.0	0.0	0.0	2.0	7.0	8.0	2.0	13.0	15.0	12.0	27.0	17.0
15.592	0.0	0.0	0.0	0.0	0.0	0.0	0.0	2.0	8.0	10.0	3.0	15.0	19.0	14.0	30.0	21.0
15.624	0.0	0.0	0.0	0.0	0.0	0.0	0.0	1.0	8.0	10.0	3.0	15.0	20.0	15.0	33.0	22.0
15.65	0.0	0.0	0.0	0.0	0.0	0.0	0.0	1.0	9.0	10.0	2.0	15.0	21.0	15.0	33.0	24.0
15.68	0.0	0.0	0.0	0.0	0.0	0.0	0.0	1.0	10.0	12.0	2.0	16.0	22.0	15.0	34.0	25.0
15.71	0.0	0.0	0.0	0.0	0.0	0.0	0.0	0.0	11.0	12.0	1.0	15.0	22.0	13.0	34.0	26.0
15.74	0.0	0.0	0.0	0.0	0.0	0.0	0.0	0.0	11.0	13.0	0.0	14.0	23.0	12.0	33.0	25.0
15.77	0.0	0.0	0.0	0.0	0.0	0.0	0.0	0.0	12.0	13.0	0.0	14.0	22.0	12.0	32.0	25.0
15.8	0.0	0.0	0.0	0.0	0.0	0.0	0.0	1.0	12.0	14.0	0.0	14.0	23.0	12.0	31.0	24.0
15.831	0.0	0.0	0.0	0.0	0.0	0.0	0.0	1.0	13.0	14.0	0.0	13.0	22.0	10.0	28.0	23.0
15.859	0.0	0.0	0.0	0.0	0.0	0.0	0.0	1.0	13.0	15.0	0.0	14.0	22.0	9.0	28.0	23.0
15.891	0.0	0.0	0.0	0.0	0.0	0.0	0.0	2.0	13.0	15.0	0.0	14.0	22.0	9.0	27.0	22.0
15.919	0.0	0.0	0.0	0.0	0.0	0.0	0.0	3.0	13.0	15.0	0.0	15.0	23.0	9.0	26.0	21.0
15.949	0.0	0.0	0.0	0.0	0.0	0.0	0.0	3.0	13.0	15.0	0.0	15.0	22.0	9.0	26.0	20.0
15.979	0.0	0.0	0.0	0.0	0.0	0.0	0.0	4.0	10.0	13.0	1.0	15.0	20.0	9.0	25.0	18.0
16.011	0.0	0.0	0.0	0.0	0.0	0.0	1.0	5.0	9.0	10.0	1.0	14.0	17.0	8.0	22.0	14.0
16.039	0.0	0.0	0.0	0.0	0.0	0.0	2.0	7.0	9.0	10.0	1.0	12.0	15.0	7.0	18.0	11.0
16.069	0.0	0.0	0.0	0.0	0.0	0.0	5.0	10.0	10.0	11.0	2.0	10.0	14.0	5.0	14.0	8.0
16.101	0.0	0.0	0.0	0.0	0.0	2.0	8.0	12.0	11.0	11.0	2.0	8.0	10.0	2.0	9.0	5.0
16.129	0.0	0.0	0.0	0.0	0.0	5.0	14.0	16.0	12.0	11.0	0.0	5.0	6.0	0.0	4.0	2.0
16.158	0.0	1.0	2.0	0.0	0.0	8.0	19.0	21.0	15.0	9.0	0.0	2.0	3.0	0.0	0.0	0.0
16.188	0.0	2.0	4.0	2.0	0.0	12.0	25.0	25.0	16.0	6.0	0.0	0.0	2.0	0.0	0.0	0.0
16.218	0.0	3.0	5.0	3.0	0.0	15.0	27.0	27.0	17.0	4.0	0.0	0.0	0.0	0.0	0.0	0.0
16.248	0.0	5.0	6.0	4.0	0.0	17.0	30.0	29.0	17.0	2.0	0.0	0.0	0.0	0.0	0.0	0.0
16.278	11.0	6.0	7.0	4.0	0.0	18.0	27.0	27.0	14.0	0.0	0.0	0.0	0.0	0.0	0.0	0.0
16.308	13.0	8.0	7.0	4.0	0.0	18.0	24.0	22.0	12.0	0.0	0.0	0.0	0.0	0.0	0.0	0.0
16.34	14.0	8.0	6.0	3.0	0.0	15.0	14.0	13.0	9.0	0.0	0.0	0.0	0.0	0.0	0.0	0.0
16.368	10.0	6.0	1.0	0.0	0.0	8.0	3.0	4.0	5.0	0.0	0.0	0.0	0.0	0.0	0.0	0.0
16.397	1.0	0.0	0.0	0.0	0.0	1.0	0.0	0.0	1.0	0.0	0.0	0.0	0.0	0.0	0.0	0.0
16.427	0.0	0.0	0.0	0.0	0.0	0.0	0.0	0.0	0.0	0.0	0.0	0.0	0.0	0.0	0.0	0.0
16.457	0.0	0.0	0.0	0.0	0.0	0.0	0.0	0.0	0.0	0.0	0.0	0.0	0.0	0.0	0.0	0.0
16.487	0.0	0.0	0.0	0.0	0.0	0.0	0.0	0.0	0.0	0.0	0.0	0.0	0.0	0.0	0.0	0.0
16.517	0.0	0.0	0.0	0.0	0.0	0.0	0.0	0.0	0.0	0.0	0.0	0.0	0.0	0.0	0.0	0.0
16.547	0.0	0.0	0.0	0.0	0.0	0.0	0.0	0.0	0.0	0.0	0.0	0.0	0.0	0.0	0.0	0.0
16.577	0.0	0.0	0.0	0.0	0.0	0.0	0.0	0.0	0.0	0.0	0.0	0.0	0.0	0.0	0.0	0.0
16.607	0.0	0.0	0.0	0.0	0.0	0.0	0.0	0.0	0.0	0.0	0.0	0.0	0.0	0.0	0.0	0.0
16.636	0.0	0.0	0.0	0.0	0.0	0.0	0.0	0.0	0.0	0.0	0.0	0.0	0.0	0.0	0.0	0.0
16.666	0.0	0.0	0.0	0.0	0.0	0.0	0.0	0.0	0.0	0.0	0.0	0.0	0.0	0.0	0.0	0.0
16.696	0.0	0.0	0.0	0.0	0.0	0.0	0.0	0.0	0.0	0.0	0.0	0.0	0.0	0.0	0.0	0.0
16.726	0.0	0.0	0.0	0.0	0.0	0.0	0.0	0.0	0.0	0.0	0.0	0.0	0.0	0.0	0.0	0.0
16.756	0.0	0.0	0.0	0.0	0.0	0.0	0.0	0.0	0.0	0.0	0.0	0.0	0.0	0.0	0.0	0.0
16.786	0.0	0.0	0.0	0.0	0.0	0.0	0.0	0.0	0.0	0.0	0.0	0.0	0.0	0.0	0.0	0.0
16.817	0.0	0.0	0.0	0.0	0.0	0.0	0.0	0.0	0.0	0.0	0.0	0.0	0.0	0.0	0.0	0.0
16.851	0.0	0.0	0.0	0.0	0.0	0.0	0.0	0.0	0.0	0.0	0.0	0.0	0.0	0.0	0.0	0.0
16.876	0.0	0.0	0.0	0.0	0.0	0.0	0.0	0.0	0.0	0.0	0.0	0.0	0.0	0.0	0.0	0.0
16.905	0.0	0.0	0.0	0.0	0.0	0.0	0.0	0.0	0.0	0.0	0.0	0.0	0.0	0.0	0.0	0.0
16.935	0.0	0.0	0.0	0.0	0.0	0.0	0.0	0.0	0.0	0.0	0.0	0.0	0.0	0.0	0.0	0.0
16.966	0.0	0.0	0.0	0.0	0.0	0.0	0.0	0.0	0.0	0.0	0.0	0.0	0.0	0.0	0.0	0.0
16.995	0.0	0.0	0.0	0.0	0.0	0.0	0.0	0.0	0.0	0.0	0.0	0.0	0.0	0.0	0.0	0.0
17.025	0.0	0.0	0.0	0.0	0.0	0.0	0.0	0.0	0.0	0.0	0.0	0.0	0.0	0.0	0.0	0.0
17.059	0.0	0.0	0.0	0.0	0.0	2.0	7.0	13.0	8.0	0.0	0.0	0.0	0.0	0.0	0.0	0.0
17.086	0.0	0.0	0.0	0.0	0.0	3.0	7.0	12.0	8.0	0.0	0.0	0.0	0.0	0.0	0.0	0.0
17.115	0.0	0.0	0.0	0.0	0.0	2.0	7.0	13.0	9.0	2.0	0.0	0.0	0.0	0.0	0.0	0.0
17.145	0.0	0.0	0.0	0.0	0.0	2.0	8.0	14.0	10.0	4.0	0.0	0.0	0.0	0.0	0.0	0.0
17.182	0.0	0.0	0.0	0.0	0.0	3.0	8.0	15.0	12.0	6.0	0.0	0.0	1.0	0.0	0.0	0.0
17.205	0.0	0.0	0.0	0.0	0.0	3.0	8.0	15.0	12.0	8.0	0.0	2.0	4.0	0.0	1.0	0.0
17.234	0.0	0.0	0.0	0.0	0.0	3.0	8.0	15.0	12.0	9.0	0.0	4.0	6.0	1.0	4.0	1.0
17.265	0.0	0.0	0.0	0.0	0.0	3.0	9.0	15.0	12.0	10.0	1.0	5.0	7.0	1.0	5.0	2.0
17.294	0.0	0.0	0.0	0.0	0.0	4.0	9.0	16.0	13.0	11.0	2.0	7.0	8.0	2.0	6.0	3.0
17.325	0.0	0.0	0.0	0.0	0.0	4.0	9.0	17.0	13.0	12.0	2.0	7.0	8.0	2.0	6.0	3.0
17.354	0.0	0.0	0.0	0.0	0.0	4.0	10.0	18.0	14.0	12.0	2.0	7.0	8.0	1.0	5.0	2.0
17.386	0.0	0.0	0.0	0.0	0.0	4.0	10.0	18.0	15.0	12.0	1.0	7.0	8.0	1.0	5.0	2.0
17.413	0.0	0.0	0.0	0.0	0.0	4.0	10.0	18.0	14.0	12.0	1.0	6.0	8.0	1.0	5.0	1.0
17.45	0.0	0.0	0.0	0.0	0.0	4.0	9.0	17.0	12.0	10.0	1.0	6.0	6.0	1.0	4.0	1.0
17.473	0.0	0.0	0.0	0.0	0.0	4.0	8.0	15.0	10.0	8.0	0.0	5.0	5.0	1.0	4.0	1.0
17.503	0.0	0.0	0.0	0.0	0.0	4.0	7.0	15.0	9.0	7.0	0.0	4.0	3.0	1.0	4.0	0.0
17.536	0.0	1.0	0.0	0.0	0.0	5.0	7.0	14.0	8.0	7.0	0.0	3.0	2.0	0.0	2.0	0.0
17.571	0.0	1.0	0.0	0.0	0.0	6.0	7.0	15.0	8.0	7.0	0.0	2.0	2.0	0.0	2.0	0.0
17.593	0.0	3.0	0.0	0.0	0.0	10.0	11.0	18.0	10.0	6.0	0.0	1.0	1.0	0.0	0.0	0.0
17.623	0.0	4.0	1.0	0.0	0.0	13.0	14.0	20.0	10.0	5.0	0.0	0.0	0.0	0.0	0.0	0.0
17.654	0.0	6.0	2.0	0.0	0.0	15.0	17.0	22.0	11.0	5.0	0.0	0.0	0.0	0.0	0.0	0.0
17.682	0.0	8.0	3.0	1.0	0.0	20.0	20.0	25.0	11.0	2.0	0.0	0.0	0.0	0.0	0.0	0.0
17.712	0.0	11.0	4.0	2.0	0.0	22.0	22.0	27.0	11.0	1.0	0.0	0.0	0.0	0.0	0.0	0.0
17.742	0.0	12.0	5.0	2.0	0.0	24.0	22.0	27.0	11.0	0.0	0.0	0.0	0.0	0.0	0.0	0.0
17.774	0.0	13.0	5.0	2.0	0.0	26.0	22.0	26.0	10.0	0.0	0.0	0.0	0.0	0.0	0.0	0.0
17.803	0.0	14.0	5.0	2.0	0.0	25.0	15.0	16.0	7.0	0.0	0.0	0.0	0.0	0.0	0.0	0.0
17.833	19.0	12.0	1.0	0.0	0.0	19.0	4.0	5.0	4.0	0.0	0.0	0.0	0.0	0.0	0.0	0.0
17.862	6.0	3.0	0.0	0.0	0.0	9.0	0.0	0.0	1.0	0.0	0.0	0.0	0.0	0.0	0.0	0.0
17.892	0.0	0.0	0.0	0.0	0.0	0.0	0.0	0.0	0.0	0.0	0.0	0.0	0.0	0.0	0.0	0.0
17.925	0.0	0.0	0.0	0.0	0.0	0.0	0.0	0.0	0.0	0.0	0.0	0.0	0.0	0.0	0.0	0.0
17.95	0.0	0.0	0.0	0.0	0.0	0.0	0.0	0.0	0.0	0.0	0.0	0.0	0.0	0.0	0.0	0.0
17.981	0.0	0.0	0.0	0.0	0.0	0.0	0.0	0.0	0.0	0.0	0.0	0.0	0.0	0.0	0.0	0.0
18.012	0.0	0.0	0.0	0.0	0.0	0.0	0.0	0.0	0.0	0.0	0.0	0.0	0.0	0.0	0.0	0.0
18.043	0.0	0.0	0.0	0.0	0.0	0.0	0.0	0.0	0.0	0.0	0.0	0.0	0.0	0.0	0.0	0.0
18.072	0.0	0.0	0.0	0.0	0.0	0.0	0.0	0.0	0.0	0.0	0.0	0.0	0.0	0.0	0.0	0.0
18.102	0.0	0.0	0.0	0.0	0.0	0.0	0.0	0.0	0.0	0.0	0.0	0.0	0.0	0.0	0.0	0.0
18.132	0.0	0.0	0.0	0.0	0.0	0.0	0.0	0.0	0.0	0.0	0.0	0.0	0.0	0.0	0.0	0.0
18.161	0.0	0.0	0.0	0.0	0.0	0.0	0.0	0.0	0.0	0.0	0.0	0.0	0.0	0.0	0.0	0.0
18.19	0.0	0.0	0.0	0.0	0.0	0.0	0.0	0.0	0.0	0.0	0.0	0.0	0.0	0.0	0.0	0.0
18.224	0.0	0.0	0.0	0.0	0.0	0.0	0.0	0.0	0.0	0.0	0.0	0.0	0.0	0.0	0.0	0.0
18.252	0.0	0.0	0.0	0.0	0.0	0.0	0.0	0.0	0.0	0.0	0.0	0.0	0.0	0.0	0.0	0.0
18.288	0.0	0.0	0.0	0.0	0.0	0.0	0.0	0.0	0.0	0.0	0.0	0.0	0.0	0.0	0.0	0.0
18.31	0.0	0.0	0.0	0.0	0.0	0.0	0.0	0.0	0.0	0.0	0.0	0.0	0.0	0.0	0.0	0.0
18.34	0.0	0.0	0.0	0.0	0.0	0.0	0.0	0.0	0.0	0.0	0.0	0.0	0.0	0.0	0.0	0.0
18.372	0.0	0.0	0.0	0.0	0.0	0.0	0.0	0.0	0.0	0.0	0.0	0.0	0.0	0.0	0.0	0.0
18.407	0.0	0.0	0.0	0.0	0.0	0.0	0.0	0.0	0.0	0.0	0.0	0.0	0.0	0.0	0.0	0.0
18.433	0.0	0.0	0.0	0.0	0.0	0.0	0.0	0.0	0.0	0.0	0.0	0.0	0.0	0.0	0.0	0.0
18.46	0.0	0.0	0.0	0.0	0.0	0.0	0.0	0.0	0.0	0.0	0.0	0.0	0.0	0.0	0.0	0.0
18.491	0.0	0.0	0.0	0.0	0.0	0.0	0.0	0.0	0.0	0.0	0.0	0.0	0.0	0.0	0.0	0.0
18.519	0.0	0.0	0.0	0.0	0.0	0.0	0.0	0.0	0.0	0.0	0.0	0.0	0.0	0.0	0.0	0.0
18.549	0.0	0.0	0.0	0.0	0.0	0.0	4.0	7.0	5.0	0.0	0.0	0.0	0.0	0.0	0.0	0.0
18.579	0.0	0.0	0.0	0.0	0.0	2.0	10.0	15.0	11.0	0.0	0.0	0.0	0.0	0.0	0.0	0.0
18.609	0.0	0.0	0.0	0.0	0.0	2.0	10.0	14.0	12.0	2.0	0.0	0.0	0.0	0.0	0.0	0.0
18.639	0.0	0.0	0.0	0.0	0.0	2.0	10.0	16.0	15.0	4.0	0.0	0.0	0.0	0.0	0.0	0.0
18.669	0.0	0.0	0.0	0.0	0.0	2.0	10.0	17.0	16.0	7.0	0.0	0.0	0.0	0.0	0.0	0.0
