# Supplementary material for: Level-Ground and Stair Adaptation for Hip Exoskeletons Based on Continuous Locomotion Mode Perception
Source: Cyborg Bionic Syst. 2025 Apr 22;6:0248. doi: 10.34133/cbsystems.0248 (PMC12012296; doi:10.34133/cbsystems.0248)
Supplement: Supplementary 1 — Data files S1 to S61 [file cbsystems.0248.f1.zip › 15_HipAngle.csv]

time	angle
6.56	75.2699966430664
6.587	75.80999755859375
6.591	76.25
6.599	76.33000183105469
6.601	76.29000091552734
6.612	76.19999694824219
6.616	75.70999908447266
6.62	51.970001220703125
6.631	49.20000076293945
6.656	48.04999923706055
6.744	46.630001068115234
6.744	44.79999923706055
6.749	42.66999816894531
6.753	40.459999084472656
6.762	38.34000015258789
6.766	34.84000015258789
6.777	32.529998779296875
6.783	31.6200008392334
6.786	30.1299991607666
6.787	30.1299991607666
6.79	30.1200008392334
6.794	30.1200008392334
6.805	30.079999923706055
6.818	30.030000686645508
6.826	29.799999237060547
6.834	29.350000381469727
6.845	28.6299991607666
6.855	27.760000228881836
6.868	26.860000610351562
6.875	26.049999237060547
6.884	25.389999389648438
6.894	24.8799991607666
6.905	24.469999313354492
6.927	24.079999923706055
6.935	23.1200008392334
6.945	22.520000457763672
6.954	21.8799991607666
6.964	21.229999542236328
6.975	20.59000015258789
6.984	19.969999313354492
6.994	19.34000015258789
7.005	18.690000534057617
7.015	18.020000457763672
7.024	17.299999237060547
7.035	16.540000915527344
7.045	15.75
7.055	14.930000305175781
7.065	14.119999885559082
7.075	13.359999656677246
7.085	12.640000343322754
7.095	11.970000267028809
7.105	11.34000015258789
7.123	10.760000228881836
7.125	10.1899995803833
7.134	9.609999656677246
7.149	9.029999732971191
7.159	8.460000038146973
7.165	7.920000076293945
7.175	7.440000057220459
7.186	6.989999771118164
7.195	6.559999942779541
7.205	6.119999885559082
7.215	5.659999847412109
7.225	5.199999809265137
7.234	4.75
7.245	4.329999923706055
7.255	3.9700000286102295
7.269	3.700000047683716
7.275	3.4600000381469727
7.285	3.2899999618530273
7.295	3.1600000858306885
7.305	3.1500000953674316
7.315	3.1600000858306885
7.332	3.1700000762939453
7.335	3.190000057220459
7.345	3.200000047683716
7.354	3.200000047683716
7.365	3.25
7.374	3.359999895095825
7.384	3.640000104904175
7.396	4.099999904632568
7.415	4.820000171661377
7.417	5.840000152587891
7.433	7.199999809265137
7.436	8.850000381469727
7.466	10.739999771118164
7.486	12.819999694824219
7.499	17.780000686645508
7.521	20.6200008392334
7.535	23.719999313354492
7.54	29.809999465942383
7.549	33.97999954223633
7.569	35.72999954223633
7.587	37.369998931884766
7.588	39.0099983215332
7.601	40.7400016784668
7.608	44.68000030517578
7.621	48.880001068115234
7.642	50.83000183105469
7.647	52.720001220703125
7.651	54.59000015258789
7.661	56.45000076293945
7.684	58.220001220703125
7.689	59.900001525878906
8.821	63.11000061035156
8.83	66.19000244140625
8.842	67.6500015258789
8.857	70.20999908447266
8.892	72.26000213623047
8.903	73.7699966430664
8.906	4.320000171661377
8.917	5.690000057220459
8.928	7.389999866485596
8.943	9.350000381469727
8.943	11.479999542236328
9.017	13.84000015258789
9.034	19.729999542236328
9.044	23.059999465942383
9.048	26.770000457763672
9.05	30.170000076293945
9.07	32.90999984741211
9.072	35.11000061035156
9.074	36.959999084472656
9.078	38.56999969482422
9.084	53.540000915527344
9.085	55.5099983215332
9.092	57.43000030517578
9.093	59.2599983215332
9.136	60.95000076293945
9.145	64.19000244140625
10.203	65.76000213623047
10.207	68.68000030517578
10.232	71.1500015258789
10.242	73.27999877929688
10.247	74.95999908447266
10.25	5.940000057220459
10.29	6.769999980926514
10.3	8.720000267028809
10.3	9.899999618530273
10.304	11.369999885559082
10.308	13.300000190734863
10.314	18.610000610351562
10.317	25.40999984741211
10.318	29.5
10.325	33.38999938964844
10.334	37.279998779296875
10.35	40.45000076293945
10.355	42.560001373291016
10.383	44.099998474121094
10.385	45.380001068115234
10.403	46.720001220703125
10.417	48.27000045776367
10.423	50.11000061035156
10.428	54.68000030517578
10.437	57.220001220703125
10.445	59.59000015258789
10.455	61.7599983215332
10.465	63.83000183105469
10.477	65.79000091552734
10.485	67.69000244140625
10.506	69.5999984741211
10.511	71.58000183105469
10.52	73.63999938964844
10.528	75.68000030517578
10.535	77.55999755859375
10.546	79.18000030517578
10.555	80.55000305175781
10.566	81.63999938964844
10.575	82.5199966430664
10.585	83.33999633789062
10.595	84.19999694824219
10.609	85.08999633789062
10.615	86.06999969482422
10.63	86.93000030517578
10.635	87.70999908447266
10.646	88.20999908447266
10.665	88.5199966430664
10.671	88.66999816894531
10.675	88.7300033569336
10.685	88.70999908447266
10.695	88.66000366210938
10.714	88.43000030517578
10.715	87.87000274658203
10.725	85.73999786376953
10.735	82.94000244140625
10.749	80.30999755859375
10.755	77.87999725341797
10.779	75.66000366210938
10.839	73.83000183105469
10.844	72.44000244140625
10.849	69.91999816894531
10.853	67.23999786376953
10.856	64.04000091552734
10.865	60.66999816894531
10.875	59.08000183105469
10.885	57.65999984741211
10.895	56.43000030517578
10.906	55.38999938964844
10.915	54.400001525878906
10.925	53.529998779296875
10.935	52.70000076293945
10.945	52.040000915527344
10.955	51.29999923706055
10.965	50.43000030517578
10.975	49.5
10.985	48.540000915527344
10.995	47.650001525878906
11.006	46.81999969482422
11.015	46.130001068115234
11.025	45.459999084472656
11.039	44.91999816894531
11.045	44.47999954223633
11.055	43.88999938964844
11.065	43.18000030517578
11.076	42.650001525878906
11.085	42.189998626708984
11.095	41.70000076293945
11.105	41.22999954223633
11.123	40.7400016784668
11.126	39.959999084472656
11.135	38.900001525878906
11.145	37.66999816894531
11.155	36.38999938964844
11.166	35.189998626708984
11.175	34.18000030517578
11.186	33.33000183105469
11.212	32.650001525878906
11.219	31.170000076293945
11.231	30.31999969482422
11.241	29.3799991607666
11.251	28.360000610351562
11.261	27.329999923706055
11.266	26.270000457763672
11.276	25.239999771118164
11.285	24.190000534057617
11.297	23.209999084472656
11.305	22.18000030517578
11.315	21.18000030517578
11.327	20.100000381469727
11.335	19.030000686645508
11.345	17.959999084472656
11.355	16.93000030517578
11.365	15.979999542236328
11.374	15.079999923706055
11.385	14.270000457763672
11.395	13.550000190734863
11.405	12.819999694824219
11.415	12.229999542236328
11.426	11.710000038146973
11.435	11.149999618530273
11.445	10.6899995803833
11.457	10.34000015258789
11.471	9.920000076293945
11.475	9.390000343322754
11.486	8.869999885559082
11.495	8.479999542236328
11.505	8.069999694824219
11.515	7.579999923706055
11.531	7.119999885559082
11.539	6.78000020980835
11.546	6.489999771118164
11.555	6.059999942779541
11.564	5.46999979019165
11.575	4.889999866485596
11.587	4.389999866485596
11.594	3.809999942779541
11.604	3.2100000381469727
11.616	2.7200000286102295
11.626	2.2699999809265137
11.64	1.7699999809265137
11.645	1.3700000047683716
11.655	1.190000057220459
11.666	1.2100000381469727
11.677	1.2799999713897705
11.692	1.3899999856948853
11.697	1.5399999618530273
11.707	1.8600000143051147
11.72	2.4100000858306885
11.725	3.319999933242798
11.739	4.630000114440918
11.744	6.46999979019165
11.755	8.970000267028809
11.767	11.640000343322754
11.777	14.180000305175781
11.785	16.770000457763672
11.797	19.270000457763672
11.807	21.56999969482422
11.819	23.81999969482422
11.825	26.09000015258789
11.835	28.350000381469727
11.845	30.540000915527344
11.859	32.7599983215332
11.865	35.09000015258789
11.875	37.5099983215332
11.885	39.86000061035156
11.898	42.150001525878906
11.907	44.529998779296875
11.915	46.95000076293945
11.925	49.29999923706055
11.936	51.560001373291016
11.951	53.83000183105469
11.956	56.16999816894531
11.965	58.459999084472656
11.975	60.63999938964844
11.985	62.83000183105469
11.995	65.05999755859375
12.005	67.30999755859375
12.014	69.45999908447266
12.025	71.47000122070312
12.051	73.41000366210938
12.054	75.30999755859375
12.057	77.1500015258789
12.065	78.86000061035156
12.075	80.44999694824219
12.084	81.9000015258789
12.102	83.23999786376953
12.105	84.4800033569336
12.115	85.58000183105469
12.125	86.48999786376953
12.135	87.22000122070312
12.146	87.80999755859375
12.154	88.08999633789062
12.165	88.22000122070312
12.177	88.25
12.185	88.23999786376953
12.194	88.19000244140625
12.205	87.98999786376953
12.215	87.56999969482422
12.225	87.01000213623047
12.235	86.37000274658203
12.249	85.52999877929688
12.255	84.58000183105469
12.264	83.5
12.287	82.18000030517578
12.295	76.4000015258789
12.307	73.19000244140625
12.315	70.37000274658203
12.325	67.9800033569336
12.336	66.0199966430664
12.351	64.55000305175781
12.355	63.220001220703125
12.366	61.970001220703125
12.375	60.779998779296875
12.385	59.5099983215332
12.396	58.04999923706055
12.404	56.36000061035156
12.416	54.529998779296875
12.427	52.77000045776367
12.435	51.33000183105469
12.451	50.189998626708984
12.455	49.16999816894531
12.466	48.209999084472656
12.475	47.22999954223633
12.485	46.2599983215332
12.495	45.13999938964844
12.504	43.9900016784668
12.515	42.86000061035156
12.525	41.869998931884766
12.534	40.970001220703125
12.545	40.209999084472656
12.559	39.459999084472656
12.567	38.81999969482422
12.575	38.20000076293945
12.585	37.540000915527344
12.603	36.95000076293945
12.605	36.209999084472656
12.615	35.36000061035156
12.625	34.619998931884766
12.634	33.939998626708984
12.645	33.459999084472656
12.657	33.20000076293945
12.666	32.939998626708984
12.674	32.439998626708984
12.685	31.700000762939453
12.697	30.81999969482422
12.705	29.770000457763672
12.716	28.729999542236328
12.725	27.719999313354492
12.738	26.850000381469727
12.745	26.030000686645508
12.755	25.3700008392334
12.765	24.690000534057617
12.775	24.0
12.789	23.3799991607666
12.795	22.639999389648438
12.805	21.829999923706055
12.815	21.0
12.825	20.110000610351562
12.835	19.229999542236328
12.845	18.290000915527344
12.856	17.360000610351562
12.865	16.360000610351562
12.875	15.380000114440918
12.885	14.399999618530273
12.895	13.510000228881836
12.905	12.65999984741211
12.915	12.039999961853027
12.927	11.510000228881836
12.936	11.020000457763672
12.945	10.670000076293945
12.955	10.399999618530273
12.965	10.010000228881836
12.975	9.470000267028809
12.984	8.920000076293945
12.995	8.5
13.005	8.0600004196167
13.014	7.5
13.026	6.820000171661377
13.034	6.039999961853027
13.052	5.079999923706055
13.063	4.230000019073486
13.069	3.5299999713897705
13.075	3.119999885559082
13.085	3.059999942779541
13.095	3.119999885559082
13.105	3.190000057220459
13.117	3.200000047683716
13.126	3.190000057220459
13.134	3.190000057220459
13.145	3.200000047683716
13.155	3.200000047683716
13.164	3.2100000381469727
13.175	3.240000009536743
13.185	3.369999885559082
13.194	3.7699999809265137
13.204	4.449999809265137
13.215	5.550000190734863
13.225	7.119999885559082
13.234	9.529999732971191
13.246	12.369999885559082
13.254	15.449999809265137
13.267	18.25
13.278	20.81999969482422
13.285	23.309999465942383
13.295	25.690000534057617
13.305	27.8700008392334
13.315	29.889999389648438
13.325	31.84000015258789
13.335	33.86000061035156
13.345	36.029998779296875
13.355	38.27000045776367
13.37	40.47999954223633
13.375	42.7400016784668
13.385	45.08000183105469
13.395	47.45000076293945
13.405	49.7400016784668
13.415	51.959999084472656
13.425	54.220001220703125
13.437	56.5099983215332
13.445	58.720001220703125
13.455	60.79999923706055
13.465	62.849998474121094
13.477	64.91000366210938
13.485	66.98999786376953
13.495	69.0
13.505	70.91000366210938
13.515	72.7699966430664
13.524	74.5999984741211
13.536	76.43000030517578
13.544	78.18000030517578
13.555	79.7699966430664
13.564	81.23999786376953
13.576	82.58000183105469
13.584	83.80000305175781
13.594	84.87000274658203
13.604	85.83999633789062
13.618	86.61000061035156
13.626	87.2699966430664
13.636	87.81999969482422
13.644	88.05000305175781
13.655	88.16999816894531
13.682	88.16000366210938
13.69	88.11000061035156
13.707	87.93000030517578
13.714	86.9800033569336
13.725	86.3499984741211
13.749	85.48999786376953
13.75	84.5199966430664
13.755	83.37999725341797
13.764	81.41999816894531
13.778	78.33000183105469
13.785	74.91000366210938
13.795	71.7699966430664
13.805	69.16000366210938
13.815	67.0199966430664
13.825	65.43000030517578
13.835	64.22000122070312
13.845	63.20000076293945
13.855	62.189998626708984
13.865	60.88999938964844
13.875	59.369998931884766
13.885	57.83000183105469
13.894	56.380001068115234
13.905	55.09000015258789
13.915	53.970001220703125
13.924	53.04999923706055
13.935	52.40999984741211
13.945	52.04999923706055
13.955	51.79999923706055
13.965	51.119998931884766
13.977	49.959999084472656
13.985	48.40999984741211
13.999	46.5
14.005	44.43000030517578
14.015	42.58000183105469
14.025	41.099998474121094
14.035	40.029998779296875
14.047	39.2599983215332
14.055	38.7599983215332
14.065	38.290000915527344
14.074	37.790000915527344
14.088	37.400001525878906
14.096	37.13999938964844
14.105	36.779998779296875
14.115	36.09000015258789
14.127	35.16999816894531
14.135	34.22999954223633
14.145	33.369998931884766
14.156	32.7599983215332
14.165	32.27000045776367
14.175	31.81999969482422
14.188	31.350000381469727
14.194	30.68000030517578
14.204	29.729999542236328
14.216	28.68000030517578
14.225	27.59000015258789
14.235	26.600000381469727
14.246	25.760000228881836
14.255	25.110000610351562
14.264	24.459999084472656
14.276	23.8700008392334
14.285	23.309999465942383
14.294	22.6299991607666
14.305	21.90999984741211
14.316	21.190000534057617
14.324	20.360000610351562
14.335	19.56999969482422
14.344	18.709999084472656
14.354	17.860000610351562
14.365	17.010000228881836
14.374	16.200000762939453
14.387	15.460000038146973
14.395	14.710000038146973
14.404	14.079999923706055
14.414	13.5
14.425	12.890000343322754
14.435	12.359999656677246
14.445	11.850000381469727
14.457	11.210000038146973
14.465	10.579999923706055
14.475	10.029999732971191
14.485	9.430000305175781
14.498	8.859999656677246
14.505	8.390000343322754
14.515	7.809999942779541
14.525	7.119999885559082
14.535	6.489999771118164
14.545	5.820000171661377
14.555	5.139999866485596
14.565	4.579999923706055
14.575	3.9600000381469727
14.585	3.2799999713897705
14.597	2.75
14.607	2.4000000953674316
14.615	2.119999885559082
14.625	1.9700000286102295
14.635	1.940000057220459
14.645	1.9500000476837158
14.655	1.9700000286102295
14.665	2.0
14.675	2.119999885559082
14.684	2.369999885559082
14.696	2.859999895095825
14.704	3.7799999713897705
14.715	4.909999847412109
14.725	6.5
14.734	8.670000076293945
14.744	10.949999809265137
14.754	13.100000381469727
14.764	15.369999885559082
14.774	17.690000534057617
14.785	19.959999084472656
14.795	22.149999618530273
14.804	24.40999984741211
14.816	26.709999084472656
14.824	28.8799991607666
14.834	30.920000076293945
14.844	32.970001220703125
14.855	35.099998474121094
14.866	37.29999923706055
14.874	39.4900016784668
14.884	41.63999938964844
14.895	43.880001068115234
14.905	46.220001220703125
14.915	48.58000183105469
14.924	50.900001525878906
14.935	53.27000045776367
14.945	55.709999084472656
14.954	58.119998931884766
14.965	60.369998931884766
14.974	62.560001373291016
14.984	64.76000213623047
14.995	66.94999694824219
15.007	69.06999969482422
15.015	71.11000061035156
15.025	73.0999984741211
15.034	75.04000091552734
15.044	76.97000122070312
15.055	78.7699966430664
15.064	80.43000030517578
15.074	81.95999908447266
15.084	83.3499984741211
15.095	84.62000274658203
15.115	85.75
15.119	86.68000030517578
15.124	87.5
15.135	88.0999984741211
15.145	88.4800033569336
15.154	88.75
15.164	88.91999816894531
15.175	88.98999786376953
15.184	89.05000305175781
15.194	89.04000091552734
15.215	88.9800033569336
15.218	88.7300033569336
15.225	87.97000122070312
15.235	85.5199966430664
15.245	82.44000244140625
15.254	79.54000091552734
15.264	76.79000091552734
15.277	74.41999816894531
15.285	72.70999908447266
15.294	71.51000213623047
15.305	70.4800033569336
15.317	69.41999816894531
15.325	68.16000366210938
15.334	66.58999633789062
15.344	64.7300033569336
15.354	62.7599983215332
15.364	60.7599983215332
15.374	58.90999984741211
15.384	57.4900016784668
15.394	56.540000915527344
15.404	56.040000915527344
15.417	55.68000030517578
15.424	55.279998779296875
15.434	54.939998626708984
15.445	54.630001068115234
15.455	54.20000076293945
15.465	53.529998779296875
15.476	52.79999923706055
15.485	52.04999923706055
15.494	51.2400016784668
15.505	50.400001525878906
15.522	49.56999969482422
15.526	48.7599983215332
15.535	47.959999084472656
15.544	47.189998626708984
15.555	46.45000076293945
15.565	45.7599983215332
15.575	45.09000015258789
15.589	44.400001525878906
15.595	43.650001525878906
15.605	42.849998474121094
15.624	42.060001373291016
15.63	41.36000061035156
15.635	40.7599983215332
15.645	40.16999816894531
15.655	39.54999923706055
15.665	38.83000183105469
15.675	38.0
15.686	37.11000061035156
15.694	36.209999084472656
15.704	35.36000061035156
15.714	34.58000183105469
15.725	33.86000061035156
15.735	33.18000030517578
15.744	32.5099983215332
15.754	31.829999923706055
15.764	31.1299991607666
15.774	30.40999984741211
15.784	29.68000030517578
15.794	28.920000076293945
15.807	28.15999984741211
15.815	27.389999389648438
15.835	26.639999389648438
15.836	25.90999984741211
15.844	25.200000762939453
15.855	24.510000228881836
15.864	23.84000015258789
15.875	23.190000534057617
15.884	22.559999465942383
15.894	21.950000762939453
15.905	21.3799991607666
15.915	20.809999465942383
15.932	20.25
15.935	19.709999084472656
15.945	19.15999984741211
15.956	18.6200008392334
15.966	18.100000381469727
15.985	17.6200008392334
16.011	17.219999313354492
16.015	16.850000381469727
16.019	16.479999542236328
16.031	15.729999542236328
16.035	15.289999961853027
16.045	14.829999923706055
16.055	14.300000190734863
16.065	13.670000076293945
16.076	12.859999656677246
16.085	11.930000305175781
16.097	11.020000457763672
16.105	10.260000228881836
16.115	9.640000343322754
16.125	9.170000076293945
16.135	8.819999694824219
16.146	8.609999656677246
16.155	8.470000267028809
16.165	8.270000457763672
16.175	8.010000228881836
16.185	7.760000228881836
16.194	7.510000228881836
16.204	7.260000228881836
16.214	7.019999980926514
16.225	6.800000190734863
16.237	6.630000114440918
16.244	6.489999771118164
16.255	6.440000057220459
16.264	6.489999771118164
16.275	6.480000019073486
16.284	6.599999904632568
16.296	6.989999771118164
16.305	7.730000019073486
16.315	8.770000457763672
16.324	10.100000381469727
16.34	11.699999809265137
16.344	13.529999732971191
16.354	15.5600004196167
16.364	17.979999542236328
16.374	20.6200008392334
16.385	23.549999237060547
16.394	26.6299991607666
16.404	29.360000610351562
16.414	31.68000030517578
16.424	33.790000915527344
16.444	35.7599983215332
16.447	37.56999969482422
16.455	39.290000915527344
16.465	40.959999084472656
16.475	42.709999084472656
16.484	44.56999969482422
16.494	46.52000045776367
16.505	48.4900016784668
16.517	50.439998626708984
16.524	52.369998931884766
16.536	54.31999969482422
16.545	56.27000045776367
16.554	58.130001068115234
16.567	59.849998474121094
16.574	61.4900016784668
16.584	63.060001373291016
16.595	64.58000183105469
16.607	66.06999969482422
16.614	67.4800033569336
16.625	68.7699966430664
16.636	69.91999816894531
16.646	70.95999908447266
16.654	71.87999725341797
16.666	72.72000122070312
16.674	73.38999938964844
16.684	73.97000122070312
16.696	74.41999816894531
16.705	74.62000274658203
16.714	74.75
16.725	74.80000305175781
16.735	74.80999755859375
16.748	74.80000305175781
16.756	74.72000122070312
16.764	74.5199966430664
16.774	74.06999969482422
16.784	73.48999786376953
16.794	72.75
16.804	71.79000091552734
16.814	70.77999877929688
16.824	69.55999755859375
16.835	66.91000366210938
16.854	63.560001373291016
16.865	57.45000076293945
16.875	54.75
16.884	52.560001373291016
16.894	50.869998931884766
16.905	49.439998626708984
16.915	48.119998931884766
16.924	46.70000076293945
16.935	44.97999954223633
16.944	43.029998779296875
16.955	40.93000030517578
16.966	38.66999816894531
16.976	36.189998626708984
16.984	33.619998931884766
16.995	31.260000228881836
17.005	29.170000076293945
17.016	27.34000015258789
17.025	25.670000076293945
17.036	24.18000030517578
17.047	22.8700008392334
17.059	21.729999542236328
17.065	20.770000457763672
17.075	19.950000762939453
17.085	19.280000686645508
17.094	18.799999237060547
17.104	18.5
17.115	18.34000015258789
17.124	18.270000457763672
17.134	18.059999465942383
17.145	17.709999084472656
17.158	17.209999084472656
17.165	16.579999923706055
17.182	15.880000114440918
17.185	15.15999984741211
17.194	14.479999542236328
17.205	13.899999618530273
17.215	13.4399995803833
17.225	13.069999694824219
17.234	12.770000457763672
17.244	12.539999961853027
17.259	12.359999656677246
17.265	12.210000038146973
17.275	12.039999961853027
17.284	11.829999923706055
17.294	11.579999923706055
17.304	11.289999961853027
17.314	10.960000038146973
17.325	10.65999984741211
17.334	10.390000343322754
17.344	10.109999656677246
17.365	9.859999656677246
17.368	9.649999618530273
17.374	9.4399995803833
17.386	9.180000305175781
17.395	8.869999885559082
17.404	8.550000190734863
17.417	8.229999542236328
17.429	7.909999847412109
17.434	7.639999866485596
17.45	7.420000076293945
17.457	7.21999979019165
17.473	7.03000020980835
17.476	6.829999923706055
17.484	6.619999885559082
17.494	6.400000095367432
17.505	6.170000076293945
17.514	6.0
17.525	5.889999866485596
17.572	5.800000190734863
17.577	5.789999961853027
17.58	5.789999961853027
17.584	5.789999961853027
17.595	5.78000020980835
17.604	5.78000020980835
17.616	5.710000038146973
17.624	5.360000133514404
17.635	4.699999809265137
17.644	3.930000066757202
17.654	3.2300000190734863
17.664	2.680000066757202
17.674	2.2799999713897705
17.684	2.069999933242798
17.694	2.049999952316284
17.704	2.119999885559082
17.715	2.109999895095825
17.724	2.119999885559082
17.734	2.130000114440918
17.744	2.140000104904175
17.755	2.2200000286102295
17.781	2.490000009536743
17.785	3.8499999046325684
17.797	5.010000228881836
17.804	6.460000038146973
17.814	8.069999694824219
17.824	9.9399995803833
17.836	12.180000305175781
17.844	14.890000343322754
17.855	17.940000534057617
17.864	20.979999542236328
17.878	23.8700008392334
17.884	26.530000686645508
17.895	28.809999465942383
17.904	30.729999542236328
17.914	32.38999938964844
17.925	33.959999084472656
17.934	35.56999969482422
17.944	37.290000915527344
17.954	39.08000183105469
17.964	40.91999816894531
17.979	42.86000061035156
17.986	44.880001068115234
17.995	46.97999954223633
18.004	49.04999923706055
18.018	51.029998779296875
18.024	52.959999084472656
18.035	54.88999938964844
18.046	56.75
18.055	58.540000915527344
18.064	60.220001220703125
18.098	61.86000061035156
18.101	65.13999938964844
18.105	66.80000305175781
18.115	68.38999938964844
18.124	69.9000015258789
18.134	71.29000091552734
18.145	72.62000274658203
18.155	73.86000061035156
18.164	75.0199966430664
18.175	76.12000274658203
18.184	77.11000061035156
18.195	77.94999694824219
18.204	78.55999755859375
18.218	79.02999877929688
18.225	79.4000015258789
18.234	79.73999786376953
18.247	79.97000122070312
18.256	79.94999694824219
18.265	79.88999938964844
18.288	79.79000091552734
18.292	79.6500015258789
18.296	79.38999938964844
18.304	78.9000015258789
18.315	78.11000061035156
18.324	77.06999969482422
18.335	75.66000366210938
18.344	72.69000244140625
18.356	69.22000122070312
18.366	65.62000274658203
18.438	62.279998779296875
18.441	59.540000915527344
18.446	57.2599983215332
18.453	53.779998779296875
18.456	50.79999923706055
18.46	47.0
18.465	44.72999954223633
18.475	42.380001068115234
18.498	40.029998779296875
18.505	35.119998931884766
18.514	32.84000015258789
18.524	31.06999969482422
18.535	29.719999313354492
18.544	28.600000381469727
18.554	27.670000076293945
18.565	26.969999313354492
18.574	26.520000457763672
18.592	26.229999542236328
18.595	26.059999465942383
18.605	25.8799991607666
18.615	25.530000686645508
18.624	24.979999542236328
18.635	24.299999237060547
18.644	23.579999923706055
18.658	22.860000610351562
18.665	22.170000076293945
18.675	21.510000228881836
18.685	20.8700008392334
18.695	20.299999237060547
