# Supplementary material for: Level-Ground and Stair Adaptation for Hip Exoskeletons Based on Continuous Locomotion Mode Perception
Source: Cyborg Bionic Syst. 2025 Apr 22;6:0248. doi: 10.34133/cbsystems.0248 (PMC12012296; doi:10.34133/cbsystems.0248)
Supplement: Supplementary 1 — Data files S1 to S61 [file cbsystems.0248.f1.zip › 15_LocomotionMode.csv]

time	lm
6.486	0
6.593	0
6.694	0
6.795	0
6.862	0
6.959	0
7.164	0
7.246	0
7.367	0
7.434	0
7.532	0
7.608	0
7.701	0
7.803	0
7.903	0
8.105	0
8.211	0
8.288	0
8.373	0
8.577	0
8.698	0
8.815	0
8.897	0
8.958	0
9.075	0
9.177	0
9.277	0
9.374	0
9.441	0
9.549	0
9.623	0
9.723	0
9.794	0
9.918	0
10.007	0
10.111	0
10.221	0
10.298	1
10.385	1
10.488	1
10.557	1
10.655	1
10.755	1
10.856	1
10.941	1
11.034	1
11.142	1
11.262	1
11.341	1
11.445	1
11.531	1
11.607	1
11.723	1
11.81	1
11.924	1
12.007	1
12.119	1
12.204	1
12.322	1
12.392	1
12.497	1
12.635	1
12.693	1
12.794	1
12.887	1
12.938	1
13.039	1
13.155	1
13.263	0
13.353	0
13.444	0
13.554	0
13.613	0
13.715	0
13.804	0
13.924	1
14.025	1
14.124	1
14.226	1
14.293	1
14.392	1
14.493	1
14.59	1
14.695	1
14.775	1
14.851	1
14.967	1
15.038	1
15.137	1
15.233	1
15.347	1
15.426	0
15.613	0
15.726	0
15.829	0
15.918	0
15.981	0
16.081	0
16.179	0
16.268	0
16.387	0
16.49	0
16.555	0
16.635	0
16.74	0
16.843	0
16.942	0
17.048	0
17.15	0
17.214	0
17.332	0
17.413	0
17.615	0
17.817	0
17.897	0
17.998	0
18.081	0
18.186	0
18.301	0
18.401	0
18.484	0
18.571	0
18.667	0
