# Supplementary material for: Level-Ground and Stair Adaptation for Hip Exoskeletons Based on Continuous Locomotion Mode Perception
Source: Cyborg Bionic Syst. 2025 Apr 22;6:0248. doi: 10.34133/cbsystems.0248 (PMC12012296; doi:10.34133/cbsystems.0248)
Supplement: Supplementary 1 — Data files S1 to S61 [file cbsystems.0248.f1.zip › 16_FootPress.csv]

time	press1	press2	press3	press4	press5	press6	press7	press8	press9	press10	press11	press12	press13	press14	press15	press16
6.524	0.0	0.0	0.0	0.0	0.0	0.0	0.0	0.0	0.0	0.0	0.0	0.0	0.0	0.0	0.0	0.0
6.544	0.0	0.0	0.0	0.0	0.0	0.0	0.0	0.0	0.0	0.0	0.0	0.0	0.0	0.0	0.0	0.0
6.576	0.0	0.0	0.0	0.0	0.0	0.0	0.0	0.0	0.0	0.0	0.0	0.0	0.0	0.0	0.0	0.0
6.605	0.0	0.0	0.0	0.0	0.0	0.0	0.0	0.0	0.0	0.0	0.0	0.0	0.0	0.0	0.0	0.0
6.635	0.0	0.0	0.0	0.0	0.0	0.0	0.0	0.0	0.0	0.0	0.0	0.0	0.0	0.0	0.0	0.0
6.664	0.0	0.0	0.0	0.0	0.0	0.0	0.0	0.0	0.0	0.0	0.0	0.0	0.0	0.0	0.0	0.0
6.694	0.0	0.0	0.0	0.0	0.0	0.0	0.0	0.0	0.0	0.0	0.0	0.0	0.0	0.0	0.0	0.0
6.727	0.0	0.0	0.0	0.0	0.0	0.0	0.0	0.0	0.0	0.0	0.0	0.0	0.0	0.0	0.0	0.0
6.756	0.0	0.0	0.0	0.0	0.0	0.0	0.0	0.0	0.0	0.0	0.0	0.0	0.0	0.0	0.0	0.0
6.787	0.0	0.0	0.0	0.0	0.0	0.0	0.0	0.0	0.0	0.0	0.0	0.0	0.0	0.0	0.0	0.0
6.817	0.0	0.0	0.0	0.0	0.0	0.0	4.0	7.0	9.0	0.0	0.0	0.0	0.0	0.0	0.0	0.0
6.846	0.0	0.0	0.0	0.0	0.0	0.0	3.0	7.0	9.0	7.0	0.0	0.0	0.0	0.0	0.0	0.0
6.876	0.0	0.0	0.0	0.0	0.0	0.0	3.0	7.0	11.0	9.0	0.0	4.0	8.0	0.0	4.0	2.0
6.906	0.0	0.0	0.0	0.0	0.0	0.0	3.0	8.0	12.0	11.0	0.0	8.0	11.0	3.0	9.0	6.0
6.934	0.0	0.0	0.0	0.0	0.0	0.0	2.0	7.0	13.0	12.0	1.0	10.0	13.0	5.0	14.0	8.0
6.968	0.0	0.0	0.0	0.0	0.0	0.0	1.0	6.0	11.0	11.0	2.0	12.0	14.0	8.0	17.0	11.0
6.996	0.0	0.0	0.0	0.0	0.0	0.0	1.0	5.0	10.0	11.0	2.0	12.0	14.0	8.0	18.0	11.0
7.024	0.0	0.0	0.0	0.0	0.0	0.0	0.0	3.0	7.0	9.0	2.0	12.0	12.0	10.0	20.0	12.0
7.054	0.0	0.0	0.0	0.0	0.0	0.0	0.0	1.0	4.0	6.0	2.0	10.0	10.0	11.0	22.0	14.0
7.09	0.0	0.0	0.0	0.0	0.0	0.0	0.0	0.0	3.0	5.0	3.0	10.0	8.0	12.0	24.0	14.0
7.116	0.0	0.0	0.0	0.0	0.0	0.0	0.0	0.0	2.0	5.0	4.0	9.0	8.0	12.0	24.0	14.0
7.145	0.0	0.0	0.0	0.0	0.0	0.0	0.0	0.0	2.0	5.0	4.0	10.0	8.0	12.0	24.0	14.0
7.178	0.0	0.0	0.0	0.0	0.0	0.0	0.0	0.0	2.0	5.0	3.0	10.0	7.0	12.0	23.0	13.0
7.203	0.0	0.0	0.0	0.0	0.0	0.0	0.0	0.0	2.0	5.0	4.0	10.0	8.0	11.0	21.0	12.0
7.236	0.0	0.0	0.0	0.0	0.0	0.0	0.0	0.0	2.0	5.0	4.0	10.0	9.0	11.0	21.0	12.0
7.264	0.0	0.0	0.0	0.0	0.0	0.0	0.0	2.0	3.0	7.0	4.0	11.0	9.0	10.0	19.0	11.0
7.295	0.0	0.0	0.0	0.0	0.0	0.0	0.0	4.0	5.0	9.0	3.0	10.0	9.0	6.0	15.0	8.0
7.327	0.0	0.0	0.0	0.0	0.0	0.0	2.0	6.0	7.0	10.0	3.0	9.0	8.0	5.0	12.0	5.0
7.354	0.0	2.0	0.0	0.0	0.0	4.0	8.0	14.0	11.0	12.0	0.0	5.0	5.0	0.0	4.0	0.0
7.383	0.0	4.0	1.0	0.0	0.0	6.0	11.0	17.0	12.0	12.0	0.0	2.0	3.0	0.0	1.0	0.0
7.415	0.0	6.0	1.0	0.0	0.0	8.0	16.0	21.0	15.0	11.0	0.0	0.0	1.0	0.0	0.0	0.0
7.447	0.0	8.0	3.0	1.0	0.0	13.0	21.0	26.0	18.0	6.0	0.0	0.0	0.0	0.0	0.0	0.0
7.476	18.0	11.0	5.0	1.0	0.0	16.0	21.0	27.0	18.0	1.0	0.0	0.0	0.0	0.0	0.0	0.0
7.504	21.0	14.0	5.0	1.0	0.0	16.0	17.0	21.0	15.0	0.0	0.0	0.0	0.0	0.0	0.0	0.0
7.532	15.0	13.0	0.0	0.0	0.0	9.0	3.0	4.0	7.0	0.0	0.0	0.0	0.0	0.0	0.0	0.0
7.56	6.0	4.0	0.0	0.0	0.0	1.0	0.0	0.0	2.0	0.0	0.0	0.0	0.0	0.0	0.0	0.0
7.59	0.0	0.0	0.0	0.0	0.0	0.0	0.0	0.0	0.0	0.0	0.0	0.0	0.0	0.0	0.0	0.0
7.62	0.0	0.0	0.0	0.0	0.0	0.0	0.0	0.0	0.0	0.0	0.0	0.0	0.0	0.0	0.0	0.0
7.656	0.0	0.0	0.0	0.0	0.0	0.0	0.0	0.0	0.0	0.0	0.0	0.0	0.0	0.0	0.0	0.0
7.68	0.0	0.0	0.0	0.0	0.0	0.0	0.0	0.0	0.0	0.0	0.0	0.0	0.0	0.0	0.0	0.0
7.71	0.0	0.0	0.0	0.0	0.0	0.0	0.0	0.0	0.0	0.0	0.0	0.0	0.0	0.0	0.0	0.0
7.742	0.0	0.0	0.0	0.0	0.0	0.0	0.0	0.0	0.0	0.0	0.0	0.0	0.0	0.0	0.0	0.0
7.77	0.0	0.0	0.0	0.0	0.0	0.0	0.0	0.0	0.0	0.0	0.0	0.0	0.0	0.0	0.0	0.0
7.799	0.0	0.0	0.0	0.0	0.0	0.0	0.0	0.0	0.0	0.0	0.0	0.0	0.0	0.0	0.0	0.0
7.829	0.0	0.0	0.0	0.0	0.0	0.0	0.0	0.0	0.0	0.0	0.0	0.0	0.0	0.0	0.0	0.0
7.859	0.0	0.0	0.0	0.0	0.0	0.0	0.0	0.0	0.0	0.0	0.0	0.0	0.0	0.0	0.0	0.0
7.889	0.0	0.0	0.0	0.0	0.0	0.0	0.0	0.0	0.0	0.0	0.0	0.0	0.0	0.0	0.0	0.0
7.92	0.0	0.0	0.0	0.0	0.0	0.0	0.0	0.0	0.0	0.0	0.0	0.0	0.0	0.0	0.0	0.0
7.95	0.0	0.0	0.0	0.0	0.0	0.0	0.0	0.0	0.0	0.0	0.0	0.0	0.0	0.0	0.0	0.0
7.979	0.0	0.0	0.0	0.0	0.0	0.0	0.0	0.0	0.0	0.0	0.0	0.0	0.0	0.0	0.0	0.0
8.01	0.0	0.0	0.0	0.0	0.0	0.0	0.0	0.0	0.0	0.0	0.0	0.0	0.0	0.0	0.0	0.0
8.047	0.0	0.0	0.0	0.0	0.0	0.0	0.0	0.0	0.0	0.0	0.0	0.0	0.0	0.0	0.0	0.0
8.07	0.0	0.0	0.0	0.0	0.0	0.0	0.0	0.0	0.0	0.0	0.0	0.0	0.0	0.0	0.0	0.0
8.1	0.0	0.0	0.0	0.0	0.0	0.0	0.0	0.0	0.0	0.0	0.0	0.0	0.0	0.0	0.0	0.0
8.128	0.0	0.0	0.0	0.0	0.0	0.0	0.0	0.0	0.0	0.0	0.0	0.0	0.0	0.0	0.0	0.0
8.158	0.0	0.0	0.0	0.0	0.0	0.0	0.0	0.0	0.0	0.0	0.0	0.0	0.0	0.0	0.0	0.0
8.188	0.0	0.0	0.0	0.0	0.0	0.0	0.0	2.0	7.0	0.0	0.0	0.0	0.0	0.0	0.0	0.0
8.224	0.0	0.0	0.0	0.0	0.0	0.0	0.0	4.0	9.0	4.0	0.0	0.0	0.0	0.0	0.0	0.0
8.248	0.0	0.0	0.0	0.0	0.0	0.0	0.0	3.0	7.0	6.0	0.0	0.0	2.0	0.0	0.0	0.0
8.279	0.0	0.0	0.0	0.0	0.0	0.0	0.0	3.0	8.0	7.0	0.0	2.0	5.0	0.0	4.0	3.0
8.307	0.0	0.0	0.0	0.0	0.0	0.0	0.0	3.0	8.0	9.0	1.0	8.0	10.0	5.0	11.0	7.0
8.338	0.0	0.0	0.0	0.0	0.0	0.0	0.0	3.0	6.0	9.0	3.0	11.0	12.0	9.0	19.0	11.0
8.369	0.0	0.0	0.0	0.0	0.0	0.0	0.0	2.0	5.0	8.0	4.0	12.0	12.0	12.0	22.0	13.0
8.401	0.0	0.0	0.0	0.0	0.0	0.0	0.0	1.0	5.0	7.0	4.0	12.0	11.0	13.0	23.0	14.0
8.44	0.0	0.0	0.0	0.0	0.0	0.0	0.0	1.0	4.0	7.0	4.0	12.0	11.0	13.0	23.0	13.0
8.463	0.0	0.0	0.0	0.0	0.0	0.0	0.0	1.0	4.0	7.0	5.0	11.0	11.0	12.0	23.0	12.0
8.487	0.0	0.0	0.0	0.0	0.0	0.0	0.0	2.0	5.0	8.0	4.0	11.0	11.0	11.0	20.0	12.0
8.518	0.0	0.0	0.0	0.0	0.0	0.0	0.0	4.0	6.0	9.0	4.0	11.0	12.0	10.0	18.0	10.0
8.549	0.0	0.0	0.0	0.0	0.0	0.0	0.0	5.0	8.0	11.0	4.0	11.0	12.0	8.0	15.0	7.0
8.576	0.0	0.0	0.0	0.0	0.0	0.0	1.0	6.0	8.0	11.0	4.0	11.0	12.0	7.0	14.0	6.0
8.606	0.0	0.0	0.0	0.0	0.0	0.0	6.0	12.0	11.0	14.0	1.0	8.0	9.0	0.0	5.0	1.0
8.636	0.0	0.0	0.0	0.0	0.0	1.0	10.0	16.0	15.0	15.0	0.0	5.0	6.0	0.0	2.0	0.0
8.666	0.0	0.0	0.0	0.0	0.0	2.0	13.0	20.0	18.0	16.0	0.0	3.0	5.0	0.0	0.0	0.0
8.696	0.0	0.0	1.0	0.0	0.0	5.0	17.0	24.0	21.0	16.0	0.0	0.0	3.0	0.0	0.0	0.0
8.727	0.0	1.0	2.0	0.0	0.0	6.0	20.0	29.0	24.0	15.0	0.0	0.0	1.0	0.0	0.0	0.0
8.758	0.0	3.0	3.0	2.0	0.0	10.0	24.0	33.0	26.0	10.0	0.0	0.0	0.0	0.0	0.0	0.0
8.786	8.0	4.0	4.0	3.0	0.0	13.0	26.0	35.0	28.0	5.0	0.0	0.0	0.0	0.0	0.0	0.0
8.816	10.0	6.0	6.0	3.0	0.0	15.0	25.0	34.0	26.0	1.0	0.0	0.0	0.0	0.0	0.0	0.0
8.845	14.0	9.0	6.0	3.0	0.0	16.0	23.0	28.0	21.0	0.0	0.0	0.0	0.0	0.0	0.0	0.0
8.875	13.0	10.0	3.0	0.0	0.0	12.0	9.0	11.0	12.0	0.0	0.0	0.0	0.0	0.0	0.0	0.0
8.906	6.0	5.0	0.0	0.0	0.0	4.0	0.0	1.0	5.0	0.0	0.0	0.0	0.0	0.0	0.0	0.0
8.936	0.0	0.0	0.0	0.0	0.0	0.0	0.0	0.0	0.0	0.0	0.0	0.0	0.0	0.0	0.0	0.0
8.968	0.0	0.0	0.0	0.0	0.0	0.0	0.0	0.0	0.0	0.0	0.0	0.0	0.0	0.0	0.0	0.0
8.996	0.0	0.0	0.0	0.0	0.0	0.0	0.0	0.0	0.0	0.0	0.0	0.0	0.0	0.0	0.0	0.0
9.025	0.0	0.0	0.0	0.0	0.0	0.0	0.0	0.0	0.0	0.0	0.0	0.0	0.0	0.0	0.0	0.0
9.055	0.0	0.0	0.0	0.0	0.0	0.0	0.0	0.0	0.0	0.0	0.0	0.0	0.0	0.0	0.0	0.0
9.085	0.0	0.0	0.0	0.0	0.0	0.0	0.0	0.0	0.0	0.0	0.0	0.0	0.0	0.0	0.0	0.0
9.115	0.0	0.0	0.0	0.0	0.0	0.0	0.0	0.0	0.0	0.0	0.0	0.0	0.0	0.0	0.0	0.0
9.145	0.0	0.0	0.0	0.0	0.0	0.0	0.0	0.0	0.0	0.0	0.0	0.0	0.0	0.0	0.0	0.0
9.174	0.0	0.0	0.0	0.0	0.0	0.0	0.0	0.0	0.0	0.0	0.0	0.0	0.0	0.0	0.0	0.0
9.205	0.0	0.0	0.0	0.0	0.0	0.0	0.0	0.0	0.0	0.0	0.0	0.0	0.0	0.0	0.0	0.0
9.234	0.0	0.0	0.0	0.0	0.0	0.0	0.0	0.0	0.0	0.0	0.0	0.0	0.0	0.0	0.0	0.0
9.265	0.0	0.0	0.0	0.0	0.0	0.0	0.0	0.0	0.0	0.0	0.0	0.0	0.0	0.0	0.0	0.0
9.295	0.0	0.0	0.0	0.0	0.0	0.0	0.0	0.0	0.0	0.0	0.0	0.0	0.0	0.0	0.0	0.0
9.324	0.0	0.0	0.0	0.0	0.0	0.0	0.0	0.0	0.0	0.0	0.0	0.0	0.0	0.0	0.0	0.0
9.355	0.0	0.0	0.0	0.0	0.0	0.0	0.0	0.0	0.0	0.0	0.0	0.0	0.0	0.0	0.0	0.0
9.387	0.0	0.0	0.0	0.0	0.0	0.0	0.0	0.0	0.0	0.0	0.0	0.0	0.0	0.0	0.0	0.0
9.414	0.0	0.0	0.0	0.0	0.0	0.0	0.0	0.0	0.0	0.0	0.0	0.0	0.0	0.0	0.0	0.0
9.444	0.0	0.0	0.0	0.0	0.0	0.0	0.0	0.0	0.0	0.0	0.0	0.0	0.0	0.0	0.0	0.0
9.476	0.0	0.0	0.0	0.0	0.0	0.0	0.0	0.0	0.0	0.0	0.0	0.0	0.0	0.0	0.0	0.0
9.504	0.0	0.0	0.0	0.0	0.0	0.0	0.0	0.0	0.0	0.0	0.0	0.0	0.0	0.0	0.0	0.0
9.535	0.0	0.0	0.0	0.0	0.0	0.0	0.0	4.0	10.0	0.0	0.0	0.0	0.0	0.0	0.0	0.0
9.564	0.0	0.0	0.0	0.0	0.0	0.0	1.0	6.0	13.0	5.0	0.0	0.0	0.0	0.0	0.0	0.0
9.595	0.0	0.0	0.0	0.0	0.0	0.0	1.0	5.0	10.0	9.0	0.0	0.0	4.0	0.0	0.0	0.0
9.624	0.0	0.0	0.0	0.0	0.0	0.0	1.0	4.0	11.0	10.0	0.0	2.0	8.0	0.0	4.0	4.0
9.66	0.0	0.0	0.0	0.0	0.0	0.0	1.0	5.0	14.0	13.0	0.0	7.0	11.0	3.0	8.0	6.0
9.692	0.0	0.0	0.0	0.0	0.0	0.0	1.0	6.0	13.0	14.0	0.0	11.0	15.0	5.0	12.0	7.0
9.716	0.0	0.0	0.0	0.0	0.0	0.0	1.0	5.0	14.0	15.0	1.0	12.0	17.0	6.0	14.0	10.0
9.744	0.0	0.0	0.0	0.0	0.0	0.0	0.0	5.0	13.0	15.0	2.0	13.0	16.0	6.0	14.0	9.0
9.776	0.0	0.0	0.0	0.0	0.0	0.0	0.0	5.0	11.0	14.0	1.0	12.0	15.0	6.0	15.0	9.0
9.806	0.0	0.0	0.0	0.0	0.0	0.0	0.0	5.0	9.0	13.0	2.0	12.0	14.0	7.0	16.0	10.0
9.835	0.0	0.0	0.0	0.0	0.0	0.0	0.0	5.0	10.0	14.0	2.0	11.0	15.0	6.0	15.0	9.0
9.862	0.0	0.0	0.0	0.0	0.0	0.0	2.0	8.0	12.0	15.0	1.0	10.0	13.0	4.0	10.0	5.0
9.892	0.0	0.0	0.0	0.0	0.0	0.0	3.0	10.0	13.0	16.0	1.0	9.0	12.0	2.0	8.0	4.0
9.922	0.0	0.0	0.0	0.0	0.0	0.0	4.0	11.0	15.0	17.0	0.0	7.0	10.0	0.0	3.0	1.0
9.958	0.0	0.0	0.0	0.0	0.0	0.0	7.0	15.0	17.0	17.0	0.0	4.0	7.0	0.0	0.0	0.0
9.983	0.0	0.0	0.0	0.0	0.0	1.0	10.0	19.0	19.0	16.0	0.0	2.0	6.0	0.0	0.0	0.0
10.013	0.0	0.0	0.0	0.0	0.0	3.0	14.0	23.0	21.0	14.0	0.0	0.0	3.0	0.0	0.0	0.0
10.043	0.0	1.0	1.0	0.0	0.0	6.0	17.0	27.0	23.0	12.0	0.0	0.0	1.0	0.0	0.0	0.0
10.073	0.0	2.0	2.0	1.0	0.0	8.0	20.0	31.0	25.0	9.0	0.0	0.0	0.0	0.0	0.0	0.0
10.103	0.0	3.0	3.0	2.0	0.0	12.0	22.0	33.0	26.0	5.0	0.0	0.0	0.0	0.0	0.0	0.0
10.132	11.0	6.0	5.0	3.0	0.0	15.0	23.0	33.0	24.0	2.0	0.0	0.0	0.0	0.0	0.0	0.0
10.161	13.0	7.0	5.0	3.0	0.0	17.0	23.0	31.0	21.0	1.0	0.0	0.0	0.0	0.0	0.0	0.0
10.197	17.0	11.0	6.0	3.0	0.0	20.0	20.0	24.0	16.0	0.0	0.0	0.0	0.0	0.0	0.0	0.0
10.22	17.0	12.0	5.0	1.0	0.0	18.0	14.0	15.0	12.0	0.0	0.0	0.0	0.0	0.0	0.0	0.0
10.25	8.0	7.0	0.0	0.0	0.0	8.0	1.0	1.0	4.0	0.0	0.0	0.0	0.0	0.0	0.0	0.0
10.28	2.0	2.0	0.0	0.0	0.0	1.0	0.0	0.0	1.0	0.0	0.0	0.0	0.0	0.0	0.0	0.0
10.31	0.0	0.0	0.0	0.0	0.0	0.0	0.0	0.0	0.0	0.0	0.0	0.0	0.0	0.0	0.0	0.0
10.34	0.0	0.0	0.0	0.0	0.0	0.0	0.0	0.0	0.0	0.0	0.0	0.0	0.0	0.0	0.0	0.0
10.373	0.0	0.0	0.0	0.0	0.0	0.0	0.0	0.0	0.0	0.0	0.0	0.0	0.0	0.0	0.0	0.0
10.406	0.0	0.0	0.0	0.0	0.0	0.0	0.0	0.0	0.0	0.0	0.0	0.0	0.0	0.0	0.0	0.0
10.429	0.0	0.0	0.0	0.0	0.0	0.0	0.0	0.0	0.0	0.0	0.0	0.0	0.0	0.0	0.0	0.0
10.459	0.0	0.0	0.0	0.0	0.0	0.0	0.0	0.0	0.0	0.0	0.0	0.0	0.0	0.0	0.0	0.0
10.489	0.0	0.0	0.0	0.0	0.0	0.0	0.0	0.0	0.0	0.0	0.0	0.0	0.0	0.0	0.0	0.0
10.519	0.0	0.0	0.0	0.0	0.0	0.0	0.0	0.0	0.0	0.0	0.0	0.0	0.0	0.0	0.0	0.0
10.55	0.0	0.0	0.0	0.0	0.0	0.0	0.0	0.0	0.0	0.0	0.0	0.0	0.0	0.0	0.0	0.0
10.58	0.0	0.0	0.0	0.0	0.0	0.0	0.0	0.0	0.0	0.0	0.0	0.0	0.0	0.0	0.0	0.0
10.609	0.0	0.0	0.0	0.0	0.0	0.0	0.0	0.0	0.0	0.0	0.0	0.0	0.0	0.0	0.0	0.0
10.639	0.0	0.0	0.0	0.0	0.0	0.0	0.0	0.0	0.0	0.0	0.0	0.0	0.0	0.0	0.0	0.0
10.669	0.0	0.0	0.0	0.0	0.0	0.0	0.0	0.0	0.0	0.0	0.0	0.0	0.0	0.0	0.0	0.0
10.707	0.0	0.0	0.0	0.0	0.0	0.0	0.0	0.0	0.0	0.0	0.0	0.0	0.0	0.0	0.0	0.0
10.728	0.0	0.0	0.0	0.0	0.0	0.0	0.0	0.0	0.0	0.0	0.0	0.0	0.0	0.0	0.0	0.0
10.759	0.0	0.0	0.0	0.0	0.0	0.0	0.0	0.0	0.0	0.0	0.0	0.0	0.0	0.0	0.0	0.0
10.793	0.0	0.0	0.0	0.0	0.0	0.0	0.0	0.0	0.0	0.0	0.0	0.0	0.0	0.0	0.0	0.0
10.82	0.0	0.0	0.0	0.0	0.0	0.0	0.0	0.0	0.0	0.0	0.0	0.0	0.0	0.0	0.0	0.0
10.852	0.0	0.0	0.0	0.0	0.0	0.0	0.0	0.0	0.0	0.0	0.0	0.0	0.0	0.0	0.0	0.0
10.879	0.0	0.0	0.0	0.0	0.0	0.0	0.0	0.0	1.0	0.0	0.0	0.0	0.0	0.0	0.0	0.0
10.914	0.0	0.0	0.0	0.0	0.0	0.0	4.0	7.0	8.0	0.0	0.0	0.0	0.0	0.0	0.0	0.0
10.937	0.0	0.0	0.0	0.0	0.0	3.0	9.0	16.0	19.0	2.0	0.0	0.0	0.0	0.0	0.0	0.0
10.969	0.0	0.0	0.0	0.0	0.0	3.0	11.0	17.0	21.0	10.0	0.0	0.0	0.0	0.0	0.0	0.0
10.997	0.0	0.0	0.0	0.0	0.0	3.0	11.0	15.0	20.0	13.0	0.0	0.0	3.0	0.0	0.0	0.0
11.027	0.0	0.0	0.0	0.0	0.0	4.0	11.0	15.0	18.0	14.0	0.0	0.0	5.0	0.0	0.0	0.0
11.057	0.0	0.0	0.0	0.0	0.0	3.0	10.0	14.0	17.0	14.0	0.0	3.0	6.0	0.0	0.0	0.0
11.087	0.0	0.0	0.0	0.0	0.0	3.0	8.0	14.0	16.0	14.0	0.0	4.0	8.0	0.0	2.0	0.0
11.117	0.0	0.0	0.0	0.0	0.0	3.0	7.0	13.0	15.0	13.0	0.0	5.0	8.0	2.0	4.0	1.0
11.148	0.0	0.0	0.0	0.0	0.0	3.0	7.0	12.0	15.0	15.0	1.0	6.0	9.0	2.0	5.0	2.0
11.176	0.0	0.0	0.0	0.0	0.0	2.0	6.0	12.0	16.0	16.0	1.0	7.0	10.0	2.0	5.0	2.0
11.207	0.0	0.0	0.0	0.0	0.0	2.0	6.0	13.0	17.0	16.0	0.0	7.0	9.0	1.0	4.0	1.0
11.236	0.0	0.0	0.0	0.0	0.0	2.0	6.0	14.0	18.0	18.0	0.0	6.0	9.0	0.0	2.0	0.0
11.267	0.0	0.0	0.0	0.0	0.0	3.0	7.0	15.0	19.0	19.0	0.0	6.0	9.0	0.0	1.0	0.0
11.3	0.0	0.0	0.0	0.0	0.0	3.0	9.0	17.0	21.0	20.0	0.0	5.0	9.0	0.0	0.0	0.0
11.328	0.0	0.0	0.0	0.0	0.0	3.0	10.0	19.0	22.0	20.0	0.0	5.0	8.0	0.0	0.0	0.0
11.356	0.0	0.0	0.0	0.0	0.0	4.0	12.0	20.0	24.0	21.0	0.0	4.0	8.0	0.0	0.0	0.0
11.387	0.0	0.0	0.0	0.0	0.0	4.0	15.0	24.0	26.0	22.0	0.0	3.0	7.0	0.0	0.0	0.0
11.415	0.0	0.0	0.0	0.0	0.0	5.0	16.0	25.0	27.0	22.0	0.0	2.0	6.0	0.0	0.0	0.0
11.445	0.0	0.0	0.0	0.0	0.0	7.0	19.0	30.0	31.0	21.0	0.0	1.0	5.0	0.0	0.0	0.0
11.477	0.0	1.0	2.0	1.0	0.0	9.0	23.0	34.0	32.0	16.0	0.0	0.0	2.0	0.0	0.0	0.0
11.505	7.0	5.0	5.0	3.0	0.0	17.0	28.0	38.0	33.0	8.0	0.0	0.0	0.0	0.0	0.0	0.0
11.535	14.0	9.0	7.0	4.0	0.0	25.0	30.0	38.0	30.0	3.0	0.0	0.0	0.0	0.0	0.0	0.0
11.565	0.0	14.0	8.0	5.0	0.0	30.0	27.0	30.0	22.0	0.0	0.0	0.0	0.0	0.0	0.0	0.0
11.596	25.0	17.0	6.0	2.0	0.0	30.0	20.0	21.0	14.0	0.0	0.0	0.0	0.0	0.0	0.0	0.0
11.628	21.0	15.0	3.0	0.0	0.0	21.0	8.0	6.0	6.0	0.0	0.0	0.0	0.0	0.0	0.0	0.0
11.656	10.0	9.0	0.0	0.0	0.0	9.0	0.0	0.0	2.0	0.0	0.0	0.0	0.0	0.0	0.0	0.0
11.685	1.0	1.0	0.0	0.0	0.0	2.0	0.0	0.0	0.0	0.0	0.0	0.0	0.0	0.0	0.0	0.0
11.715	0.0	0.0	0.0	0.0	0.0	0.0	0.0	0.0	0.0	0.0	0.0	0.0	0.0	0.0	0.0	0.0
11.744	0.0	0.0	0.0	0.0	0.0	0.0	0.0	0.0	0.0	0.0	0.0	0.0	0.0	0.0	0.0	0.0
11.775	0.0	0.0	0.0	0.0	0.0	0.0	0.0	0.0	0.0	0.0	0.0	0.0	0.0	0.0	0.0	0.0
11.807	0.0	0.0	0.0	0.0	0.0	0.0	0.0	0.0	0.0	0.0	0.0	0.0	0.0	0.0	0.0	0.0
11.835	0.0	0.0	0.0	0.0	0.0	0.0	0.0	0.0	0.0	0.0	0.0	0.0	0.0	0.0	0.0	0.0
11.865	0.0	0.0	0.0	0.0	0.0	0.0	0.0	0.0	0.0	0.0	0.0	0.0	0.0	0.0	0.0	0.0
11.903	0.0	0.0	0.0	0.0	0.0	0.0	0.0	0.0	0.0	0.0	0.0	0.0	0.0	0.0	0.0	0.0
11.924	0.0	0.0	0.0	0.0	0.0	0.0	0.0	0.0	0.0	0.0	0.0	0.0	0.0	0.0	0.0	0.0
11.954	0.0	0.0	0.0	0.0	0.0	0.0	0.0	0.0	0.0	0.0	0.0	0.0	0.0	0.0	0.0	0.0
11.985	0.0	0.0	0.0	0.0	0.0	0.0	0.0	0.0	0.0	0.0	0.0	0.0	0.0	0.0	0.0	0.0
12.014	0.0	0.0	0.0	0.0	0.0	0.0	0.0	0.0	0.0	0.0	0.0	0.0	0.0	0.0	0.0	0.0
12.044	0.0	0.0	0.0	0.0	0.0	0.0	0.0	0.0	0.0	0.0	0.0	0.0	0.0	0.0	0.0	0.0
12.074	0.0	0.0	0.0	0.0	0.0	0.0	0.0	0.0	0.0	0.0	0.0	0.0	0.0	0.0	0.0	0.0
12.106	0.0	0.0	0.0	0.0	0.0	0.0	0.0	0.0	0.0	0.0	0.0	0.0	0.0	0.0	0.0	0.0
12.137	0.0	0.0	0.0	0.0	0.0	0.0	0.0	0.0	0.0	0.0	0.0	0.0	0.0	0.0	0.0	0.0
12.165	0.0	0.0	0.0	0.0	0.0	0.0	0.0	0.0	0.0	0.0	0.0	0.0	0.0	0.0	0.0	0.0
12.194	0.0	0.0	0.0	0.0	0.0	0.0	0.0	0.0	0.0	0.0	0.0	0.0	0.0	0.0	0.0	0.0
12.223	0.0	0.0	0.0	0.0	0.0	0.0	0.0	0.0	0.0	0.0	0.0	0.0	0.0	0.0	0.0	0.0
12.253	0.0	0.0	0.0	0.0	0.0	0.0	0.0	0.0	0.0	0.0	0.0	0.0	0.0	0.0	0.0	0.0
12.282	0.0	0.0	0.0	0.0	0.0	0.0	0.0	0.0	0.0	0.0	0.0	0.0	0.0	0.0	0.0	0.0
12.315	0.0	0.0	0.0	0.0	0.0	0.0	0.0	0.0	0.0	0.0	0.0	0.0	0.0	0.0	0.0	0.0
12.345	0.0	0.0	0.0	0.0	0.0	1.0	3.0	5.0	3.0	0.0	0.0	0.0	0.0	0.0	0.0	0.0
12.373	0.0	0.0	0.0	0.0	0.0	3.0	7.0	9.0	5.0	0.0	0.0	0.0	0.0	0.0	0.0	0.0
12.403	0.0	0.0	0.0	0.0	0.0	4.0	7.0	10.0	7.0	0.0	0.0	0.0	0.0	0.0	0.0	0.0
12.434	0.0	0.0	0.0	0.0	0.0	4.0	9.0	11.0	8.0	3.0	0.0	0.0	0.0	0.0	0.0	0.0
12.465	0.0	0.0	0.0	0.0	0.0	3.0	8.0	9.0	7.0	3.0	0.0	0.0	1.0	0.0	1.0	0.0
12.494	0.0	0.0	0.0	0.0	0.0	4.0	7.0	9.0	6.0	5.0	1.0	3.0	3.0	1.0	4.0	0.0
12.522	0.0	0.0	0.0	0.0	0.0	3.0	5.0	7.0	5.0	5.0	2.0	6.0	4.0	3.0	7.0	2.0
12.552	0.0	0.0	0.0	0.0	0.0	2.0	3.0	6.0	4.0	5.0	3.0	7.0	5.0	6.0	11.0	4.0
12.582	0.0	0.0	0.0	0.0	0.0	1.0	1.0	5.0	4.0	6.0	2.0	8.0	7.0	8.0	15.0	6.0
12.612	0.0	0.0	0.0	0.0	0.0	0.0	0.0	4.0	4.0	6.0	2.0	8.0	7.0	8.0	15.0	6.0
12.643	0.0	0.0	0.0	0.0	0.0	0.0	0.0	3.0	4.0	6.0	2.0	9.0	7.0	9.0	17.0	8.0
12.672	0.0	0.0	0.0	0.0	0.0	0.0	0.0	2.0	4.0	7.0	2.0	9.0	8.0	10.0	18.0	9.0
12.703	0.0	0.0	0.0	0.0	0.0	0.0	0.0	2.0	4.0	6.0	2.0	9.0	8.0	10.0	19.0	9.0
12.73	0.0	0.0	0.0	0.0	0.0	0.0	0.0	2.0	4.0	7.0	2.0	9.0	8.0	10.0	19.0	10.0
12.761	0.0	0.0	0.0	0.0	0.0	0.0	0.0	2.0	4.0	7.0	3.0	10.0	9.0	10.0	19.0	10.0
12.791	0.0	0.0	0.0	0.0	0.0	0.0	0.0	3.0	5.0	7.0	3.0	11.0	9.0	10.0	19.0	10.0
12.82	0.0	0.0	0.0	0.0	0.0	0.0	0.0	4.0	5.0	7.0	3.0	11.0	10.0	10.0	19.0	10.0
12.857	0.0	0.0	0.0	0.0	0.0	0.0	1.0	5.0	6.0	8.0	4.0	12.0	11.0	9.0	16.0	8.0
12.885	0.0	0.0	0.0	0.0	0.0	0.0	3.0	8.0	7.0	10.0	3.0	10.0	10.0	5.0	11.0	4.0
12.912	0.0	0.0	0.0	0.0	0.0	3.0	9.0	13.0	11.0	12.0	1.0	7.0	7.0	1.0	4.0	0.0
12.943	0.0	0.0	1.0	0.0	0.0	6.0	12.0	17.0	13.0	12.0	0.0	3.0	3.0	0.0	0.0	0.0
12.97	0.0	5.0	4.0	1.0	0.0	19.0	23.0	27.0	18.0	5.0	0.0	0.0	0.0	0.0	0.0	0.0
12.999	18.0	8.0	5.0	2.0	0.0	25.0	25.0	28.0	18.0	0.0	0.0	0.0	0.0	0.0	0.0	0.0
13.029	22.0	12.0	5.0	1.0	0.0	26.0	18.0	18.0	13.0	0.0	0.0	0.0	0.0	0.0	0.0	0.0
13.06	20.0	10.0	2.0	0.0	0.0	19.0	8.0	8.0	8.0	0.0	0.0	0.0	0.0	0.0	0.0	0.0
13.089	10.0	5.0	0.0	0.0	0.0	6.0	0.0	0.0	2.0	0.0	0.0	0.0	0.0	0.0	0.0	0.0
13.119	0.0	0.0	0.0	0.0	0.0	0.0	0.0	0.0	0.0	0.0	0.0	0.0	0.0	0.0	0.0	0.0
13.149	0.0	0.0	0.0	0.0	0.0	0.0	0.0	0.0	0.0	0.0	0.0	0.0	0.0	0.0	0.0	0.0
13.181	0.0	0.0	0.0	0.0	0.0	0.0	0.0	0.0	0.0	0.0	0.0	0.0	0.0	0.0	0.0	0.0
13.21	0.0	0.0	0.0	0.0	0.0	0.0	0.0	0.0	0.0	0.0	0.0	0.0	0.0	0.0	0.0	0.0
13.238	0.0	0.0	0.0	0.0	0.0	0.0	0.0	0.0	0.0	0.0	0.0	0.0	0.0	0.0	0.0	0.0
13.268	0.0	0.0	0.0	0.0	0.0	0.0	0.0	0.0	0.0	0.0	0.0	0.0	0.0	0.0	0.0	0.0
13.298	0.0	0.0	0.0	0.0	0.0	0.0	0.0	0.0	0.0	0.0	0.0	0.0	0.0	0.0	0.0	0.0
13.328	0.0	0.0	0.0	0.0	0.0	0.0	0.0	0.0	0.0	0.0	0.0	0.0	0.0	0.0	0.0	0.0
13.359	0.0	0.0	0.0	0.0	0.0	0.0	0.0	0.0	0.0	0.0	0.0	0.0	0.0	0.0	0.0	0.0
13.39	0.0	0.0	0.0	0.0	0.0	0.0	0.0	0.0	0.0	0.0	0.0	0.0	0.0	0.0	0.0	0.0
13.418	0.0	0.0	0.0	0.0	0.0	0.0	0.0	0.0	0.0	0.0	0.0	0.0	0.0	0.0	0.0	0.0
13.448	0.0	0.0	0.0	0.0	0.0	0.0	0.0	0.0	0.0	0.0	0.0	0.0	0.0	0.0	0.0	0.0
13.478	0.0	0.0	0.0	0.0	0.0	0.0	0.0	0.0	0.0	0.0	0.0	0.0	0.0	0.0	0.0	0.0
13.507	0.0	0.0	0.0	0.0	0.0	0.0	0.0	0.0	0.0	0.0	0.0	0.0	0.0	0.0	0.0	0.0
13.54	0.0	0.0	0.0	0.0	0.0	0.0	0.0	0.0	0.0	0.0	0.0	0.0	0.0	0.0	0.0	0.0
13.572	0.0	0.0	0.0	0.0	0.0	0.0	0.0	0.0	0.0	0.0	0.0	0.0	0.0	0.0	0.0	0.0
13.597	0.0	0.0	0.0	0.0	0.0	0.0	0.0	0.0	0.0	0.0	0.0	0.0	0.0	0.0	0.0	0.0
13.629	0.0	0.0	0.0	0.0	0.0	0.0	0.0	0.0	0.0	0.0	0.0	0.0	0.0	0.0	0.0	0.0
13.657	0.0	0.0	0.0	0.0	0.0	0.0	0.0	0.0	0.0	0.0	0.0	0.0	0.0	0.0	0.0	0.0
13.687	0.0	0.0	0.0	0.0	0.0	0.0	0.0	0.0	0.0	0.0	0.0	0.0	0.0	0.0	0.0	0.0
13.717	0.0	0.0	0.0	0.0	0.0	0.0	0.0	0.0	0.0	0.0	0.0	0.0	0.0	0.0	0.0	0.0
13.747	0.0	0.0	0.0	0.0	0.0	0.0	0.0	0.0	0.0	0.0	0.0	0.0	0.0	0.0	0.0	0.0
13.778	0.0	0.0	0.0	0.0	0.0	0.0	0.0	0.0	0.0	0.0	0.0	0.0	0.0	0.0	0.0	0.0
13.806	0.0	0.0	0.0	0.0	0.0	0.0	0.0	0.0	0.0	0.0	0.0	0.0	0.0	0.0	0.0	0.0
13.837	0.0	0.0	0.0	0.0	0.0	0.0	2.0	4.0	4.0	3.0	0.0	0.0	0.0	0.0	0.0	0.0
13.867	0.0	0.0	0.0	0.0	0.0	0.0	3.0	5.0	6.0	2.0	0.0	0.0	0.0	0.0	0.0	0.0
13.896	0.0	0.0	0.0	0.0	0.0	1.0	4.0	7.0	8.0	5.0	0.0	0.0	3.0	0.0	0.0	0.0
13.927	0.0	0.0	0.0	0.0	0.0	1.0	4.0	8.0	10.0	8.0	1.0	6.0	7.0	1.0	6.0	3.0
13.956	0.0	0.0	0.0	0.0	0.0	1.0	5.0	7.0	9.0	8.0	2.0	9.0	9.0	4.0	9.0	4.0
13.986	0.0	0.0	0.0	0.0	0.0	2.0	5.0	7.0	9.0	9.0	4.0	10.0	11.0	6.0	13.0	7.0
14.015	0.0	0.0	0.0	0.0	0.0	2.0	5.0	7.0	9.0	9.0	4.0	12.0	11.0	7.0	15.0	8.0
14.045	0.0	0.0	0.0	0.0	0.0	1.0	3.0	6.0	8.0	9.0	4.0	12.0	12.0	9.0	18.0	10.0
14.075	0.0	0.0	0.0	0.0	0.0	1.0	2.0	5.0	8.0	9.0	4.0	12.0	13.0	9.0	19.0	11.0
14.105	0.0	0.0	0.0	0.0	0.0	0.0	0.0	4.0	8.0	10.0	3.0	12.0	13.0	10.0	20.0	11.0
14.136	0.0	0.0	0.0	0.0	0.0	0.0	0.0	3.0	8.0	9.0	3.0	12.0	12.0	10.0	20.0	12.0
14.165	0.0	0.0	0.0	0.0	0.0	0.0	0.0	2.0	7.0	9.0	2.0	11.0	11.0	10.0	20.0	11.0
14.196	0.0	0.0	0.0	0.0	0.0	0.0	0.0	2.0	7.0	9.0	3.0	11.0	12.0	10.0	21.0	12.0
14.227	0.0	0.0	0.0	0.0	0.0	0.0	0.0	4.0	8.0	11.0	3.0	12.0	13.0	10.0	20.0	12.0
14.258	0.0	0.0	0.0	0.0	0.0	0.0	0.0	5.0	9.0	12.0	3.0	13.0	13.0	9.0	20.0	12.0
14.29	0.0	0.0	0.0	0.0	0.0	0.0	1.0	6.0	10.0	13.0	3.0	13.0	14.0	9.0	18.0	11.0
14.315	0.0	0.0	0.0	0.0	0.0	0.0	2.0	7.0	10.0	13.0	3.0	13.0	15.0	8.0	17.0	9.0
14.345	0.0	0.0	0.0	0.0	0.0	1.0	4.0	10.0	12.0	15.0	2.0	13.0	14.0	6.0	13.0	6.0
14.375	0.0	0.0	0.0	0.0	0.0	1.0	5.0	11.0	13.0	15.0	2.0	12.0	14.0	4.0	10.0	5.0
14.405	0.0	0.0	0.0	0.0	0.0	1.0	7.0	15.0	15.0	17.0	1.0	10.0	12.0	2.0	7.0	2.0
14.437	0.0	0.0	0.0	0.0	0.0	5.0	14.0	22.0	20.0	19.0	0.0	4.0	7.0	0.0	0.0	0.0
14.465	0.0	1.0	1.0	0.0	0.0	9.0	19.0	28.0	24.0	17.0	0.0	2.0	5.0	0.0	0.0	0.0
14.499	0.0	6.0	5.0	2.0	0.0	19.0	28.0	34.0	28.0	7.0	0.0	0.0	0.0	0.0	0.0	0.0
14.525	13.0	8.0	5.0	2.0	0.0	22.0	29.0	35.0	28.0	2.0	0.0	0.0	0.0	0.0	0.0	0.0
14.558	18.0	11.0	6.0	2.0	0.0	24.0	26.0	30.0	24.0	0.0	0.0	0.0	0.0	0.0	0.0	0.0
14.584	18.0	11.0	4.0	0.0	0.0	17.0	12.0	14.0	14.0	0.0	0.0	0.0	0.0	0.0	0.0	0.0
14.617	12.0	8.0	0.0	0.0	0.0	7.0	0.0	2.0	6.0	0.0	0.0	0.0	0.0	0.0	0.0	0.0
14.644	0.0	0.0	0.0	0.0	0.0	0.0	0.0	0.0	0.0	0.0	0.0	0.0	0.0	0.0	0.0	0.0
14.679	0.0	0.0	0.0	0.0	0.0	0.0	0.0	0.0	0.0	0.0	0.0	0.0	0.0	0.0	0.0	0.0
14.705	0.0	0.0	0.0	0.0	0.0	0.0	0.0	0.0	0.0	0.0	0.0	0.0	0.0	0.0	0.0	0.0
14.734	0.0	0.0	0.0	0.0	0.0	0.0	0.0	0.0	0.0	0.0	0.0	0.0	0.0	0.0	0.0	0.0
14.764	0.0	0.0	0.0	0.0	0.0	0.0	0.0	0.0	0.0	0.0	0.0	0.0	0.0	0.0	0.0	0.0
14.795	0.0	0.0	0.0	0.0	0.0	0.0	0.0	0.0	0.0	0.0	0.0	0.0	0.0	0.0	0.0	0.0
14.822	0.0	0.0	0.0	0.0	0.0	0.0	0.0	0.0	0.0	0.0	0.0	0.0	0.0	0.0	0.0	0.0
14.852	0.0	0.0	0.0	0.0	0.0	0.0	0.0	0.0	0.0	0.0	0.0	0.0	0.0	0.0	0.0	0.0
14.884	0.0	0.0	0.0	0.0	0.0	0.0	0.0	0.0	0.0	0.0	0.0	0.0	0.0	0.0	0.0	0.0
14.913	0.0	0.0	0.0	0.0	0.0	0.0	0.0	0.0	0.0	0.0	0.0	0.0	0.0	0.0	0.0	0.0
14.943	0.0	0.0	0.0	0.0	0.0	0.0	0.0	0.0	0.0	0.0	0.0	0.0	0.0	0.0	0.0	0.0
14.973	0.0	0.0	0.0	0.0	0.0	0.0	0.0	0.0	0.0	0.0	0.0	0.0	0.0	0.0	0.0	0.0
15.007	0.0	0.0	0.0	0.0	0.0	0.0	0.0	0.0	0.0	0.0	0.0	0.0	0.0	0.0	0.0	0.0
15.033	0.0	0.0	0.0	0.0	0.0	0.0	0.0	0.0	0.0	0.0	0.0	0.0	0.0	0.0	0.0	0.0
15.062	0.0	0.0	0.0	0.0	0.0	0.0	0.0	0.0	0.0	0.0	0.0	0.0	0.0	0.0	0.0	0.0
15.092	0.0	0.0	0.0	0.0	0.0	0.0	0.0	0.0	0.0	0.0	0.0	0.0	0.0	0.0	0.0	0.0
15.123	0.0	0.0	0.0	0.0	0.0	0.0	0.0	0.0	0.0	0.0	0.0	0.0	0.0	0.0	0.0	0.0
15.151	0.0	0.0	0.0	0.0	0.0	0.0	0.0	0.0	0.0	0.0	0.0	0.0	0.0	0.0	0.0	0.0
15.182	0.0	0.0	0.0	0.0	0.0	0.0	0.0	0.0	0.0	0.0	0.0	0.0	0.0	0.0	0.0	0.0
15.212	0.0	0.0	0.0	0.0	0.0	0.0	0.0	0.0	0.0	0.0	0.0	0.0	0.0	0.0	0.0	0.0
15.242	0.0	0.0	0.0	0.0	0.0	0.0	0.0	0.0	0.0	0.0	0.0	0.0	0.0	0.0	0.0	0.0
15.272	0.0	0.0	0.0	0.0	0.0	0.0	0.0	0.0	0.0	0.0	0.0	0.0	0.0	0.0	0.0	0.0
15.302	0.0	0.0	0.0	0.0	0.0	0.0	1.0	2.0	1.0	1.0	0.0	0.0	0.0	0.0	0.0	0.0
15.33	0.0	0.0	0.0	0.0	0.0	0.0	2.0	4.0	3.0	1.0	0.0	0.0	0.0	0.0	0.0	0.0
15.362	0.0	0.0	0.0	0.0	0.0	0.0	4.0	6.0	5.0	4.0	0.0	0.0	1.0	0.0	0.0	0.0
15.391	0.0	0.0	0.0	0.0	0.0	0.0	4.0	6.0	6.0	5.0	0.0	4.0	4.0	0.0	4.0	1.0
15.42	0.0	0.0	0.0	0.0	0.0	0.0	4.0	6.0	6.0	6.0	1.0	5.0	5.0	2.0	6.0	2.0
15.451	0.0	0.0	0.0	0.0	0.0	0.0	3.0	5.0	5.0	5.0	2.0	7.0	6.0	4.0	10.0	4.0
15.48	0.0	0.0	0.0	0.0	0.0	0.0	1.0	4.0	4.0	5.0	3.0	8.0	6.0	6.0	14.0	6.0
15.512	0.0	0.0	0.0	0.0	0.0	0.0	0.0	2.0	3.0	5.0	4.0	8.0	6.0	9.0	16.0	7.0
15.542	0.0	0.0	0.0	0.0	0.0	0.0	0.0	1.0	2.0	4.0	4.0	9.0	6.0	9.0	18.0	8.0
15.569	0.0	0.0	0.0	0.0	0.0	0.0	0.0	0.0	1.0	4.0	4.0	8.0	5.0	11.0	19.0	9.0
15.6	0.0	0.0	0.0	0.0	0.0	0.0	0.0	0.0	1.0	3.0	4.0	7.0	4.0	11.0	19.0	9.0
15.63	0.0	0.0	0.0	0.0	0.0	0.0	0.0	0.0	0.0	3.0	4.0	8.0	4.0	11.0	19.0	9.0
15.66	0.0	0.0	0.0	0.0	0.0	0.0	0.0	0.0	0.0	3.0	4.0	7.0	5.0	11.0	19.0	9.0
15.692	0.0	0.0	0.0	0.0	0.0	0.0	0.0	0.0	0.0	3.0	4.0	8.0	5.0	10.0	19.0	9.0
15.721	0.0	0.0	0.0	0.0	0.0	0.0	0.0	0.0	0.0	3.0	5.0	8.0	5.0	10.0	19.0	9.0
15.75	0.0	0.0	0.0	0.0	0.0	0.0	0.0	0.0	0.0	3.0	5.0	8.0	5.0	10.0	18.0	8.0
15.779	0.0	0.0	0.0	0.0	0.0	0.0	0.0	0.0	0.0	3.0	5.0	7.0	5.0	10.0	18.0	7.0
15.81	0.0	0.0	0.0	0.0	0.0	0.0	0.0	0.0	0.0	4.0	4.0	8.0	4.0	9.0	17.0	7.0
15.839	0.0	0.0	0.0	0.0	0.0	1.0	0.0	1.0	0.0	4.0	4.0	7.0	4.0	8.0	15.0	5.0
15.87	0.0	0.0	0.0	0.0	0.0	1.0	0.0	1.0	0.0	4.0	4.0	7.0	4.0	7.0	15.0	5.0
15.9	0.0	1.0	0.0	0.0	0.0	5.0	3.0	4.0	2.0	5.0	3.0	5.0	3.0	5.0	9.0	2.0
15.929	0.0	4.0	0.0	0.0	0.0	8.0	6.0	7.0	2.0	5.0	1.0	4.0	2.0	1.0	6.0	0.0
15.958	0.0	6.0	0.0	0.0	0.0	11.0	10.0	10.0	3.0	5.0	0.0	2.0	1.0	0.0	2.0	0.0
15.988	0.0	9.0	1.0	0.0	0.0	17.0	16.0	15.0	4.0	1.0	0.0	0.0	0.0	0.0	0.0	0.0
16.018	0.0	12.0	3.0	0.0	0.0	19.0	18.0	16.0	4.0	0.0	0.0	0.0	0.0	0.0	0.0	0.0
16.048	0.0	13.0	2.0	0.0	0.0	20.0	12.0	10.0	4.0	0.0	0.0	0.0	0.0	0.0	0.0	0.0
16.078	18.0	10.0	0.0	0.0	0.0	14.0	3.0	2.0	2.0	0.0	0.0	0.0	0.0	0.0	0.0	0.0
16.107	15.0	8.0	0.0	0.0	0.0	11.0	1.0	0.0	1.0	0.0	0.0	0.0	0.0	0.0	0.0	0.0
16.138	0.0	0.0	0.0	0.0	0.0	0.0	0.0	0.0	0.0	0.0	0.0	0.0	0.0	0.0	0.0	0.0
16.168	0.0	0.0	0.0	0.0	0.0	0.0	0.0	0.0	0.0	0.0	0.0	0.0	0.0	0.0	0.0	0.0
16.197	0.0	0.0	0.0	0.0	0.0	0.0	0.0	0.0	0.0	0.0	0.0	0.0	0.0	0.0	0.0	0.0
16.235	0.0	0.0	0.0	0.0	0.0	0.0	0.0	0.0	0.0	0.0	0.0	0.0	0.0	0.0	0.0	0.0
16.257	0.0	0.0	0.0	0.0	0.0	0.0	0.0	0.0	0.0	0.0	0.0	0.0	0.0	0.0	0.0	0.0
16.288	0.0	0.0	0.0	0.0	0.0	0.0	0.0	0.0	0.0	0.0	0.0	0.0	0.0	0.0	0.0	0.0
16.317	0.0	0.0	0.0	0.0	0.0	0.0	0.0	0.0	0.0	0.0	0.0	0.0	0.0	0.0	0.0	0.0
16.346	0.0	0.0	0.0	0.0	0.0	0.0	0.0	0.0	0.0	0.0	0.0	0.0	0.0	0.0	0.0	0.0
16.376	0.0	0.0	0.0	0.0	0.0	0.0	0.0	0.0	0.0	0.0	0.0	0.0	0.0	0.0	0.0	0.0
16.408	0.0	0.0	0.0	0.0	0.0	0.0	0.0	0.0	0.0	0.0	0.0	0.0	0.0	0.0	0.0	0.0
16.439	0.0	0.0	0.0	0.0	0.0	0.0	0.0	0.0	0.0	0.0	0.0	0.0	0.0	0.0	0.0	0.0
16.466	0.0	0.0	0.0	0.0	0.0	0.0	0.0	0.0	0.0	0.0	0.0	0.0	0.0	0.0	0.0	0.0
16.497	0.0	0.0	0.0	0.0	0.0	0.0	0.0	0.0	0.0	0.0	0.0	0.0	0.0	0.0	0.0	0.0
16.527	0.0	0.0	0.0	0.0	0.0	0.0	0.0	0.0	0.0	0.0	0.0	0.0	0.0	0.0	0.0	0.0
16.563	0.0	0.0	0.0	0.0	0.0	0.0	0.0	0.0	0.0	0.0	0.0	0.0	0.0	0.0	0.0	0.0
16.587	0.0	0.0	0.0	0.0	0.0	0.0	0.0	0.0	0.0	0.0	0.0	0.0	0.0	0.0	0.0	0.0
16.615	0.0	0.0	0.0	0.0	0.0	0.0	0.0	0.0	0.0	0.0	0.0	0.0	0.0	0.0	0.0	0.0
16.646	0.0	0.0	0.0	0.0	0.0	0.0	0.0	0.0	0.0	0.0	0.0	0.0	0.0	0.0	0.0	0.0
16.675	0.0	0.0	0.0	0.0	0.0	0.0	0.0	0.0	0.0	0.0	0.0	0.0	0.0	0.0	0.0	0.0
16.706	0.0	0.0	0.0	0.0	0.0	0.0	0.0	0.0	1.0	0.0	0.0	0.0	0.0	0.0	0.0	0.0
16.735	0.0	0.0	0.0	0.0	0.0	0.0	5.0	10.0	13.0	0.0	0.0	0.0	0.0	0.0	0.0	0.0
16.765	0.0	0.0	0.0	0.0	0.0	0.0	6.0	9.0	12.0	7.0	0.0	0.0	0.0	0.0	0.0	0.0
16.797	0.0	0.0	0.0	0.0	0.0	0.0	7.0	10.0	13.0	10.0	0.0	0.0	3.0	0.0	0.0	0.0
16.826	0.0	0.0	0.0	0.0	0.0	0.0	7.0	11.0	15.0	11.0	0.0	1.0	6.0	0.0	0.0	0.0
16.857	0.0	0.0	0.0	0.0	0.0	0.0	8.0	11.0	16.0	13.0	0.0	5.0	9.0	1.0	5.0	2.0
16.884	0.0	0.0	0.0	0.0	0.0	1.0	8.0	11.0	15.0	14.0	2.0	9.0	12.0	3.0	8.0	5.0
16.914	0.0	0.0	0.0	0.0	0.0	1.0	7.0	11.0	16.0	15.0	2.0	9.0	12.0	3.0	8.0	4.0
16.945	0.0	0.0	0.0	0.0	0.0	1.0	7.0	11.0	16.0	16.0	2.0	10.0	12.0	3.0	9.0	5.0
16.975	0.0	0.0	0.0	0.0	0.0	1.0	7.0	11.0	17.0	16.0	2.0	10.0	13.0	3.0	9.0	5.0
17.005	0.0	0.0	0.0	0.0	0.0	2.0	7.0	12.0	17.0	17.0	2.0	10.0	13.0	3.0	9.0	5.0
17.035	0.0	0.0	0.0	0.0	0.0	1.0	7.0	12.0	18.0	18.0	1.0	10.0	13.0	3.0	9.0	4.0
17.065	0.0	0.0	0.0	0.0	0.0	2.0	8.0	13.0	18.0	19.0	2.0	10.0	13.0	2.0	8.0	3.0
17.095	0.0	0.0	0.0	0.0	0.0	2.0	9.0	15.0	19.0	19.0	1.0	9.0	13.0	1.0	6.0	2.0
17.125	0.0	0.0	0.0	0.0	0.0	2.0	11.0	17.0	21.0	20.0	0.0	9.0	12.0	0.0	4.0	0.0
17.155	0.0	0.0	0.0	0.0	0.0	2.0	12.0	18.0	21.0	20.0	0.0	7.0	11.0	0.0	2.0	0.0
17.184	0.0	0.0	0.0	0.0	0.0	3.0	14.0	21.0	22.0	21.0	0.0	6.0	10.0	0.0	0.0	0.0
17.215	0.0	0.0	0.0	0.0	0.0	4.0	16.0	22.0	24.0	21.0	0.0	4.0	9.0	0.0	0.0	0.0
17.243	0.0	0.0	0.0	0.0	0.0	5.0	18.0	25.0	26.0	22.0	0.0	2.0	7.0	0.0	0.0	0.0
17.275	0.0	0.0	0.0	0.0	0.0	6.0	22.0	28.0	29.0	21.0	0.0	1.0	5.0	0.0	0.0	0.0
17.305	0.0	1.0	1.0	0.0	0.0	8.0	26.0	32.0	33.0	19.0	0.0	0.0	3.0	0.0	0.0	0.0
17.334	0.0	2.0	3.0	1.0	0.0	12.0	29.0	36.0	36.0	14.0	0.0	0.0	1.0	0.0	0.0	0.0
17.364	7.0	4.0	4.0	2.0	0.0	16.0	30.0	38.0	36.0	5.0	0.0	0.0	0.0	0.0	0.0	0.0
17.392	10.0	6.0	5.0	2.0	0.0	17.0	30.0	37.0	35.0	3.0	0.0	0.0	0.0	0.0	0.0	0.0
17.423	12.0	9.0	6.0	2.0	0.0	17.0	26.0	29.0	26.0	0.0	0.0	0.0	0.0	0.0	0.0	0.0
17.453	11.0	9.0	2.0	0.0	0.0	12.0	12.0	15.0	15.0	0.0	0.0	0.0	0.0	0.0	0.0	0.0
17.482	4.0	2.0	0.0	0.0	0.0	4.0	0.0	2.0	6.0	0.0	0.0	0.0	0.0	0.0	0.0	0.0
17.512	0.0	0.0	0.0	0.0	0.0	0.0	0.0	0.0	0.0	0.0	0.0	0.0	0.0	0.0	0.0	0.0
17.544	0.0	0.0	0.0	0.0	0.0	0.0	0.0	0.0	0.0	0.0	0.0	0.0	0.0	0.0	0.0	0.0
17.575	0.0	0.0	0.0	0.0	0.0	0.0	0.0	0.0	0.0	0.0	0.0	0.0	0.0	0.0	0.0	0.0
17.602	0.0	0.0	0.0	0.0	0.0	0.0	0.0	0.0	0.0	0.0	0.0	0.0	0.0	0.0	0.0	0.0
17.632	0.0	0.0	0.0	0.0	0.0	0.0	0.0	0.0	0.0	0.0	0.0	0.0	0.0	0.0	0.0	0.0
17.662	0.0	0.0	0.0	0.0	0.0	0.0	0.0	0.0	0.0	0.0	0.0	0.0	0.0	0.0	0.0	0.0
17.692	0.0	0.0	0.0	0.0	0.0	0.0	0.0	0.0	0.0	0.0	0.0	0.0	0.0	0.0	0.0	0.0
17.721	0.0	0.0	0.0	0.0	0.0	0.0	0.0	0.0	0.0	0.0	0.0	0.0	0.0	0.0	0.0	0.0
17.754	0.0	0.0	0.0	0.0	0.0	0.0	0.0	0.0	0.0	0.0	0.0	0.0	0.0	0.0	0.0	0.0
17.782	0.0	0.0	0.0	0.0	0.0	0.0	0.0	0.0	0.0	0.0	0.0	0.0	0.0	0.0	0.0	0.0
17.812	0.0	0.0	0.0	0.0	0.0	0.0	0.0	0.0	0.0	0.0	0.0	0.0	0.0	0.0	0.0	0.0
17.844	0.0	0.0	0.0	0.0	0.0	0.0	0.0	0.0	0.0	0.0	0.0	0.0	0.0	0.0	0.0	0.0
17.876	0.0	0.0	0.0	0.0	0.0	0.0	0.0	0.0	0.0	0.0	0.0	0.0	0.0	0.0	0.0	0.0
17.9	0.0	0.0	0.0	0.0	0.0	0.0	0.0	0.0	0.0	0.0	0.0	0.0	0.0	0.0	0.0	0.0
17.931	0.0	0.0	0.0	0.0	0.0	0.0	0.0	0.0	0.0	0.0	0.0	0.0	0.0	0.0	0.0	0.0
17.96	0.0	0.0	0.0	0.0	0.0	0.0	0.0	0.0	0.0	0.0	0.0	0.0	0.0	0.0	0.0	0.0
17.99	0.0	0.0	0.0	0.0	0.0	0.0	0.0	0.0	0.0	0.0	0.0	0.0	0.0	0.0	0.0	0.0
18.02	0.0	0.0	0.0	0.0	0.0	0.0	0.0	0.0	0.0	0.0	0.0	0.0	0.0	0.0	0.0	0.0
18.051	0.0	0.0	0.0	0.0	0.0	0.0	0.0	0.0	0.0	0.0	0.0	0.0	0.0	0.0	0.0	0.0
18.081	0.0	0.0	0.0	0.0	0.0	0.0	0.0	0.0	0.0	0.0	0.0	0.0	0.0	0.0	0.0	0.0
18.11	0.0	0.0	0.0	0.0	0.0	0.0	0.0	3.0	5.0	0.0	0.0	0.0	0.0	0.0	0.0	0.0
18.141	0.0	0.0	0.0	0.0	0.0	0.0	4.0	8.0	8.0	4.0	0.0	0.0	0.0	0.0	0.0	0.0
18.169	0.0	0.0	0.0	0.0	0.0	0.0	3.0	7.0	8.0	5.0	0.0	0.0	2.0	0.0	0.0	0.0
18.202	0.0	0.0	0.0	0.0	0.0	0.0	4.0	9.0	11.0	7.0	0.0	1.0	4.0	0.0	1.0	0.0
18.23	0.0	0.0	0.0	0.0	0.0	0.0	5.0	10.0	12.0	8.0	0.0	6.0	8.0	3.0	7.0	4.0
18.259	0.0	0.0	0.0	0.0	0.0	0.0	5.0	10.0	11.0	8.0	2.0	10.0	10.0	7.0	13.0	8.0
