# Supplementary material for: Level-Ground and Stair Adaptation for Hip Exoskeletons Based on Continuous Locomotion Mode Perception
Source: Cyborg Bionic Syst. 2025 Apr 22;6:0248. doi: 10.34133/cbsystems.0248 (PMC12012296; doi:10.34133/cbsystems.0248)
Supplement: Supplementary 1 — Data files S1 to S61 [file cbsystems.0248.f1.zip › 16_HipAngle.csv]

time	angle
6.524	73.30000305175781
6.528	73.25
6.538	73.19000244140625
6.548	72.97000122070312
6.557	72.48999786376953
6.566	71.77999877929688
6.579	70.87000274658203
6.587	69.79000091552734
6.596	68.37999725341797
6.616	65.52999877929688
6.619	62.15999984741211
6.626	58.90999984741211
6.634	55.720001220703125
6.644	53.04999923706055
6.658	50.95000076293945
6.665	49.20000076293945
6.674	47.689998626708984
6.686	46.31999969482422
6.694	45.0
6.716	43.52000045776367
6.731	40.029998779296875
6.736	37.970001220703125
6.746	35.779998779296875
6.756	33.59000015258789
6.772	31.520000457763672
6.78	29.579999923706055
6.787	27.729999542236328
6.794	26.040000915527344
6.817	24.530000686645508
6.825	21.90999984741211
6.836	20.84000015258789
6.846	20.049999237060547
6.854	19.600000381469727
6.866	19.420000076293945
6.876	19.360000610351562
6.887	19.3799991607666
6.896	19.260000228881836
6.906	18.899999618530273
6.917	18.299999237060547
6.924	17.530000686645508
6.939	16.670000076293945
6.946	15.819999694824219
6.959	15.039999961853027
6.968	14.420000076293945
6.974	14.0
6.988	13.8100004196167
6.996	13.75
7.007	13.699999809265137
7.02	13.510000228881836
7.036	12.989999771118164
7.039	12.220000267028809
7.044	11.390000343322754
7.054	10.640000343322754
7.066	10.010000228881836
7.079	9.529999732971191
7.09	9.149999618530273
7.103	8.859999656677246
7.107	8.5600004196167
7.116	8.180000305175781
7.127	7.739999771118164
7.138	7.21999979019165
7.145	6.639999866485596
7.178	6.059999942779541
7.186	5.0
7.194	4.199999809265137
7.211	3.880000114440918
7.215	3.569999933242798
7.224	3.319999933242798
7.236	3.1600000858306885
7.244	3.049999952316284
7.258	2.9800000190734863
7.264	2.890000104904175
7.282	2.7799999713897705
7.287	2.569999933242798
7.295	2.2100000381469727
7.308	1.600000023841858
7.317	0.8299999833106995
7.327	0.05000000074505806
7.339	-0.5899999737739563
7.347	-1.100000023841858
7.361	-1.2999999523162842
7.364	-1.2300000190734863
7.376	-1.2200000286102295
7.384	-1.25
7.404	-1.2300000190734863
7.415	-1.2300000190734863
7.433	-1.1200000047683716
7.438	-0.8700000047683716
7.446	-0.5199999809265137
7.459	0.0
7.466	0.7599999904632568
7.475	1.7999999523162842
7.487	3.140000104904175
7.497	4.820000171661377
7.514	6.809999942779541
7.571	8.949999809265137
7.58	13.550000190734863
7.587	19.610000610351562
7.59	26.079999923706055
7.597	31.110000610351562
7.606	32.939998626708984
7.616	34.630001068115234
7.625	36.31999969482422
7.635	38.119998931884766
7.647	40.0
7.656	41.900001525878906
7.664	43.81999969482422
7.676	45.810001373291016
7.689	47.83000183105469
7.706	49.84000015258789
7.716	53.56999969482422
7.739	55.349998474121094
7.75	58.7400016784668
7.754	60.22999954223633
7.764	61.56999969482422
7.777	62.849998474121094
7.784	64.04000091552734
7.796	65.11000061035156
7.807	66.16999816894531
7.814	67.12000274658203
7.829	67.98999786376953
7.846	68.62999725341797
7.848	69.12999725341797
7.859	69.54000091552734
7.868	69.8499984741211
7.875	69.87000274658203
7.887	69.80999755859375
7.898	69.7300033569336
7.91	69.62999725341797
7.917	69.44000244140625
7.928	69.0999984741211
7.942	68.51000213623047
7.95	67.69000244140625
7.967	66.72000122070312
7.977	63.650001525878906
7.988	60.529998779296875
8.0	57.09000015258789
8.007	53.77000045776367
8.014	50.970001220703125
8.035	48.630001068115234
8.047	46.689998626708984
8.053	45.09000015258789
8.061	43.709999084472656
8.07	42.470001220703125
8.076	41.150001525878906
8.084	39.61000061035156
8.097	37.779998779296875
8.106	35.70000076293945
8.117	33.5099983215332
8.124	31.31999969482422
8.14	29.170000076293945
8.148	27.09000015258789
8.155	25.290000915527344
8.166	23.81999969482422
8.174	22.600000381469727
8.186	21.530000686645508
8.196	20.59000015258789
8.207	19.739999771118164
8.222	18.969999313354492
8.226	18.290000915527344
8.237	17.65999984741211
8.248	17.020000457763672
8.26	16.309999465942383
8.266	15.5
8.278	14.65999984741211
8.287	13.84000015258789
8.296	13.09000015258789
8.304	12.399999618530273
8.323	11.760000228881836
8.326	11.1899995803833
8.334	10.680000305175781
8.351	10.180000305175781
8.354	9.670000076293945
8.365	9.220000267028809
8.377	8.899999618530273
8.394	8.720000267028809
8.418	8.680000305175781
8.44	8.5600004196167
8.463	8.1899995803833
8.466	7.599999904632568
8.471	6.210000038146973
8.477	5.230000019073486
8.485	4.949999809265137
8.495	4.769999980926514
8.505	4.670000076293945
8.518	4.590000152587891
8.536	4.46999979019165
8.544	4.110000133514404
8.556	3.859999895095825
8.564	3.559999942779541
8.574	3.240000009536743
8.584	2.9600000381469727
8.594	2.7100000381469727
8.604	2.5199999809265137
8.614	2.430000066757202
8.625	2.4200000762939453
8.634	2.4200000762939453
8.644	2.380000114440918
8.66	2.2799999713897705
8.664	2.190000057220459
8.676	2.0999999046325684
8.685	2.0
8.694	1.840000033378601
8.704	1.5199999809265137
8.714	0.9399999976158142
8.724	0.18000000715255737
8.734	-0.550000011920929
8.744	-1.1699999570846558
8.761	-1.409999966621399
8.764	-1.3300000429153442
8.774	-1.2999999523162842
8.784	-1.2100000381469727
8.794	-1.0499999523162842
8.804	-0.7699999809265137
8.814	-0.3799999952316284
8.824	0.15000000596046448
8.834	0.8799999952316284
8.845	1.8300000429153442
8.854	3.0199999809265137
8.864	4.53000020980835
8.875	6.400000095367432
8.884	8.550000190734863
8.894	10.649999618530273
8.906	12.930000305175781
8.914	15.630000114440918
8.924	18.68000030517578
8.934	21.860000610351562
8.944	25.1200008392334
8.968	28.1299991607666
8.974	32.47999954223633
8.984	34.20000076293945
8.996	35.900001525878906
9.004	37.65999984741211
9.014	39.4900016784668
9.025	41.369998931884766
9.035	43.29999923706055
9.045	45.34000015258789
9.055	47.439998626708984
9.07	49.5099983215332
9.074	51.470001220703125
9.088	53.349998474121094
9.094	55.18000030517578
9.104	56.970001220703125
9.115	58.65999984741211
9.124	60.209999084472656
9.138	61.619998931884766
9.145	62.939998626708984
9.154	64.16000366210938
9.234	65.25
9.338	67.2699966430664
9.348	68.7300033569336
9.355	69.6500015258789
9.359	69.87999725341797
9.366	69.77999877929688
9.379	69.63999938964844
9.38	59.349998474121094
9.396	55.939998626708984
9.407	50.43000030517578
9.41	46.720001220703125
9.414	45.27000045776367
9.426	44.0
9.436	42.709999084472656
9.449	41.220001220703125
9.456	39.47999954223633
9.476	37.43000030517578
9.477	35.15999984741211
9.49	32.869998931884766
9.495	30.690000534057617
9.504	28.6200008392334
9.514	26.84000015258789
9.535	25.389999389648438
9.543	24.219999313354492
9.549	23.25
9.556	22.459999084472656
9.566	21.8700008392334
9.581	21.43000030517578
9.586	21.1200008392334
9.594	20.829999923706055
9.604	20.43000030517578
9.617	19.8700008392334
9.624	19.219999313354492
9.635	18.510000228881836
9.65	17.799999237060547
9.66	17.100000381469727
9.664	16.440000534057617
9.683	15.84000015258789
9.692	15.289999961853027
9.702	14.489999771118164
9.709	13.149999618530273
9.716	11.649999618530273
9.726	10.260000228881836
9.737	9.199999809265137
9.75	8.529999732971191
9.758	8.170000076293945
9.764	7.869999885559082
9.787	7.289999961853027
9.797	5.360000133514404
9.806	4.369999885559082
9.814	3.569999933242798
9.827	2.869999885559082
9.835	2.3499999046325684
9.848	1.9900000095367432
9.86	1.559999942779541
9.87	1.0099999904632568
9.874	0.49000000953674316
9.886	0.029999999329447746
9.895	-0.5099999904632568
9.907	-1.059999942779541
9.914	-1.3799999952316284
9.929	-1.4199999570846558
9.934	-1.4299999475479126
9.944	-1.4600000381469727
9.958	-1.559999942779541
9.968	-1.7999999523162842
9.975	-2.069999933242798
9.988	-2.2200000286102295
9.995	-2.2100000381469727
10.013	-2.2100000381469727
10.017	-2.2100000381469727
10.024	-2.200000047683716
10.034	-2.2100000381469727
10.052	-2.2100000381469727
10.057	-2.2100000381469727
10.064	-2.2100000381469727
10.076	-2.2200000286102295
10.099	-2.2200000286102295
10.103	-2.2200000286102295
10.113	-2.2200000286102295
10.119	-2.2200000286102295
10.127	-2.2200000286102295
10.138	-2.2200000286102295
10.146	-2.2100000381469727
10.154	-2.2100000381469727
10.169	-2.200000047683716
10.177	-2.180000066757202
10.184	-2.049999952316284
10.197	-1.5800000429153442
10.207	-0.4699999988079071
10.214	1.2599999904632568
10.228	4.010000228881836
10.236	7.590000152587891
10.244	11.149999618530273
10.254	14.489999771118164
10.267	18.209999084472656
10.274	21.959999084472656
10.284	25.65999984741211
10.297	29.15999984741211
10.305	31.850000381469727
10.319	33.90999984741211
10.328	35.70000076293945
10.334	37.459999084472656
10.343	39.29999923706055
10.357	41.18000030517578
10.367	43.11000061035156
10.377	45.16999816894531
10.392	47.310001373291016
10.406	49.47999954223633
10.416	53.66999816894531
10.426	55.83000183105469
10.437	58.02000045776367
10.449	60.09000015258789
10.456	62.029998779296875
10.464	63.88999938964844
10.476	65.6500015258789
10.487	67.36000061035156
10.5	68.95999908447266
10.506	70.45999908447266
10.523	71.83000183105469
10.524	73.06999969482422
10.536	74.2300033569336
10.546	75.2699966430664
10.554	76.16999816894531
10.567	76.97000122070312
10.576	77.72000122070312
10.584	78.2300033569336
10.609	78.55000305175781
10.615	78.70999908447266
10.624	78.69000244140625
10.636	78.58999633789062
10.647	78.41999816894531
10.655	78.0999984741211
10.669	77.62999725341797
10.687	76.98999786376953
10.687	76.37000274658203
10.697	75.69000244140625
10.707	74.91000366210938
10.715	74.13999938964844
10.726	73.27999877929688
10.736	72.47000122070312
10.745	71.70999908447266
10.756	70.97000122070312
10.764	70.26000213623047
10.775	69.48999786376953
10.79	68.80999755859375
10.794	68.1500015258789
10.809	67.38999938964844
10.817	66.58999633789062
10.825	65.56999969482422
10.836	64.4800033569336
10.852	62.70000076293945
10.857	59.849998474121094
10.864	56.68000030517578
10.879	53.779998779296875
10.886	51.560001373291016
10.894	50.150001525878906
10.913	49.38999938964844
10.919	48.7599983215332
10.924	48.119998931884766
10.937	47.459999084472656
10.946	46.470001220703125
10.954	45.290000915527344
10.969	43.9900016784668
10.977	42.66999816894531
10.984	41.5
10.994	40.540000915527344
11.012	39.84000015258789
11.02	39.130001068115234
11.024	38.43000030517578
11.036	37.66999816894531
11.044	36.7400016784668
11.054	35.7599983215332
11.067	34.650001525878906
11.074	33.5099983215332
11.084	32.349998474121094
11.096	31.149999618530273
11.107	29.959999084472656
11.116	28.760000228881836
11.126	27.6299991607666
11.137	26.700000762939453
11.146	25.920000076293945
11.159	25.190000534057617
11.166	24.469999313354492
11.176	23.540000915527344
11.186	22.5
11.197	21.3799991607666
11.204	20.25
11.219	19.15999984741211
11.229	18.149999618530273
11.236	17.280000686645508
11.248	16.469999313354492
11.258	15.720000267028809
11.266	15.079999923706055
11.292	14.390000343322754
11.292	13.779999732971191
11.304	13.279999732971191
11.308	12.729999542236328
11.319	12.149999618530273
11.327	11.65999984741211
11.338	11.119999885559082
11.347	10.5
11.354	9.960000038146973
11.365	9.520000457763672
11.376	9.020000457763672
11.384	8.59000015258789
11.394	8.34000015258789
11.407	8.25
11.414	8.270000457763672
11.428	8.25
11.438	8.25
11.444	8.239999771118164
11.454	8.180000305175781
11.466	7.989999771118164
11.484	7.449999809265137
11.498	5.059999942779541
11.505	3.7100000381469727
11.514	2.5199999809265137
11.526	1.659999966621399
11.535	0.9800000190734863
11.544	0.49000000953674316
11.554	0.17000000178813934
11.565	-0.07000000029802322
11.574	-0.25
11.584	-0.25999999046325684
11.595	-0.11999999731779099
11.605	0.15000000596046448
11.614	1.0099999904632568
11.628	2.700000047683716
11.634	4.809999942779541
11.647	6.96999979019165
11.655	9.229999542236328
11.664	11.489999771118164
11.674	13.729999542236328
11.685	15.979999542236328
11.697	18.280000686645508
11.704	20.469999313354492
11.715	22.559999465942383
11.734	24.639999389648438
11.737	26.770000457763672
11.744	28.889999389648438
11.754	30.90999984741211
11.764	32.900001525878906
11.775	34.900001525878906
11.785	36.93000030517578
11.796	38.95000076293945
11.807	40.900001525878906
11.814	42.849998474121094
11.826	44.88999938964844
11.839	47.0
11.844	49.130001068115234
11.862	51.189998626708984
11.865	53.189998626708984
11.883	55.209999084472656
11.89	57.27000045776367
11.902	59.279998779296875
11.905	61.18000030517578
11.914	62.9900016784668
11.924	64.73999786376953
11.937	66.43000030517578
11.944	68.05999755859375
11.955	69.55999755859375
11.967	70.94000244140625
11.974	72.19000244140625
11.985	73.30999755859375
11.994	74.33000183105469
12.007	75.25
12.014	76.04000091552734
12.026	76.69999694824219
12.038	77.31999969482422
12.044	77.77999877929688
12.054	78.0199966430664
12.064	78.19000244140625
12.074	78.29000091552734
12.084	78.29000091552734
12.094	78.26000213623047
12.106	78.19999694824219
12.114	77.94999694824219
12.124	77.41999816894531
12.136	76.73999786376953
12.144	75.98999786376953
12.156	75.08000183105469
12.165	74.12000274658203
12.174	73.08000183105469
12.188	71.95999908447266
12.194	69.52999877929688
12.21	66.31999969482422
12.214	63.220001220703125
12.225	60.599998474121094
12.235	58.380001068115234
12.244	56.63999938964844
12.256	55.369998931884766
12.264	54.27000045776367
12.274	53.220001220703125
12.285	52.11000061035156
12.296	50.91999816894531
12.304	49.650001525878906
12.316	48.290000915527344
12.324	46.900001525878906
12.334	45.630001068115234
12.346	44.63999938964844
12.355	44.04999923706055
12.364	43.68000030517578
12.376	43.20000076293945
12.384	42.540000915527344
12.394	41.779998779296875
12.405	40.81999969482422
12.415	39.869998931884766
12.424	38.90999984741211
12.434	38.150001525878906
12.449	37.52000045776367
12.454	36.93000030517578
12.465	36.400001525878906
12.474	35.650001525878906
12.485	34.599998474121094
12.494	33.400001525878906
12.506	32.15999984741211
12.517	30.920000076293945
12.525	29.790000915527344
12.535	28.790000915527344
12.551	27.93000030517578
12.555	27.1299991607666
12.568	26.459999084472656
12.575	25.700000762939453
12.586	24.969999313354492
12.598	24.239999771118164
12.605	23.43000030517578
12.615	22.639999389648438
12.625	21.770000457763672
12.634	20.950000762939453
12.651	20.110000610351562
12.655	19.31999969482422
12.664	18.549999237060547
12.674	17.770000457763672
12.684	17.1200008392334
12.694	16.440000534057617
12.705	15.800000190734863
12.714	15.300000190734863
12.725	14.75
12.734	14.140000343322754
12.744	13.630000114440918
12.757	13.1899995803833
12.767	12.619999885559082
12.776	12.050000190734863
12.784	11.640000343322754
12.798	11.199999809265137
12.808	10.670000076293945
12.817	10.229999542236328
12.826	9.960000038146973
12.835	9.75
12.845	9.479999542236328
12.86	9.069999694824219
12.867	8.59000015258789
12.875	8.119999885559082
12.889	7.619999885559082
12.895	6.760000228881836
12.904	5.559999942779541
12.917	4.199999809265137
12.927	2.9200000762939453
12.934	1.8600000143051147
12.945	1.0
12.958	0.3700000047683716
12.964	-0.09000000357627869
12.977	-0.5600000023841858
12.984	-0.9399999976158142
12.994	-1.0700000524520874
13.006	-1.0399999618530273
13.014	-1.0299999713897705
13.024	-0.9200000166893005
13.034	-0.6399999856948853
13.044	-0.20000000298023224
13.059	0.38999998569488525
13.064	1.2899999618530273
13.074	2.4000000953674316
13.084	4.019999980926514
13.1	6.409999847412109
13.108	9.069999694824219
13.116	11.4399995803833
13.126	13.8100004196167
13.134	16.350000381469727
13.144	18.850000381469727
13.154	21.09000015258789
13.164	23.06999969482422
13.174	24.90999984741211
13.184	26.690000534057617
13.195	28.450000762939453
13.204	30.190000534057617
13.218	31.90999984741211
13.225	33.689998626708984
13.234	35.56999969482422
13.248	37.540000915527344
13.254	39.529998779296875
13.265	41.459999084472656
13.274	43.290000915527344
13.284	45.11000061035156
13.294	46.95000076293945
13.304	48.79999923706055
13.314	50.599998474121094
13.324	52.380001068115234
13.335	54.15999984741211
13.344	55.97999954223633
13.354	57.81999969482422
13.368	59.59000015258789
13.374	61.2599983215332
13.385	62.880001068115234
13.394	64.45999908447266
13.404	66.01000213623047
13.414	67.56999969482422
13.424	69.06999969482422
13.437	70.48999786376953
13.444	71.80000305175781
13.454	73.0
13.474	74.16000366210938
13.478	75.22000122070312
13.484	76.16999816894531
13.494	77.08000183105469
13.504	77.95999908447266
13.514	78.63999938964844
13.526	79.18000030517578
13.534	79.5199966430664
13.544	79.55999755859375
13.554	79.55000305175781
13.564	79.51000213623047
13.574	79.37000274658203
13.584	79.18000030517578
13.594	78.97000122070312
13.604	78.69000244140625
13.614	78.1500015258789
13.625	77.33000183105469
13.636	76.38999938964844
13.645	75.44000244140625
13.654	74.48999786376953
13.664	73.52999877929688
13.677	72.56999969482422
13.684	70.95999908447266
13.694	68.11000061035156
13.704	64.94000244140625
13.714	62.119998931884766
13.724	59.77000045776367
13.734	57.88999938964844
13.745	56.630001068115234
13.754	55.59000015258789
13.764	54.70000076293945
13.778	53.79999923706055
13.784	52.959999084472656
13.797	52.0
13.804	50.869998931884766
13.814	49.5
13.824	48.209999084472656
13.834	47.380001068115234
13.846	46.7400016784668
13.854	46.11000061035156
13.865	45.380001068115234
13.88	44.36000061035156
13.884	43.13999938964844
13.894	41.70000076293945
13.904	40.2400016784668
13.914	38.86000061035156
13.924	37.68000030517578
13.934	36.689998626708984
13.944	35.97999954223633
13.954	35.29999923706055
13.964	34.689998626708984
13.974	34.15999984741211
13.984	33.58000183105469
13.994	32.959999084472656
14.004	32.31999969482422
14.015	31.510000228881836
14.024	30.729999542236328
14.035	30.059999465942383
14.045	29.469999313354492
14.054	29.100000381469727
14.064	28.889999389648438
14.075	28.5
14.085	27.65999984741211
14.094	26.540000915527344
14.105	25.270000457763672
14.114	24.06999969482422
14.124	23.020000457763672
14.135	22.1299991607666
14.146	21.350000381469727
14.156	20.700000762939453
14.165	19.989999771118164
14.174	19.329999923706055
14.192	18.610000610351562
14.196	17.770000457763672
14.205	16.979999542236328
14.214	16.110000610351562
14.224	15.289999961853027
14.234	14.4399995803833
14.244	13.619999885559082
14.254	12.829999923706055
14.264	11.989999771118164
14.276	11.1899995803833
14.29	10.369999885559082
14.294	9.680000305175781
14.304	9.029999732971191
14.315	8.390000343322754
14.326	7.909999847412109
14.335	7.460000038146973
14.345	6.929999828338623
14.354	6.449999809265137
14.364	6.130000114440918
14.375	5.900000095367432
14.385	5.599999904632568
14.395	5.170000076293945
14.405	4.699999809265137
14.414	4.360000133514404
14.426	4.179999828338623
14.437	4.010000228881836
14.444	3.7799999713897705
14.454	3.380000114440918
14.464	2.9100000858306885
14.474	2.5
14.498	2.240000009536743
14.52	2.0399999618530273
14.538	1.2899999618530273
14.542	0.6499999761581421
14.546	0.7200000286102295
14.563	1.0
14.566	1.4500000476837158
14.574	2.619999885559082
14.584	4.260000228881836
14.596	6.03000020980835
14.606	7.739999771118164
14.617	9.529999732971191
14.625	11.369999885559082
14.634	13.279999732971191
14.644	15.270000457763672
14.655	17.360000610351562
14.668	19.3700008392334
14.674	21.25
14.687	23.040000915527344
14.694	24.850000381469727
14.705	26.719999313354492
14.714	28.600000381469727
14.724	30.450000762939453
14.734	32.27000045776367
14.744	34.11000061035156
14.754	36.0099983215332
14.764	38.0
14.774	39.970001220703125
14.784	41.880001068115234
14.795	43.790000915527344
14.805	45.72999954223633
14.814	47.72999954223633
14.825	49.70000076293945
14.834	51.599998474121094
14.844	53.5
14.854	55.40999984741211
14.864	57.349998474121094
14.874	59.27000045776367
14.884	61.060001373291016
14.894	62.779998779296875
14.906	64.47000122070312
14.916	66.12999725341797
14.924	67.79000091552734
14.934	69.41000366210938
14.944	70.91999816894531
14.955	72.29000091552734
14.964	73.55000305175781
14.977	74.69000244140625
14.987	75.7300033569336
14.994	76.5999984741211
15.007	77.38999938964844
15.014	77.98999786376953
15.024	78.43000030517578
15.036	78.73999786376953
15.044	78.9800033569336
15.054	79.13999938964844
15.064	79.11000061035156
15.076	79.08000183105469
15.084	79.01000213623047
15.094	78.80000305175781
15.111	78.33000183105469
15.115	77.58000183105469
15.127	76.63999938964844
15.134	75.70999908447266
15.145	74.7300033569336
15.159	73.77999877929688
15.166	72.77999877929688
15.174	71.86000061035156
15.184	70.93000030517578
15.194	69.9800033569336
15.206	68.9000015258789
15.214	66.9800033569336
15.224	63.7599983215332
15.234	60.459999084472656
15.244	57.25
15.254	54.61000061035156
15.264	52.779998779296875
15.274	51.7599983215332
15.284	51.18000030517578
15.294	50.790000915527344
15.305	50.58000183105469
15.317	50.439998626708984
15.324	50.33000183105469
15.334	49.959999084472656
15.345	49.150001525878906
15.354	47.849998474121094
15.364	46.310001373291016
15.374	44.65999984741211
15.384	43.209999084472656
15.394	42.02000045776367
15.405	40.9900016784668
15.415	40.11000061035156
15.425	39.290000915527344
15.434	38.75
15.445	38.45000076293945
15.454	38.2400016784668
15.464	37.90999984741211
15.474	37.36000061035156
15.486	36.52000045776367
15.494	35.5099983215332
15.504	34.58000183105469
15.52	33.83000183105469
15.525	33.290000915527344
15.535	32.869998931884766
15.544	32.380001068115234
15.555	31.579999923706055
15.565	30.5
15.574	29.270000457763672
15.584	28.040000915527344
15.594	26.940000534057617
15.606	25.989999771118164
15.624	25.200000762939453
15.628	24.559999465942383
15.635	24.059999465942383
15.644	23.600000381469727
15.654	23.06999969482422
15.665	22.43000030517578
15.674	21.709999084472656
15.684	20.93000030517578
15.694	20.1200008392334
15.704	19.309999465942383
15.714	18.510000228881836
15.724	17.75
15.734	17.040000915527344
15.744	16.399999618530273
15.754	15.789999961853027
15.764	15.1899995803833
15.775	14.5600004196167
15.784	13.920000076293945
15.794	13.300000190734863
15.804	12.75
15.814	12.279999732971191
15.827	11.859999656677246
15.835	11.449999809265137
15.845	11.0
15.854	10.520000457763672
15.876	9.960000038146973
15.881	9.180000305175781
15.888	8.069999694824219
15.9	6.730000019073486
15.906	5.409999847412109
15.914	4.25
15.932	3.2799999713897705
15.934	2.5399999618530273
15.946	2.0799999237060547
15.954	1.8799999952316284
15.964	1.8899999856948853
15.975	1.9299999475479126
15.985	2.0
15.994	2.1700000762939453
16.004	2.4600000381469727
16.014	2.9200000762939453
16.027	3.6600000858306885
16.034	4.739999771118164
16.045	6.170000076293945
16.054	7.869999885559082
16.065	9.760000228881836
16.075	11.760000228881836
16.085	13.739999771118164
16.095	15.989999771118164
16.105	18.579999923706055
16.115	21.270000457763672
16.134	24.049999237060547
16.135	26.760000228881836
16.145	29.170000076293945
16.154	31.229999542236328
16.164	33.04999923706055
16.174	34.790000915527344
16.185	36.529998779296875
16.194	38.310001373291016
16.206	40.09000015258789
16.214	41.86000061035156
16.224	43.689998626708984
16.235	45.61000061035156
16.246	47.4900016784668
16.254	49.27000045776367
16.264	50.91999816894531
16.274	52.43000030517578
16.284	53.869998931884766
16.294	55.25
16.306	56.56999969482422
16.314	57.79999923706055
16.324	58.9900016784668
16.336	60.060001373291016
16.346	61.040000915527344
16.354	61.939998626708984
16.364	62.779998779296875
16.374	63.459999084472656
16.384	64.05999755859375
16.394	64.41000366210938
16.404	64.58999633789062
16.414	64.73999786376953
16.424	64.83999633789062
16.442	64.86000061035156
16.444	64.8499984741211
16.454	64.83000183105469
16.464	64.7699966430664
16.474	64.56999969482422
16.485	64.08000183105469
16.494	63.369998931884766
16.504	62.59000015258789
16.514	61.66999816894531
16.524	60.7400016784668
16.543	59.720001220703125
16.548	58.45000076293945
16.563	55.58000183105469
16.568	52.09000015258789
16.574	48.619998931884766
16.584	45.25
16.595	42.47999954223633
16.604	40.29999923706055
16.615	38.45000076293945
16.624	36.810001373291016
16.634	35.310001373291016
16.646	33.72999954223633
16.654	31.959999084472656
16.664	29.950000762939453
16.675	27.739999771118164
16.684	25.579999923706055
16.694	23.649999618530273
16.704	22.079999923706055
16.715	20.829999923706055
16.724	19.850000381469727
16.735	19.149999618530273
16.747	18.739999771118164
16.754	18.540000915527344
16.764	18.5
16.774	18.360000610351562
16.79	17.969999313354492
16.794	17.329999923706055
16.819	16.510000228881836
16.826	14.8100004196167
16.834	14.130000114440918
16.848	13.579999923706055
16.854	13.140000343322754
16.868	12.789999961853027
16.874	12.4399995803833
16.884	12.029999732971191
16.894	11.59000015258789
16.904	11.180000305175781
16.915	10.90999984741211
16.924	10.760000228881836
16.934	10.649999618530273
16.945	10.399999618530273
16.955	10.010000228881836
16.964	9.539999961853027
16.975	8.989999771118164
16.984	8.470000267028809
16.994	8.0
17.004	7.619999885559082
17.014	7.329999923706055
17.026	7.079999923706055
17.035	6.849999904632568
17.044	6.570000171661377
17.056	6.260000228881836
17.065	5.920000076293945
17.074	5.570000171661377
17.084	5.239999771118164
17.095	4.960000038146973
17.105	4.659999847412109
17.114	4.400000095367432
17.125	4.170000076293945
17.134	3.940000057220459
17.144	3.680000066757202
17.159	3.440000057220459
17.164	3.2699999809265137
17.174	3.190000057220459
17.195	3.200000047683716
17.204	3.2100000381469727
17.215	3.2100000381469727
17.226	3.200000047683716
17.234	3.180000066757202
17.243	3.069999933242798
17.255	2.8299999237060547
17.264	2.3399999141693115
17.279	1.5800000429153442
17.284	0.6299999952316284
17.294	-0.3100000023841858
17.304	-1.1299999952316284
17.314	-1.600000023841858
17.324	-1.6299999952316284
17.334	-1.5800000429153442
17.343	-1.590000033378601
17.364	-1.5700000524520874
17.368	-1.5399999618530273
17.374	-1.5
17.384	-1.3200000524520874
17.394	-0.9300000071525574
17.414	-0.3700000047683716
17.417	0.36000001430511475
17.427	1.3200000524520874
17.439	2.509999990463257
17.445	3.9800000190734863
17.455	5.699999809265137
17.466	7.639999866485596
17.474	9.680000305175781
17.486	11.930000305175781
17.496	14.520000457763672
17.504	17.469999313354492
17.515	20.520000457763672
17.524	23.329999923706055
17.535	25.90999984741211
17.544	28.200000762939453
17.554	30.18000030517578
17.567	31.940000534057617
17.575	33.650001525878906
17.584	35.459999084472656
17.594	37.40999984741211
17.608	39.439998626708984
17.614	41.45000076293945
17.625	43.470001220703125
17.637	45.560001373291016
17.644	47.65999984741211
17.654	49.689998626708984
17.671	51.58000183105469
17.675	53.349998474121094
17.686	55.08000183105469
17.694	56.77000045776367
17.705	58.380001068115234
17.715	59.88999938964844
17.726	61.27000045776367
17.737	62.54999923706055
17.748	63.72999954223633
17.757	64.7699966430664
17.776	65.68000030517578
17.784	67.18000030517578
17.794	67.73999786376953
17.804	68.11000061035156
17.814	68.1500015258789
17.824	68.12000274658203
17.834	68.0999984741211
17.844	68.02999877929688
17.854	67.83000183105469
17.864	67.58000183105469
17.876	67.25
17.884	66.6500015258789
17.894	65.70999908447266
17.92	64.58999633789062
17.925	59.34000015258789
17.934	55.650001525878906
17.945	52.22999954223633
17.954	49.220001220703125
17.964	46.61000061035156
17.977	44.529998779296875
17.984	42.86000061035156
17.995	41.400001525878906
18.006	40.0099983215332
18.014	38.400001525878906
18.024	36.47999954223633
18.034	34.33000183105469
18.044	32.060001373291016
18.054	29.68000030517578
18.064	27.190000534057617
18.081	24.84000015258789
18.084	22.969999313354492
18.096	21.59000015258789
18.104	20.59000015258789
18.115	19.860000610351562
18.148	19.450000762939453
18.153	19.389999389648438
18.164	19.399999618530273
18.168	19.389999389648438
18.187	19.389999389648438
18.191	19.360000610351562
18.195	19.309999465942383
18.204	19.059999465942383
18.23	18.75
18.237	18.559999465942383
18.245	18.530000686645508
18.255	18.270000457763672
18.264	17.65999984741211
18.274	16.809999465942383
18.284	15.899999618530273
