# Supplementary material for: Level-Ground and Stair Adaptation for Hip Exoskeletons Based on Continuous Locomotion Mode Perception
Source: Cyborg Bionic Syst. 2025 Apr 22;6:0248. doi: 10.34133/cbsystems.0248 (PMC12012296; doi:10.34133/cbsystems.0248)
Supplement: Supplementary 1 — Data files S1 to S61 [file cbsystems.0248.f1.zip › 16_LocomotionMode.csv]

time	lm
6.604	0
6.673	0
6.78	0
6.899	0
6.983	0
7.079	0
7.297	0
7.364	0
7.557	0
7.645	0
7.762	0
7.839	0
7.941	0
8.024	0
8.121	0
8.208	0
8.301	0
8.403	0
8.508	0
8.61	0
8.676	0
8.879	0
8.995	0
9.094	0
9.184	0
9.264	0
9.382	0
9.434	0
9.532	0
9.638	1
9.733	1
9.84	1
9.949	1
10.087	1
10.194	1
10.298	1
10.389	1
10.492	1
10.606	1
10.689	1
10.746	1
10.975	1
11.084	1
11.162	1
11.27	1
11.377	1
11.446	1
11.545	1
11.658	1
11.767	1
11.851	1
11.964	1
12.06	1
12.103	1
12.219	1
12.303	1
12.428	1
12.504	1
12.604	1
12.705	1
12.767	1
12.87	1
12.989	1
13.095	1
13.196	1
13.304	1
13.39	1
13.457	1
13.538	1
13.644	1
13.752	1
13.871	1
13.965	1
14.043	1
14.162	1
14.225	1
14.304	1
14.419	1
14.516	1
14.627	1
14.714	1
14.825	1
14.886	1
14.989	1
15.095	1
15.172	1
15.274	1
15.393	0
15.481	0
15.566	0
15.639	0
15.756	0
15.865	0
15.936	0
16.046	0
16.148	0
16.225	0
16.309	0
16.414	0
16.509	0
16.628	0
16.726	0
16.797	0
16.876	0
16.976	0
17.08	0
17.197	0
17.278	0
17.354	0
17.455	0
17.558	0
17.655	0
17.757	0
17.84	0
17.912	0
18.008	0
18.118	0
18.223	0
