# Supplementary material for: Level-Ground and Stair Adaptation for Hip Exoskeletons Based on Continuous Locomotion Mode Perception
Source: Cyborg Bionic Syst. 2025 Apr 22;6:0248. doi: 10.34133/cbsystems.0248 (PMC12012296; doi:10.34133/cbsystems.0248)
Supplement: Supplementary 1 — Data files S1 to S61 [file cbsystems.0248.f1.zip › 17_FootPress.csv]

time	press1	press2	press3	press4	press5	press6	press7	press8	press9	press10	press11	press12	press13	press14	press15	press16
6.807	0.0	0.0	0.0	0.0	0.0	0.0	0.0	0.0	0.0	0.0	0.0	0.0	0.0	0.0	0.0	0.0
6.838	0.0	0.0	0.0	0.0	0.0	0.0	0.0	0.0	0.0	0.0	0.0	0.0	0.0	0.0	0.0	0.0
6.868	0.0	0.0	0.0	0.0	0.0	0.0	0.0	0.0	0.0	0.0	0.0	0.0	0.0	0.0	0.0	0.0
6.909	0.0	0.0	0.0	0.0	0.0	0.0	0.0	0.0	0.0	0.0	0.0	0.0	0.0	0.0	0.0	0.0
6.932	0.0	0.0	0.0	0.0	0.0	0.0	0.0	0.0	0.0	0.0	0.0	0.0	0.0	0.0	0.0	0.0
6.963	0.0	0.0	0.0	0.0	0.0	0.0	0.0	0.0	0.0	0.0	0.0	0.0	0.0	0.0	0.0	0.0
6.994	0.0	0.0	0.0	0.0	0.0	0.0	0.0	0.0	0.0	0.0	0.0	0.0	0.0	0.0	0.0	0.0
7.017	0.0	0.0	0.0	0.0	0.0	0.0	0.0	2.0	2.0	0.0	0.0	0.0	0.0	0.0	0.0	0.0
7.045	0.0	0.0	0.0	0.0	0.0	0.0	0.0	2.0	1.0	0.0	0.0	0.0	0.0	0.0	0.0	1.0
7.077	0.0	0.0	0.0	0.0	0.0	0.0	0.0	2.0	1.0	0.0	0.0	0.0	0.0	0.0	0.0	1.0
7.114	0.0	0.0	0.0	0.0	0.0	0.0	0.0	1.0	3.0	0.0	0.0	0.0	2.0	0.0	6.0	3.0
7.139	0.0	0.0	0.0	0.0	0.0	0.0	0.0	1.0	5.0	0.0	0.0	7.0	9.0	6.0	15.0	9.0
7.168	0.0	0.0	0.0	0.0	0.0	0.0	0.0	1.0	5.0	0.0	2.0	11.0	12.0	11.0	25.0	16.0
7.197	0.0	0.0	0.0	0.0	0.0	0.0	0.0	0.0	5.0	0.0	2.0	12.0	14.0	14.0	30.0	20.0
7.227	0.0	0.0	0.0	0.0	0.0	0.0	0.0	0.0	4.0	0.0	3.0	13.0	14.0	15.0	32.0	22.0
7.26	0.0	0.0	0.0	0.0	0.0	0.0	0.0	0.0	4.0	0.0	3.0	13.0	14.0	17.0	35.0	24.0
7.302	0.0	0.0	0.0	0.0	0.0	0.0	0.0	0.0	3.0	0.0	3.0	11.0	12.0	17.0	35.0	25.0
7.317	0.0	0.0	0.0	0.0	0.0	0.0	0.0	0.0	2.0	0.0	2.0	10.0	11.0	16.0	34.0	24.0
7.346	0.0	0.0	0.0	0.0	0.0	0.0	0.0	0.0	2.0	0.0	3.0	10.0	11.0	17.0	34.0	24.0
7.377	0.0	0.0	0.0	0.0	0.0	0.0	0.0	0.0	1.0	0.0	3.0	10.0	10.0	16.0	34.0	23.0
7.404	0.0	0.0	0.0	0.0	0.0	0.0	0.0	0.0	1.0	0.0	3.0	10.0	10.0	15.0	33.0	22.0
7.437	0.0	0.0	0.0	0.0	0.0	0.0	0.0	0.0	2.0	0.0	3.0	10.0	10.0	15.0	32.0	21.0
7.467	0.0	0.0	0.0	0.0	0.0	0.0	0.0	0.0	2.0	0.0	3.0	10.0	11.0	15.0	31.0	20.0
7.5	0.0	0.0	0.0	0.0	0.0	0.0	0.0	0.0	2.0	0.0	4.0	11.0	11.0	14.0	28.0	18.0
7.532	0.0	0.0	0.0	0.0	0.0	0.0	0.0	1.0	3.0	0.0	4.0	11.0	11.0	12.0	26.0	16.0
7.554	0.0	0.0	0.0	0.0	0.0	0.0	0.0	3.0	3.0	0.0	4.0	11.0	10.0	10.0	23.0	13.0
7.589	0.0	0.0	0.0	0.0	0.0	0.0	2.0	6.0	4.0	0.0	3.0	9.0	9.0	6.0	16.0	8.0
7.617	0.0	1.0	0.0	0.0	0.0	2.0	6.0	10.0	6.0	0.0	2.0	7.0	7.0	3.0	11.0	4.0
7.649	0.0	3.0	0.0	0.0	0.0	6.0	12.0	17.0	10.0	0.0	0.0	4.0	5.0	0.0	5.0	1.0
7.68	0.0	6.0	1.0	0.0	0.0	10.0	18.0	23.0	13.0	0.0	0.0	0.0	1.0	0.0	0.0	0.0
7.714	0.0	8.0	3.0	0.0	0.0	14.0	22.0	27.0	15.0	0.0	0.0	0.0	0.0	0.0	0.0	0.0
7.736	0.0	10.0	4.0	1.0	0.0	17.0	21.0	26.0	14.0	0.0	0.0	0.0	0.0	0.0	0.0	0.0
7.765	15.0	11.0	2.0	0.0	0.0	16.0	11.0	13.0	9.0	0.0	0.0	0.0	0.0	0.0	0.0	0.0
7.805	14.0	10.0	1.0	0.0	0.0	13.0	5.0	6.0	7.0	0.0	0.0	0.0	0.0	0.0	0.0	0.0
7.824	0.0	0.0	0.0	0.0	0.0	0.0	0.0	0.0	0.0	0.0	0.0	0.0	0.0	0.0	0.0	0.0
7.854	0.0	0.0	0.0	0.0	0.0	0.0	0.0	0.0	0.0	0.0	0.0	0.0	0.0	0.0	0.0	0.0
7.897	0.0	0.0	0.0	0.0	0.0	0.0	0.0	0.0	0.0	0.0	0.0	0.0	0.0	0.0	0.0	0.0
7.92	0.0	0.0	0.0	0.0	0.0	0.0	0.0	0.0	0.0	0.0	0.0	0.0	0.0	0.0	0.0	0.0
7.947	0.0	0.0	0.0	0.0	0.0	0.0	0.0	0.0	0.0	0.0	0.0	0.0	0.0	0.0	0.0	0.0
7.981	0.0	0.0	0.0	0.0	0.0	0.0	0.0	0.0	0.0	0.0	0.0	0.0	0.0	0.0	0.0	0.0
8.01	0.0	0.0	0.0	0.0	0.0	0.0	0.0	0.0	0.0	0.0	0.0	0.0	0.0	0.0	0.0	0.0
8.034	0.0	0.0	0.0	0.0	0.0	0.0	0.0	0.0	0.0	0.0	0.0	0.0	0.0	0.0	0.0	0.0
8.067	0.0	0.0	0.0	0.0	0.0	0.0	0.0	0.0	0.0	0.0	0.0	0.0	0.0	0.0	0.0	0.0
8.112	0.0	0.0	0.0	0.0	0.0	0.0	0.0	0.0	0.0	0.0	0.0	0.0	0.0	0.0	0.0	0.0
8.124	0.0	0.0	0.0	0.0	0.0	0.0	0.0	0.0	0.0	0.0	0.0	0.0	0.0	0.0	0.0	0.0
8.162	0.0	0.0	0.0	0.0	0.0	0.0	0.0	0.0	0.0	0.0	0.0	0.0	0.0	0.0	0.0	0.0
8.183	0.0	0.0	0.0	0.0	0.0	0.0	0.0	0.0	0.0	0.0	0.0	0.0	0.0	0.0	0.0	0.0
8.226	0.0	0.0	0.0	0.0	0.0	0.0	0.0	0.0	0.0	0.0	0.0	0.0	0.0	0.0	0.0	0.0
8.245	0.0	0.0	0.0	0.0	0.0	0.0	0.0	0.0	0.0	0.0	0.0	0.0	0.0	0.0	0.0	0.0
8.275	0.0	0.0	0.0	0.0	0.0	0.0	0.0	0.0	0.0	0.0	0.0	0.0	0.0	0.0	0.0	0.0
8.308	0.0	0.0	0.0	0.0	0.0	0.0	0.0	0.0	0.0	0.0	0.0	0.0	0.0	0.0	0.0	0.0
8.331	0.0	0.0	0.0	0.0	0.0	0.0	0.0	0.0	0.0	0.0	0.0	0.0	0.0	0.0	0.0	0.0
8.361	0.0	0.0	0.0	0.0	0.0	0.0	0.0	0.0	0.0	0.0	0.0	0.0	0.0	0.0	0.0	0.0
8.39	0.0	0.0	0.0	0.0	0.0	0.0	0.0	0.0	0.0	0.0	0.0	0.0	0.0	0.0	0.0	0.0
8.429	0.0	0.0	0.0	0.0	0.0	0.0	0.0	0.0	0.0	0.0	0.0	0.0	0.0	0.0	0.0	0.0
8.451	0.0	0.0	0.0	0.0	0.0	0.0	0.0	4.0	6.0	0.0	0.0	0.0	0.0	0.0	0.0	0.0
8.481	0.0	0.0	0.0	0.0	0.0	0.0	2.0	6.0	7.0	0.0	0.0	0.0	0.0	0.0	0.0	0.0
8.515	0.0	0.0	0.0	0.0	0.0	0.0	2.0	6.0	8.0	0.0	0.0	0.0	1.0	0.0	0.0	0.0
8.54	0.0	0.0	0.0	0.0	0.0	0.0	3.0	7.0	10.0	0.0	0.0	3.0	5.0	0.0	4.0	2.0
8.574	0.0	0.0	0.0	0.0	0.0	0.0	3.0	7.0	11.0	0.0	0.0	8.0	11.0	5.0	12.0	7.0
8.601	0.0	0.0	0.0	0.0	0.0	0.0	2.0	6.0	10.0	0.0	1.0	11.0	12.0	7.0	18.0	10.0
8.63	0.0	0.0	0.0	0.0	0.0	0.0	1.0	5.0	9.0	0.0	2.0	11.0	11.0	10.0	20.0	12.0
8.661	0.0	0.0	0.0	0.0	0.0	0.0	0.0	4.0	7.0	0.0	2.0	11.0	12.0	10.0	22.0	13.0
8.693	0.0	0.0	0.0	0.0	0.0	0.0	0.0	4.0	7.0	0.0	2.0	11.0	11.0	11.0	23.0	14.0
8.726	0.0	0.0	0.0	0.0	0.0	0.0	0.0	3.0	7.0	0.0	2.0	11.0	11.0	11.0	23.0	14.0
8.762	0.0	0.0	0.0	0.0	0.0	0.0	0.0	4.0	6.0	0.0	3.0	11.0	10.0	11.0	23.0	15.0
8.778	0.0	0.0	0.0	0.0	0.0	0.0	0.0	4.0	6.0	0.0	2.0	10.0	10.0	11.0	23.0	15.0
8.81	0.0	0.0	0.0	0.0	0.0	0.0	0.0	4.0	6.0	0.0	2.0	11.0	11.0	11.0	22.0	14.0
8.84	0.0	0.0	0.0	0.0	0.0	0.0	0.0	5.0	6.0	0.0	2.0	11.0	11.0	10.0	22.0	14.0
8.874	0.0	0.0	0.0	0.0	0.0	0.0	3.0	7.0	7.0	0.0	2.0	10.0	11.0	7.0	18.0	11.0
8.906	0.0	0.0	0.0	0.0	0.0	0.0	4.0	8.0	8.0	0.0	3.0	10.0	11.0	7.0	16.0	9.0
8.931	0.0	0.0	0.0	0.0	0.0	1.0	6.0	10.0	9.0	0.0	2.0	9.0	10.0	4.0	13.0	7.0
8.964	0.0	0.0	0.0	0.0	0.0	2.0	8.0	14.0	11.0	0.0	1.0	8.0	9.0	2.0	9.0	4.0
8.991	0.0	0.0	0.0	0.0	0.0	4.0	12.0	18.0	14.0	0.0	0.0	5.0	7.0	0.0	4.0	1.0
9.019	0.0	2.0	1.0	0.0	0.0	8.0	18.0	25.0	17.0	0.0	0.0	1.0	3.0	0.0	0.0	0.0
9.053	0.0	4.0	3.0	1.0	0.0	13.0	24.0	30.0	20.0	0.0	0.0	0.0	0.0	0.0	0.0	0.0
9.085	0.0	6.0	4.0	2.0	0.0	17.0	26.0	33.0	21.0	0.0	0.0	0.0	0.0	0.0	0.0	0.0
9.116	15.0	8.0	5.0	2.0	0.0	19.0	26.0	31.0	20.0	0.0	0.0	0.0	0.0	0.0	0.0	0.0
9.143	17.0	10.0	6.0	2.0	0.0	19.0	23.0	26.0	16.0	0.0	0.0	0.0	0.0	0.0	0.0	0.0
9.168	18.0	11.0	3.0	0.0	0.0	17.0	11.0	12.0	10.0	0.0	0.0	0.0	0.0	0.0	0.0	0.0
9.199	6.0	4.0	0.0	0.0	0.0	5.0	0.0	0.0	2.0	0.0	0.0	0.0	0.0	0.0	0.0	0.0
9.233	0.0	0.0	0.0	0.0	0.0	0.0	0.0	0.0	0.0	0.0	0.0	0.0	0.0	0.0	0.0	0.0
9.259	0.0	0.0	0.0	0.0	0.0	0.0	0.0	0.0	0.0	0.0	0.0	0.0	0.0	0.0	0.0	0.0
9.288	0.0	0.0	0.0	0.0	0.0	0.0	0.0	0.0	0.0	0.0	0.0	0.0	0.0	0.0	0.0	0.0
9.316	0.0	0.0	0.0	0.0	0.0	0.0	0.0	0.0	0.0	0.0	0.0	0.0	0.0	0.0	0.0	0.0
9.352	0.0	0.0	0.0	0.0	0.0	0.0	0.0	0.0	0.0	0.0	0.0	0.0	0.0	0.0	0.0	0.0
9.378	0.0	0.0	0.0	0.0	0.0	0.0	0.0	0.0	0.0	0.0	0.0	0.0	0.0	0.0	0.0	0.0
9.412	0.0	0.0	0.0	0.0	0.0	0.0	0.0	0.0	0.0	0.0	0.0	0.0	0.0	0.0	0.0	0.0
9.445	0.0	0.0	0.0	0.0	0.0	0.0	0.0	0.0	0.0	0.0	0.0	0.0	0.0	0.0	0.0	0.0
9.468	0.0	0.0	0.0	0.0	0.0	0.0	0.0	0.0	0.0	0.0	0.0	0.0	0.0	0.0	0.0	0.0
9.507	0.0	0.0	0.0	0.0	0.0	0.0	0.0	0.0	0.0	0.0	0.0	0.0	0.0	0.0	0.0	0.0
9.539	0.0	0.0	0.0	0.0	0.0	0.0	0.0	0.0	0.0	0.0	0.0	0.0	0.0	0.0	0.0	0.0
9.565	0.0	0.0	0.0	0.0	0.0	0.0	0.0	0.0	0.0	0.0	0.0	0.0	0.0	0.0	0.0	0.0
9.59	0.0	0.0	0.0	0.0	0.0	0.0	0.0	0.0	0.0	0.0	0.0	0.0	0.0	0.0	0.0	0.0
9.621	0.0	0.0	0.0	0.0	0.0	0.0	0.0	0.0	0.0	0.0	0.0	0.0	0.0	0.0	0.0	0.0
9.65	0.0	0.0	0.0	0.0	0.0	0.0	0.0	0.0	0.0	0.0	0.0	0.0	0.0	0.0	0.0	0.0
9.684	0.0	0.0	0.0	0.0	0.0	0.0	0.0	0.0	0.0	0.0	0.0	0.0	0.0	0.0	0.0	0.0
9.716	0.0	0.0	0.0	0.0	0.0	0.0	0.0	0.0	0.0	0.0	0.0	0.0	0.0	0.0	0.0	0.0
9.738	0.0	0.0	0.0	0.0	0.0	0.0	0.0	0.0	0.0	0.0	0.0	0.0	0.0	0.0	0.0	0.0
9.77	0.0	0.0	0.0	0.0	0.0	0.0	0.0	0.0	0.0	0.0	0.0	0.0	0.0	0.0	0.0	0.0
9.798	0.0	0.0	0.0	0.0	0.0	0.0	0.0	0.0	0.0	0.0	0.0	0.0	0.0	0.0	0.0	0.0
9.826	0.0	0.0	0.0	0.0	0.0	0.0	0.0	0.0	0.0	0.0	0.0	0.0	0.0	0.0	0.0	0.0
9.859	0.0	0.0	0.0	0.0	0.0	0.0	3.0	7.0	11.0	0.0	0.0	0.0	0.0	0.0	0.0	0.0
9.888	0.0	0.0	0.0	0.0	0.0	0.0	5.0	11.0	13.0	0.0	0.0	0.0	0.0	0.0	0.0	0.0
9.918	0.0	0.0	0.0	0.0	0.0	0.0	6.0	10.0	13.0	0.0	0.0	0.0	4.0	0.0	0.0	0.0
9.946	0.0	0.0	0.0	0.0	0.0	0.0	7.0	12.0	16.0	0.0	0.0	4.0	8.0	0.0	3.0	2.0
9.984	0.0	0.0	0.0	0.0	0.0	0.0	7.0	12.0	18.0	0.0	0.0	8.0	13.0	1.0	8.0	4.0
10.012	0.0	0.0	0.0	0.0	0.0	0.0	6.0	11.0	17.0	0.0	0.0	11.0	15.0	3.0	11.0	6.0
10.041	0.0	0.0	0.0	0.0	0.0	0.0	5.0	11.0	17.0	0.0	0.0	12.0	15.0	4.0	12.0	7.0
10.065	0.0	0.0	0.0	0.0	0.0	0.0	4.0	10.0	15.0	0.0	1.0	12.0	15.0	4.0	12.0	8.0
10.098	0.0	0.0	0.0	0.0	0.0	0.0	3.0	10.0	13.0	0.0	1.0	12.0	15.0	5.0	15.0	10.0
10.131	0.0	0.0	0.0	0.0	0.0	0.0	4.0	10.0	13.0	0.0	2.0	12.0	15.0	6.0	14.0	10.0
10.16	0.0	0.0	0.0	0.0	0.0	0.0	5.0	11.0	14.0	0.0	2.0	11.0	14.0	5.0	13.0	9.0
10.187	0.0	0.0	0.0	0.0	0.0	0.0	5.0	11.0	14.0	0.0	1.0	10.0	13.0	4.0	12.0	8.0
10.22	0.0	0.0	0.0	0.0	0.0	0.0	5.0	12.0	14.0	0.0	1.0	10.0	12.0	3.0	10.0	6.0
10.25	0.0	0.0	0.0	0.0	0.0	1.0	5.0	12.0	14.0	0.0	0.0	9.0	12.0	2.0	9.0	5.0
10.285	0.0	0.0	0.0	0.0	0.0	0.0	5.0	13.0	12.0	0.0	0.0	8.0	10.0	1.0	8.0	3.0
10.303	0.0	0.0	0.0	0.0	0.0	1.0	5.0	12.0	10.0	0.0	0.0	6.0	7.0	0.0	7.0	2.0
10.336	0.0	0.0	0.0	0.0	0.0	2.0	7.0	13.0	9.0	0.0	0.0	5.0	6.0	0.0	5.0	1.0
10.372	0.0	1.0	0.0	0.0	0.0	6.0	10.0	16.0	10.0	0.0	0.0	2.0	4.0	0.0	1.0	0.0
10.396	0.0	4.0	1.0	0.0	0.0	12.0	16.0	20.0	11.0	0.0	0.0	1.0	2.0	0.0	0.0	0.0
10.423	0.0	7.0	3.0	1.0	0.0	18.0	21.0	23.0	12.0	0.0	0.0	0.0	0.0	0.0	0.0	0.0
10.454	0.0	11.0	4.0	2.0	0.0	23.0	24.0	25.0	11.0	0.0	0.0	0.0	0.0	0.0	0.0	0.0
10.486	0.0	13.0	5.0	2.0	0.0	26.0	24.0	24.0	9.0	0.0	0.0	0.0	0.0	0.0	0.0	0.0
10.517	29.0	17.0	6.0	2.0	0.0	28.0	21.0	20.0	8.0	0.0	0.0	0.0	0.0	0.0	0.0	0.0
10.55	31.0	19.0	5.0	1.0	0.0	28.0	12.0	10.0	7.0	0.0	0.0	0.0	0.0	0.0	0.0	0.0
10.577	27.0	18.0	2.0	0.0	0.0	22.0	5.0	3.0	6.0	0.0	0.0	0.0	0.0	0.0	0.0	0.0
10.603	0.0	5.0	0.0	0.0	0.0	8.0	0.0	0.0	1.0	0.0	0.0	0.0	0.0	0.0	0.0	0.0
10.633	0.0	1.0	0.0	0.0	0.0	1.0	0.0	0.0	0.0	0.0	0.0	0.0	0.0	0.0	0.0	0.0
10.662	0.0	0.0	0.0	0.0	0.0	0.0	0.0	0.0	0.0	0.0	0.0	0.0	0.0	0.0	0.0	0.0
10.695	0.0	0.0	0.0	0.0	0.0	0.0	0.0	0.0	0.0	0.0	0.0	0.0	0.0	0.0	0.0	0.0
10.722	0.0	0.0	0.0	0.0	0.0	0.0	0.0	0.0	0.0	0.0	0.0	0.0	0.0	0.0	0.0	0.0
10.753	0.0	0.0	0.0	0.0	0.0	0.0	0.0	0.0	0.0	0.0	0.0	0.0	0.0	0.0	0.0	0.0
10.784	0.0	0.0	0.0	0.0	0.0	0.0	0.0	0.0	0.0	0.0	0.0	0.0	0.0	0.0	0.0	0.0
10.813	0.0	0.0	0.0	0.0	0.0	0.0	0.0	0.0	0.0	0.0	0.0	0.0	0.0	0.0	0.0	0.0
10.842	0.0	0.0	0.0	0.0	0.0	0.0	0.0	0.0	0.0	0.0	0.0	0.0	0.0	0.0	0.0	0.0
10.881	0.0	0.0	0.0	0.0	0.0	0.0	0.0	0.0	0.0	0.0	0.0	0.0	0.0	0.0	0.0	0.0
10.902	0.0	0.0	0.0	0.0	0.0	0.0	0.0	0.0	0.0	0.0	0.0	0.0	0.0	0.0	0.0	0.0
10.934	0.0	0.0	0.0	0.0	0.0	0.0	0.0	0.0	0.0	0.0	0.0	0.0	0.0	0.0	0.0	0.0
10.964	0.0	0.0	0.0	0.0	0.0	0.0	0.0	0.0	0.0	0.0	0.0	0.0	0.0	0.0	0.0	0.0
10.994	0.0	0.0	0.0	0.0	0.0	0.0	0.0	0.0	0.0	0.0	0.0	0.0	0.0	0.0	0.0	0.0
11.023	0.0	0.0	0.0	0.0	0.0	0.0	0.0	0.0	0.0	0.0	0.0	0.0	0.0	0.0	0.0	0.0
11.053	0.0	0.0	0.0	0.0	0.0	0.0	0.0	0.0	0.0	0.0	0.0	0.0	0.0	0.0	0.0	0.0
11.082	0.0	0.0	0.0	0.0	0.0	0.0	0.0	0.0	0.0	0.0	0.0	0.0	0.0	0.0	0.0	0.0
11.109	0.0	0.0	0.0	0.0	0.0	0.0	0.0	0.0	0.0	0.0	0.0	0.0	0.0	0.0	0.0	0.0
11.139	0.0	0.0	0.0	0.0	0.0	0.0	0.0	0.0	0.0	0.0	0.0	0.0	0.0	0.0	0.0	0.0
11.172	0.0	0.0	0.0	0.0	0.0	0.0	0.0	0.0	0.0	0.0	0.0	0.0	0.0	0.0	0.0	0.0
11.201	0.0	0.0	0.0	0.0	0.0	0.0	5.0	9.0	11.0	0.0	0.0	0.0	0.0	0.0	0.0	0.0
11.234	0.0	0.0	0.0	0.0	0.0	2.0	8.0	12.0	13.0	0.0	0.0	0.0	0.0	0.0	0.0	0.0
11.265	0.0	0.0	0.0	0.0	0.0	3.0	10.0	14.0	17.0	0.0	0.0	0.0	0.0	0.0	0.0	0.0
11.291	0.0	0.0	0.0	0.0	0.0	4.0	12.0	16.0	18.0	0.0	0.0	0.0	2.0	0.0	0.0	0.0
11.321	0.0	1.0	0.0	0.0	0.0	4.0	12.0	15.0	17.0	0.0	0.0	0.0	4.0	0.0	0.0	0.0
11.351	0.0	1.0	0.0	0.0	0.0	4.0	11.0	15.0	16.0	0.0	0.0	2.0	5.0	0.0	1.0	0.0
11.382	0.0	0.0	0.0	0.0	0.0	4.0	10.0	14.0	15.0	0.0	0.0	4.0	6.0	0.0	3.0	1.0
11.409	0.0	0.0	0.0	0.0	0.0	4.0	8.0	14.0	15.0	0.0	0.0	6.0	9.0	1.0	6.0	3.0
11.439	0.0	0.0	0.0	0.0	0.0	3.0	7.0	13.0	15.0	0.0	0.0	7.0	9.0	2.0	7.0	3.0
11.469	0.0	0.0	0.0	0.0	0.0	2.0	5.0	12.0	15.0	0.0	0.0	7.0	9.0	2.0	8.0	4.0
11.501	0.0	0.0	0.0	0.0	0.0	1.0	4.0	11.0	15.0	0.0	0.0	7.0	10.0	2.0	8.0	4.0
11.529	0.0	0.0	0.0	0.0	0.0	0.0	3.0	10.0	15.0	0.0	0.0	7.0	10.0	2.0	8.0	4.0
11.561	0.0	0.0	0.0	0.0	0.0	0.0	2.0	10.0	15.0	0.0	0.0	7.0	10.0	2.0	8.0	5.0
11.594	0.0	0.0	0.0	0.0	0.0	0.0	4.0	12.0	16.0	0.0	0.0	9.0	12.0	3.0	9.0	5.0
11.618	0.0	0.0	0.0	0.0	0.0	1.0	6.0	13.0	17.0	0.0	1.0	10.0	13.0	3.0	10.0	5.0
11.652	0.0	0.0	0.0	0.0	0.0	1.0	7.0	15.0	17.0	0.0	1.0	10.0	13.0	3.0	10.0	5.0
11.677	0.0	0.0	0.0	0.0	0.0	2.0	9.0	17.0	19.0	0.0	1.0	11.0	14.0	3.0	9.0	5.0
11.707	0.0	0.0	0.0	0.0	0.0	3.0	13.0	22.0	21.0	0.0	1.0	9.0	12.0	0.0	5.0	1.0
11.737	0.0	0.0	0.0	0.0	0.0	6.0	17.0	26.0	23.0	0.0	0.0	6.0	9.0	0.0	0.0	0.0
11.77	0.0	1.0	2.0	1.0	0.0	11.0	23.0	31.0	25.0	0.0	0.0	0.0	3.0	0.0	0.0	0.0
11.802	0.0	4.0	4.0	1.0	0.0	17.0	28.0	35.0	27.0	0.0	0.0	0.0	1.0	0.0	0.0	0.0
11.828	12.0	7.0	6.0	3.0	0.0	23.0	31.0	37.0	28.0	0.0	0.0	0.0	0.0	0.0	0.0	0.0
11.858	17.0	10.0	6.0	3.0	0.0	26.0	27.0	32.0	22.0	0.0	0.0	0.0	0.0	0.0	0.0	0.0
11.887	19.0	11.0	5.0	1.0	0.0	24.0	21.0	22.0	16.0	0.0	0.0	0.0	0.0	0.0	0.0	0.0
11.916	15.0	10.0	1.0	0.0	0.0	15.0	7.0	6.0	6.0	0.0	0.0	0.0	0.0	0.0	0.0	0.0
11.946	4.0	3.0	0.0	0.0	0.0	4.0	0.0	0.0	1.0	0.0	0.0	0.0	0.0	0.0	0.0	0.0
11.977	0.0	0.0	0.0	0.0	0.0	0.0	0.0	0.0	0.0	0.0	0.0	0.0	0.0	0.0	0.0	0.0
12.007	0.0	0.0	0.0	0.0	0.0	0.0	0.0	0.0	0.0	0.0	0.0	0.0	0.0	0.0	0.0	0.0
12.036	0.0	0.0	0.0	0.0	0.0	0.0	0.0	0.0	0.0	0.0	0.0	0.0	0.0	0.0	0.0	0.0
12.067	0.0	0.0	0.0	0.0	0.0	0.0	0.0	0.0	0.0	0.0	0.0	0.0	0.0	0.0	0.0	0.0
12.096	0.0	0.0	0.0	0.0	0.0	0.0	0.0	0.0	0.0	0.0	0.0	0.0	0.0	0.0	0.0	0.0
12.127	0.0	0.0	0.0	0.0	0.0	0.0	0.0	0.0	0.0	0.0	0.0	0.0	0.0	0.0	0.0	0.0
12.155	0.0	0.0	0.0	0.0	0.0	0.0	0.0	0.0	0.0	0.0	0.0	0.0	0.0	0.0	0.0	0.0
12.185	0.0	0.0	0.0	0.0	0.0	0.0	0.0	0.0	0.0	0.0	0.0	0.0	0.0	0.0	0.0	0.0
12.215	0.0	0.0	0.0	0.0	0.0	0.0	0.0	0.0	0.0	0.0	0.0	0.0	0.0	0.0	0.0	0.0
12.245	0.0	0.0	0.0	0.0	0.0	0.0	0.0	0.0	0.0	0.0	0.0	0.0	0.0	0.0	0.0	0.0
12.275	0.0	0.0	0.0	0.0	0.0	0.0	0.0	0.0	0.0	0.0	0.0	0.0	0.0	0.0	0.0	0.0
12.309	0.0	0.0	0.0	0.0	0.0	0.0	0.0	0.0	0.0	0.0	0.0	0.0	0.0	0.0	0.0	0.0
12.335	0.0	0.0	0.0	0.0	0.0	0.0	0.0	0.0	0.0	0.0	0.0	0.0	0.0	0.0	0.0	0.0
12.365	0.0	0.0	0.0	0.0	0.0	0.0	0.0	0.0	0.0	0.0	0.0	0.0	0.0	0.0	0.0	0.0
12.394	0.0	0.0	0.0	0.0	0.0	0.0	0.0	0.0	0.0	0.0	0.0	0.0	0.0	0.0	0.0	0.0
12.428	0.0	0.0	0.0	0.0	0.0	0.0	0.0	0.0	0.0	0.0	0.0	0.0	0.0	0.0	0.0	0.0
12.454	0.0	0.0	0.0	0.0	0.0	0.0	0.0	0.0	0.0	0.0	0.0	0.0	0.0	0.0	0.0	0.0
12.485	0.0	0.0	0.0	0.0	0.0	0.0	0.0	0.0	0.0	0.0	0.0	0.0	0.0	0.0	0.0	0.0
12.514	0.0	0.0	0.0	0.0	0.0	0.0	0.0	0.0	0.0	0.0	0.0	0.0	0.0	0.0	0.0	0.0
12.544	0.0	0.0	0.0	0.0	0.0	0.0	0.0	0.0	0.0	0.0	0.0	0.0	0.0	0.0	0.0	0.0
12.575	0.0	0.0	0.0	0.0	0.0	0.0	0.0	0.0	1.0	0.0	0.0	0.0	0.0	0.0	0.0	0.0
12.604	0.0	0.0	0.0	0.0	0.0	0.0	5.0	7.0	7.0	0.0	0.0	0.0	0.0	0.0	0.0	0.0
12.634	0.0	0.0	0.0	0.0	0.0	2.0	7.0	9.0	9.0	0.0	0.0	0.0	0.0	0.0	0.0	0.0
12.664	0.0	0.0	0.0	0.0	0.0	3.0	8.0	10.0	9.0	0.0	0.0	0.0	1.0	0.0	0.0	0.0
12.693	0.0	0.0	0.0	0.0	0.0	3.0	8.0	10.0	9.0	0.0	0.0	0.0	3.0	0.0	0.0	0.0
12.724	0.0	0.0	0.0	0.0	0.0	4.0	8.0	10.0	9.0	0.0	0.0	4.0	4.0	0.0	3.0	0.0
12.753	0.0	0.0	0.0	0.0	0.0	4.0	8.0	10.0	9.0	0.0	1.0	5.0	5.0	1.0	6.0	2.0
12.784	0.0	0.0	0.0	0.0	0.0	4.0	7.0	9.0	9.0	0.0	2.0	7.0	7.0	3.0	7.0	3.0
12.821	0.0	0.0	0.0	0.0	0.0	3.0	5.0	9.0	9.0	0.0	2.0	8.0	7.0	3.0	9.0	4.0
12.843	0.0	0.0	0.0	0.0	0.0	3.0	5.0	8.0	9.0	0.0	2.0	8.0	8.0	3.0	9.0	5.0
12.873	0.0	0.0	0.0	0.0	0.0	3.0	5.0	9.0	9.0	0.0	2.0	8.0	8.0	3.0	9.0	4.0
12.906	0.0	0.0	0.0	0.0	0.0	3.0	5.0	10.0	10.0	0.0	2.0	7.0	8.0	3.0	8.0	5.0
12.932	0.0	0.0	0.0	0.0	0.0	3.0	6.0	11.0	10.0	0.0	2.0	8.0	8.0	2.0	7.0	3.0
12.963	0.0	0.0	0.0	0.0	0.0	4.0	7.0	12.0	11.0	0.0	1.0	7.0	8.0	1.0	6.0	2.0
12.996	0.0	0.0	0.0	0.0	0.0	4.0	9.0	13.0	12.0	0.0	1.0	7.0	8.0	1.0	6.0	2.0
13.025	0.0	0.0	0.0	0.0	0.0	4.0	9.0	14.0	12.0	0.0	1.0	7.0	8.0	1.0	6.0	2.0
13.053	0.0	0.0	0.0	0.0	0.0	5.0	12.0	17.0	14.0	0.0	1.0	8.0	8.0	1.0	5.0	1.0
13.084	0.0	0.0	0.0	0.0	0.0	6.0	13.0	18.0	15.0	0.0	0.0	6.0	7.0	0.0	2.0	0.0
13.113	0.0	1.0	1.0	0.0	0.0	8.0	16.0	22.0	17.0	0.0	0.0	3.0	5.0	0.0	0.0	0.0
13.142	0.0	3.0	2.0	0.0	0.0	12.0	22.0	26.0	20.0	0.0	0.0	0.0	2.0	0.0	0.0	0.0
13.172	0.0	6.0	4.0	1.0	0.0	18.0	27.0	30.0	21.0	0.0	0.0	0.0	0.0	0.0	0.0	0.0
13.201	18.0	9.0	6.0	2.0	0.0	22.0	27.0	30.0	20.0	0.0	0.0	0.0	0.0	0.0	0.0	0.0
13.232	23.0	12.0	7.0	2.0	0.0	24.0	24.0	25.0	17.0	0.0	0.0	0.0	0.0	0.0	0.0	0.0
13.261	27.0	14.0	7.0	2.0	0.0	24.0	20.0	19.0	13.0	0.0	0.0	0.0	0.0	0.0	0.0	0.0
13.292	24.0	13.0	2.0	0.0	0.0	13.0	4.0	4.0	5.0	0.0	0.0	0.0	0.0	0.0	0.0	0.0
13.322	16.0	8.0	0.0	0.0	0.0	5.0	0.0	0.0	1.0	0.0	0.0	0.0	0.0	0.0	0.0	0.0
13.352	2.0	2.0	0.0	0.0	0.0	0.0	0.0	0.0	0.0	0.0	0.0	0.0	0.0	0.0	0.0	0.0
13.383	0.0	0.0	0.0	0.0	0.0	0.0	0.0	0.0	0.0	0.0	0.0	0.0	0.0	0.0	0.0	0.0
13.412	0.0	0.0	0.0	0.0	0.0	0.0	0.0	0.0	0.0	0.0	0.0	0.0	0.0	0.0	0.0	0.0
13.441	0.0	0.0	0.0	0.0	0.0	0.0	0.0	0.0	0.0	0.0	0.0	0.0	0.0	0.0	0.0	0.0
13.471	0.0	0.0	0.0	0.0	0.0	0.0	0.0	0.0	0.0	0.0	0.0	0.0	0.0	0.0	0.0	0.0
13.502	0.0	0.0	0.0	0.0	0.0	0.0	0.0	0.0	0.0	0.0	0.0	0.0	0.0	0.0	0.0	0.0
13.538	0.0	0.0	0.0	0.0	0.0	0.0	0.0	0.0	0.0	0.0	0.0	0.0	0.0	0.0	0.0	0.0
13.561	0.0	0.0	0.0	0.0	0.0	0.0	0.0	0.0	0.0	0.0	0.0	0.0	0.0	0.0	0.0	0.0
13.591	0.0	0.0	0.0	0.0	0.0	0.0	0.0	0.0	0.0	0.0	0.0	0.0	0.0	0.0	0.0	0.0
13.625	0.0	0.0	0.0	0.0	0.0	0.0	0.0	0.0	0.0	0.0	0.0	0.0	0.0	0.0	0.0	0.0
13.651	0.0	0.0	0.0	0.0	0.0	0.0	0.0	0.0	0.0	0.0	0.0	0.0	0.0	0.0	0.0	0.0
13.681	0.0	0.0	0.0	0.0	0.0	0.0	0.0	0.0	0.0	0.0	0.0	0.0	0.0	0.0	0.0	0.0
13.713	0.0	0.0	0.0	0.0	0.0	0.0	0.0	0.0	0.0	0.0	0.0	0.0	0.0	0.0	0.0	0.0
13.752	0.0	0.0	0.0	0.0	0.0	0.0	0.0	0.0	0.0	0.0	0.0	0.0	0.0	0.0	0.0	0.0
13.77	0.0	0.0	0.0	0.0	0.0	0.0	0.0	0.0	0.0	0.0	0.0	0.0	0.0	0.0	0.0	0.0
13.809	0.0	0.0	0.0	0.0	0.0	0.0	0.0	0.0	0.0	0.0	0.0	0.0	0.0	0.0	0.0	0.0
13.83	0.0	0.0	0.0	0.0	0.0	0.0	0.0	0.0	0.0	0.0	0.0	0.0	0.0	0.0	0.0	0.0
13.862	0.0	0.0	0.0	0.0	0.0	0.0	0.0	0.0	0.0	0.0	0.0	0.0	0.0	0.0	0.0	0.0
13.89	0.0	0.0	0.0	0.0	0.0	0.0	0.0	0.0	0.0	0.0	0.0	0.0	0.0	0.0	0.0	0.0
13.92	0.0	0.0	0.0	0.0	0.0	0.0	0.0	0.0	0.0	0.0	0.0	0.0	0.0	0.0	0.0	0.0
13.952	0.0	0.0	0.0	0.0	0.0	0.0	0.0	0.0	0.0	0.0	0.0	0.0	0.0	0.0	0.0	0.0
13.979	0.0	0.0	0.0	0.0	0.0	0.0	0.0	1.0	2.0	0.0	0.0	0.0	0.0	0.0	0.0	0.0
14.009	0.0	0.0	0.0	0.0	0.0	0.0	0.0	2.0	2.0	0.0	0.0	0.0	0.0	0.0	0.0	0.0
14.039	0.0	0.0	0.0	0.0	0.0	0.0	0.0	1.0	1.0	0.0	0.0	0.0	0.0	0.0	0.0	0.0
14.069	0.0	0.0	0.0	0.0	0.0	0.0	0.0	1.0	2.0	0.0	0.0	0.0	0.0	0.0	0.0	0.0
14.099	0.0	0.0	0.0	0.0	0.0	0.0	0.0	2.0	3.0	0.0	0.0	3.0	4.0	1.0	5.0	2.0
14.13	0.0	0.0	0.0	0.0	0.0	0.0	1.0	3.0	5.0	0.0	1.0	7.0	7.0	4.0	10.0	5.0
14.16	0.0	0.0	0.0	0.0	0.0	0.0	1.0	4.0	6.0	0.0	4.0	14.0	14.0	7.0	18.0	10.0
14.19	0.0	0.0	0.0	0.0	0.0	0.0	1.0	4.0	6.0	0.0	5.0	15.0	15.0	8.0	19.0	11.0
14.217	0.0	0.0	0.0	0.0	0.0	0.0	1.0	4.0	6.0	0.0	6.0	16.0	17.0	9.0	21.0	12.0
14.25	0.0	0.0	0.0	0.0	0.0	0.0	2.0	4.0	7.0	0.0	6.0	17.0	18.0	9.0	21.0	13.0
14.277	0.0	0.0	0.0	0.0	0.0	0.0	1.0	4.0	8.0	0.0	5.0	16.0	18.0	10.0	21.0	13.0
14.307	0.0	0.0	0.0	0.0	0.0	0.0	0.0	4.0	9.0	0.0	3.0	16.0	18.0	9.0	19.0	12.0
14.338	0.0	0.0	0.0	0.0	0.0	0.0	0.0	4.0	9.0	0.0	2.0	15.0	17.0	8.0	19.0	12.0
14.367	0.0	0.0	0.0	0.0	0.0	0.0	0.0	4.0	9.0	0.0	2.0	13.0	16.0	7.0	18.0	11.0
14.397	0.0	0.0	0.0	0.0	0.0	0.0	0.0	4.0	10.0	0.0	1.0	13.0	16.0	6.0	15.0	10.0
14.431	0.0	0.0	0.0	0.0	0.0	0.0	0.0	4.0	10.0	0.0	0.0	13.0	16.0	5.0	15.0	10.0
14.46	0.0	0.0	0.0	0.0	0.0	0.0	0.0	5.0	11.0	0.0	1.0	13.0	16.0	5.0	15.0	10.0
14.486	0.0	0.0	0.0	0.0	0.0	0.0	1.0	5.0	12.0	0.0	1.0	14.0	17.0	5.0	15.0	10.0
14.516	0.0	0.0	0.0	0.0	0.0	0.0	2.0	7.0	14.0	0.0	1.0	15.0	18.0	4.0	14.0	9.0
14.546	0.0	0.0	0.0	0.0	0.0	0.0	4.0	9.0	15.0	0.0	2.0	16.0	18.0	4.0	13.0	9.0
14.576	0.0	0.0	0.0	0.0	0.0	0.0	4.0	9.0	15.0	0.0	2.0	16.0	18.0	4.0	13.0	9.0
14.606	0.0	0.0	0.0	0.0	0.0	0.0	4.0	9.0	15.0	0.0	2.0	16.0	18.0	4.0	13.0	9.0
14.636	0.0	0.0	0.0	0.0	0.0	3.0	11.0	18.0	23.0	0.0	0.0	9.0	13.0	0.0	2.0	0.0
14.667	0.0	0.0	0.0	0.0	0.0	6.0	17.0	26.0	29.0	0.0	0.0	5.0	9.0	0.0	0.0	0.0
14.703	0.0	2.0	2.0	1.0	0.0	12.0	25.0	33.0	35.0	0.0	0.0	0.0	3.0	0.0	0.0	0.0
14.725	0.0	3.0	3.0	2.0	0.0	14.0	28.0	36.0	38.0	0.0	0.0	0.0	1.0	0.0	0.0	0.0
14.755	10.0	8.0	7.0	3.0	0.0	19.0	28.0	34.0	33.0	0.0	0.0	0.0	0.0	0.0	0.0	0.0
14.785	12.0	10.0	6.0	3.0	0.0	16.0	18.0	21.0	22.0	0.0	0.0	0.0	0.0	0.0	0.0	0.0
14.816	9.0	5.0	0.0	0.0	0.0	5.0	1.0	4.0	8.0	0.0	0.0	0.0	0.0	0.0	0.0	0.0
14.845	3.0	1.0	0.0	0.0	0.0	0.0	0.0	0.0	1.0	0.0	0.0	0.0	0.0	0.0	0.0	0.0
14.875	0.0	0.0	0.0	0.0	0.0	0.0	0.0	0.0	0.0	0.0	0.0	0.0	0.0	0.0	0.0	0.0
14.905	0.0	0.0	0.0	0.0	0.0	0.0	0.0	0.0	0.0	0.0	0.0	0.0	0.0	0.0	0.0	0.0
14.939	0.0	0.0	0.0	0.0	0.0	0.0	0.0	0.0	0.0	0.0	0.0	0.0	0.0	0.0	0.0	0.0
14.972	0.0	0.0	0.0	0.0	0.0	0.0	0.0	0.0	0.0	0.0	0.0	0.0	0.0	0.0	0.0	0.0
15.0	0.0	0.0	0.0	0.0	0.0	0.0	0.0	0.0	0.0	0.0	0.0	0.0	0.0	0.0	0.0	0.0
15.025	0.0	0.0	0.0	0.0	0.0	0.0	0.0	0.0	0.0	0.0	0.0	0.0	0.0	0.0	0.0	0.0
15.054	0.0	0.0	0.0	0.0	0.0	0.0	0.0	0.0	0.0	0.0	0.0	0.0	0.0	0.0	0.0	0.0
15.086	0.0	0.0	0.0	0.0	0.0	0.0	0.0	0.0	0.0	0.0	0.0	0.0	0.0	0.0	0.0	0.0
15.12	0.0	0.0	0.0	0.0	0.0	0.0	0.0	0.0	0.0	0.0	0.0	0.0	0.0	0.0	0.0	0.0
15.146	0.0	0.0	0.0	0.0	0.0	0.0	0.0	0.0	0.0	0.0	0.0	0.0	0.0	0.0	0.0	0.0
15.176	0.0	0.0	0.0	0.0	0.0	0.0	0.0	0.0	0.0	0.0	0.0	0.0	0.0	0.0	0.0	0.0
15.204	0.0	0.0	0.0	0.0	0.0	0.0	0.0	0.0	0.0	0.0	0.0	0.0	0.0	0.0	0.0	0.0
15.235	0.0	0.0	0.0	0.0	0.0	0.0	0.0	0.0	0.0	0.0	0.0	0.0	0.0	0.0	0.0	0.0
15.264	0.0	0.0	0.0	0.0	0.0	0.0	0.0	0.0	0.0	0.0	0.0	0.0	0.0	0.0	0.0	0.0
15.293	0.0	0.0	0.0	0.0	0.0	0.0	0.0	0.0	0.0	0.0	0.0	0.0	0.0	0.0	0.0	0.0
15.323	0.0	0.0	0.0	0.0	0.0	0.0	0.0	0.0	0.0	0.0	0.0	0.0	0.0	0.0	0.0	0.0
15.353	0.0	0.0	0.0	0.0	0.0	0.0	0.0	0.0	0.0	0.0	0.0	0.0	0.0	0.0	0.0	0.0
15.384	0.0	0.0	0.0	0.0	0.0	0.0	0.0	0.0	0.0	0.0	0.0	0.0	0.0	0.0	0.0	0.0
15.415	0.0	0.0	0.0	0.0	0.0	0.0	0.0	0.0	0.0	0.0	0.0	0.0	0.0	0.0	0.0	0.0
15.444	0.0	0.0	0.0	0.0	0.0	0.0	0.0	0.0	0.0	0.0	0.0	0.0	0.0	0.0	0.0	0.0
15.474	0.0	0.0	0.0	0.0	0.0	0.0	0.0	0.0	0.0	0.0	0.0	0.0	0.0	0.0	0.0	0.0
15.503	0.0	0.0	0.0	0.0	0.0	0.0	0.0	0.0	0.0	0.0	0.0	0.0	0.0	0.0	0.0	0.0
15.533	0.0	0.0	0.0	0.0	0.0	0.0	0.0	0.0	0.0	0.0	0.0	0.0	0.0	0.0	0.0	0.0
15.562	0.0	0.0	0.0	0.0	0.0	0.0	0.0	0.0	0.0	0.0	0.0	0.0	0.0	0.0	0.0	0.0
15.592	0.0	0.0	0.0	0.0	0.0	0.0	0.0	0.0	2.0	0.0	0.0	2.0	4.0	0.0	5.0	2.0
15.623	0.0	0.0	0.0	0.0	0.0	0.0	0.0	0.0	2.0	0.0	1.0	7.0	8.0	4.0	12.0	7.0
15.652	0.0	0.0	0.0	0.0	0.0	0.0	0.0	0.0	3.0	0.0	3.0	13.0	12.0	8.0	19.0	11.0
15.689	0.0	0.0	0.0	0.0	0.0	0.0	0.0	0.0	2.0	0.0	5.0	15.0	14.0	11.0	24.0	14.0
15.712	0.0	0.0	0.0	0.0	0.0	0.0	0.0	0.0	2.0	0.0	5.0	15.0	15.0	12.0	25.0	16.0
15.747	0.0	0.0	0.0	0.0	0.0	0.0	0.0	0.0	2.0	0.0	6.0	15.0	16.0	13.0	28.0	17.0
15.773	0.0	0.0	0.0	0.0	0.0	0.0	0.0	0.0	1.0	0.0	5.0	16.0	16.0	14.0	30.0	18.0
15.802	0.0	0.0	0.0	0.0	0.0	0.0	0.0	0.0	1.0	0.0	5.0	15.0	15.0	14.0	31.0	19.0
15.832	0.0	0.0	0.0	0.0	0.0	0.0	0.0	0.0	0.0	0.0	5.0	15.0	16.0	15.0	30.0	18.0
15.863	0.0	0.0	0.0	0.0	0.0	0.0	0.0	0.0	0.0	0.0	5.0	15.0	15.0	14.0	30.0	19.0
15.894	0.0	0.0	0.0	0.0	0.0	0.0	0.0	0.0	0.0	0.0	5.0	15.0	15.0	14.0	30.0	19.0
15.923	0.0	0.0	0.0	0.0	0.0	0.0	0.0	0.0	0.0	0.0	4.0	14.0	16.0	14.0	30.0	19.0
15.951	0.0	0.0	0.0	0.0	0.0	0.0	0.0	0.0	0.0	0.0	4.0	15.0	16.0	14.0	30.0	19.0
15.981	0.0	0.0	0.0	0.0	0.0	0.0	0.0	0.0	0.0	0.0	4.0	15.0	16.0	14.0	30.0	20.0
16.013	0.0	0.0	0.0	0.0	0.0	0.0	0.0	0.0	0.0	0.0	4.0	15.0	16.0	14.0	31.0	21.0
16.042	0.0	0.0	0.0	0.0	0.0	0.0	0.0	0.0	0.0	0.0	4.0	15.0	16.0	14.0	31.0	21.0
16.071	0.0	0.0	0.0	0.0	0.0	0.0	0.0	0.0	1.0	0.0	4.0	16.0	16.0	15.0	31.0	21.0
16.101	0.0	0.0	0.0	0.0	0.0	0.0	0.0	0.0	1.0	0.0	4.0	15.0	16.0	14.0	30.0	20.0
16.13	0.0	0.0	0.0	0.0	0.0	0.0	0.0	0.0	1.0	0.0	5.0	15.0	16.0	13.0	30.0	19.0
16.161	0.0	0.0	0.0	0.0	0.0	0.0	0.0	0.0	1.0	0.0	5.0	16.0	16.0	13.0	29.0	18.0
16.192	0.0	0.0	0.0	0.0	0.0	0.0	0.0	0.0	1.0	0.0	6.0	15.0	16.0	12.0	25.0	15.0
16.22	0.0	0.0	0.0	0.0	0.0	0.0	0.0	0.0	1.0	0.0	6.0	14.0	15.0	10.0	22.0	13.0
16.25	0.0	0.0	0.0	0.0	0.0	0.0	0.0	2.0	3.0	0.0	5.0	13.0	13.0	8.0	19.0	9.0
16.28	0.0	0.0	0.0	0.0	0.0	0.0	3.0	5.0	5.0	0.0	3.0	8.0	9.0	2.0	9.0	3.0
16.31	0.0	2.0	0.0	0.0	0.0	5.0	10.0	11.0	8.0	0.0	0.0	2.0	3.0	0.0	0.0	0.0
16.339	0.0	4.0	0.0	0.0	0.0	8.0	13.0	13.0	8.0	0.0	0.0	0.0	0.0	0.0	0.0	0.0
16.37	10.0	6.0	0.0	0.0	0.0	7.0	5.0	5.0	3.0	0.0	0.0	0.0	0.0	0.0	0.0	0.0
16.404	4.0	1.0	0.0	0.0	0.0	0.0	0.0	0.0	0.0	0.0	0.0	0.0	0.0	0.0	0.0	0.0
16.43	0.0	0.0	0.0	0.0	0.0	0.0	0.0	0.0	0.0	0.0	0.0	0.0	0.0	0.0	0.0	0.0
16.46	0.0	0.0	0.0	0.0	0.0	0.0	0.0	0.0	0.0	0.0	0.0	0.0	0.0	0.0	0.0	0.0
16.49	0.0	0.0	0.0	0.0	0.0	0.0	0.0	0.0	0.0	0.0	0.0	0.0	0.0	0.0	0.0	0.0
16.519	0.0	0.0	0.0	0.0	0.0	0.0	0.0	0.0	0.0	0.0	0.0	0.0	0.0	0.0	0.0	0.0
16.549	0.0	0.0	0.0	0.0	0.0	0.0	0.0	0.0	0.0	0.0	0.0	0.0	0.0	0.0	0.0	0.0
16.583	0.0	0.0	0.0	0.0	0.0	0.0	0.0	0.0	0.0	0.0	0.0	0.0	0.0	0.0	0.0	0.0
16.611	0.0	0.0	0.0	0.0	0.0	0.0	0.0	0.0	0.0	0.0	0.0	0.0	0.0	0.0	0.0	0.0
16.639	0.0	0.0	0.0	0.0	0.0	0.0	0.0	0.0	0.0	0.0	0.0	0.0	0.0	0.0	0.0	0.0
16.669	0.0	0.0	0.0	0.0	0.0	0.0	0.0	0.0	0.0	0.0	0.0	0.0	0.0	0.0	0.0	0.0
16.699	0.0	0.0	0.0	0.0	0.0	0.0	0.0	0.0	0.0	0.0	0.0	0.0	0.0	0.0	0.0	0.0
16.729	0.0	0.0	0.0	0.0	0.0	0.0	0.0	0.0	0.0	0.0	0.0	0.0	0.0	0.0	0.0	0.0
16.759	0.0	0.0	0.0	0.0	0.0	0.0	0.0	0.0	0.0	0.0	0.0	0.0	0.0	0.0	0.0	0.0
16.788	0.0	0.0	0.0	0.0	0.0	0.0	0.0	0.0	0.0	0.0	0.0	0.0	0.0	0.0	0.0	0.0
16.819	0.0	0.0	0.0	0.0	0.0	0.0	0.0	0.0	0.0	0.0	0.0	0.0	0.0	0.0	0.0	0.0
16.851	0.0	0.0	0.0	0.0	0.0	0.0	0.0	0.0	0.0	0.0	0.0	0.0	0.0	0.0	0.0	0.0
16.877	0.0	0.0	0.0	0.0	0.0	0.0	0.0	0.0	0.0	0.0	0.0	0.0	0.0	0.0	0.0	0.0
16.907	0.0	0.0	0.0	0.0	0.0	0.0	0.0	0.0	0.0	0.0	0.0	0.0	0.0	0.0	0.0	0.0
16.938	0.0	0.0	0.0	0.0	0.0	0.0	0.0	0.0	0.0	0.0	0.0	0.0	0.0	0.0	0.0	0.0
16.967	0.0	0.0	0.0	0.0	0.0	0.0	0.0	0.0	0.0	0.0	0.0	0.0	0.0	0.0	0.0	0.0
16.997	0.0	0.0	0.0	0.0	0.0	0.0	0.0	0.0	0.0	0.0	0.0	0.0	0.0	0.0	0.0	0.0
17.027	0.0	0.0	0.0	0.0	0.0	0.0	0.0	0.0	0.0	0.0	0.0	0.0	0.0	0.0	0.0	0.0
17.056	0.0	0.0	0.0	0.0	0.0	0.0	2.0	4.0	3.0	0.0	0.0	0.0	0.0	0.0	0.0	0.0
17.086	0.0	0.0	0.0	0.0	0.0	0.0	3.0	4.0	4.0	0.0	0.0	0.0	0.0	0.0	0.0	0.0
17.123	0.0	0.0	0.0	0.0	0.0	0.0	2.0	4.0	6.0	0.0	0.0	0.0	0.0	0.0	0.0	0.0
17.146	0.0	0.0	0.0	0.0	0.0	0.0	1.0	4.0	6.0	0.0	0.0	1.0	3.0	0.0	8.0	5.0
17.176	0.0	0.0	0.0	0.0	0.0	0.0	1.0	4.0	7.0	0.0	1.0	9.0	9.0	7.0	17.0	10.0
17.206	0.0	0.0	0.0	0.0	0.0	0.0	0.0	4.0	7.0	0.0	2.0	11.0	11.0	11.0	23.0	14.0
17.236	0.0	0.0	0.0	0.0	0.0	0.0	0.0	4.0	7.0	0.0	2.0	12.0	11.0	12.0	23.0	14.0
17.266	0.0	0.0	0.0	0.0	0.0	0.0	0.0	3.0	6.0	0.0	2.0	12.0	12.0	13.0	27.0	17.0
17.297	0.0	0.0	0.0	0.0	0.0	0.0	0.0	3.0	7.0	0.0	3.0	12.0	12.0	13.0	26.0	17.0
17.329	0.0	0.0	0.0	0.0	0.0	0.0	0.0	2.0	6.0	0.0	3.0	11.0	11.0	13.0	26.0	16.0
17.355	0.0	0.0	0.0	0.0	0.0	0.0	0.0	2.0	5.0	0.0	3.0	11.0	12.0	12.0	25.0	15.0
17.385	0.0	0.0	0.0	0.0	0.0	0.0	0.0	2.0	5.0	0.0	3.0	11.0	11.0	12.0	25.0	16.0
17.418	0.0	0.0	0.0	0.0	0.0	0.0	0.0	3.0	6.0	0.0	3.0	12.0	12.0	11.0	24.0	15.0
17.447	0.0	0.0	0.0	0.0	0.0	0.0	0.0	4.0	6.0	0.0	3.0	12.0	12.0	10.0	22.0	15.0
17.475	0.0	0.0	0.0	0.0	0.0	0.0	0.0	5.0	7.0	0.0	3.0	11.0	12.0	9.0	20.0	13.0
17.506	0.0	0.0	0.0	0.0	0.0	0.0	1.0	6.0	8.0	0.0	3.0	11.0	13.0	9.0	19.0	12.0
17.535	0.0	0.0	0.0	0.0	0.0	0.0	2.0	7.0	9.0	0.0	3.0	11.0	13.0	7.0	17.0	10.0
17.565	0.0	0.0	0.0	0.0	0.0	0.0	5.0	10.0	11.0	0.0	3.0	11.0	12.0	5.0	14.0	7.0
17.594	0.0	0.0	0.0	0.0	0.0	0.0	6.0	11.0	13.0	0.0	2.0	10.0	10.0	4.0	10.0	5.0
17.624	0.0	0.0	0.0	0.0	0.0	1.0	9.0	15.0	15.0	0.0	0.0	7.0	9.0	1.0	6.0	2.0
17.655	0.0	0.0	0.0	0.0	0.0	4.0	14.0	20.0	18.0	0.0	0.0	4.0	6.0	0.0	3.0	0.0
17.684	0.0	1.0	0.0	0.0	0.0	6.0	18.0	24.0	20.0	0.0	0.0	2.0	4.0	0.0	0.0	0.0
17.715	0.0	2.0	1.0	0.0	0.0	9.0	22.0	27.0	23.0	0.0	0.0	0.0	2.0	0.0	0.0	0.0
17.744	0.0	4.0	2.0	0.0	0.0	12.0	25.0	28.0	23.0	0.0	0.0	0.0	0.0	0.0	0.0	0.0
17.775	0.0	4.0	2.0	0.0	0.0	12.0	25.0	28.0	23.0	0.0	0.0	0.0	0.0	0.0	0.0	0.0
17.804	11.0	7.0	2.0	0.0	0.0	11.0	13.0	13.0	12.0	0.0	0.0	0.0	0.0	0.0	0.0	0.0
17.839	6.0	2.0	0.0	0.0	0.0	5.0	1.0	2.0	4.0	0.0	0.0	0.0	0.0	0.0	0.0	0.0
17.863	0.0	0.0	0.0	0.0	0.0	0.0	0.0	0.0	0.0	0.0	0.0	0.0	0.0	0.0	0.0	0.0
17.894	0.0	0.0	0.0	0.0	0.0	0.0	0.0	0.0	0.0	0.0	0.0	0.0	0.0	0.0	0.0	0.0
17.923	0.0	0.0	0.0	0.0	0.0	0.0	0.0	0.0	0.0	0.0	0.0	0.0	0.0	0.0	0.0	0.0
17.954	0.0	0.0	0.0	0.0	0.0	0.0	0.0	0.0	0.0	0.0	0.0	0.0	0.0	0.0	0.0	0.0
17.983	0.0	0.0	0.0	0.0	0.0	0.0	0.0	0.0	0.0	0.0	0.0	0.0	0.0	0.0	0.0	0.0
18.014	0.0	0.0	0.0	0.0	0.0	0.0	0.0	0.0	0.0	0.0	0.0	0.0	0.0	0.0	0.0	0.0
18.044	0.0	0.0	0.0	0.0	0.0	0.0	0.0	0.0	0.0	0.0	0.0	0.0	0.0	0.0	0.0	0.0
18.073	0.0	0.0	0.0	0.0	0.0	0.0	0.0	0.0	0.0	0.0	0.0	0.0	0.0	0.0	0.0	0.0
18.103	0.0	0.0	0.0	0.0	0.0	0.0	0.0	0.0	0.0	0.0	0.0	0.0	0.0	0.0	0.0	0.0
18.133	0.0	0.0	0.0	0.0	0.0	0.0	0.0	0.0	0.0	0.0	0.0	0.0	0.0	0.0	0.0	0.0
18.162	0.0	0.0	0.0	0.0	0.0	0.0	0.0	0.0	0.0	0.0	0.0	0.0	0.0	0.0	0.0	0.0
18.193	0.0	0.0	0.0	0.0	0.0	0.0	0.0	0.0	0.0	0.0	0.0	0.0	0.0	0.0	0.0	0.0
18.223	0.0	0.0	0.0	0.0	0.0	0.0	0.0	0.0	0.0	0.0	0.0	0.0	0.0	0.0	0.0	0.0
18.253	0.0	0.0	0.0	0.0	0.0	0.0	0.0	0.0	0.0	0.0	0.0	0.0	0.0	0.0	0.0	0.0
18.282	0.0	0.0	0.0	0.0	0.0	0.0	0.0	0.0	0.0	0.0	0.0	0.0	0.0	0.0	0.0	0.0
18.312	0.0	0.0	0.0	0.0	0.0	0.0	0.0	0.0	0.0	0.0	0.0	0.0	0.0	0.0	0.0	0.0
18.343	0.0	0.0	0.0	0.0	0.0	0.0	0.0	0.0	0.0	0.0	0.0	0.0	0.0	0.0	0.0	0.0
18.372	0.0	0.0	0.0	0.0	0.0	0.0	0.0	0.0	0.0	0.0	0.0	0.0	0.0	0.0	0.0	0.0
18.402	0.0	0.0	0.0	0.0	0.0	0.0	0.0	0.0	0.0	0.0	0.0	0.0	0.0	0.0	0.0	0.0
18.432	0.0	0.0	0.0	0.0	0.0	0.0	0.0	0.0	0.0	0.0	0.0	0.0	0.0	0.0	0.0	0.0
18.462	0.0	0.0	0.0	0.0	0.0	0.0	0.0	0.0	0.0	0.0	0.0	0.0	0.0	0.0	0.0	0.0
18.492	0.0	0.0	0.0	0.0	0.0	0.0	2.0	4.0	4.0	1.0	0.0	0.0	0.0	0.0	0.0	0.0
18.527	0.0	0.0	0.0	0.0	0.0	0.0	1.0	3.0	3.0	2.0	0.0	0.0	2.0	0.0	0.0	2.0
18.56	0.0	0.0	0.0	0.0	0.0	0.0	0.0	1.0	3.0	3.0	0.0	3.0	5.0	4.0	11.0	7.0
18.582	0.0	0.0	0.0	0.0	0.0	0.0	0.0	2.0	5.0	4.0	0.0	8.0	10.0	10.0	20.0	14.0
18.612	0.0	0.0	0.0	0.0	0.0	0.0	0.0	1.0	4.0	0.0	2.0	11.0	13.0	14.0	28.0	19.0
