# Supplementary material for: Level-Ground and Stair Adaptation for Hip Exoskeletons Based on Continuous Locomotion Mode Perception
Source: Cyborg Bionic Syst. 2025 Apr 22;6:0248. doi: 10.34133/cbsystems.0248 (PMC12012296; doi:10.34133/cbsystems.0248)
Supplement: Supplementary 1 — Data files S1 to S61 [file cbsystems.0248.f1.zip › 17_HipAngle.csv]

time	angle
6.81	60.88999938964844
6.826	59.2599983215332
6.827	57.529998779296875
6.836	55.790000915527344
6.845	54.060001373291016
6.854	52.29999923706055
6.864	50.470001220703125
6.882	48.560001373291016
6.894	44.88999938964844
6.909	43.13999938964844
6.912	41.380001068115234
6.926	39.5
6.941	37.4900016784668
6.945	35.45000076293945
6.957	33.459999084472656
6.972	31.549999237060547
6.973	29.739999771118164
6.993	28.110000610351562
6.994	26.719999313354492
7.006	25.520000457763672
7.016	24.510000228881836
7.026	23.639999389648438
7.038	22.940000534057617
7.045	22.459999084472656
7.055	22.15999984741211
7.064	21.979999542236328
7.077	21.760000228881836
7.091	21.309999465942383
7.099	20.59000015258789
7.103	19.68000030517578
7.114	18.719999313354492
7.124	17.84000015258789
7.14	17.100000381469727
7.144	16.520000457763672
7.161	16.079999923706055
7.162	15.789999961853027
7.177	15.619999885559082
7.193	15.510000228881836
7.196	15.40999984741211
7.212	15.449999809265137
7.228	15.460000038146973
7.237	15.449999809265137
7.256	15.420000076293945
7.273	14.789999961853027
7.273	14.100000381469727
7.286	13.319999694824219
7.302	12.550000190734863
7.303	11.859999656677246
7.317	11.270000457763672
7.329	10.760000228881836
7.337	10.279999732971191
7.346	9.779999732971191
7.359	9.210000038146973
7.369	8.59000015258789
7.374	7.929999828338623
7.382	7.25
7.394	6.599999904632568
7.403	5.989999771118164
7.413	5.429999828338623
7.434	4.920000076293945
7.442	4.079999923706055
7.452	3.7300000190734863
7.467	3.4100000858306885
7.473	3.0999999046325684
7.483	2.799999952316284
7.5	2.4800000190734863
7.503	2.119999885559082
7.514	1.7300000190734863
7.524	1.340000033378601
7.532	0.9900000095367432
7.544	0.7400000095367432
7.554	0.6200000047683716
7.566	0.6600000262260437
7.573	0.6299999952316284
7.604	0.6299999952316284
7.617	0.6200000047683716
7.619	0.6200000047683716
7.637	0.6200000047683716
7.639	0.6200000047683716
7.649	0.6200000047683716
7.659	0.6200000047683716
7.664	0.6299999952316284
7.68	0.6399999856948853
7.685	0.6499999761581421
7.707	0.6499999761581421
7.722	0.6899999976158142
7.723	0.8700000047683716
7.727	1.309999942779541
7.736	2.109999895095825
7.746	3.25
7.761	4.639999866485596
7.77	6.349999904632568
7.778	8.470000267028809
7.788	10.90999984741211
7.805	13.260000228881836
7.814	15.819999694824219
7.823	18.729999542236328
7.824	21.739999771118164
7.845	24.540000915527344
7.855	29.3799991607666
7.864	31.40999984741211
7.875	33.27000045776367
7.897	35.15999984741211
7.897	37.20000076293945
7.92	39.400001525878906
7.922	41.599998474121094
7.926	43.720001220703125
7.932	45.79999923706055
7.947	47.900001525878906
7.964	49.9900016784668
7.964	51.97999954223633
7.976	53.86000061035156
7.985	55.689998626708984
7.996	57.5099983215332
8.009	59.29999923706055
8.029	61.0
8.033	62.54999923706055
8.037	64.0
8.043	65.37999725341797
8.068	66.66000366210938
8.094	69.02999877929688
8.121	70.08999633789062
8.135	70.94000244140625
8.144	72.29000091552734
8.231	72.70999908447266
8.236	73.05999755859375
8.245	73.33999633789062
8.246	73.37999725341797
8.252	73.33000183105469
8.263	73.30999755859375
8.27	73.26000213623047
8.275	73.08999633789062
8.29	72.70999908447266
8.319	72.02999877929688
8.324	63.70000076293945
8.331	57.34000015258789
8.337	52.54999923706055
8.338	50.720001220703125
8.345	49.02000045776367
8.346	47.439998626708984
8.354	45.810001373291016
8.376	44.029998779296875
8.396	39.97999954223633
8.451	37.66999816894531
8.459	33.040000915527344
8.478	28.809999465942383
8.493	25.8700008392334
8.504	23.809999465942383
8.505	23.020000457763672
8.514	22.399999618530273
8.535	21.969999313354492
8.536	21.65999984741211
8.54	21.479999542236328
8.551	21.260000228881836
8.565	20.829999923706055
8.574	19.489999771118164
8.584	18.06999969482422
8.598	16.93000030517578
8.6	16.459999084472656
8.617	16.079999923706055
8.628	15.6899995803833
8.644	15.6899995803833
8.645	15.680000305175781
8.655	15.510000228881836
8.663	15.09000015258789
8.68	14.4399995803833
8.693	13.670000076293945
8.694	12.90999984741211
8.702	12.229999542236328
8.714	11.680000305175781
8.726	11.25
8.732	10.899999618530273
8.761	10.569999694824219
8.767	9.699999809265137
8.778	9.15999984741211
8.783	8.609999656677246
8.792	8.050000190734863
8.806	7.519999980926514
8.827	7.039999961853027
8.83	6.610000133514404
8.837	6.21999979019165
8.846	5.880000114440918
8.852	5.610000133514404
8.864	5.309999942779541
8.874	5.03000020980835
8.89	4.769999980926514
8.905	4.539999961853027
8.907	4.340000152587891
8.951	4.210000038146973
8.965	4.090000152587891
8.974	3.6600000858306885
8.975	3.2200000286102295
8.984	2.5299999713897705
8.991	0.7699999809265137
8.994	0.07999999821186066
9.007	-0.12999999523162842
9.016	-0.09000000357627869
9.026	-0.10000000149011612
9.037	-0.10000000149011612
9.049	-0.07999999821186066
9.053	-0.07000000029802322
9.065	0.0
9.073	0.09000000357627869
9.085	0.25
9.096	0.550000011920929
9.108	1.0099999904632568
9.116	1.6299999952316284
9.127	2.490000009536743
9.139	3.619999885559082
9.145	5.050000190734863
9.154	6.849999904632568
9.168	8.989999771118164
9.177	11.319999694824219
9.183	13.680000305175781
9.195	16.360000610351562
9.206	19.420000076293945
9.213	22.6200008392334
9.224	25.760000228881836
9.246	28.65999984741211
9.26	33.029998779296875
9.329	34.79999923706055
9.342	38.5099983215332
9.347	40.560001373291016
9.363	42.650001525878906
9.37	46.7599983215332
9.374	48.84000015258789
9.375	50.880001068115234
9.382	52.779998779296875
9.389	56.38999938964844
9.396	58.189998626708984
9.4	59.959999084472656
9.412	61.619998931884766
9.425	63.150001525878906
9.428	64.61000061035156
9.447	65.9800033569336
9.457	68.45999908447266
9.467	69.62000274658203
9.49	70.62000274658203
9.507	72.25
9.519	73.2699966430664
9.525	73.54000091552734
9.539	73.58000183105469
9.551	73.58000183105469
9.565	73.55999755859375
9.576	73.45999908447266
9.577	73.29000091552734
9.587	73.12999725341797
9.593	72.87999725341797
9.607	72.37999725341797
9.621	71.55999755859375
9.623	70.52999877929688
9.646	69.2699966430664
9.647	66.4800033569336
9.653	63.209999084472656
9.666	60.02000045776367
9.684	57.02000045776367
9.696	52.810001373291016
9.703	51.34000015258789
9.719	50.06999969482422
9.73	48.90999984741211
9.735	47.75
9.752	46.45000076293945
9.754	45.029998779296875
9.763	43.52000045776367
9.779	41.900001525878906
9.785	40.099998474121094
9.798	38.11000061035156
9.811	36.060001373291016
9.815	34.11000061035156
9.826	32.33000183105469
9.838	30.719999313354492
9.86	29.309999465942383
9.865	28.110000610351562
9.872	27.15999984741211
9.887	26.059999465942383
9.898	25.790000915527344
9.906	25.6200008392334
9.918	25.3799991607666
9.933	24.969999313354492
9.945	23.780000686645508
9.956	23.079999923706055
9.962	22.3799991607666
9.984	21.709999084472656
9.986	21.09000015258789
9.997	20.520000457763672
10.012	20.020000457763672
10.031	19.010000228881836
10.04	18.450000762939453
10.044	17.899999618530273
10.057	17.399999618530273
10.065	17.030000686645508
10.089	16.780000686645508
10.093	16.549999237060547
10.098	16.209999084472656
10.112	15.630000114440918
10.131	13.979999542236328
10.133	13.109999656677246
10.145	12.300000190734863
10.16	11.609999656677246
10.166	11.039999961853027
10.172	10.550000190734863
10.187	10.09000015258789
10.202	9.59000015258789
10.206	9.0
10.22	8.350000381469727
10.225	7.639999866485596
10.239	6.940000057220459
10.242	6.289999961853027
10.263	5.710000038146973
10.281	4.739999771118164
10.288	4.349999904632568
10.294	4.03000020980835
10.349	3.7899999618530273
10.354	3.5799999237060547
10.36	3.369999885559082
10.363	3.1500000953674316
10.372	2.940000057220459
10.384	2.7100000381469727
10.387	2.4100000858306885
10.396	1.899999976158142
10.4	1.1399999856948853
10.407	0.36000001430511475
10.423	-0.1599999964237213
10.427	-0.18000000715255737
10.43	-0.11999999731779099
10.442	-0.1599999964237213
10.443	-0.15000000596046448
10.454	-0.1599999964237213
10.473	-0.15000000596046448
10.476	-0.15000000596046448
10.486	-0.11999999731779099
10.499	-0.05000000074505806
10.506	0.15000000596046448
10.517	0.5199999809265137
10.525	1.100000023841858
10.538	1.9199999570846558
10.55	3.049999952316284
10.553	4.519999980926514
10.564	6.380000114440918
10.572	8.65999984741211
10.587	11.130000114440918
10.594	13.609999656677246
10.603	16.420000076293945
10.615	19.600000381469727
10.625	22.90999984741211
10.633	26.040000915527344
10.645	28.84000015258789
10.655	31.219999313354492
10.672	33.22999954223633
10.68	35.08000183105469
10.683	36.939998626708984
10.695	38.91999816894531
10.708	41.0099983215332
10.714	43.189998626708984
10.722	45.459999084472656
10.734	47.90999984741211
10.747	50.459999084472656
10.753	52.939998626708984
10.763	55.380001068115234
10.774	57.900001525878906
10.784	60.33000183105469
10.793	62.56999969482422
10.807	64.66000366210938
10.813	66.6500015258789
10.821	68.61000061035156
10.832	70.5199966430664
10.842	72.29000091552734
10.854	73.95999908447266
10.864	75.55999755859375
10.88	77.06999969482422
10.883	78.45999908447266
10.893	79.73999786376953
10.902	80.80999755859375
10.911	81.6500015258789
10.923	82.2699966430664
10.936	82.80000305175781
10.943	83.18000030517578
10.953	83.25
10.964	83.20999908447266
10.984	83.13999938964844
10.994	82.81999969482422
11.001	82.58000183105469
11.014	82.20999908447266
11.026	81.55999755859375
11.035	80.66000366210938
11.042	79.63999938964844
11.053	78.30999755859375
11.065	75.56999969482422
11.079	72.3499984741211
11.085	69.13999938964844
11.091	66.33000183105469
11.104	64.22000122070312
11.114	62.849998474121094
11.122	61.91999816894531
11.132	61.060001373291016
11.147	60.189998626708984
11.156	58.95000076293945
11.161	57.38999938964844
11.182	55.72999954223633
11.186	54.060001373291016
11.191	52.400001525878906
11.206	50.91999816894531
11.213	49.7400016784668
11.223	49.0099983215332
11.233	48.470001220703125
11.241	48.0099983215332
11.253	47.439998626708984
11.264	46.5099983215332
11.271	45.279998779296875
11.284	43.93000030517578
11.307	42.7400016784668
11.313	40.810001373291016
11.326	39.95000076293945
11.334	39.0099983215332
11.344	38.0
11.366	36.91999816894531
11.371	34.650001525878906
11.382	33.4900016784668
11.393	32.36000061035156
11.402	31.329999923706055
11.414	30.40999984741211
11.423	29.56999969482422
11.434	28.770000457763672
11.443	28.0
11.453	27.06999969482422
11.464	26.15999984741211
11.474	25.200000762939453
11.49	24.299999237060547
11.495	23.3799991607666
11.501	22.540000915527344
11.514	21.65999984741211
11.529	20.889999389648438
11.535	20.1299991607666
11.546	19.389999389648438
11.552	18.780000686645508
11.561	18.09000015258789
11.573	17.450000762939453
11.584	16.90999984741211
11.594	16.34000015258789
11.614	15.789999961853027
11.618	15.380000114440918
11.624	15.039999961853027
11.652	14.59000015258789
11.652	14.069999694824219
11.667	13.600000381469727
11.672	12.869999885559082
11.681	12.470000267028809
11.696	12.119999885559082
11.703	11.880000114440918
11.712	11.8100004196167
11.724	11.75
11.734	11.65999984741211
11.743	11.399999618530273
11.753	10.850000381469727
11.766	10.130000114440918
11.774	9.479999542236328
11.784	8.720000267028809
11.801	7.670000076293945
11.814	5.070000171661377
11.825	3.819999933242798
11.835	2.7799999713897705
11.846	2.009999990463257
11.853	1.6399999856948853
11.864	1.4900000095367432
11.871	1.5199999809265137
11.886	1.7100000381469727
11.905	2.0799999237060547
11.92	4.670000076293945
11.922	6.650000095367432
11.932	8.59000015258789
11.941	10.640000343322754
11.952	12.789999961853027
11.961	14.970000267028809
11.977	17.209999084472656
11.981	19.540000915527344
11.991	21.729999542236328
12.002	23.729999542236328
12.012	25.690000534057617
12.021	27.68000030517578
12.032	29.700000762939453
12.042	31.68000030517578
12.055	33.59000015258789
12.062	35.540000915527344
12.074	37.540000915527344
12.082	39.61000061035156
12.092	41.650001525878906
12.115	43.61000061035156
12.124	45.58000183105469
12.132	49.66999816894531
12.141	51.70000076293945
12.152	53.63999938964844
12.161	55.560001373291016
12.171	57.5099983215332
12.182	59.47999954223633
12.194	61.369998931884766
12.21	63.13999938964844
12.215	64.87000274658203
12.221	66.55000305175781
12.231	68.20999908447266
12.242	69.81999969482422
12.251	71.30999755859375
12.262	72.69000244140625
12.271	73.91999816894531
12.282	75.01000213623047
12.291	75.9800033569336
12.312	76.80000305175781
12.315	77.48999786376953
12.322	77.98999786376953
12.332	78.44999694824219
12.343	78.80999755859375
12.351	79.05000305175781
12.362	79.02999877929688
12.372	78.94999694824219
12.383	78.75
12.391	78.38999938964844
12.401	77.79000091552734
12.412	76.98999786376953
12.424	76.08999633789062
12.431	75.05999755859375
12.441	73.80999755859375
12.451	71.16999816894531
12.464	67.79000091552734
12.471	64.5999984741211
12.485	61.810001373291016
12.491	59.40999984741211
12.502	57.43000030517578
12.514	55.86000061035156
12.523	54.40999984741211
12.532	52.9900016784668
12.542	51.58000183105469
12.552	50.209999084472656
12.562	48.849998474121094
12.572	47.470001220703125
12.584	46.2599983215332
12.592	45.540000915527344
12.601	45.189998626708984
12.624	44.81999969482422
12.631	43.689998626708984
12.641	42.77000045776367
12.652	41.61000061035156
12.661	40.400001525878906
12.672	39.310001373291016
12.682	38.279998779296875
12.693	37.310001373291016
12.702	36.38999938964844
12.724	35.66999816894531
12.731	34.40999984741211
12.741	33.79999923706055
12.751	32.90999984741211
12.763	31.770000457763672
12.772	30.350000381469727
12.782	28.790000915527344
12.793	27.280000686645508
12.803	26.030000686645508
12.812	25.100000381469727
12.826	24.479999542236328
12.836	23.920000076293945
12.843	23.3799991607666
12.859	22.889999389648438
12.865	22.309999465942383
12.875	21.559999465942383
12.885	20.799999237060547
12.895	19.959999084472656
12.903	19.149999618530273
12.912	18.389999389648438
12.924	17.6200008392334
12.932	16.979999542236328
12.941	16.329999923706055
12.951	15.6899995803833
12.962	15.1899995803833
12.971	14.6899995803833
12.982	14.149999618530273
13.0	13.649999618530273
13.002	13.210000038146973
13.011	12.670000076293945
13.028	12.100000381469727
13.033	11.649999618530273
13.046	11.270000457763672
13.075	10.8100004196167
13.081	10.34000015258789
13.093	9.989999771118164
13.099	9.819999694824219
13.103	9.710000038146973
13.104	9.539999961853027
13.112	9.260000228881836
13.129	8.84000015258789
13.133	8.350000381469727
13.142	7.940000057220459
13.151	7.480000019073486
13.161	6.639999866485596
13.172	5.519999980926514
13.181	4.269999980926514
13.191	3.0899999141693115
13.205	2.049999952316284
13.211	1.2100000381469727
13.221	0.5799999833106995
13.232	0.46000000834465027
13.241	0.6000000238418579
13.251	0.6800000071525574
13.261	0.7599999904632568
13.271	1.0299999713897705
13.284	1.409999966621399
13.292	1.8799999952316284
13.303	2.5799999237060547
13.311	3.490000009536743
13.325	4.480000019073486
13.333	5.610000133514404
13.341	7.159999847412109
13.354	9.420000076293945
13.361	11.859999656677246
13.371	14.09000015258789
13.383	16.3799991607666
13.391	18.780000686645508
13.401	21.079999923706055
13.412	23.190000534057617
13.423	25.18000030517578
13.436	27.139999389648438
13.444	29.06999969482422
13.451	30.969999313354492
13.461	32.81999969482422
13.471	34.650001525878906
13.482	36.540000915527344
13.491	38.5
13.502	40.459999084472656
13.511	42.34000015258789
13.521	44.13999938964844
13.538	45.91999816894531
13.541	47.7400016784668
13.552	49.59000015258789
13.565	51.43000030517578
13.571	53.189998626708984
13.582	54.900001525878906
13.591	56.630001068115234
13.606	58.36000061035156
13.611	60.060001373291016
13.629	61.66999816894531
13.633	63.16999816894531
13.641	64.61000061035156
13.654	65.98999786376953
13.661	67.27999877929688
13.672	68.55000305175781
13.681	69.7699966430664
13.692	70.8499984741211
13.702	71.83999633789062
13.714	72.66000366210938
13.722	73.4000015258789
13.731	73.95999908447266
13.754	74.38999938964844
13.764	74.73999786376953
13.769	75.05999755859375
13.773	75.31999969482422
13.789	75.31999969482422
13.792	75.29000091552734
13.817	75.2699966430664
13.826	75.16000366210938
13.833	74.83999633789062
13.849	74.5
13.852	73.98999786376953
13.865	73.37999725341797
13.871	72.72000122070312
13.89	72.0199966430664
13.893	71.11000061035156
13.911	70.11000061035156
13.914	68.91000366210938
13.933	66.69000244140625
13.936	63.279998779296875
13.952	59.720001220703125
13.96	56.47999954223633
13.964	54.099998474121094
13.971	52.52000045776367
13.984	51.84000015258789
13.993	51.88999938964844
14.002	52.31999969482422
14.013	52.7599983215332
14.024	53.04999923706055
14.032	52.970001220703125
14.042	52.56999969482422
14.052	51.95000076293945
14.061	51.18000030517578
14.071	50.349998474121094
14.081	49.630001068115234
14.091	49.18000030517578
14.101	48.93000030517578
14.111	48.65999984741211
14.123	48.31999969482422
14.132	47.880001068115234
14.141	47.02000045776367
14.152	45.61000061035156
14.163	43.95000076293945
14.171	42.15999984741211
14.183	40.369998931884766
14.192	38.79999923706055
14.203	37.540000915527344
14.211	36.4900016784668
14.226	35.650001525878906
14.231	34.77000045776367
14.241	33.88999938964844
14.254	32.86000061035156
14.261	31.68000030517578
14.271	30.290000915527344
14.281	28.709999084472656
14.291	27.040000915527344
14.301	25.43000030517578
14.312	23.940000534057617
14.321	22.540000915527344
14.331	21.209999084472656
14.341	19.93000030517578
14.354	18.65999984741211
14.361	17.350000381469727
14.373	16.040000915527344
14.381	14.779999732971191
14.391	13.569999694824219
14.405	12.489999771118164
14.411	11.539999961853027
14.421	10.720000267028809
14.431	9.949999809265137
14.441	9.300000190734863
14.464	8.600000381469727
14.471	7.389999866485596
14.481	6.820000171661377
14.491	6.28000020980835
14.501	5.860000133514404
14.512	5.489999771118164
14.521	4.989999771118164
14.532	4.420000076293945
14.541	3.950000047683716
14.551	3.5399999618530273
14.561	3.0799999237060547
14.571	2.6500000953674316
14.581	2.3499999046325684
14.592	2.1700000762939453
14.606	2.0299999713897705
14.611	1.7999999523162842
14.63	1.409999966621399
14.634	0.9200000166893005
14.641	0.5099999904632568
14.666	0.3700000047683716
14.671	0.3199999928474426
14.682	0.28999999165534973
14.691	0.2800000011920929
14.703	0.27000001072883606
14.711	0.25999999046325684
14.721	0.25999999046325684
14.731	0.25999999046325684
14.741	0.27000001072883606
14.751	0.30000001192092896
14.771	0.3700000047683716
14.775	0.550000011920929
14.783	0.9300000071525574
14.791	1.4500000476837158
14.801	2.049999952316284
14.811	2.859999895095825
14.821	3.7899999618530273
14.831	4.820000171661377
14.841	6.039999961853027
14.851	7.900000095367432
14.861	10.15999984741211
14.871	12.789999961853027
14.881	15.90999984741211
14.891	19.6299991607666
14.901	23.299999237060547
14.911	26.790000915527344
14.921	30.309999465942383
14.939	33.439998626708984
14.944	36.06999969482422
14.952	38.22999954223633
14.961	40.16999816894531
14.972	41.970001220703125
14.982	43.720001220703125
15.006	45.5
15.015	47.36000061035156
15.019	49.310001373291016
15.025	51.34000015258789
15.039	53.31999969482422
15.044	55.290000915527344
15.063	57.290000915527344
15.08	61.220001220703125
15.082	63.0
15.16	64.61000061035156
15.169	66.0999984741211
15.19	67.44999694824219
15.2	68.72000122070312
15.204	69.87999725341797
15.207	71.63999938964844
15.211	72.62000274658203
15.229	73.02999877929688
15.232	73.22000122070312
15.239	73.5
15.239	73.93000030517578
15.243	74.45999908447266
15.245	74.98999786376953
15.253	75.47000122070312
15.264	75.83999633789062
15.279	76.0199966430664
15.281	75.93000030517578
15.291	75.75
15.301	75.5
15.311	75.08999633789062
15.321	74.47000122070312
15.333	73.66999816894531
15.341	72.72000122070312
15.351	71.58000183105469
15.361	70.16999816894531
15.376	68.55000305175781
15.381	66.79000091552734
15.391	65.06999969482422
15.401	63.43000030517578
15.412	61.79999923706055
15.424	60.16999816894531
15.435	58.52000045776367
15.444	56.869998931884766
15.454	55.279998779296875
15.461	53.810001373291016
15.472	52.58000183105469
15.485	51.619998931884766
15.491	51.0
15.502	50.720001220703125
15.511	50.79999923706055
15.521	50.81999969482422
15.532	50.619998931884766
15.541	50.11000061035156
15.551	49.2400016784668
15.562	47.939998626708984
15.571	46.52000045776367
15.587	45.22999954223633
15.592	44.13999938964844
15.603	43.2599983215332
15.611	42.41999816894531
15.623	41.709999084472656
15.632	40.939998626708984
15.641	40.189998626708984
15.652	39.439998626708984
15.662	38.619998931884766
15.671	37.88999938964844
15.689	37.08000183105469
15.692	36.2599983215332
15.701	35.439998626708984
15.712	34.56999969482422
15.721	33.7599983215332
15.731	32.959999084472656
15.763	32.34000015258789
15.77	31.75
15.773	30.510000228881836
15.793	29.84000015258789
15.796	29.110000610351562
15.802	28.700000762939453
15.811	28.709999084472656
15.822	28.780000686645508
15.832	28.809999465942383
15.844	28.68000030517578
15.851	28.25
15.863	27.559999465942383
15.871	26.709999084472656
15.882	25.81999969482422
15.894	24.979999542236328
15.902	24.229999542236328
15.915	23.59000015258789
15.923	23.010000228881836
15.94	22.459999084472656
16.612	21.920000076293945
16.626	20.780000686645508
16.63	19.719999313354492
16.634	19.25
16.634	18.81999969482422
16.639	18.3799991607666
16.644	17.40999984741211
16.65	66.80999755859375
16.653	69.66999816894531
16.663	72.1500015258789
16.671	73.18000030517578
16.682	74.05999755859375
16.691	74.77999877929688
16.702	75.4000015258789
16.714	75.75
16.721	75.95999908447266
16.731	76.12999725341797
16.741	76.20999908447266
16.751	76.16999816894531
16.761	76.08000183105469
16.771	75.91000366210938
16.783	75.4800033569336
16.791	74.79000091552734
16.801	74.02999877929688
16.815	73.1500015258789
16.822	72.1500015258789
16.831	70.91999816894531
16.841	68.7699966430664
16.851	65.37000274658203
16.862	61.91999816894531
16.871	58.5099983215332
16.881	55.439998626708984
16.891	52.959999084472656
16.901	50.900001525878906
16.918	49.08000183105469
16.921	47.439998626708984
16.931	45.900001525878906
16.941	44.27000045776367
16.951	42.540000915527344
16.986	40.63999938964844
16.99	38.54999923706055
16.993	36.36000061035156
17.001	32.060001373291016
17.021	30.06999969482422
17.021	28.43000030517578
17.031	27.200000762939453
17.042	26.209999084472656
17.052	25.3700008392334
17.062	24.56999969482422
17.071	23.760000228881836
17.081	22.940000534057617
17.092	22.139999389648438
17.101	21.389999389648438
17.111	20.739999771118164
17.123	20.170000076293945
17.131	19.649999618530273
17.141	19.219999313354492
17.151	18.8700008392334
17.161	18.559999465942383
17.171	18.270000457763672
17.181	17.93000030517578
17.193	17.520000457763672
17.201	17.06999969482422
17.211	16.559999465942383
17.223	16.049999237060547
17.231	15.649999618530273
17.243	15.390000343322754
17.251	15.260000228881836
17.262	15.220000267028809
17.271	15.050000190734863
17.281	14.6899995803833
17.291	14.180000305175781
17.301	13.600000381469727
17.311	13.029999732971191
17.326	12.5600004196167
17.332	12.1899995803833
17.341	11.880000114440918
17.351	11.600000381469727
17.361	11.279999732971191
17.371	10.859999656677246
17.381	10.380000114440918
17.391	9.859999656677246
17.401	9.319999694824219
17.42	8.779999732971191
17.429	8.260000228881836
17.431	7.760000228881836
17.441	7.260000228881836
17.451	6.789999961853027
17.461	6.369999885559082
17.471	5.989999771118164
17.481	5.630000114440918
17.491	5.28000020980835
17.502	4.980000019073486
17.511	4.760000228881836
17.522	4.610000133514404
17.532	4.480000019073486
17.541	4.309999942779541
17.551	4.110000133514404
17.561	3.819999933242798
17.571	3.2799999713897705
17.581	2.5299999713897705
17.591	1.7400000095367432
17.603	1.0299999713897705
17.614	0.49000000953674316
17.621	0.2800000011920929
17.634	0.3499999940395355
17.641	0.3400000035762787
17.653	0.33000001311302185
17.661	0.3400000035762787
17.671	0.33000001311302185
17.681	0.3400000035762787
17.691	0.3700000047683716
17.701	0.4699999988079071
17.711	0.7099999785423279
17.721	1.059999942779541
17.739	1.5199999809265137
17.742	2.1700000762939453
17.751	3.0199999809265137
17.761	4.119999885559082
17.771	5.480000019073486
17.782	7.150000095367432
17.791	9.100000381469727
17.801	11.119999885559082
17.811	12.84000015258789
17.822	14.899999618530273
17.832	17.3700008392334
17.842	20.200000762939453
17.851	23.06999969482422
17.861	25.670000076293945
17.871	28.020000457763672
17.89	30.09000015258789
17.892	31.8799991607666
17.902	33.529998779296875
17.911	35.20000076293945
17.921	36.959999084472656
17.931	38.86000061035156
17.942	40.810001373291016
17.952	42.720001220703125
17.962	44.61000061035156
17.971	46.52000045776367
17.983	48.41999816894531
17.995	50.279998779296875
18.003	52.029998779296875
18.014	53.68000030517578
18.023	55.279998779296875
18.031	56.869998931884766
18.044	58.459999084472656
18.051	59.9900016784668
18.064	61.45000076293945
18.071	62.790000915527344
18.081	64.05000305175781
18.092	65.22000122070312
18.103	66.29000091552734
18.111	67.20999908447266
18.121	68.13999938964844
18.133	68.91999816894531
18.146	69.6500015258789
18.152	70.18000030517578
18.162	70.58999633789062
18.171	70.94000244140625
18.181	71.25
18.193	71.4800033569336
18.203	71.47000122070312
18.24	71.41999816894531
18.253	71.37999725341797
18.256	70.76000213623047
18.263	69.2300033569336
18.271	68.25
18.282	67.0999984741211
18.292	65.12000274658203
18.303	61.97999954223633
18.312	58.439998626708984
18.321	55.029998779296875
18.331	52.060001373291016
18.342	49.45000076293945
18.351	47.20000076293945
18.361	45.34000015258789
18.372	43.720001220703125
18.381	42.209999084472656
18.391	40.54999923706055
18.405	38.59000015258789
18.417	36.439998626708984
18.425	34.20000076293945
18.432	31.899999618530273
18.441	29.6200008392334
18.453	27.579999923706055
18.462	25.940000534057617
18.471	24.6299991607666
18.481	23.559999465942383
18.492	22.739999771118164
18.502	22.309999465942383
18.511	22.25
18.522	22.290000915527344
18.532	22.239999771118164
18.541	22.200000762939453
18.56	22.1200008392334
18.562	21.84000015258789
18.572	21.399999618530273
18.582	20.8799991607666
18.591	20.389999389648438
18.602	19.989999771118164
18.612	19.700000762939453
18.622	19.469999313354492
18.631	19.229999542236328
