# Supplementary material for: Level-Ground and Stair Adaptation for Hip Exoskeletons Based on Continuous Locomotion Mode Perception
Source: Cyborg Bionic Syst. 2025 Apr 22;6:0248. doi: 10.34133/cbsystems.0248 (PMC12012296; doi:10.34133/cbsystems.0248)
Supplement: Supplementary 1 — Data files S1 to S61 [file cbsystems.0248.f1.zip › 17_LocomotionMode.csv]

time	lm
6.888	0
6.963	0
7.053	0
7.146	0
7.242	0
7.347	0
7.45	0
7.542	0
7.711	0
7.829	0
7.917	0
8.002	0
8.136	0
8.181	0
8.384	0
8.484	0
8.597	0
8.706	0
8.868	0
8.959	0
9.056	0
9.183	0
9.253	0
9.319	0
9.423	0
9.514	0
9.626	0
9.732	0
9.839	0
9.933	0
10.021	0
10.084	0
10.283	0
10.484	0
10.597	1
10.671	1
10.738	1
10.84	1
10.94	1
11.044	1
11.144	1
11.267	1
11.347	1
11.417	1
11.528	1
11.629	1
11.735	1
11.814	1
11.933	1
12.026	1
12.094	1
12.178	1
12.272	1
12.402	1
12.498	1
12.596	1
12.683	1
12.782	1
12.867	1
12.952	1
13.071	1
13.151	1
13.245	1
13.366	1
13.45	1
13.522	1
13.624	1
13.721	1
13.835	1
13.93	1
14.139	1
14.221	1
14.29	1
14.403	1
14.508	1
14.6	1
14.713	1
14.804	1
14.906	1
14.971	1
15.067	1
15.168	1
15.261	1
15.368	1
15.56	1
15.621	1
15.735	0
15.83	0
15.933	0
16.028	0
16.117	0
16.218	0
16.321	0
16.406	0
16.505	0
16.608	0
16.706	0
16.803	0
16.908	0
17.009	0
17.077	0
17.175	0
17.277	0
17.359	0
17.557	0
17.653	0
17.761	0
17.839	0
17.929	0
18.027	0
18.129	0
18.229	0
18.428	0
18.499	0
