# Supplementary material for: Level-Ground and Stair Adaptation for Hip Exoskeletons Based on Continuous Locomotion Mode Perception
Source: Cyborg Bionic Syst. 2025 Apr 22;6:0248. doi: 10.34133/cbsystems.0248 (PMC12012296; doi:10.34133/cbsystems.0248)
Supplement: Supplementary 1 — Data files S1 to S61 [file cbsystems.0248.f1.zip › 18_FootPress.csv]

time	press1	press2	press3	press4	press5	press6	press7	press8	press9	press10	press11	press12	press13	press14	press15	press16
7.041	0.0	0.0	0.0	0.0	0.0	0.0	0.0	0.0	0.0	0.0	0.0	0.0	0.0	0.0	0.0	0.0
7.072	0.0	0.0	0.0	0.0	0.0	0.0	0.0	0.0	0.0	0.0	0.0	0.0	0.0	0.0	0.0	0.0
7.102	0.0	0.0	0.0	0.0	0.0	0.0	0.0	0.0	0.0	0.0	0.0	0.0	0.0	0.0	0.0	0.0
7.14	0.0	0.0	0.0	0.0	0.0	0.0	0.0	0.0	0.0	0.0	0.0	0.0	0.0	0.0	0.0	0.0
7.163	0.0	0.0	0.0	0.0	0.0	0.0	0.0	0.0	0.0	0.0	0.0	0.0	0.0	0.0	0.0	0.0
7.2	0.0	0.0	0.0	0.0	0.0	0.0	0.0	0.0	0.0	0.0	0.0	0.0	0.0	0.0	0.0	0.0
7.22	0.0	0.0	0.0	0.0	0.0	0.0	0.0	0.0	0.0	0.0	0.0	0.0	0.0	0.0	0.0	0.0
7.251	0.0	0.0	0.0	0.0	0.0	0.0	0.0	2.0	2.0	0.0	0.0	0.0	0.0	0.0	0.0	0.0
7.287	0.0	0.0	0.0	0.0	0.0	0.0	1.0	4.0	3.0	0.0	0.0	0.0	0.0	0.0	0.0	0.0
7.329	0.0	0.0	0.0	0.0	0.0	0.0	0.0	3.0	4.0	1.0	0.0	0.0	0.0	0.0	0.0	0.0
7.339	0.0	0.0	0.0	0.0	0.0	0.0	0.0	3.0	5.0	2.0	0.0	0.0	0.0	0.0	0.0	0.0
7.37	0.0	0.0	0.0	0.0	0.0	0.0	0.0	4.0	6.0	4.0	0.0	2.0	4.0	2.0	8.0	4.0
7.402	0.0	0.0	0.0	0.0	0.0	0.0	0.0	3.0	7.0	6.0	0.0	8.0	8.0	6.0	14.0	7.0
7.432	0.0	0.0	0.0	0.0	0.0	0.0	0.0	3.0	7.0	7.0	2.0	10.0	10.0	8.0	18.0	10.0
7.468	0.0	0.0	0.0	0.0	0.0	0.0	0.0	3.0	7.0	8.0	3.0	12.0	12.0	10.0	20.0	12.0
7.489	0.0	0.0	0.0	0.0	0.0	0.0	0.0	3.0	7.0	8.0	4.0	12.0	12.0	10.0	22.0	13.0
7.522	0.0	0.0	0.0	0.0	0.0	0.0	0.0	2.0	7.0	8.0	4.0	13.0	13.0	11.0	23.0	14.0
7.567	0.0	0.0	0.0	0.0	0.0	0.0	0.0	2.0	6.0	7.0	4.0	12.0	12.0	11.0	23.0	13.0
7.582	0.0	0.0	0.0	0.0	0.0	0.0	0.0	2.0	5.0	7.0	4.0	11.0	10.0	12.0	23.0	13.0
7.609	0.0	0.0	0.0	0.0	0.0	0.0	0.0	1.0	4.0	6.0	4.0	11.0	9.0	11.0	22.0	13.0
7.64	0.0	0.0	0.0	0.0	0.0	0.0	0.0	0.0	4.0	5.0	4.0	10.0	8.0	12.0	23.0	13.0
7.669	0.0	0.0	0.0	0.0	0.0	0.0	0.0	0.0	3.0	5.0	4.0	10.0	8.0	11.0	23.0	13.0
7.707	0.0	0.0	0.0	0.0	0.0	0.0	0.0	0.0	3.0	4.0	4.0	9.0	7.0	11.0	23.0	13.0
7.729	0.0	0.0	0.0	0.0	0.0	0.0	0.0	0.0	2.0	4.0	4.0	9.0	6.0	11.0	22.0	13.0
7.759	0.0	0.0	0.0	0.0	0.0	0.0	0.0	0.0	2.0	4.0	4.0	9.0	6.0	12.0	23.0	12.0
7.789	0.0	0.0	0.0	0.0	0.0	0.0	0.0	0.0	2.0	4.0	5.0	8.0	6.0	12.0	23.0	12.0
7.819	0.0	0.0	0.0	0.0	0.0	0.0	0.0	0.0	2.0	3.0	4.0	8.0	6.0	11.0	23.0	12.0
7.849	0.0	0.0	0.0	0.0	0.0	0.0	0.0	0.0	2.0	3.0	4.0	9.0	6.0	11.0	22.0	11.0
7.879	0.0	1.0	0.0	0.0	0.0	2.0	0.0	2.0	2.0	4.0	4.0	8.0	6.0	9.0	19.0	9.0
7.913	0.0	1.0	0.0	0.0	0.0	3.0	0.0	3.0	3.0	5.0	4.0	8.0	5.0	7.0	15.0	6.0
7.939	0.0	6.0	0.0	0.0	0.0	9.0	5.0	8.0	5.0	6.0	1.0	3.0	2.0	0.0	5.0	1.0
7.968	0.0	7.0	0.0	0.0	0.0	12.0	9.0	10.0	6.0	5.0	0.0	1.0	0.0	0.0	2.0	0.0
7.999	0.0	12.0	1.0	0.0	0.0	18.0	15.0	14.0	7.0	2.0	0.0	0.0	0.0	0.0	0.0	0.0
8.029	0.0	14.0	2.0	0.0	0.0	23.0	17.0	15.0	6.0	0.0	0.0	0.0	0.0	0.0	0.0	0.0
8.057	0.0	16.0	2.0	0.0	0.0	24.0	15.0	13.0	4.0	0.0	0.0	0.0	0.0	0.0	0.0	0.0
8.087	0.0	16.0	1.0	0.0	0.0	21.0	8.0	5.0	3.0	0.0	0.0	0.0	0.0	0.0	0.0	0.0
8.117	0.0	8.0	0.0	0.0	0.0	10.0	0.0	0.0	1.0	0.0	0.0	0.0	0.0	0.0	0.0	0.0
8.147	0.0	2.0	0.0	0.0	0.0	3.0	0.0	0.0	0.0	0.0	0.0	0.0	0.0	0.0	0.0	0.0
8.177	0.0	0.0	0.0	0.0	0.0	0.0	0.0	0.0	0.0	0.0	0.0	0.0	0.0	0.0	0.0	0.0
8.207	0.0	0.0	0.0	0.0	0.0	0.0	0.0	0.0	0.0	0.0	0.0	0.0	0.0	0.0	0.0	0.0
8.237	0.0	0.0	0.0	0.0	0.0	0.0	0.0	0.0	0.0	0.0	0.0	0.0	0.0	0.0	0.0	0.0
8.27	0.0	0.0	0.0	0.0	0.0	0.0	0.0	0.0	0.0	0.0	0.0	0.0	0.0	0.0	0.0	0.0
8.296	0.0	0.0	0.0	0.0	0.0	0.0	0.0	0.0	0.0	0.0	0.0	0.0	0.0	0.0	0.0	0.0
8.332	0.0	0.0	0.0	0.0	0.0	0.0	0.0	0.0	0.0	0.0	0.0	0.0	0.0	0.0	0.0	0.0
8.359	0.0	0.0	0.0	0.0	0.0	0.0	0.0	0.0	0.0	0.0	0.0	0.0	0.0	0.0	0.0	0.0
8.388	0.0	0.0	0.0	0.0	0.0	0.0	0.0	0.0	0.0	0.0	0.0	0.0	0.0	0.0	0.0	0.0
8.423	0.0	0.0	0.0	0.0	0.0	0.0	0.0	0.0	0.0	0.0	0.0	0.0	0.0	0.0	0.0	0.0
8.452	0.0	0.0	0.0	0.0	0.0	0.0	0.0	0.0	0.0	0.0	0.0	0.0	0.0	0.0	0.0	0.0
8.477	0.0	0.0	0.0	0.0	0.0	0.0	0.0	0.0	0.0	0.0	0.0	0.0	0.0	0.0	0.0	0.0
8.509	0.0	0.0	0.0	0.0	0.0	0.0	0.0	0.0	0.0	0.0	0.0	0.0	0.0	0.0	0.0	0.0
8.535	0.0	0.0	0.0	0.0	0.0	0.0	0.0	0.0	0.0	0.0	0.0	0.0	0.0	0.0	0.0	0.0
8.567	0.0	0.0	0.0	0.0	0.0	0.0	0.0	0.0	0.0	0.0	0.0	0.0	0.0	0.0	0.0	0.0
8.599	0.0	0.0	0.0	0.0	0.0	0.0	0.0	0.0	0.0	0.0	0.0	0.0	0.0	0.0	0.0	0.0
8.638	0.0	0.0	0.0	0.0	0.0	0.0	0.0	0.0	0.0	0.0	0.0	0.0	0.0	0.0	0.0	0.0
8.659	0.0	0.0	0.0	0.0	0.0	0.0	0.0	0.0	0.0	0.0	0.0	0.0	0.0	0.0	0.0	0.0
8.688	0.0	0.0	0.0	0.0	0.0	0.0	0.0	0.0	0.0	0.0	0.0	0.0	0.0	0.0	0.0	0.0
8.72	0.0	0.0	0.0	0.0	0.0	0.0	0.0	0.0	0.0	0.0	0.0	0.0	0.0	0.0	0.0	0.0
8.745	0.0	0.0	0.0	0.0	0.0	0.0	0.0	0.0	0.0	0.0	0.0	0.0	0.0	0.0	0.0	0.0
8.775	0.0	0.0	0.0	0.0	0.0	0.0	0.0	0.0	0.0	0.0	0.0	0.0	0.0	0.0	0.0	0.0
8.81	0.0	0.0	0.0	0.0	0.0	0.0	0.0	0.0	0.0	0.0	0.0	0.0	0.0	0.0	0.0	0.0
8.852	0.0	0.0	0.0	0.0	0.0	0.0	3.0	7.0	8.0	0.0	0.0	0.0	0.0	0.0	0.0	0.0
8.877	0.0	0.0	0.0	0.0	0.0	0.0	5.0	10.0	11.0	1.0	0.0	0.0	0.0	0.0	0.0	0.0
8.897	0.0	0.0	0.0	0.0	0.0	0.0	6.0	11.0	11.0	5.0	0.0	0.0	0.0	0.0	0.0	0.0
8.932	0.0	0.0	0.0	0.0	0.0	0.0	6.0	10.0	12.0	5.0	0.0	0.0	0.0	0.0	0.0	0.0
8.956	0.0	0.0	0.0	0.0	0.0	1.0	6.0	10.0	11.0	6.0	0.0	0.0	1.0	0.0	0.0	0.0
8.987	0.0	0.0	0.0	0.0	0.0	1.0	5.0	9.0	11.0	8.0	0.0	3.0	6.0	0.0	5.0	2.0
9.016	0.0	0.0	0.0	0.0	0.0	1.0	4.0	8.0	10.0	9.0	1.0	7.0	8.0	3.0	9.0	5.0
9.046	0.0	0.0	0.0	0.0	0.0	1.0	3.0	6.0	8.0	8.0	1.0	9.0	9.0	4.0	12.0	6.0
9.078	0.0	0.0	0.0	0.0	0.0	1.0	2.0	6.0	8.0	8.0	1.0	8.0	9.0	5.0	12.0	7.0
9.105	0.0	0.0	0.0	0.0	0.0	1.0	2.0	4.0	6.0	7.0	2.0	9.0	8.0	6.0	14.0	7.0
9.145	0.0	0.0	0.0	0.0	0.0	2.0	2.0	4.0	5.0	6.0	3.0	9.0	7.0	7.0	15.0	8.0
9.165	0.0	0.0	0.0	0.0	0.0	3.0	1.0	4.0	5.0	5.0	3.0	8.0	6.0	6.0	15.0	8.0
9.21	0.0	0.0	0.0	0.0	0.0	3.0	0.0	3.0	4.0	5.0	3.0	9.0	7.0	7.0	17.0	8.0
9.229	0.0	0.0	0.0	0.0	0.0	2.0	0.0	2.0	3.0	5.0	3.0	9.0	6.0	8.0	18.0	8.0
9.255	0.0	0.0	0.0	0.0	0.0	2.0	0.0	2.0	3.0	5.0	4.0	9.0	6.0	8.0	18.0	8.0
9.288	0.0	0.0	0.0	0.0	0.0	3.0	0.0	2.0	3.0	5.0	4.0	9.0	6.0	8.0	17.0	8.0
9.312	0.0	0.0	0.0	0.0	0.0	3.0	0.0	2.0	2.0	4.0	3.0	8.0	5.0	8.0	16.0	8.0
9.347	0.0	0.0	0.0	0.0	0.0	3.0	0.0	2.0	2.0	4.0	3.0	8.0	5.0	7.0	15.0	6.0
9.378	0.0	0.0	0.0	0.0	0.0	3.0	0.0	3.0	2.0	5.0	3.0	7.0	4.0	6.0	14.0	5.0
9.403	0.0	1.0	0.0	0.0	0.0	4.0	1.0	4.0	2.0	5.0	3.0	6.0	4.0	5.0	12.0	4.0
9.435	0.0	1.0	0.0	0.0	0.0	5.0	3.0	6.0	3.0	5.0	2.0	6.0	4.0	4.0	10.0	3.0
9.47	0.0	2.0	0.0	0.0	0.0	6.0	4.0	7.0	3.0	6.0	2.0	5.0	3.0	3.0	9.0	2.0
9.497	0.0	2.0	0.0	0.0	0.0	6.0	5.0	8.0	4.0	6.0	1.0	4.0	3.0	1.0	6.0	1.0
9.535	0.0	4.0	0.0	0.0	0.0	10.0	10.0	13.0	6.0	6.0	0.0	1.0	1.0	0.0	2.0	0.0
9.554	0.0	6.0	1.0	0.0	0.0	14.0	14.0	16.0	8.0	5.0	0.0	0.0	0.0	0.0	0.0	0.0
9.582	0.0	8.0	2.0	0.0	0.0	18.0	19.0	21.0	10.0	4.0	0.0	0.0	0.0	0.0	0.0	0.0
9.611	0.0	11.0	3.0	0.0	0.0	21.0	21.0	22.0	11.0	1.0	0.0	0.0	0.0	0.0	0.0	0.0
9.648	0.0	12.0	4.0	1.0	0.0	24.0	21.0	22.0	10.0	0.0	0.0	0.0	0.0	0.0	0.0	0.0
9.677	0.0	14.0	4.0	1.0	0.0	25.0	20.0	20.0	10.0	0.0	0.0	0.0	0.0	0.0	0.0	0.0
9.707	0.0	15.0	4.0	0.0	0.0	25.0	15.0	16.0	7.0	0.0	0.0	0.0	0.0	0.0	0.0	0.0
9.736	0.0	15.0	2.0	0.0	0.0	23.0	6.0	5.0	5.0	0.0	0.0	0.0	0.0	0.0	0.0	0.0
9.762	0.0	13.0	0.0	0.0	0.0	15.0	2.0	0.0	3.0	0.0	0.0	0.0	0.0	0.0	0.0	0.0
9.795	0.0	6.0	0.0	0.0	0.0	9.0	0.0	0.0	1.0	0.0	0.0	0.0	0.0	0.0	0.0	0.0
9.82	0.0	1.0	0.0	0.0	0.0	1.0	0.0	0.0	0.0	0.0	0.0	0.0	0.0	0.0	0.0	0.0
9.86	0.0	0.0	0.0	0.0	0.0	0.0	0.0	0.0	0.0	0.0	0.0	0.0	0.0	0.0	0.0	0.0
9.882	0.0	0.0	0.0	0.0	0.0	0.0	0.0	0.0	0.0	0.0	0.0	0.0	0.0	0.0	0.0	0.0
9.914	0.0	0.0	0.0	0.0	0.0	0.0	0.0	0.0	0.0	0.0	0.0	0.0	0.0	0.0	0.0	0.0
9.942	0.0	0.0	0.0	0.0	0.0	0.0	0.0	0.0	0.0	0.0	0.0	0.0	0.0	0.0	0.0	0.0
9.973	0.0	0.0	0.0	0.0	0.0	0.0	0.0	0.0	0.0	0.0	0.0	0.0	0.0	0.0	0.0	0.0
9.999	0.0	0.0	0.0	0.0	0.0	0.0	0.0	0.0	0.0	0.0	0.0	0.0	0.0	0.0	0.0	0.0
10.031	0.0	0.0	0.0	0.0	0.0	0.0	0.0	0.0	0.0	0.0	0.0	0.0	0.0	0.0	0.0	0.0
10.064	0.0	0.0	0.0	0.0	0.0	0.0	0.0	0.0	0.0	0.0	0.0	0.0	0.0	0.0	0.0	0.0
10.092	0.0	0.0	0.0	0.0	0.0	0.0	0.0	0.0	0.0	0.0	0.0	0.0	0.0	0.0	0.0	0.0
10.121	0.0	0.0	0.0	0.0	0.0	0.0	0.0	0.0	0.0	0.0	0.0	0.0	0.0	0.0	0.0	0.0
10.149	0.0	0.0	0.0	0.0	0.0	0.0	0.0	0.0	0.0	0.0	0.0	0.0	0.0	0.0	0.0	0.0
10.179	0.0	0.0	0.0	0.0	0.0	0.0	0.0	0.0	0.0	0.0	0.0	0.0	0.0	0.0	0.0	0.0
10.209	0.0	0.0	0.0	0.0	0.0	0.0	0.0	0.0	0.0	0.0	0.0	0.0	0.0	0.0	0.0	0.0
10.252	0.0	0.0	0.0	0.0	0.0	0.0	0.0	0.0	0.0	0.0	0.0	0.0	0.0	0.0	0.0	0.0
10.269	0.0	0.0	0.0	0.0	0.0	0.0	0.0	0.0	0.0	0.0	0.0	0.0	0.0	0.0	0.0	0.0
10.299	0.0	0.0	0.0	0.0	0.0	0.0	0.0	0.0	0.0	0.0	0.0	0.0	0.0	0.0	0.0	0.0
10.329	0.0	0.0	0.0	0.0	0.0	0.0	0.0	0.0	0.0	0.0	0.0	0.0	0.0	0.0	0.0	0.0
10.358	0.0	0.0	0.0	0.0	0.0	0.0	0.0	0.0	0.0	0.0	0.0	0.0	0.0	0.0	0.0	0.0
10.392	0.0	0.0	0.0	0.0	0.0	0.0	0.0	0.0	0.0	0.0	0.0	0.0	0.0	0.0	0.0	0.0
10.428	0.0	0.0	0.0	0.0	0.0	0.0	0.0	0.0	0.0	0.0	0.0	0.0	0.0	0.0	0.0	0.0
10.451	0.0	0.0	0.0	0.0	0.0	0.0	0.0	0.0	0.0	0.0	0.0	0.0	0.0	0.0	0.0	0.0
10.481	0.0	0.0	0.0	0.0	0.0	0.0	0.0	0.0	0.0	0.0	0.0	0.0	0.0	0.0	0.0	0.0
10.509	0.0	0.0	0.0	0.0	0.0	0.0	0.0	0.0	0.0	0.0	0.0	0.0	0.0	0.0	0.0	0.0
10.544	0.0	0.0	0.0	0.0	0.0	0.0	0.0	0.0	0.0	0.0	0.0	0.0	0.0	0.0	0.0	0.0
10.57	0.0	0.0	0.0	0.0	0.0	0.0	0.0	0.0	0.0	0.0	0.0	0.0	0.0	0.0	0.0	0.0
10.604	0.0	0.0	0.0	0.0	0.0	0.0	0.0	2.0	3.0	0.0	0.0	0.0	0.0	0.0	0.0	0.0
10.628	0.0	0.0	0.0	0.0	0.0	0.0	0.0	4.0	4.0	1.0	0.0	0.0	0.0	0.0	0.0	0.0
10.663	0.0	0.0	0.0	0.0	0.0	0.0	0.0	2.0	2.0	2.0	0.0	0.0	1.0	0.0	1.0	1.0
10.687	0.0	0.0	0.0	0.0	0.0	0.0	0.0	2.0	3.0	2.0	0.0	0.0	1.0	0.0	2.0	1.0
10.718	0.0	0.0	0.0	0.0	0.0	0.0	0.0	1.0	3.0	2.0	0.0	2.0	4.0	2.0	8.0	4.0
10.749	0.0	0.0	0.0	0.0	0.0	0.0	0.0	0.0	2.0	3.0	0.0	8.0	7.0	7.0	16.0	9.0
10.779	0.0	0.0	0.0	0.0	0.0	0.0	0.0	0.0	1.0	2.0	3.0	10.0	8.0	11.0	21.0	13.0
10.808	0.0	0.0	0.0	0.0	0.0	0.0	0.0	0.0	1.0	2.0	3.0	10.0	9.0	13.0	25.0	15.0
10.838	0.0	0.0	0.0	0.0	0.0	0.0	0.0	0.0	1.0	3.0	4.0	11.0	9.0	14.0	26.0	17.0
10.866	0.0	0.0	0.0	0.0	0.0	0.0	0.0	0.0	0.0	3.0	4.0	11.0	9.0	14.0	27.0	18.0
10.906	0.0	0.0	0.0	0.0	0.0	0.0	0.0	0.0	0.0	3.0	5.0	11.0	9.0	14.0	26.0	17.0
10.928	0.0	0.0	0.0	0.0	0.0	0.0	0.0	0.0	0.0	3.0	5.0	11.0	9.0	13.0	24.0	15.0
10.959	0.0	0.0	0.0	0.0	0.0	0.0	0.0	0.0	0.0	4.0	5.0	11.0	9.0	12.0	23.0	14.0
10.995	0.0	0.0	0.0	0.0	0.0	0.0	0.0	1.0	1.0	4.0	5.0	10.0	8.0	10.0	21.0	12.0
11.018	0.0	0.0	0.0	0.0	0.0	0.0	0.0	2.0	2.0	5.0	5.0	10.0	8.0	9.0	19.0	11.0
11.046	0.0	0.0	0.0	0.0	0.0	0.0	1.0	4.0	2.0	6.0	4.0	8.0	6.0	6.0	13.0	7.0
11.077	0.0	0.0	0.0	0.0	0.0	1.0	2.0	5.0	3.0	6.0	3.0	7.0	6.0	4.0	12.0	5.0
11.108	0.0	0.0	0.0	0.0	0.0	3.0	4.0	7.0	4.0	6.0	1.0	5.0	4.0	1.0	7.0	2.0
11.139	0.0	0.0	0.0	0.0	0.0	4.0	5.0	8.0	5.0	6.0	0.0	3.0	3.0	0.0	5.0	1.0
11.167	0.0	0.0	0.0	0.0	0.0	6.0	7.0	10.0	5.0	6.0	0.0	2.0	1.0	0.0	3.0	0.0
11.196	0.0	1.0	0.0	0.0	0.0	7.0	8.0	11.0	6.0	6.0	0.0	0.0	1.0	0.0	1.0	0.0
11.227	0.0	1.0	0.0	0.0	0.0	9.0	11.0	14.0	7.0	5.0	0.0	0.0	0.0	0.0	0.0	0.0
11.262	0.0	3.0	0.0	0.0	0.0	12.0	13.0	16.0	8.0	5.0	0.0	0.0	0.0	0.0	0.0	0.0
11.292	0.0	4.0	0.0	0.0	0.0	14.0	15.0	18.0	9.0	3.0	0.0	0.0	0.0	0.0	0.0	0.0
11.32	0.0	7.0	1.0	0.0	0.0	18.0	18.0	20.0	10.0	2.0	0.0	0.0	0.0	0.0	0.0	0.0
11.347	0.0	8.0	2.0	0.0	0.0	20.0	18.0	21.0	9.0	0.0	0.0	0.0	0.0	0.0	0.0	0.0
11.375	0.0	9.0	3.0	1.0	0.0	22.0	19.0	21.0	9.0	0.0	0.0	0.0	0.0	0.0	0.0	0.0
11.406	0.0	11.0	4.0	1.0	0.0	24.0	19.0	19.0	8.0	0.0	0.0	0.0	0.0	0.0	0.0	0.0
11.438	0.0	13.0	4.0	1.0	0.0	25.0	17.0	17.0	8.0	0.0	0.0	0.0	0.0	0.0	0.0	0.0
11.473	0.0	14.0	4.0	1.0	0.0	25.0	14.0	13.0	6.0	0.0	0.0	0.0	0.0	0.0	0.0	0.0
11.499	0.0	16.0	2.0	0.0	0.0	25.0	9.0	6.0	5.0	0.0	0.0	0.0	0.0	0.0	0.0	0.0
11.527	0.0	14.0	0.0	0.0	0.0	19.0	3.0	2.0	4.0	0.0	0.0	0.0	0.0	0.0	0.0	0.0
11.555	0.0	6.0	0.0	0.0	0.0	10.0	0.0	0.0	2.0	0.0	0.0	0.0	0.0	0.0	0.0	0.0
11.61	0.0	2.0	0.0	0.0	0.0	4.0	0.0	0.0	0.0	0.0	0.0	0.0	0.0	0.0	0.0	0.0
11.615	0.0	0.0	0.0	0.0	0.0	0.0	0.0	0.0	0.0	0.0	0.0	0.0	0.0	0.0	0.0	0.0
11.644	0.0	0.0	0.0	0.0	0.0	0.0	0.0	0.0	0.0	0.0	0.0	0.0	0.0	0.0	0.0	0.0
11.677	0.0	0.0	0.0	0.0	0.0	0.0	0.0	0.0	0.0	0.0	0.0	0.0	0.0	0.0	0.0	0.0
11.705	0.0	0.0	0.0	0.0	0.0	0.0	0.0	0.0	0.0	0.0	0.0	0.0	0.0	0.0	0.0	0.0
11.735	0.0	0.0	0.0	0.0	0.0	0.0	0.0	0.0	0.0	0.0	0.0	0.0	0.0	0.0	0.0	0.0
11.764	0.0	0.0	0.0	0.0	0.0	0.0	0.0	0.0	0.0	0.0	0.0	0.0	0.0	0.0	0.0	0.0
11.793	0.0	0.0	0.0	0.0	0.0	0.0	0.0	0.0	0.0	0.0	0.0	0.0	0.0	0.0	0.0	0.0
11.833	0.0	0.0	0.0	0.0	0.0	0.0	0.0	0.0	0.0	0.0	0.0	0.0	0.0	0.0	0.0	0.0
11.855	0.0	0.0	0.0	0.0	0.0	0.0	0.0	0.0	0.0	0.0	0.0	0.0	0.0	0.0	0.0	0.0
11.884	0.0	0.0	0.0	0.0	0.0	0.0	0.0	0.0	0.0	0.0	0.0	0.0	0.0	0.0	0.0	0.0
11.913	0.0	0.0	0.0	0.0	0.0	0.0	0.0	0.0	0.0	0.0	0.0	0.0	0.0	0.0	0.0	0.0
11.942	0.0	0.0	0.0	0.0	0.0	0.0	0.0	0.0	0.0	0.0	0.0	0.0	0.0	0.0	0.0	0.0
11.972	0.0	0.0	0.0	0.0	0.0	0.0	0.0	0.0	0.0	0.0	0.0	0.0	0.0	0.0	0.0	0.0
12.008	0.0	0.0	0.0	0.0	0.0	0.0	0.0	0.0	0.0	0.0	0.0	0.0	0.0	0.0	0.0	0.0
12.032	0.0	0.0	0.0	0.0	0.0	0.0	0.0	0.0	0.0	0.0	0.0	0.0	0.0	0.0	0.0	0.0
12.062	0.0	0.0	0.0	0.0	0.0	0.0	0.0	0.0	0.0	0.0	0.0	0.0	0.0	0.0	0.0	0.0
12.094	0.0	0.0	0.0	0.0	0.0	0.0	0.0	0.0	0.0	0.0	0.0	0.0	0.0	0.0	0.0	0.0
12.136	0.0	0.0	0.0	0.0	0.0	0.0	0.0	0.0	0.0	0.0	0.0	0.0	0.0	0.0	0.0	0.0
12.152	0.0	0.0	0.0	0.0	0.0	0.0	0.0	0.0	0.0	0.0	0.0	0.0	0.0	0.0	0.0	0.0
12.181	0.0	0.0	0.0	0.0	0.0	0.0	0.0	0.0	0.0	0.0	0.0	0.0	0.0	0.0	0.0	0.0
12.213	0.0	0.0	0.0	0.0	0.0	0.0	0.0	0.0	0.0	0.0	0.0	0.0	0.0	0.0	0.0	0.0
12.241	0.0	0.0	0.0	0.0	0.0	0.0	0.0	0.0	0.0	0.0	0.0	0.0	0.0	0.0	0.0	0.0
12.271	0.0	0.0	0.0	0.0	0.0	0.0	0.0	0.0	0.0	0.0	0.0	0.0	0.0	0.0	0.0	0.0
12.301	0.0	0.0	0.0	0.0	0.0	0.0	0.0	0.0	0.0	0.0	0.0	0.0	0.0	0.0	0.0	0.0
12.331	0.0	0.0	0.0	0.0	0.0	0.0	0.0	0.0	0.0	0.0	0.0	0.0	0.0	0.0	0.0	0.0
12.361	0.0	0.0	0.0	0.0	0.0	0.0	2.0	5.0	5.0	0.0	0.0	0.0	0.0	0.0	0.0	0.0
12.392	0.0	0.0	0.0	0.0	0.0	1.0	5.0	9.0	7.0	0.0	0.0	0.0	0.0	0.0	0.0	0.0
12.423	0.0	0.0	0.0	0.0	0.0	3.0	7.0	10.0	10.0	0.0	0.0	0.0	0.0	0.0	0.0	0.0
12.452	0.0	0.0	0.0	0.0	0.0	4.0	9.0	12.0	10.0	2.0	0.0	0.0	0.0	0.0	0.0	0.0
12.48	0.0	0.0	0.0	0.0	0.0	4.0	9.0	12.0	10.0	4.0	0.0	0.0	0.0	0.0	0.0	0.0
12.511	0.0	0.0	0.0	0.0	0.0	3.0	8.0	11.0	9.0	5.0	0.0	0.0	0.0	0.0	0.0	0.0
12.54	0.0	0.0	0.0	0.0	0.0	3.0	7.0	10.0	8.0	6.0	0.0	3.0	3.0	2.0	6.0	2.0
12.57	0.0	0.0	0.0	0.0	0.0	3.0	6.0	9.0	7.0	6.0	1.0	6.0	6.0	4.0	11.0	5.0
12.6	0.0	0.0	0.0	0.0	0.0	2.0	5.0	8.0	7.0	7.0	2.0	9.0	8.0	7.0	15.0	8.0
12.633	0.0	0.0	0.0	0.0	0.0	2.0	4.0	7.0	7.0	9.0	2.0	10.0	10.0	9.0	18.0	10.0
12.66	0.0	0.0	0.0	0.0	0.0	1.0	3.0	6.0	8.0	9.0	1.0	11.0	11.0	10.0	21.0	12.0
12.689	0.0	0.0	0.0	0.0	0.0	1.0	2.0	6.0	8.0	9.0	1.0	12.0	12.0	11.0	23.0	13.0
12.725	0.0	0.0	0.0	0.0	0.0	0.0	0.0	3.0	8.0	10.0	0.0	11.0	13.0	12.0	26.0	16.0
12.749	0.0	0.0	0.0	0.0	0.0	0.0	0.0	2.0	7.0	10.0	0.0	10.0	13.0	12.0	27.0	18.0
12.779	0.0	0.0	0.0	0.0	0.0	0.0	0.0	1.0	7.0	10.0	0.0	10.0	13.0	13.0	27.0	19.0
12.809	0.0	0.0	0.0	0.0	0.0	0.0	0.0	0.0	7.0	10.0	0.0	10.0	15.0	13.0	29.0	21.0
12.839	0.0	0.0	0.0	0.0	0.0	0.0	0.0	0.0	7.0	10.0	0.0	11.0	16.0	13.0	31.0	23.0
12.869	0.0	0.0	0.0	0.0	0.0	0.0	0.0	0.0	7.0	10.0	0.0	11.0	15.0	14.0	32.0	25.0
12.9	0.0	0.0	0.0	0.0	0.0	0.0	0.0	0.0	6.0	10.0	0.0	11.0	16.0	14.0	33.0	26.0
12.934	0.0	0.0	0.0	0.0	0.0	0.0	0.0	0.0	6.0	10.0	0.0	12.0	17.0	15.0	34.0	27.0
12.961	0.0	0.0	0.0	0.0	0.0	0.0	0.0	0.0	6.0	10.0	0.0	13.0	18.0	16.0	36.0	29.0
12.99	0.0	0.0	0.0	0.0	0.0	0.0	0.0	0.0	6.0	11.0	1.0	14.0	19.0	17.0	37.0	30.0
13.022	0.0	0.0	0.0	0.0	0.0	0.0	0.0	0.0	7.0	11.0	1.0	14.0	19.0	17.0	38.0	30.0
13.049	0.0	0.0	0.0	0.0	0.0	0.0	0.0	1.0	8.0	12.0	1.0	16.0	21.0	18.0	39.0	31.0
13.084	0.0	0.0	0.0	0.0	0.0	0.0	0.0	1.0	8.0	13.0	1.0	17.0	22.0	18.0	40.0	31.0
13.111	0.0	0.0	0.0	0.0	0.0	0.0	0.0	4.0	11.0	15.0	2.0	18.0	23.0	16.0	36.0	28.0
13.139	0.0	0.0	0.0	0.0	0.0	0.0	1.0	6.0	12.0	15.0	2.0	18.0	23.0	12.0	30.0	23.0
13.169	0.0	0.0	0.0	0.0	0.0	0.0	5.0	11.0	16.0	18.0	1.0	15.0	20.0	7.0	19.0	14.0
13.199	0.0	0.0	0.0	0.0	0.0	2.0	12.0	17.0	20.0	20.0	0.0	10.0	14.0	1.0	9.0	5.0
13.23	0.0	0.0	0.0	0.0	0.0	6.0	19.0	25.0	25.0	19.0	0.0	1.0	5.0	0.0	1.0	0.0
13.26	0.0	1.0	1.0	1.0	0.0	14.0	25.0	31.0	29.0	8.0	0.0	0.0	0.0	0.0	0.0	0.0
13.289	0.0	4.0	2.0	1.0	0.0	18.0	24.0	30.0	26.0	0.0	0.0	0.0	0.0	0.0	0.0	0.0
13.324	0.0	5.0	2.0	0.0	0.0	14.0	12.0	15.0	15.0	0.0	0.0	0.0	0.0	0.0	0.0	0.0
13.349	0.0	4.0	0.0	0.0	0.0	5.0	0.0	3.0	6.0	0.0	0.0	0.0	0.0	0.0	0.0	0.0
13.379	0.0	1.0	0.0	0.0	0.0	0.0	0.0	0.0	1.0	0.0	0.0	0.0	0.0	0.0	0.0	0.0
13.408	0.0	0.0	0.0	0.0	0.0	0.0	0.0	0.0	0.0	0.0	0.0	0.0	0.0	0.0	0.0	0.0
13.437	0.0	0.0	0.0	0.0	0.0	0.0	0.0	0.0	0.0	0.0	0.0	0.0	0.0	0.0	0.0	0.0
13.466	0.0	0.0	0.0	0.0	0.0	0.0	0.0	0.0	0.0	0.0	0.0	0.0	0.0	0.0	0.0	0.0
13.498	0.0	0.0	0.0	0.0	0.0	0.0	0.0	0.0	0.0	0.0	0.0	0.0	0.0	0.0	0.0	0.0
13.528	0.0	0.0	0.0	0.0	0.0	0.0	0.0	0.0	0.0	0.0	0.0	0.0	0.0	0.0	0.0	0.0
13.562	0.0	0.0	0.0	0.0	0.0	0.0	0.0	0.0	0.0	0.0	0.0	0.0	0.0	0.0	0.0	0.0
13.587	0.0	0.0	0.0	0.0	0.0	0.0	0.0	0.0	0.0	0.0	0.0	0.0	0.0	0.0	0.0	0.0
13.617	0.0	0.0	0.0	0.0	0.0	0.0	0.0	0.0	0.0	0.0	0.0	0.0	0.0	0.0	0.0	0.0
13.648	0.0	0.0	0.0	0.0	0.0	0.0	0.0	0.0	0.0	0.0	0.0	0.0	0.0	0.0	0.0	0.0
13.677	0.0	0.0	0.0	0.0	0.0	0.0	0.0	0.0	0.0	0.0	0.0	0.0	0.0	0.0	0.0	0.0
13.705	0.0	0.0	0.0	0.0	0.0	0.0	0.0	0.0	0.0	0.0	0.0	0.0	0.0	0.0	0.0	0.0
13.735	0.0	0.0	0.0	0.0	0.0	0.0	0.0	0.0	0.0	0.0	0.0	0.0	0.0	0.0	0.0	0.0
13.765	0.0	0.0	0.0	0.0	0.0	0.0	0.0	0.0	0.0	0.0	0.0	0.0	0.0	0.0	0.0	0.0
13.795	0.0	0.0	0.0	0.0	0.0	0.0	0.0	0.0	0.0	0.0	0.0	0.0	0.0	0.0	0.0	0.0
13.825	0.0	0.0	0.0	0.0	0.0	0.0	0.0	0.0	0.0	0.0	0.0	0.0	0.0	0.0	0.0	0.0
13.859	0.0	0.0	0.0	0.0	0.0	0.0	0.0	0.0	0.0	0.0	0.0	0.0	0.0	0.0	0.0	0.0
13.885	0.0	0.0	0.0	0.0	0.0	0.0	0.0	0.0	0.0	0.0	0.0	0.0	0.0	0.0	0.0	0.0
13.915	0.0	0.0	0.0	0.0	0.0	0.0	0.0	0.0	0.0	0.0	0.0	0.0	0.0	0.0	0.0	0.0
13.945	0.0	0.0	0.0	0.0	0.0	0.0	0.0	0.0	0.0	0.0	0.0	0.0	0.0	0.0	0.0	0.0
13.974	0.0	0.0	0.0	0.0	0.0	0.0	0.0	0.0	0.0	0.0	0.0	0.0	0.0	0.0	0.0	0.0
14.004	0.0	0.0	0.0	0.0	0.0	0.0	0.0	0.0	0.0	0.0	0.0	0.0	0.0	0.0	0.0	0.0
14.034	0.0	0.0	0.0	0.0	0.0	0.0	0.0	0.0	0.0	0.0	0.0	0.0	0.0	0.0	0.0	0.0
14.064	0.0	0.0	0.0	0.0	0.0	0.0	0.0	0.0	0.0	0.0	0.0	0.0	0.0	0.0	0.0	0.0
14.094	0.0	0.0	0.0	0.0	0.0	0.0	0.0	0.0	0.0	0.0	0.0	0.0	0.0	0.0	0.0	0.0
14.124	0.0	0.0	0.0	0.0	0.0	0.0	0.0	0.0	0.0	0.0	0.0	0.0	0.0	0.0	0.0	0.0
14.159	0.0	0.0	0.0	0.0	0.0	0.0	0.0	0.0	0.0	0.0	0.0	0.0	0.0	0.0	0.0	0.0
14.184	0.0	0.0	0.0	0.0	0.0	0.0	0.0	0.0	0.0	0.0	0.0	0.0	0.0	0.0	0.0	0.0
14.214	0.0	0.0	0.0	0.0	0.0	0.0	0.0	0.0	3.0	1.0	0.0	0.0	0.0	0.0	0.0	0.0
14.243	0.0	0.0	0.0	0.0	0.0	0.0	0.0	2.0	4.0	2.0	0.0	0.0	0.0	0.0	0.0	0.0
14.273	0.0	0.0	0.0	0.0	0.0	0.0	0.0	3.0	5.0	2.0	0.0	0.0	0.0	0.0	0.0	0.0
14.303	0.0	0.0	0.0	0.0	0.0	2.0	2.0	6.0	10.0	7.0	0.0	2.0	6.0	0.0	5.0	3.0
14.333	0.0	0.0	0.0	0.0	0.0	1.0	2.0	6.0	11.0	9.0	0.0	8.0	11.0	4.0	12.0	8.0
14.374	0.0	0.0	0.0	0.0	0.0	1.0	2.0	6.0	12.0	10.0	1.0	10.0	13.0	6.0	17.0	11.0
14.393	0.0	0.0	0.0	0.0	0.0	0.0	1.0	5.0	11.0	10.0	2.0	12.0	15.0	8.0	20.0	13.0
14.427	0.0	0.0	0.0	0.0	0.0	0.0	0.0	4.0	9.0	10.0	2.0	13.0	16.0	10.0	25.0	16.0
14.453	0.0	0.0	0.0	0.0	0.0	0.0	0.0	3.0	7.0	9.0	3.0	14.0	15.0	11.0	28.0	18.0
14.482	0.0	0.0	0.0	0.0	0.0	0.0	0.0	1.0	6.0	7.0	3.0	14.0	16.0	14.0	31.0	21.0
14.512	0.0	0.0	0.0	0.0	0.0	0.0	0.0	1.0	6.0	8.0	3.0	13.0	16.0	14.0	33.0	23.0
14.542	0.0	0.0	0.0	0.0	0.0	0.0	0.0	1.0	6.0	8.0	3.0	14.0	17.0	14.0	34.0	23.0
14.572	0.0	0.0	0.0	0.0	0.0	0.0	0.0	0.0	6.0	9.0	2.0	14.0	18.0	14.0	34.0	25.0
14.602	0.0	0.0	0.0	0.0	0.0	0.0	0.0	0.0	6.0	9.0	2.0	14.0	18.0	14.0	35.0	26.0
14.632	0.0	0.0	0.0	0.0	0.0	0.0	0.0	0.0	6.0	10.0	2.0	14.0	19.0	15.0	35.0	26.0
14.662	0.0	0.0	0.0	0.0	0.0	0.0	0.0	0.0	6.0	9.0	2.0	14.0	20.0	15.0	36.0	28.0
14.692	0.0	0.0	0.0	0.0	0.0	0.0	0.0	0.0	6.0	9.0	3.0	15.0	20.0	16.0	37.0	29.0
14.722	0.0	0.0	0.0	0.0	0.0	0.0	0.0	0.0	6.0	9.0	3.0	15.0	20.0	16.0	37.0	29.0
14.751	0.0	0.0	0.0	0.0	0.0	0.0	0.0	0.0	6.0	9.0	3.0	15.0	20.0	17.0	38.0	30.0
14.781	0.0	0.0	0.0	0.0	0.0	0.0	0.0	0.0	6.0	9.0	3.0	15.0	20.0	17.0	37.0	30.0
14.811	0.0	0.0	0.0	0.0	0.0	0.0	0.0	0.0	6.0	9.0	3.0	15.0	20.0	17.0	37.0	30.0
14.841	0.0	0.0	0.0	0.0	0.0	0.0	0.0	0.0	6.0	8.0	3.0	15.0	19.0	18.0	38.0	30.0
14.871	0.0	0.0	0.0	0.0	0.0	0.0	0.0	0.0	6.0	8.0	3.0	16.0	19.0	17.0	38.0	29.0
14.901	0.0	0.0	0.0	0.0	0.0	0.0	0.0	0.0	7.0	9.0	4.0	17.0	20.0	17.0	37.0	29.0
14.931	0.0	0.0	0.0	0.0	0.0	0.0	0.0	1.0	8.0	10.0	4.0	17.0	22.0	16.0	36.0	27.0
14.961	0.0	0.0	0.0	0.0	0.0	0.0	0.0	3.0	10.0	13.0	4.0	18.0	22.0	14.0	31.0	24.0
14.991	0.0	0.0	0.0	0.0	0.0	0.0	0.0	6.0	13.0	14.0	3.0	17.0	22.0	10.0	26.0	19.0
15.02	0.0	0.0	0.0	0.0	0.0	0.0	4.0	9.0	15.0	17.0	2.0	14.0	19.0	6.0	17.0	11.0
15.052	0.0	0.0	0.0	0.0	0.0	1.0	8.0	16.0	20.0	20.0	1.0	10.0	15.0	2.0	9.0	5.0
15.08	0.0	0.0	0.0	0.0	0.0	5.0	15.0	24.0	26.0	23.0	0.0	5.0	9.0	0.0	2.0	0.0
15.11	0.0	2.0	1.0	0.0	0.0	10.0	20.0	30.0	32.0	15.0	0.0	0.0	4.0	0.0	0.0	0.0
15.14	0.0	4.0	2.0	1.0	0.0	13.0	22.0	31.0	33.0	2.0	0.0	0.0	0.0	0.0	0.0	0.0
15.172	0.0	6.0	2.0	0.0	0.0	11.0	16.0	22.0	25.0	0.0	0.0	0.0	0.0	0.0	0.0	0.0
15.2	10.0	6.0	1.0	0.0	0.0	9.0	10.0	16.0	20.0	0.0	0.0	0.0	0.0	0.0	0.0	0.0
15.233	9.0	4.0	0.0	0.0	0.0	4.0	1.0	9.0	13.0	0.0	0.0	0.0	0.0	0.0	0.0	0.0
15.259	3.0	0.0	0.0	0.0	0.0	0.0	0.0	0.0	2.0	0.0	0.0	0.0	0.0	0.0	0.0	0.0
15.289	0.0	0.0	0.0	0.0	0.0	0.0	0.0	0.0	0.0	0.0	0.0	0.0	0.0	0.0	0.0	0.0
15.319	0.0	0.0	0.0	0.0	0.0	0.0	0.0	0.0	0.0	0.0	0.0	0.0	0.0	0.0	0.0	0.0
15.349	0.0	0.0	0.0	0.0	0.0	0.0	0.0	0.0	0.0	0.0	0.0	0.0	0.0	0.0	0.0	0.0
15.388	0.0	0.0	0.0	0.0	0.0	0.0	0.0	0.0	0.0	0.0	0.0	0.0	0.0	0.0	0.0	0.0
15.409	0.0	0.0	0.0	0.0	0.0	0.0	0.0	0.0	0.0	0.0	0.0	0.0	0.0	0.0	0.0	0.0
15.439	0.0	0.0	0.0	0.0	0.0	0.0	0.0	0.0	0.0	0.0	0.0	0.0	0.0	0.0	0.0	0.0
15.469	0.0	0.0	0.0	0.0	0.0	0.0	0.0	0.0	0.0	0.0	0.0	0.0	0.0	0.0	0.0	0.0
15.499	0.0	0.0	0.0	0.0	0.0	0.0	0.0	0.0	0.0	0.0	0.0	0.0	0.0	0.0	0.0	0.0
15.529	0.0	0.0	0.0	0.0	0.0	0.0	0.0	0.0	0.0	0.0	0.0	0.0	0.0	0.0	0.0	0.0
15.559	0.0	0.0	0.0	0.0	0.0	0.0	0.0	0.0	0.0	0.0	0.0	0.0	0.0	0.0	0.0	0.0
15.605	0.0	0.0	0.0	0.0	0.0	0.0	0.0	0.0	0.0	0.0	0.0	0.0	0.0	0.0	0.0	0.0
15.623	0.0	0.0	0.0	0.0	0.0	0.0	0.0	0.0	0.0	0.0	0.0	0.0	0.0	0.0	0.0	0.0
15.648	0.0	0.0	0.0	0.0	0.0	0.0	0.0	0.0	0.0	0.0	0.0	0.0	0.0	0.0	0.0	0.0
15.683	0.0	0.0	0.0	0.0	0.0	0.0	0.0	0.0	0.0	0.0	0.0	0.0	0.0	0.0	0.0	0.0
15.709	0.0	0.0	0.0	0.0	0.0	0.0	0.0	0.0	0.0	0.0	0.0	0.0	0.0	0.0	0.0	0.0
15.739	0.0	0.0	0.0	0.0	0.0	0.0	0.0	0.0	0.0	0.0	0.0	0.0	0.0	0.0	0.0	0.0
15.771	0.0	0.0	0.0	0.0	0.0	0.0	0.0	0.0	0.0	0.0	0.0	0.0	0.0	0.0	0.0	0.0
15.797	0.0	0.0	0.0	0.0	0.0	0.0	0.0	0.0	0.0	0.0	0.0	0.0	0.0	0.0	0.0	0.0
15.83	0.0	0.0	0.0	0.0	0.0	0.0	0.0	0.0	0.0	0.0	0.0	0.0	0.0	0.0	0.0	0.0
15.857	0.0	0.0	0.0	0.0	0.0	0.0	0.0	0.0	0.0	0.0	0.0	0.0	0.0	0.0	0.0	0.0
15.887	0.0	0.0	0.0	0.0	0.0	0.0	0.0	0.0	0.0	0.0	0.0	0.0	0.0	0.0	0.0	0.0
15.917	0.0	0.0	0.0	0.0	0.0	0.0	0.0	0.0	0.0	0.0	0.0	0.0	0.0	0.0	0.0	0.0
15.948	0.0	0.0	0.0	0.0	0.0	0.0	0.0	0.0	0.0	0.0	0.0	0.0	0.0	0.0	0.0	0.0
15.977	0.0	0.0	0.0	0.0	0.0	0.0	0.0	0.0	0.0	0.0	0.0	0.0	0.0	0.0	0.0	0.0
16.007	0.0	0.0	0.0	0.0	0.0	0.0	0.0	0.0	0.0	0.0	0.0	0.0	0.0	0.0	0.0	0.0
16.037	0.0	0.0	0.0	0.0	0.0	0.0	0.0	0.0	0.0	0.0	0.0	0.0	0.0	0.0	0.0	0.0
16.067	0.0	0.0	0.0	0.0	0.0	0.0	0.0	0.0	0.0	0.0	0.0	0.0	0.0	0.0	0.0	0.0
16.104	0.0	0.0	0.0	0.0	0.0	0.0	0.0	1.0	0.0	0.0	0.0	0.0	0.0	0.0	0.0	0.0
16.127	0.0	0.0	0.0	0.0	0.0	0.0	1.0	3.0	2.0	2.0	0.0	0.0	0.0	0.0	0.0	0.0
16.156	0.0	0.0	0.0	0.0	0.0	0.0	1.0	3.0	3.0	3.0	0.0	2.0	4.0	3.0	9.0	5.0
16.187	0.0	0.0	0.0	0.0	0.0	0.0	1.0	3.0	4.0	5.0	0.0	6.0	7.0	5.0	14.0	8.0
16.216	0.0	0.0	0.0	0.0	0.0	0.0	2.0	4.0	5.0	6.0	1.0	10.0	11.0	8.0	18.0	11.0
16.246	0.0	0.0	0.0	0.0	0.0	0.0	2.0	4.0	6.0	8.0	2.0	11.0	12.0	10.0	21.0	13.0
16.276	0.0	0.0	0.0	0.0	0.0	0.0	2.0	4.0	7.0	8.0	2.0	12.0	14.0	11.0	22.0	15.0
16.309	0.0	0.0	0.0	0.0	0.0	0.0	1.0	4.0	7.0	9.0	2.0	12.0	14.0	11.0	24.0	17.0
16.336	0.0	0.0	0.0	0.0	0.0	0.0	1.0	4.0	7.0	9.0	2.0	12.0	15.0	11.0	25.0	17.0
16.366	0.0	0.0	0.0	0.0	0.0	0.0	0.0	3.0	8.0	10.0	1.0	12.0	16.0	12.0	27.0	18.0
16.396	0.0	0.0	0.0	0.0	0.0	0.0	0.0	3.0	8.0	10.0	1.0	12.0	15.0	11.0	27.0	19.0
16.426	0.0	0.0	0.0	0.0	0.0	0.0	0.0	2.0	9.0	10.0	0.0	12.0	16.0	11.0	26.0	19.0
16.455	0.0	0.0	0.0	0.0	0.0	0.0	0.0	3.0	9.0	11.0	1.0	12.0	17.0	11.0	27.0	20.0
16.487	0.0	0.0	0.0	0.0	0.0	0.0	0.0	3.0	8.0	12.0	1.0	12.0	17.0	12.0	27.0	20.0
16.516	0.0	0.0	0.0	0.0	0.0	0.0	0.0	3.0	9.0	12.0	1.0	13.0	17.0	11.0	26.0	20.0
16.546	0.0	0.0	0.0	0.0	0.0	0.0	0.0	4.0	10.0	12.0	1.0	13.0	18.0	11.0	26.0	20.0
16.574	0.0	0.0	0.0	0.0	0.0	0.0	0.0	4.0	9.0	12.0	2.0	13.0	18.0	11.0	25.0	19.0
16.604	0.0	0.0	0.0	0.0	0.0	0.0	0.0	4.0	9.0	12.0	2.0	13.0	16.0	11.0	24.0	18.0
16.634	0.0	0.0	0.0	0.0	0.0	0.0	0.0	4.0	9.0	11.0	2.0	12.0	16.0	10.0	23.0	17.0
16.666	0.0	0.0	0.0	0.0	0.0	0.0	0.0	5.0	8.0	11.0	2.0	12.0	15.0	9.0	21.0	14.0
16.694	0.0	0.0	0.0	0.0	0.0	0.0	1.0	6.0	9.0	11.0	2.0	11.0	15.0	8.0	19.0	13.0
16.724	0.0	0.0	0.0	0.0	0.0	0.0	2.0	7.0	9.0	12.0	3.0	12.0	15.0	7.0	18.0	12.0
16.754	0.0	0.0	0.0	0.0	0.0	0.0	4.0	9.0	11.0	13.0	2.0	11.0	14.0	6.0	14.0	9.0
16.784	0.0	0.0	0.0	0.0	0.0	4.0	8.0	13.0	14.0	15.0	1.0	9.0	11.0	1.0	8.0	5.0
16.813	0.0	1.0	0.0	0.0	0.0	9.0	13.0	18.0	17.0	17.0	0.0	4.0	7.0	0.0	2.0	0.0
16.847	0.0	4.0	1.0	0.0	0.0	17.0	20.0	25.0	21.0	15.0	0.0	0.0	2.0	0.0	0.0	0.0
16.873	0.0	7.0	3.0	0.0	0.0	22.0	25.0	28.0	23.0	5.0	0.0	0.0	0.0	0.0	0.0	0.0
16.908	0.0	9.0	5.0	1.0	0.0	24.0	26.0	28.0	22.0	2.0	0.0	0.0	0.0	0.0	0.0	0.0
16.933	0.0	11.0	4.0	1.0	0.0	23.0	18.0	19.0	16.0	0.0	0.0	0.0	0.0	0.0	0.0	0.0
16.963	0.0	10.0	2.0	0.0	0.0	18.0	10.0	10.0	10.0	0.0	0.0	0.0	0.0	0.0	0.0	0.0
16.993	0.0	8.0	0.0	0.0	0.0	8.0	0.0	1.0	4.0	0.0	0.0	0.0	0.0	0.0	0.0	0.0
17.027	9.0	3.0	0.0	0.0	0.0	3.0	0.0	0.0	1.0	0.0	0.0	0.0	0.0	0.0	0.0	0.0
17.053	0.0	0.0	0.0	0.0	0.0	0.0	0.0	0.0	0.0	0.0	0.0	0.0	0.0	0.0	0.0	0.0
17.084	0.0	0.0	0.0	0.0	0.0	0.0	0.0	0.0	0.0	0.0	0.0	0.0	0.0	0.0	0.0	0.0
17.112	0.0	0.0	0.0	0.0	0.0	0.0	0.0	0.0	0.0	0.0	0.0	0.0	0.0	0.0	0.0	0.0
17.142	0.0	0.0	0.0	0.0	0.0	0.0	0.0	0.0	0.0	0.0	0.0	0.0	0.0	0.0	0.0	0.0
17.172	0.0	0.0	0.0	0.0	0.0	0.0	0.0	0.0	0.0	0.0	0.0	0.0	0.0	0.0	0.0	0.0
17.204	0.0	0.0	0.0	0.0	0.0	0.0	0.0	0.0	0.0	0.0	0.0	0.0	0.0	0.0	0.0	0.0
17.232	0.0	0.0	0.0	0.0	0.0	0.0	0.0	0.0	0.0	0.0	0.0	0.0	0.0	0.0	0.0	0.0
17.262	0.0	0.0	0.0	0.0	0.0	0.0	0.0	0.0	0.0	0.0	0.0	0.0	0.0	0.0	0.0	0.0
17.292	0.0	0.0	0.0	0.0	0.0	0.0	0.0	0.0	0.0	0.0	0.0	0.0	0.0	0.0	0.0	0.0
17.322	0.0	0.0	0.0	0.0	0.0	0.0	0.0	0.0	0.0	0.0	0.0	0.0	0.0	0.0	0.0	0.0
17.351	0.0	0.0	0.0	0.0	0.0	0.0	0.0	0.0	0.0	0.0	0.0	0.0	0.0	0.0	0.0	0.0
17.381	0.0	0.0	0.0	0.0	0.0	0.0	0.0	0.0	0.0	0.0	0.0	0.0	0.0	0.0	0.0	0.0
17.413	0.0	0.0	0.0	0.0	0.0	0.0	0.0	0.0	0.0	0.0	0.0	0.0	0.0	0.0	0.0	0.0
17.441	0.0	0.0	0.0	0.0	0.0	0.0	0.0	0.0	0.0	0.0	0.0	0.0	0.0	0.0	0.0	0.0
17.472	0.0	0.0	0.0	0.0	0.0	0.0	0.0	0.0	0.0	0.0	0.0	0.0	0.0	0.0	0.0	0.0
17.501	0.0	0.0	0.0	0.0	0.0	0.0	0.0	0.0	0.0	0.0	0.0	0.0	0.0	0.0	0.0	0.0
17.538	0.0	0.0	0.0	0.0	0.0	0.0	0.0	0.0	0.0	0.0	0.0	0.0	0.0	0.0	0.0	0.0
17.562	0.0	0.0	0.0	0.0	0.0	0.0	0.0	0.0	0.0	0.0	0.0	0.0	0.0	0.0	0.0	0.0
17.59	0.0	0.0	0.0	0.0	0.0	0.0	0.0	0.0	0.0	0.0	0.0	0.0	0.0	0.0	0.0	0.0
17.62	0.0	0.0	0.0	0.0	0.0	0.0	0.0	0.0	0.0	0.0	0.0	0.0	0.0	0.0	0.0	0.0
17.65	0.0	0.0	0.0	0.0	0.0	0.0	0.0	0.0	0.0	0.0	0.0	0.0	0.0	0.0	0.0	0.0
17.68	0.0	0.0	0.0	0.0	0.0	0.0	0.0	0.0	0.0	0.0	0.0	0.0	0.0	0.0	0.0	0.0
17.71	0.0	0.0	0.0	0.0	0.0	0.0	0.0	0.0	0.0	0.0	0.0	0.0	0.0	0.0	0.0	0.0
17.743	0.0	0.0	0.0	0.0	0.0	0.0	0.0	0.0	0.0	0.0	0.0	0.0	0.0	0.0	0.0	0.0
17.771	0.0	0.0	0.0	0.0	0.0	0.0	0.0	0.0	0.0	0.0	0.0	0.0	0.0	0.0	0.0	0.0
17.8	0.0	0.0	0.0	0.0	0.0	0.0	1.0	4.0	3.0	0.0	0.0	0.0	0.0	0.0	0.0	0.0
17.83	0.0	0.0	0.0	0.0	0.0	0.0	2.0	5.0	3.0	0.0	0.0	0.0	0.0	0.0	0.0	0.0
17.859	0.0	0.0	0.0	0.0	0.0	0.0	3.0	6.0	6.0	0.0	0.0	0.0	0.0	0.0	0.0	0.0
17.891	0.0	0.0	0.0	0.0	0.0	0.0	4.0	9.0	11.0	2.0	0.0	0.0	0.0	0.0	0.0	0.0
17.922	0.0	0.0	0.0	0.0	0.0	0.0	5.0	10.0	12.0	7.0	0.0	0.0	1.0	0.0	0.0	0.0
17.951	0.0	0.0	0.0	0.0	0.0	0.0	6.0	11.0	12.0	8.0	0.0	0.0	2.0	0.0	0.0	0.0
17.98	0.0	0.0	0.0	0.0	0.0	1.0	7.0	12.0	13.0	10.0	0.0	0.0	4.0	0.0	2.0	1.0
18.009	0.0	0.0	0.0	0.0	0.0	1.0	7.0	12.0	15.0	12.0	0.0	4.0	7.0	2.0	6.0	3.0
18.039	0.0	0.0	0.0	0.0	0.0	1.0	7.0	12.0	15.0	14.0	0.0	7.0	10.0	3.0	10.0	5.0
18.069	0.0	0.0	0.0	0.0	0.0	1.0	7.0	12.0	14.0	14.0	1.0	8.0	11.0	5.0	13.0	7.0
18.099	0.0	0.0	0.0	0.0	0.0	0.0	5.0	12.0	13.0	14.0	1.0	10.0	12.0	7.0	15.0	9.0
18.128	0.0	0.0	0.0	0.0	0.0	0.0	4.0	9.0	11.0	12.0	1.0	9.0	12.0	8.0	17.0	10.0
18.158	0.0	0.0	0.0	0.0	0.0	0.0	2.0	6.0	8.0	9.0	1.0	10.0	11.0	9.0	20.0	12.0
18.188	0.0	0.0	0.0	0.0	0.0	0.0	0.0	4.0	6.0	8.0	1.0	9.0	9.0	10.0	22.0	13.0
18.218	0.0	0.0	0.0	0.0	0.0	0.0	0.0	2.0	4.0	6.0	1.0	8.0	9.0	11.0	23.0	14.0
18.248	0.0	0.0	0.0	0.0	0.0	0.0	0.0	1.0	3.0	5.0	2.0	7.0	8.0	12.0	24.0	15.0
18.278	0.0	0.0	0.0	0.0	0.0	0.0	0.0	0.0	2.0	4.0	2.0	7.0	7.0	12.0	25.0	16.0
18.308	0.0	0.0	0.0	0.0	0.0	0.0	0.0	0.0	2.0	3.0	3.0	7.0	7.0	13.0	25.0	16.0
18.338	0.0	0.0	0.0	0.0	0.0	0.0	0.0	0.0	1.0	3.0	2.0	7.0	7.0	13.0	25.0	17.0
18.367	0.0	0.0	0.0	0.0	0.0	0.0	0.0	0.0	1.0	3.0	3.0	8.0	7.0	13.0	27.0	17.0
18.397	0.0	0.0	0.0	0.0	0.0	0.0	0.0	0.0	0.0	4.0	3.0	8.0	7.0	13.0	27.0	17.0
18.427	0.0	0.0	0.0	0.0	0.0	0.0	0.0	0.0	1.0	4.0	4.0	8.0	8.0	12.0	25.0	15.0
18.459	0.0	0.0	0.0	0.0	0.0	0.0	0.0	0.0	1.0	4.0	4.0	8.0	7.0	11.0	23.0	14.0
18.487	0.0	0.0	0.0	0.0	0.0	0.0	0.0	0.0	1.0	4.0	5.0	8.0	8.0	11.0	23.0	13.0
18.517	0.0	0.0	0.0	0.0	0.0	0.0	0.0	0.0	1.0	4.0	5.0	8.0	8.0	11.0	23.0	13.0
18.547	0.0	0.0	0.0	0.0	0.0	0.0	0.0	2.0	1.0	5.0	4.0	8.0	8.0	9.0	20.0	10.0
18.577	0.0	0.0	0.0	0.0	0.0	1.0	0.0	3.0	2.0	6.0	4.0	8.0	8.0	8.0	18.0	9.0
18.607	0.0	2.0	0.0	0.0	0.0	5.0	3.0	5.0	3.0	7.0	4.0	6.0	7.0	5.0	13.0	6.0
18.637	0.0	3.0	0.0	0.0	0.0	8.0	6.0	8.0	4.0	7.0	3.0	5.0	6.0	3.0	10.0	4.0
18.667	0.0	4.0	0.0	0.0	0.0	10.0	7.0	9.0	4.0	8.0	2.0	5.0	5.0	3.0	9.0	3.0
18.697	0.0	7.0	1.0	0.0	0.0	15.0	13.0	13.0	6.0	7.0	0.0	1.0	1.0	0.0	2.0	0.0
18.727	0.0	9.0	2.0	0.0	0.0	17.0	16.0	15.0	7.0	6.0	0.0	0.0	0.0	0.0	0.0	0.0
18.759	0.0	11.0	3.0	0.0	0.0	19.0	16.0	16.0	7.0	0.0	0.0	0.0	0.0	0.0	0.0	0.0
18.786	0.0	11.0	2.0	0.0	0.0	19.0	15.0	15.0	6.0	0.0	0.0	0.0	0.0	0.0	0.0	0.0
18.825	0.0	11.0	1.0	0.0	0.0	13.0	6.0	6.0	3.0	0.0	0.0	0.0	0.0	0.0	0.0	0.0
18.846	0.0	9.0	0.0	0.0	0.0	9.0	2.0	2.0	2.0	0.0	0.0	0.0	0.0	0.0	0.0	0.0
18.879	0.0	4.0	0.0	0.0	0.0	3.0	0.0	0.0	0.0	0.0	0.0	0.0	0.0	0.0	0.0	0.0
18.905	0.0	1.0	0.0	0.0	0.0	0.0	0.0	0.0	0.0	0.0	0.0	0.0	0.0	0.0	0.0	0.0
18.937	0.0	0.0	0.0	0.0	0.0	0.0	0.0	0.0	0.0	0.0	0.0	0.0	0.0	0.0	0.0	0.0
18.971	0.0	0.0	0.0	0.0	0.0	0.0	0.0	0.0	0.0	0.0	0.0	0.0	0.0	0.0	0.0	0.0
18.996	0.0	0.0	0.0	0.0	0.0	0.0	0.0	0.0	0.0	0.0	0.0	0.0	0.0	0.0	0.0	0.0
19.026	0.0	0.0	0.0	0.0	0.0	0.0	0.0	0.0	0.0	0.0	0.0	0.0	0.0	0.0	0.0	0.0
19.055	0.0	0.0	0.0	0.0	0.0	0.0	0.0	0.0	0.0	0.0	0.0	0.0	0.0	0.0	0.0	0.0
19.088	0.0	0.0	0.0	0.0	0.0	0.0	0.0	0.0	0.0	0.0	0.0	0.0	0.0	0.0	0.0	0.0
19.117	0.0	0.0	0.0	0.0	0.0	0.0	0.0	0.0	0.0	0.0	0.0	0.0	0.0	0.0	0.0	0.0
19.149	0.0	0.0	0.0	0.0	0.0	0.0	0.0	0.0	0.0	0.0	0.0	0.0	0.0	0.0	0.0	0.0
19.177	0.0	0.0	0.0	0.0	0.0	0.0	0.0	0.0	0.0	0.0	0.0	0.0	0.0	0.0	0.0	0.0
19.204	0.0	0.0	0.0	0.0	0.0	0.0	0.0	0.0	0.0	0.0	0.0	0.0	0.0	0.0	0.0	0.0
19.235	0.0	0.0	0.0	0.0	0.0	0.0	0.0	0.0	0.0	0.0	0.0	0.0	0.0	0.0	0.0	0.0
19.264	0.0	0.0	0.0	0.0	0.0	0.0	0.0	0.0	0.0	0.0	0.0	0.0	0.0	0.0	0.0	0.0
19.294	0.0	0.0	0.0	0.0	0.0	0.0	0.0	0.0	0.0	0.0	0.0	0.0	0.0	0.0	0.0	0.0
19.324	0.0	0.0	0.0	0.0	0.0	0.0	0.0	0.0	0.0	0.0	0.0	0.0	0.0	0.0	0.0	0.0
19.355	0.0	0.0	0.0	0.0	0.0	0.0	0.0	0.0	0.0	0.0	0.0	0.0	0.0	0.0	0.0	0.0
19.385	0.0	0.0	0.0	0.0	0.0	0.0	0.0	0.0	0.0	0.0	0.0	0.0	0.0	0.0	0.0	0.0
19.413	0.0	0.0	0.0	0.0	0.0	0.0	0.0	0.0	0.0	0.0	0.0	0.0	0.0	0.0	0.0	0.0
19.443	0.0	0.0	0.0	0.0	0.0	0.0	0.0	0.0	0.0	0.0	0.0	0.0	0.0	0.0	0.0	0.0
19.473	0.0	0.0	0.0	0.0	0.0	0.0	0.0	0.0	0.0	0.0	0.0	0.0	0.0	0.0	0.0	0.0
19.506	0.0	0.0	0.0	0.0	0.0	0.0	0.0	0.0	0.0	0.0	0.0	0.0	0.0	0.0	0.0	0.0
19.533	0.0	0.0	0.0	0.0	0.0	0.0	0.0	0.0	0.0	0.0	0.0	0.0	0.0	0.0	0.0	0.0
19.563	0.0	0.0	0.0	0.0	0.0	0.0	0.0	0.0	0.0	0.0	0.0	0.0	0.0	0.0	0.0	0.0
19.593	0.0	0.0	0.0	0.0	0.0	0.0	0.0	0.0	0.0	0.0	0.0	0.0	0.0	0.0	0.0	0.0
19.623	0.0	0.0	0.0	0.0	0.0	0.0	0.0	0.0	0.0	0.0	0.0	0.0	0.0	0.0	0.0	0.0
19.653	0.0	0.0	0.0	0.0	0.0	0.0	0.0	0.0	0.0	0.0	0.0	0.0	0.0	0.0	0.0	0.0
19.689	0.0	0.0	0.0	0.0	0.0	0.0	0.0	0.0	0.0	0.0	0.0	0.0	0.0	0.0	0.0	0.0
19.716	0.0	0.0	0.0	0.0	0.0	0.0	0.0	1.0	0.0	0.0	0.0	0.0	0.0	0.0	0.0	0.0
19.746	0.0	0.0	0.0	0.0	0.0	0.0	0.0	0.0	0.0	0.0	0.0	0.0	0.0	0.0	0.0	0.0
19.773	0.0	0.0	0.0	0.0	0.0	0.0	0.0	1.0	1.0	0.0	0.0	0.0	0.0	0.0	0.0	0.0
19.803	0.0	0.0	0.0	0.0	0.0	0.0	0.0	3.0	3.0	1.0	0.0	0.0	0.0	0.0	0.0	0.0
19.832	0.0	0.0	0.0	0.0	0.0	0.0	2.0	4.0	5.0	4.0	0.0	0.0	0.0	0.0	1.0	0.0
19.862	0.0	0.0	0.0	0.0	0.0	0.0	2.0	6.0	7.0	7.0	0.0	6.0	7.0	2.0	8.0	4.0
19.894	0.0	0.0	0.0	0.0	0.0	0.0	3.0	6.0	8.0	8.0	2.0	8.0	8.0	3.0	10.0	5.0
19.922	0.0	0.0	0.0	0.0	0.0	0.0	4.0	7.0	10.0	11.0	2.0	10.0	12.0	5.0	12.0	7.0
19.954	0.0	0.0	0.0	0.0	0.0	0.0	4.0	8.0	11.0	12.0	3.0	11.0	13.0	5.0	13.0	8.0
19.984	0.0	0.0	0.0	0.0	0.0	1.0	5.0	10.0	13.0	13.0	2.0	11.0	13.0	5.0	13.0	8.0
20.011	0.0	0.0	0.0	0.0	0.0	1.0	5.0	11.0	14.0	14.0	1.0	11.0	14.0	4.0	13.0	8.0
20.041	0.0	0.0	0.0	0.0	0.0	1.0	6.0	11.0	15.0	15.0	1.0	11.0	14.0	4.0	13.0	8.0
20.071	0.0	0.0	0.0	0.0	0.0	2.0	7.0	13.0	15.0	16.0	1.0	11.0	15.0	4.0	12.0	8.0
20.101	0.0	0.0	0.0	0.0	0.0	2.0	7.0	13.0	15.0	16.0	1.0	12.0	15.0	4.0	12.0	8.0
20.131	0.0	0.0	0.0	0.0	0.0	2.0	7.0	13.0	16.0	17.0	1.0	12.0	15.0	4.0	12.0	8.0
20.162	0.0	0.0	0.0	0.0	0.0	2.0	7.0	13.0	16.0	17.0	1.0	12.0	15.0	3.0	12.0	7.0
20.192	0.0	0.0	0.0	0.0	0.0	2.0	7.0	14.0	16.0	17.0	1.0	11.0	14.0	2.0	10.0	6.0
20.22	0.0	0.0	0.0	0.0	0.0	2.0	7.0	14.0	16.0	17.0	1.0	10.0	13.0	2.0	9.0	5.0
20.25	0.0	0.0	0.0	0.0	0.0	1.0	7.0	14.0	15.0	16.0	1.0	8.0	11.0	1.0	8.0	4.0
20.281	0.0	0.0	0.0	0.0	0.0	2.0	7.0	15.0	15.0	15.0	1.0	7.0	10.0	0.0	6.0	3.0
20.311	0.0	0.0	0.0	0.0	0.0	2.0	7.0	15.0	15.0	15.0	0.0	6.0	8.0	0.0	4.0	1.0
20.341	0.0	0.0	0.0	0.0	0.0	3.0	8.0	16.0	14.0	14.0	0.0	6.0	8.0	0.0	4.0	1.0
20.372	0.0	1.0	0.0	0.0	0.0	7.0	11.0	17.0	14.0	12.0	0.0	2.0	4.0	0.0	1.0	0.0
20.405	0.0	2.0	0.0	0.0	0.0	10.0	13.0	18.0	15.0	11.0	0.0	1.0	3.0	0.0	0.0	0.0
20.431	0.0	4.0	0.0	0.0	0.0	14.0	16.0	20.0	16.0	9.0	0.0	0.0	1.0	0.0	0.0	0.0
20.459	0.0	6.0	2.0	0.0	0.0	18.0	20.0	22.0	15.0	6.0	0.0	0.0	0.0	0.0	0.0	0.0
20.489	0.0	8.0	2.0	0.0	0.0	21.0	21.0	22.0	15.0	4.0	0.0	0.0	0.0	0.0	0.0	0.0
20.521	0.0	9.0	3.0	0.0	0.0	23.0	20.0	22.0	14.0	1.0	0.0	0.0	0.0	0.0	0.0	0.0
20.55	0.0	11.0	3.0	0.0	0.0	23.0	16.0	18.0	11.0	0.0	0.0	0.0	0.0	0.0	0.0	0.0
20.584	0.0	10.0	2.0	0.0	0.0	21.0	12.0	14.0	9.0	0.0	0.0	0.0	0.0	0.0	0.0	0.0
20.61	0.0	11.0	2.0	0.0	0.0	19.0	9.0	10.0	7.0	0.0	0.0	0.0	0.0	0.0	0.0	0.0
20.639	0.0	9.0	0.0	0.0	0.0	11.0	3.0	3.0	4.0	0.0	0.0	0.0	0.0	0.0	0.0	0.0
20.67	0.0	3.0	0.0	0.0	0.0	4.0	0.0	0.0	1.0	0.0	0.0	0.0	0.0	0.0	0.0	0.0
20.7	0.0	0.0	0.0	0.0	0.0	0.0	0.0	0.0	0.0	0.0	0.0	0.0	0.0	0.0	0.0	0.0
20.728	0.0	0.0	0.0	0.0	0.0	0.0	0.0	0.0	0.0	0.0	0.0	0.0	0.0	0.0	0.0	0.0
20.762	0.0	0.0	0.0	0.0	0.0	0.0	0.0	0.0	0.0	0.0	0.0	0.0	0.0	0.0	0.0	0.0
20.792	0.0	0.0	0.0	0.0	0.0	0.0	0.0	0.0	0.0	0.0	0.0	0.0	0.0	0.0	0.0	0.0
20.82	0.0	0.0	0.0	0.0	0.0	0.0	0.0	0.0	0.0	0.0	0.0	0.0	0.0	0.0	0.0	0.0
20.848	0.0	0.0	0.0	0.0	0.0	0.0	0.0	0.0	0.0	0.0	0.0	0.0	0.0	0.0	0.0	0.0
20.878	0.0	0.0	0.0	0.0	0.0	0.0	0.0	0.0	0.0	0.0	0.0	0.0	0.0	0.0	0.0	0.0
20.917	0.0	0.0	0.0	0.0	0.0	0.0	0.0	0.0	0.0	0.0	0.0	0.0	0.0	0.0	0.0	0.0
20.94	0.0	0.0	0.0	0.0	0.0	0.0	0.0	0.0	0.0	0.0	0.0	0.0	0.0	0.0	0.0	0.0
20.973	0.0	0.0	0.0	0.0	0.0	0.0	0.0	0.0	0.0	0.0	0.0	0.0	0.0	0.0	0.0	0.0
21.0	0.0	0.0	0.0	0.0	0.0	0.0	0.0	0.0	0.0	0.0	0.0	0.0	0.0	0.0	0.0	0.0
21.028	0.0	0.0	0.0	0.0	0.0	0.0	0.0	0.0	0.0	0.0	0.0	0.0	0.0	0.0	0.0	0.0
21.057	0.0	0.0	0.0	0.0	0.0	0.0	0.0	0.0	0.0	0.0	0.0	0.0	0.0	0.0	0.0	0.0
21.087	0.0	0.0	0.0	0.0	0.0	0.0	0.0	0.0	0.0	0.0	0.0	0.0	0.0	0.0	0.0	0.0
21.122	0.0	0.0	0.0	0.0	0.0	0.0	0.0	0.0	0.0	0.0	0.0	0.0	0.0	0.0	0.0	0.0
21.148	0.0	0.0	0.0	0.0	0.0	0.0	0.0	0.0	0.0	0.0	0.0	0.0	0.0	0.0	0.0	0.0
21.178	0.0	0.0	0.0	0.0	0.0	0.0	0.0	0.0	0.0	0.0	0.0	0.0	0.0	0.0	0.0	0.0
21.211	0.0	0.0	0.0	0.0	0.0	0.0	0.0	0.0	0.0	0.0	0.0	0.0	0.0	0.0	0.0	0.0
21.239	0.0	0.0	0.0	0.0	0.0	0.0	0.0	0.0	0.0	0.0	0.0	0.0	0.0	0.0	0.0	0.0
21.269	0.0	0.0	0.0	0.0	0.0	0.0	0.0	0.0	0.0	0.0	0.0	0.0	0.0	0.0	0.0	0.0
21.301	0.0	0.0	0.0	0.0	0.0	0.0	0.0	0.0	0.0	0.0	0.0	0.0	0.0	0.0	0.0	0.0
21.326	0.0	0.0	0.0	0.0	0.0	0.0	0.0	0.0	0.0	0.0	0.0	0.0	0.0	0.0	0.0	0.0
21.357	0.0	0.0	0.0	0.0	0.0	0.0	0.0	0.0	0.0	0.0	0.0	0.0	0.0	0.0	0.0	0.0
21.386	0.0	0.0	0.0	0.0	0.0	0.0	0.0	0.0	0.0	0.0	0.0	0.0	0.0	0.0	0.0	0.0
21.417	0.0	0.0	0.0	0.0	0.0	0.0	0.0	0.0	0.0	0.0	0.0	0.0	0.0	0.0	0.0	0.0
21.447	0.0	0.0	0.0	0.0	0.0	0.0	0.0	0.0	0.0	0.0	0.0	0.0	0.0	0.0	0.0	0.0
21.477	0.0	0.0	0.0	0.0	0.0	0.0	0.0	0.0	0.0	0.0	0.0	0.0	0.0	0.0	0.0	0.0
21.506	0.0	0.0	0.0	0.0	0.0	0.0	1.0	1.0	0.0	0.0	0.0	0.0	0.0	0.0	0.0	0.0
21.537	0.0	0.0	0.0	0.0	0.0	0.0	3.0	6.0	3.0	0.0	0.0	0.0	0.0	0.0	0.0	0.0
21.566	0.0	0.0	0.0	0.0	0.0	0.0	3.0	8.0	5.0	0.0	0.0	0.0	0.0	0.0	0.0	0.0
21.595	0.0	0.0	0.0	0.0	0.0	0.0	3.0	8.0	7.0	2.0	0.0	0.0	0.0	0.0	0.0	0.0
21.625	0.0	0.0	0.0	0.0	0.0	0.0	3.0	8.0	7.0	4.0	0.0	0.0	0.0	0.0	0.0	0.0
21.655	0.0	0.0	0.0	0.0	0.0	0.0	2.0	8.0	7.0	6.0	0.0	0.0	2.0	0.0	2.0	1.0
