# Supplementary material for: Level-Ground and Stair Adaptation for Hip Exoskeletons Based on Continuous Locomotion Mode Perception
Source: Cyborg Bionic Syst. 2025 Apr 22;6:0248. doi: 10.34133/cbsystems.0248 (PMC12012296; doi:10.34133/cbsystems.0248)
Supplement: Supplementary 1 — Data files S1 to S61 [file cbsystems.0248.f1.zip › 18_HipAngle.csv]

time	angle
7.041	62.63999938964844
7.055	59.380001068115234
7.072	56.349998474121094
7.078	53.90999984741211
7.105	50.470001220703125
7.113	48.0099983215332
7.116	46.869998931884766
7.13	45.59000015258789
7.164	44.13999938964844
7.181	40.880001068115234
7.2	37.209999084472656
7.208	35.41999816894531
7.218	32.27000045776367
7.22	30.979999542236328
7.222	30.049999237060547
7.229	29.34000015258789
7.239	28.760000228881836
7.261	28.229999542236328
7.287	26.989999771118164
7.303	25.690000534057617
7.329	24.389999389648438
7.33	23.739999771118164
7.334	23.079999923706055
7.339	22.43000030517578
7.364	21.809999465942383
7.384	20.700000762939453
7.402	19.790000915527344
7.42	18.969999313354492
7.437	18.100000381469727
7.444	17.639999389648438
7.448	17.209999084472656
7.468	16.790000915527344
7.469	16.389999389648438
7.485	16.020000457763672
7.504	15.699999809265137
7.53	15.420000076293945
7.566	14.989999771118164
7.567	14.829999923706055
7.574	14.640000343322754
7.582	13.90999984741211
7.585	12.920000076293945
7.589	12.420000076293945
7.604	11.9399995803833
7.609	11.479999542236328
7.619	11.020000457763672
7.629	10.5600004196167
7.64	10.079999923706055
7.648	9.59000015258789
7.658	9.069999694824219
7.669	8.529999732971191
7.68	7.980000019073486
7.688	7.429999828338623
7.699	6.880000114440918
7.709	6.360000133514404
7.718	5.880000114440918
7.729	5.429999828338623
7.738	5.050000190734863
7.748	4.730000019073486
7.759	4.409999847412109
7.768	4.119999885559082
7.779	3.880000114440918
7.789	3.690000057220459
7.799	3.569999933242798
7.813	3.509999990463257
7.819	3.4200000762939453
7.829	3.3499999046325684
7.838	3.240000009536743
7.849	2.9200000762939453
7.858	2.309999942779541
7.868	1.5099999904632568
7.879	0.7300000190734863
7.888	0.1899999976158142
7.899	0.14000000059604645
7.913	0.17000000178813934
7.918	0.12999999523162842
7.929	0.1599999964237213
7.939	0.14000000059604645
7.949	0.15000000596046448
7.959	0.15000000596046448
7.971	0.15000000596046448
7.979	0.1599999964237213
7.989	0.17000000178813934
7.999	0.1899999976158142
8.014	0.27000001072883606
8.019	0.550000011920929
8.029	1.0700000524520874
8.038	1.7999999523162842
8.048	2.75
8.059	3.9000000953674316
8.068	5.269999980926514
8.078	6.920000076293945
8.09	8.819999694824219
8.098	10.819999694824219
8.117	12.75
8.12	14.859999656677246
8.128	17.190000534057617
8.138	19.719999313354492
8.149	22.09000015258789
8.158	24.139999389648438
8.169	25.969999313354492
8.179	27.6299991607666
8.188	29.18000030517578
8.198	30.68000030517578
8.209	32.15999984741211
8.22	33.630001068115234
8.228	35.15999984741211
8.239	36.779998779296875
8.248	38.5
8.258	40.279998779296875
8.272	42.040000915527344
8.278	43.7400016784668
8.289	45.439998626708984
8.298	47.150001525878906
8.309	48.869998931884766
9.129	50.59000015258789
9.152	53.81999969482422
9.161	56.93000030517578
9.172	58.47999954223633
9.189	59.9900016784668
9.22	62.75
9.229	11.90999984741211
9.244	11.529999732971191
9.25	10.829999923706055
9.255	10.149999618530273
9.261	9.760000228881836
9.272	9.34000015258789
9.275	8.510000228881836
9.288	8.119999885559082
9.291	7.360000133514404
9.299	6.570000171661377
9.312	6.150000095367432
9.314	5.349999904632568
9.323	4.980000019073486
9.331	4.639999866485596
9.347	4.309999942779541
9.35	4.03000020980835
9.377	3.7699999809265137
9.389	3.5199999809265137
9.391	3.140000104904175
9.407	3.0399999618530273
9.421	2.9600000381469727
9.43	2.930000066757202
9.45	2.9100000858306885
9.47	2.5999999046325684
9.476	2.390000104904175
9.481	2.180000066757202
9.748	1.8799999952316284
11.077	1.3700000047683716
11.087	0.10000000149011612
11.092	-0.10999999940395355
11.107	-0.14000000059604645
11.116	-0.14000000059604645
11.122	6.460000038146973
11.129	5.880000114440918
11.139	5.400000095367432
11.15	5.199999809265137
11.152	5.03000020980835
11.166	4.869999885559082
11.169	4.730000019073486
11.191	4.619999885559082
11.196	4.539999961853027
11.199	4.489999771118164
11.208	4.489999771118164
11.237	4.480000019073486
11.25	4.46999979019165
11.262	4.429999828338623
11.275	4.269999980926514
11.292	4.03000020980835
11.292	3.690000057220459
11.295	3.0999999046325684
11.313	2.319999933242798
11.322	0.7699999809265137
11.331	0.3100000023841858
11.346	0.23999999463558197
11.349	0.27000001072883606
11.365	0.2800000011920929
11.375	0.2800000011920929
11.386	0.2800000011920929
11.397	0.2800000011920929
11.406	0.2800000011920929
11.419	0.2800000011920929
11.431	0.2800000011920929
11.441	0.2800000011920929
11.449	0.2800000011920929
11.499	0.28999999165534973
11.512	0.7200000286102295
11.526	2.299999952316284
11.527	3.5899999141693115
11.54	5.179999828338623
11.555	7.059999942779541
11.557	9.199999809265137
11.564	11.399999618530273
11.566	13.40999984741211
11.568	15.449999809265137
11.609	17.670000076293945
11.615	22.09000015258789
11.619	25.709999084472656
11.64	27.399999618530273
11.646	29.100000381469727
11.649	30.790000915527344
11.663	32.439998626708984
11.67	34.04999923706055
11.681	35.63999938964844
11.689	37.209999084472656
11.7	38.77000045776367
11.713	40.380001068115234
11.721	42.0099983215332
11.729	43.689998626708984
11.742	45.470001220703125
11.749	47.38999938964844
11.759	49.400001525878906
11.77	51.369998931884766
11.779	53.15999984741211
11.793	54.84000015258789
11.813	56.4900016784668
11.819	59.83000183105469
11.832	61.47999954223633
11.843	63.06999969482422
11.85	64.62000274658203
11.86	66.16000366210938
11.869	67.66000366210938
11.879	69.18000030517578
11.891	70.66000366210938
11.915	72.0999984741211
11.925	74.69999694824219
11.929	75.91000366210938
11.938	77.02999877929688
11.948	78.08999633789062
11.959	79.0999984741211
11.969	80.08000183105469
11.978	81.0
11.991	81.81999969482422
11.999	82.5
12.013	83.13999938964844
12.019	83.56999969482422
12.029	83.83000183105469
12.039	84.02999877929688
12.048	84.12000274658203
12.059	84.0999984741211
12.068	84.08999633789062
12.078	84.05000305175781
12.091	83.97000122070312
12.099	83.76000213623047
12.116	83.38999938964844
12.136	82.79000091552734
12.152	81.44999694824219
12.169	79.81999969482422
12.181	78.05000305175781
12.189	77.1500015258789
12.217	76.20999908447266
12.224	74.0
12.229	71.47000122070312
12.239	68.25
12.249	65.19000244140625
12.259	62.61000061035156
12.269	60.5099983215332
12.284	58.93000030517578
12.289	57.75
12.299	56.88999938964844
12.314	56.060001373291016
12.319	55.15999984741211
12.329	54.18000030517578
12.339	53.13999938964844
12.349	52.060001373291016
12.359	51.040000915527344
12.368	50.25
12.379	49.90999984741211
12.391	49.7599983215332
12.399	49.599998474121094
12.408	49.2599983215332
12.422	48.470001220703125
12.428	47.38999938964844
12.439	46.06999969482422
12.448	44.61000061035156
12.465	43.2599983215332
12.468	42.119998931884766
12.479	41.220001220703125
12.488	40.52000045776367
12.499	39.959999084472656
12.509	39.279998779296875
12.52	38.59000015258789
12.529	38.040000915527344
12.538	37.45000076293945
12.548	36.79999923706055
12.559	36.209999084472656
12.57	35.4900016784668
12.579	34.65999984741211
12.588	33.849998474121094
12.598	32.95000076293945
12.609	32.099998474121094
12.624	31.190000534057617
12.629	30.329999923706055
12.639	29.399999618530273
12.649	28.5
12.659	27.549999237060547
12.668	26.6299991607666
12.679	25.729999542236328
12.689	24.899999618530273
12.699	24.110000610351562
12.708	23.3799991607666
12.725	22.790000915527344
12.729	22.149999618530273
12.738	21.43000030517578
12.749	20.639999389648438
12.758	19.68000030517578
12.77	18.690000534057617
12.799	17.670000076293945
12.801	16.790000915527344
12.805	15.970000267028809
12.809	15.350000381469727
12.819	14.770000457763672
12.828	14.15999984741211
12.839	13.640000343322754
12.853	13.140000343322754
12.858	12.569999694824219
12.869	12.039999961853027
12.879	11.680000305175781
12.888	11.329999923706055
12.899	10.850000381469727
12.934	10.329999923706055
12.961	9.880000114440918
12.968	8.84000015258789
12.976	7.960000038146973
12.979	7.739999771118164
12.99	7.639999866485596
12.999	7.480000019073486
13.01	7.25
13.022	6.980000019073486
13.037	6.710000038146973
13.042	6.460000038146973
13.048	6.309999942779541
13.058	6.239999771118164
13.068	6.099999904632568
13.084	5.610000133514404
13.093	4.650000095367432
13.104	3.549999952316284
13.11	2.4600000381469727
13.119	1.5700000524520874
13.135	0.8100000023841858
13.146	0.3799999952316284
13.149	0.3100000023841858
13.161	0.30000001192092896
13.169	0.28999999165534973
13.178	0.27000001072883606
13.188	0.23999999463558197
13.199	0.14000000059604645
13.213	0.07000000029802322
13.218	0.05000000074505806
13.244	0.019999999552965164
13.25	0.0
13.26	0.009999999776482582
13.282	0.009999999776482582
13.285	0.029999999329447746
13.288	0.05000000074505806
13.299	0.20999999344348907
13.308	0.5699999928474426
13.324	1.2300000190734863
13.328	1.9800000190734863
13.345	2.819999933242798
13.349	3.8299999237060547
13.361	5.019999980926514
13.368	7.03000020980835
13.379	9.600000381469727
13.389	12.279999732971191
13.398	14.710000038146973
13.408	16.8700008392334
13.418	19.020000457763672
13.429	21.1200008392334
13.441	23.06999969482422
13.453	24.979999542236328
13.459	26.969999313354492
13.468	29.030000686645508
13.478	31.100000381469727
13.489	33.060001373291016
13.5	34.959999084472656
13.51	36.880001068115234
13.519	38.81999969482422
13.53	40.72999954223633
13.549	42.59000015258789
13.553	44.380001068115234
13.565	46.18000030517578
13.569	48.0
13.579	49.83000183105469
13.59	51.61000061035156
13.599	53.29999923706055
13.609	54.970001220703125
13.631	56.650001525878906
13.654	59.97999954223633
13.659	63.04999923706055
13.672	64.45999908447266
13.682	65.83999633789062
13.689	67.1500015258789
13.7	68.47000122070312
13.71	69.76000213623047
13.726	70.97000122070312
13.73	72.11000061035156
13.739	73.1500015258789
13.749	74.12000274658203
13.777	74.97000122070312
13.781	75.83000183105469
13.785	76.54000091552734
13.789	77.22000122070312
13.798	77.7699966430664
13.809	78.16999816894531
13.82	78.58000183105469
13.829	78.95999908447266
13.838	79.31999969482422
13.851	79.45999908447266
13.859	79.45999908447266
13.869	79.43000030517578
13.878	79.3499984741211
13.889	79.30999755859375
13.899	79.27999877929688
13.909	79.1500015258789
13.919	78.97000122070312
13.929	78.75
13.938	78.37999725341797
13.954	77.9000015258789
13.958	77.33000183105469
13.969	76.7300033569336
13.978	76.12999725341797
13.989	75.41999816894531
13.998	74.68000030517578
14.009	74.0
14.018	73.30999755859375
14.03	72.6500015258789
14.039	71.93000030517578
14.055	71.11000061035156
14.059	70.37999725341797
14.068	69.63999938964844
14.078	68.93000030517578
14.088	68.18000030517578
14.098	67.25
14.109	66.29000091552734
14.118	65.22000122070312
14.128	63.959999084472656
14.139	61.290000915527344
14.149	57.91999816894531
14.158	54.779998779296875
14.168	52.20000076293945
14.178	50.15999984741211
14.191	48.72999954223633
14.199	47.93000030517578
14.209	47.810001373291016
14.219	48.16999816894531
14.23	48.650001525878906
14.239	48.86000061035156
14.248	48.52000045776367
14.263	47.7400016784668
14.269	46.619998931884766
14.279	45.310001373291016
14.289	43.9900016784668
14.298	42.779998779296875
14.308	41.68000030517578
14.318	40.75
14.328	40.060001373291016
14.338	39.310001373291016
14.348	38.43000030517578
14.374	37.619998931884766
14.377	36.72999954223633
14.381	35.88999938964844
14.388	35.04999923706055
14.398	34.34000015258789
14.409	33.68000030517578
14.418	33.040000915527344
14.431	32.5
14.438	31.969999313354492
14.452	31.520000457763672
14.47	31.260000228881836
14.479	30.93000030517578
14.489	30.479999542236328
14.498	29.559999465942383
14.509	28.239999771118164
14.518	26.799999237060547
14.529	25.5
14.542	24.450000762939453
14.549	23.6200008392334
14.558	23.049999237060547
14.569	22.600000381469727
14.58	22.059999465942383
14.589	21.520000457763672
14.599	21.020000457763672
14.608	20.389999389648438
14.618	19.709999084472656
14.628	19.149999618530273
14.638	18.530000686645508
14.649	17.850000381469727
14.658	17.209999084472656
14.669	16.520000457763672
14.681	15.770000457763672
14.689	15.09000015258789
14.698	14.359999656677246
14.709	13.6899995803833
14.72	13.100000381469727
14.728	12.460000038146973
14.738	11.890000343322754
14.748	11.369999885559082
14.758	10.6899995803833
14.773	10.010000228881836
14.779	9.420000076293945
14.788	8.770000457763672
14.799	8.210000038146973
14.808	7.809999942779541
14.818	7.429999828338623
14.828	6.960000038146973
14.838	6.510000228881836
14.849	6.21999979019165
14.858	6.119999885559082
14.872	6.039999961853027
14.879	5.940000057220459
14.897	5.75
14.901	5.429999828338623
14.908	5.039999961853027
14.918	4.730000019073486
14.928	4.579999923706055
14.938	4.5
14.95	4.489999771118164
14.958	4.429999828338623
14.971	4.21999979019165
14.979	3.819999933242798
14.989	3.180000066757202
14.998	2.4600000381469727
15.008	1.909999966621399
15.018	1.4199999570846558
15.028	0.9800000190734863
15.038	0.6899999976158142
15.049	0.6100000143051147
15.058	0.6100000143051147
15.068	0.6000000238418579
15.08	0.6000000238418579
15.088	0.5899999737739563
15.098	0.5600000023841858
15.11	0.4699999988079071
15.119	0.38999998569488525
15.129	0.4000000059604645
15.165	0.4099999964237213
15.172	0.4300000071525574
15.185	0.46000000834465027
15.189	0.5099999904632568
15.189	0.5799999833106995
15.198	0.7900000214576721
15.208	1.0399999618530273
15.218	1.309999942779541
15.23	1.649999976158142
15.238	2.130000114440918
15.248	2.9200000762939453
15.259	3.950000047683716
15.268	5.230000019073486
15.285	7.289999961853027
15.289	9.680000305175781
15.298	12.369999885559082
15.309	15.300000190734863
15.319	18.559999465942383
15.328	21.90999984741211
15.338	24.90999984741211
15.349	27.6299991607666
15.358	30.040000915527344
15.368	32.220001220703125
15.38	34.27000045776367
15.388	36.290000915527344
15.401	38.31999969482422
15.409	40.34000015258789
15.418	42.27000045776367
15.428	44.150001525878906
15.439	46.040000915527344
15.448	48.02000045776367
15.458	50.11000061035156
15.469	52.22999954223633
15.478	54.310001373291016
15.491	56.349998474121094
15.499	58.380001068115234
15.508	60.31999969482422
15.518	62.09000015258789
15.529	63.63999938964844
15.538	65.0999984741211
15.549	66.44999694824219
15.559	67.72000122070312
15.569	69.0
15.578	70.2300033569336
15.608	71.33999633789062
15.626	72.36000061035156
15.63	73.95999908447266
15.638	74.86000061035156
15.648	75.19999694824219
15.658	75.36000061035156
15.668	75.2699966430664
15.683	75.20999908447266
15.698	75.19000244140625
15.7	75.19000244140625
15.708	75.19000244140625
15.718	75.19000244140625
15.728	75.18000030517578
15.738	75.1500015258789
15.75	75.12999725341797
15.759	75.06999969482422
15.771	74.8499984741211
15.778	74.43000030517578
15.799	73.81999969482422
15.802	73.08000183105469
15.811	72.22000122070312
15.818	71.2699966430664
15.83	70.20999908447266
15.838	69.08000183105469
15.851	67.91999816894531
15.86	66.76000213623047
15.868	65.66999816894531
15.878	64.5199966430664
15.889	63.25
15.899	61.849998474121094
15.909	60.290000915527344
15.919	58.56999969482422
15.928	56.779998779296875
15.938	55.060001373291016
15.948	53.400001525878906
15.958	51.83000183105469
15.969	50.40999984741211
15.981	49.279998779296875
15.988	48.4900016784668
16.002	48.08000183105469
16.01	47.97999954223633
16.018	48.02000045776367
16.029	48.02000045776367
16.039	48.0099983215332
16.048	47.970001220703125
16.058	47.72999954223633
16.07	47.06999969482422
16.078	46.029998779296875
16.088	44.86000061035156
16.104	43.650001525878906
16.108	42.459999084472656
16.119	41.400001525878906
16.129	40.470001220703125
16.138	39.68000030517578
16.148	38.84000015258789
16.158	38.0099983215332
16.168	37.04999923706055
16.179	36.060001373291016
16.19	35.0
16.207	33.97999954223633
16.209	32.959999084472656
16.221	32.060001373291016
16.229	31.190000534057617
16.239	30.510000228881836
16.249	29.850000381469727
16.261	29.219999313354492
16.268	28.700000762939453
16.279	28.139999389648438
16.288	27.520000457763672
16.299	27.030000686645508
16.309	26.600000381469727
16.319	26.059999465942383
16.328	25.59000015258789
16.338	25.3700008392334
16.348	25.350000381469727
16.359	25.290000915527344
16.369	25.049999237060547
16.378	24.520000457763672
16.388	23.6200008392334
16.399	22.56999969482422
16.41	21.510000228881836
16.419	20.670000076293945
16.428	20.010000228881836
16.438	19.639999389648438
16.448	19.5
16.458	19.469999313354492
16.469	19.469999313354492
16.478	19.440000534057617
16.489	19.350000381469727
16.498	19.149999618530273
16.515	18.770000457763672
16.52	18.149999618530273
16.528	17.5
16.539	16.989999771118164
16.549	16.469999313354492
16.558	15.960000038146973
16.568	15.640000343322754
16.578	15.470000267028809
16.591	15.279999732971191
16.598	15.020000457763672
16.612	14.6899995803833
16.618	14.329999923706055
16.63	13.989999771118164
16.638	13.720000267028809
16.648	13.489999771118164
16.658	13.260000228881836
16.668	13.010000228881836
16.678	12.680000305175781
16.688	12.15999984741211
16.698	11.420000076293945
16.708	10.65999984741211
16.719	9.989999771118164
16.728	9.470000267028809
16.739	9.100000381469727
16.748	8.850000381469727
16.759	8.729999542236328
16.768	8.609999656677246
16.778	8.430000305175781
16.789	8.119999885559082
16.799	7.710000038146973
16.808	7.260000228881836
16.821	6.849999904632568
16.829	6.519999980926514
16.852	6.289999961853027
16.87	6.0
16.885	5.71999979019165
16.888	5.599999904632568
16.908	5.579999923706055
16.909	5.619999885559082
16.92	5.619999885559082
16.929	5.71999979019165
16.939	6.0
16.949	6.590000152587891
16.958	7.46999979019165
16.968	8.579999923706055
16.979	9.789999961853027
16.988	10.930000305175781
16.999	11.979999542236328
17.01	13.119999885559082
17.027	14.329999923706055
17.03	15.770000457763672
17.039	17.489999771118164
17.049	19.399999618530273
17.058	21.34000015258789
17.069	23.15999984741211
17.087	24.940000534057617
17.089	26.719999313354492
17.104	28.56999969482422
17.109	30.459999084472656
17.118	32.349998474121094
17.128	34.27000045776367
17.138	36.22999954223633
17.148	38.27000045776367
17.158	40.279998779296875
17.168	42.189998626708984
17.178	43.970001220703125
17.188	45.720001220703125
17.198	47.529998779296875
17.208	49.400001525878906
17.218	51.33000183105469
17.23	53.20000076293945
17.238	55.060001373291016
17.248	56.880001068115234
17.258	58.720001220703125
17.268	60.52000045776367
17.279	62.25
17.288	63.90999984741211
17.298	65.55999755859375
17.308	67.19999694824219
17.318	68.86000061035156
17.329	70.5
17.338	72.05999755859375
17.349	73.52999877929688
17.359	74.9000015258789
17.369	76.22000122070312
17.379	77.45999908447266
17.389	78.58000183105469
17.399	79.66000366210938
17.409	80.58999633789062
17.42	81.41000366210938
17.438	81.9800033569336
17.444	82.44999694824219
17.448	82.86000061035156
17.459	83.19000244140625
17.471	83.20999908447266
17.48	83.16000366210938
17.49	83.13999938964844
17.498	83.06999969482422
17.51	82.93000030517578
17.519	82.77999877929688
17.531	82.58000183105469
17.54	82.19999694824219
17.548	81.61000061035156
17.559	80.87999725341797
17.568	80.18000030517578
17.579	79.38999938964844
17.59	78.52999877929688
17.598	77.69999694824219
17.608	76.81999969482422
17.618	75.94000244140625
17.628	74.9800033569336
17.642	74.05999755859375
17.648	73.16000366210938
17.658	72.31999969482422
17.668	71.4000015258789
17.678	70.5
17.688	69.55999755859375
17.698	68.62000274658203
17.708	67.56999969482422
17.718	66.3499984741211
17.728	63.95000076293945
17.743	61.09000015258789
17.748	58.2599983215332
17.758	55.939998626708984
17.768	54.5099983215332
17.778	53.93000030517578
17.788	54.0
17.798	54.38999938964844
17.808	54.779998779296875
17.818	55.029998779296875
17.828	54.95000076293945
17.845	54.56999969482422
17.848	53.84000015258789
17.859	52.79999923706055
17.869	51.5
17.879	50.02000045776367
17.891	48.529998779296875
17.902	47.189998626708984
17.91	46.150001525878906
17.922	45.5
17.929	45.09000015258789
17.947	44.79999923706055
17.951	44.38999938964844
17.959	43.75
17.969	42.95000076293945
17.98	42.099998474121094
17.989	41.27000045776367
17.999	40.4900016784668
18.009	39.790000915527344
18.019	39.22999954223633
18.029	38.810001373291016
18.049	38.56999969482422
18.052	38.4900016784668
18.626	38.470001220703125
18.63	37.290000915527344
18.633	34.939998626708984
18.636	33.83000183105469
18.638	32.86000061035156
18.64	32.02000045776367
18.643	4.980000019073486
18.648	4.199999809265137
18.667	3.8299999237060547
18.669	3.5
18.678	3.240000009536743
18.688	3.0399999618530273
18.699	2.859999895095825
18.708	2.700000047683716
18.718	2.559999942779541
18.746	2.4600000381469727
18.756	2.4200000762939453
18.774	2.4000000953674316
18.779	2.4000000953674316
18.782	2.509999990463257
18.801	2.7699999809265137
18.817	3.799999952316284
18.825	4.590000152587891
18.89	5.559999942779541
18.898	6.670000076293945
18.901	7.880000114440918
18.924	9.130000114440918
18.926	10.390000343322754
18.927	12.010000228881836
18.932	13.989999771118164
18.944	18.8799991607666
18.948	23.719999313354492
18.955	27.639999389648438
18.966	29.3799991607666
18.976	31.020000457763672
18.98	32.619998931884766
18.988	34.18000030517578
18.999	35.779998779296875
19.008	37.41999816894531
19.018	39.130001068115234
19.029	40.869998931884766
19.039	42.560001373291016
19.048	44.189998626708984
19.058	45.779998779296875
19.07	47.33000183105469
19.079	48.880001068115234
19.091	50.43000030517578
19.098	51.900001525878906
19.108	53.27000045776367
19.119	54.599998474121094
19.129	55.86000061035156
19.139	57.119998931884766
19.149	58.36000061035156
19.159	59.5099983215332
19.169	60.61000061035156
19.179	61.560001373291016
19.189	62.40999984741211
19.199	63.06999969482422
19.209	63.66999816894531
19.219	64.23999786376953
19.229	64.61000061035156
19.238	64.80000305175781
19.251	64.87000274658203
19.258	64.83999633789062
19.269	64.9000015258789
19.279	65.02999877929688
19.289	65.2300033569336
19.299	65.5
19.309	65.77999877929688
19.319	65.9800033569336
19.329	66.0999984741211
19.338	66.0999984741211
19.348	66.06999969482422
19.358	66.06999969482422
19.368	65.95999908447266
19.381	65.62999725341797
19.388	65.04000091552734
19.398	64.23999786376953
19.408	63.290000915527344
19.418	62.209999084472656
19.429	60.97999954223633
19.438	59.630001068115234
19.451	58.16999816894531
19.458	56.63999938964844
19.469	55.099998474121094
19.5	53.540000915527344
19.509	50.2400016784668
19.509	48.470001220703125
19.518	46.68000030517578
19.528	44.91999816894531
19.538	43.18000030517578
19.549	41.380001068115234
19.56	39.52000045776367
19.568	37.61000061035156
19.586	35.7599983215332
19.59	34.0
19.598	32.25
19.609	30.469999313354492
19.618	28.65999984741211
19.628	27.0
19.639	25.549999237060547
19.649	24.309999465942383
19.661	23.229999542236328
19.669	22.229999542236328
19.712	21.190000534057617
19.718	19.1299991607666
19.722	17.65999984741211
19.729	17.25
19.743	16.969999313354492
19.749	16.799999237060547
19.759	16.530000686645508
19.77	16.100000381469727
19.779	15.520000457763672
19.79	14.880000114440918
19.799	14.260000228881836
19.811	13.699999809265137
19.818	13.210000038146973
19.828	12.8100004196167
19.838	12.470000267028809
19.848	12.140000343322754
19.858	11.859999656677246
19.869	11.609999656677246
19.879	11.369999885559082
19.894	11.140000343322754
19.899	10.930000305175781
19.908	10.729999542236328
19.918	10.489999771118164
19.929	10.220000267028809
19.938	9.9399995803833
19.949	9.670000076293945
19.96	9.449999809265137
19.971	9.289999961853027
19.979	9.1899995803833
19.989	9.020000457763672
20.0	8.75
20.009	8.380000114440918
20.018	7.96999979019165
20.028	7.550000190734863
20.038	7.150000095367432
20.048	6.820000171661377
20.058	6.5
20.072	6.230000019073486
20.078	5.989999771118164
20.088	5.75
20.098	5.480000019073486
20.109	5.210000038146973
20.118	4.949999809265137
20.129	4.690000057220459
20.138	4.420000076293945
20.149	4.179999828338623
20.159	3.9800000190734863
20.169	3.7799999713897705
20.18	3.5799999237060547
20.189	3.369999885559082
20.2	3.200000047683716
20.209	3.0299999713897705
20.22	2.859999895095825
20.228	2.680000066757202
20.238	2.490000009536743
20.248	2.2899999618530273
20.258	2.140000104904175
20.268	2.009999990463257
20.278	1.9299999475479126
20.288	1.8600000143051147
20.303	1.8600000143051147
20.308	1.850000023841858
20.32	1.8300000429153442
20.328	1.7100000381469727
20.338	1.559999942779541
20.349	1.4199999570846558
20.36	1.25
20.368	1.090000033378601
20.378	0.8299999833106995
20.388	0.44999998807907104
20.411	0.05000000074505806
20.419	-0.25999999046325684
20.428	-0.17000000178813934
20.438	-0.1599999964237213
20.449	-0.17000000178813934
20.459	-0.1599999964237213
20.468	-0.17000000178813934
20.48	-0.17000000178813934
20.489	-0.17000000178813934
20.501	-0.17000000178813934
20.511	-0.17000000178813934
20.521	-0.17000000178813934
20.529	-0.17000000178813934
20.538	-0.17000000178813934
20.549	-0.1599999964237213
20.561	-0.10000000149011612
20.568	0.09000000357627869
20.602	0.5099999904632568
20.616	1.1799999475479126
20.62	3.2100000381469727
20.629	5.929999828338623
20.639	7.420000076293945
20.666	8.9399995803833
20.669	10.3100004196167
20.67	11.739999771118164
20.679	13.289999961853027
20.689	14.970000267028809
20.7	16.809999465942383
20.716	18.6200008392334
20.719	20.280000686645508
20.733	21.760000228881836
20.739	23.1200008392334
20.75	24.459999084472656
20.762	25.81999969482422
20.772	27.229999542236328
20.779	28.719999313354492
20.792	30.229999542236328
20.799	31.739999771118164
20.816	33.209999084472656
20.826	34.70000076293945
20.828	36.2400016784668
20.839	37.84000015258789
20.848	39.5099983215332
20.858	41.18000030517578
20.869	42.83000183105469
20.879	44.43000030517578
20.89	46.029998779296875
20.898	47.63999938964844
20.917	49.290000915527344
20.921	50.939998626708984
20.94	52.5099983215332
20.96	54.060001373291016
20.961	55.58000183105469
20.963	57.119998931884766
20.974	58.650001525878906
20.986	60.13999938964844
20.989	61.54999923706055
21.0	62.86000061035156
21.009	64.0999984741211
21.019	65.2699966430664
21.031	66.38999938964844
21.04	67.41000366210938
21.048	68.44999694824219
21.059	69.41999816894531
21.068	70.33000183105469
21.078	71.11000061035156
21.09	71.83999633789062
21.099	72.38999938964844
21.109	72.8499984741211
21.122	73.23999786376953
21.128	73.55999755859375
21.139	73.63999938964844
21.151	73.62000274658203
21.159	73.61000061035156
21.171	73.58000183105469
21.178	73.48999786376953
21.189	73.3499984741211
21.199	73.1500015258789
21.211	72.75
21.218	72.08000183105469
21.229	71.16000366210938
21.238	70.23999786376953
21.249	69.23999786376953
21.261	68.05999755859375
21.268	65.44999694824219
21.279	62.380001068115234
21.288	59.29999923706055
21.3	56.41999816894531
21.31	54.130001068115234
21.335	52.29999923706055
21.338	50.790000915527344
21.342	49.439998626708984
21.35	48.18000030517578
21.361	46.81999969482422
21.368	45.31999969482422
21.381	43.77000045776367
21.389	42.18000030517578
21.399	40.54999923706055
21.408	38.91999816894531
21.419	37.33000183105469
21.431	35.79999923706055
21.438	34.290000915527344
21.449	32.7599983215332
21.459	31.209999084472656
21.469	29.709999084472656
21.481	28.350000381469727
21.488	27.149999618530273
21.499	26.1299991607666
21.511	25.280000686645508
21.519	24.559999465942383
21.531	23.920000076293945
21.539	23.34000015258789
21.55	22.84000015258789
21.559	22.3799991607666
21.57	21.940000534057617
21.58	21.5
21.59	21.040000915527344
21.598	20.520000457763672
21.616	19.969999313354492
21.619	19.389999389648438
21.634	18.829999923706055
21.64	18.31999969482422
21.658	17.8799991607666
21.661	17.530000686645508
21.669	17.299999237060547
21.679	17.110000610351562
