# Supplementary material for: Level-Ground and Stair Adaptation for Hip Exoskeletons Based on Continuous Locomotion Mode Perception
Source: Cyborg Bionic Syst. 2025 Apr 22;6:0248. doi: 10.34133/cbsystems.0248 (PMC12012296; doi:10.34133/cbsystems.0248)
Supplement: Supplementary 1 — Data files S1 to S61 [file cbsystems.0248.f1.zip › 18_LocomotionMode.csv]

time	lm
7.115	0
7.209	0
7.275	0
7.36	0
7.48	0
7.571	0
7.655	0
7.76	0
7.87	0
7.93	0
8.029	0
8.135	0
8.229	0
8.328	0
8.431	0
8.527	0
8.589	0
8.82	0
8.899	0
8.996	0
9.113	0
9.275	0
9.487	0
9.665	0
9.76	0
9.843	0
9.929	0
10.02	0
10.128	0
10.261	0
10.333	0
10.385	0
10.595	0
10.697	0
10.788	0
10.888	0
10.965	0
11.18	0
11.25	0
11.364	0
11.46	0
11.573	1
11.65	1
11.736	1
11.817	1
11.918	1
12.032	1
12.145	1
12.226	1
12.314	1
12.389	1
12.486	1
12.599	1
12.701	1
12.808	1
12.906	1
12.994	1
13.06	1
13.165	1
13.265	1
13.384	1
13.466	1
13.566	1
13.63	1
13.729	1
13.838	1
13.946	1
14.044	1
14.128	1
14.248	1
14.315	1
14.412	1
14.494	1
14.6	1
14.714	1
14.819	1
14.928	1
14.987	1
15.176	1
15.277	1
15.385	1
15.467	1
15.572	1
15.639	1
15.73	1
15.848	1
16.049	1
16.134	1
16.233	1
16.351	1
16.418	1
16.5	1
16.6	1
16.701	1
16.895	1
17.001	1
17.12	1
17.172	1
17.27	1
17.389	1
17.468	1
17.569	1
17.765	1
17.863	0
17.929	0
18.028	0
18.145	0
18.242	0
18.342	0
18.454	0
18.542	0
18.729	0
18.815	0
18.916	0
19.017	0
19.13	0
19.219	0
19.318	0
19.382	0
19.697	0
19.8	0
19.904	0
19.987	0
20.059	0
20.254	0
20.349	0
20.569	0
20.668	0
20.711	0
20.809	0
20.908	0
21.012	0
21.125	0
21.224	0
21.424	0
21.493	0
21.594	0
