# Supplementary material for: Level-Ground and Stair Adaptation for Hip Exoskeletons Based on Continuous Locomotion Mode Perception
Source: Cyborg Bionic Syst. 2025 Apr 22;6:0248. doi: 10.34133/cbsystems.0248 (PMC12012296; doi:10.34133/cbsystems.0248)
Supplement: Supplementary 1 — Data files S1 to S61 [file cbsystems.0248.f1.zip › 19_FootPress.csv]

time	press1	press2	press3	press4	press5	press6	press7	press8	press9	press10	press11	press12	press13	press14	press15	press16
6.993	0.0	0.0	0.0	0.0	0.0	0.0	0.0	0.0	0.0	0.0	0.0	0.0	0.0	0.0	0.0	0.0
7.022	0.0	0.0	0.0	0.0	0.0	0.0	0.0	0.0	0.0	0.0	0.0	0.0	0.0	0.0	0.0	0.0
7.052	0.0	0.0	0.0	0.0	0.0	0.0	0.0	0.0	0.0	0.0	0.0	0.0	0.0	0.0	0.0	0.0
7.082	0.0	0.0	0.0	0.0	0.0	0.0	0.0	0.0	0.0	0.0	0.0	0.0	0.0	0.0	0.0	0.0
7.112	0.0	0.0	0.0	0.0	0.0	0.0	0.0	0.0	0.0	0.0	0.0	0.0	0.0	0.0	0.0	0.0
7.141	0.0	0.0	0.0	0.0	0.0	0.0	0.0	0.0	0.0	0.0	0.0	0.0	0.0	0.0	0.0	0.0
7.171	0.0	0.0	0.0	0.0	0.0	0.0	0.0	0.0	0.0	0.0	0.0	0.0	0.0	0.0	0.0	0.0
7.201	0.0	0.0	0.0	0.0	0.0	0.0	0.0	0.0	0.0	0.0	0.0	0.0	0.0	0.0	0.0	0.0
7.238	0.0	0.0	0.0	0.0	0.0	0.0	0.0	0.0	0.0	0.0	0.0	0.0	0.0	0.0	0.0	0.0
7.261	0.0	0.0	0.0	0.0	0.0	0.0	0.0	0.0	0.0	0.0	0.0	0.0	0.0	0.0	0.0	0.0
7.291	0.0	0.0	0.0	0.0	0.0	0.0	4.0	9.0	8.0	0.0	0.0	0.0	0.0	0.0	0.0	0.0
7.321	0.0	0.0	0.0	0.0	0.0	0.0	8.0	13.0	13.0	3.0	0.0	0.0	0.0	0.0	0.0	0.0
7.351	0.0	0.0	0.0	0.0	0.0	0.0	7.0	13.0	14.0	8.0	0.0	0.0	1.0	0.0	0.0	0.0
7.388	0.0	0.0	0.0	0.0	0.0	0.0	7.0	13.0	16.0	9.0	0.0	0.0	2.0	0.0	0.0	0.0
7.411	0.0	0.0	0.0	0.0	0.0	0.0	7.0	13.0	17.0	11.0	0.0	0.0	4.0	0.0	0.0	0.0
7.444	0.0	0.0	0.0	0.0	0.0	0.0	7.0	12.0	19.0	14.0	0.0	2.0	7.0	0.0	0.0	0.0
7.47	0.0	0.0	0.0	0.0	0.0	0.0	5.0	12.0	18.0	15.0	0.0	6.0	10.0	0.0	3.0	1.0
7.5	0.0	0.0	0.0	0.0	0.0	0.0	4.0	11.0	17.0	15.0	0.0	8.0	12.0	0.0	6.0	3.0
7.53	0.0	0.0	0.0	0.0	0.0	0.0	4.0	11.0	17.0	16.0	0.0	10.0	13.0	2.0	8.0	4.0
7.567	0.0	0.0	0.0	0.0	0.0	0.0	4.0	11.0	17.0	16.0	1.0	11.0	15.0	2.0	10.0	5.0
7.59	0.0	0.0	0.0	0.0	0.0	0.0	5.0	11.0	18.0	16.0	1.0	11.0	15.0	3.0	10.0	6.0
7.621	0.0	0.0	0.0	0.0	0.0	0.0	5.0	12.0	19.0	17.0	0.0	11.0	15.0	3.0	11.0	6.0
7.649	0.0	0.0	0.0	0.0	0.0	0.0	5.0	13.0	18.0	16.0	1.0	11.0	15.0	3.0	10.0	6.0
7.68	0.0	0.0	0.0	0.0	0.0	0.0	5.0	12.0	17.0	16.0	1.0	10.0	14.0	2.0	9.0	4.0
7.709	0.0	0.0	0.0	0.0	0.0	0.0	4.0	12.0	16.0	15.0	1.0	9.0	12.0	2.0	8.0	4.0
7.739	0.0	0.0	0.0	0.0	0.0	0.0	4.0	12.0	15.0	14.0	1.0	9.0	11.0	2.0	8.0	3.0
7.769	0.0	0.0	0.0	0.0	0.0	0.0	5.0	13.0	15.0	14.0	1.0	9.0	11.0	1.0	7.0	3.0
7.799	0.0	0.0	0.0	0.0	0.0	0.0	6.0	13.0	15.0	14.0	1.0	8.0	11.0	1.0	7.0	2.0
7.829	0.0	0.0	0.0	0.0	0.0	0.0	6.0	13.0	15.0	13.0	1.0	8.0	10.0	1.0	7.0	3.0
7.859	0.0	0.0	0.0	0.0	0.0	0.0	5.0	13.0	14.0	13.0	1.0	8.0	10.0	1.0	6.0	3.0
7.889	0.0	0.0	0.0	0.0	0.0	0.0	6.0	14.0	15.0	13.0	1.0	9.0	10.0	1.0	6.0	2.0
7.921	0.0	0.0	0.0	0.0	0.0	1.0	7.0	15.0	15.0	15.0	1.0	8.0	10.0	0.0	5.0	1.0
7.95	0.0	0.0	0.0	0.0	0.0	2.0	11.0	19.0	18.0	15.0	0.0	6.0	9.0	0.0	2.0	0.0
7.981	0.0	2.0	0.0	0.0	0.0	4.0	14.0	22.0	20.0	15.0	0.0	4.0	6.0	0.0	0.0	0.0
8.008	0.0	3.0	0.0	0.0	0.0	7.0	17.0	24.0	20.0	14.0	0.0	2.0	4.0	0.0	0.0	0.0
8.039	0.0	5.0	2.0	0.0	0.0	10.0	21.0	28.0	22.0	9.0	0.0	0.0	0.0	0.0	0.0	0.0
8.069	0.0	8.0	3.0	1.0	0.0	12.0	22.0	29.0	22.0	3.0	0.0	0.0	0.0	0.0	0.0	0.0
8.106	0.0	10.0	4.0	1.0	0.0	14.0	19.0	24.0	17.0	0.0	0.0	0.0	0.0	0.0	0.0	0.0
8.13	0.0	10.0	4.0	1.0	0.0	13.0	18.0	22.0	15.0	0.0	0.0	0.0	0.0	0.0	0.0	0.0
8.162	0.0	4.0	0.0	0.0	0.0	4.0	0.0	0.0	3.0	0.0	0.0	0.0	0.0	0.0	0.0	0.0
8.19	0.0	2.0	0.0	0.0	0.0	0.0	0.0	0.0	1.0	0.0	0.0	0.0	0.0	0.0	0.0	0.0
8.226	0.0	0.0	0.0	0.0	0.0	0.0	0.0	0.0	0.0	0.0	0.0	0.0	0.0	0.0	0.0	0.0
8.247	0.0	0.0	0.0	0.0	0.0	0.0	0.0	0.0	0.0	0.0	0.0	0.0	0.0	0.0	0.0	0.0
8.277	0.0	0.0	0.0	0.0	0.0	0.0	0.0	0.0	0.0	0.0	0.0	0.0	0.0	0.0	0.0	0.0
8.307	0.0	0.0	0.0	0.0	0.0	0.0	0.0	0.0	0.0	0.0	0.0	0.0	0.0	0.0	0.0	0.0
8.337	0.0	0.0	0.0	0.0	0.0	0.0	0.0	0.0	0.0	0.0	0.0	0.0	0.0	0.0	0.0	0.0
8.367	0.0	0.0	0.0	0.0	0.0	0.0	0.0	0.0	0.0	0.0	0.0	0.0	0.0	0.0	0.0	0.0
8.397	0.0	0.0	0.0	0.0	0.0	0.0	0.0	0.0	0.0	0.0	0.0	0.0	0.0	0.0	0.0	0.0
8.426	0.0	0.0	0.0	0.0	0.0	0.0	0.0	0.0	0.0	0.0	0.0	0.0	0.0	0.0	0.0	0.0
8.457	0.0	0.0	0.0	0.0	0.0	0.0	0.0	0.0	0.0	0.0	0.0	0.0	0.0	0.0	0.0	0.0
8.487	0.0	0.0	0.0	0.0	0.0	0.0	0.0	0.0	0.0	0.0	0.0	0.0	0.0	0.0	0.0	0.0
8.516	0.0	0.0	0.0	0.0	0.0	0.0	0.0	0.0	0.0	0.0	0.0	0.0	0.0	0.0	0.0	0.0
8.546	0.0	0.0	0.0	0.0	0.0	0.0	0.0	0.0	0.0	0.0	0.0	0.0	0.0	0.0	0.0	0.0
8.576	0.0	0.0	0.0	0.0	0.0	0.0	0.0	0.0	0.0	0.0	0.0	0.0	0.0	0.0	0.0	0.0
8.606	0.0	0.0	0.0	0.0	0.0	0.0	0.0	0.0	0.0	0.0	0.0	0.0	0.0	0.0	0.0	0.0
8.637	0.0	0.0	0.0	0.0	0.0	0.0	0.0	0.0	0.0	0.0	0.0	0.0	0.0	0.0	0.0	0.0
8.672	0.0	0.0	0.0	0.0	0.0	0.0	0.0	0.0	0.0	0.0	0.0	0.0	0.0	0.0	0.0	0.0
8.696	0.0	0.0	0.0	0.0	0.0	0.0	0.0	0.0	0.0	0.0	0.0	0.0	0.0	0.0	0.0	0.0
8.726	0.0	0.0	0.0	0.0	0.0	0.0	0.0	0.0	0.0	0.0	0.0	0.0	0.0	0.0	0.0	0.0
8.755	0.0	0.0	0.0	0.0	0.0	0.0	0.0	0.0	0.0	0.0	0.0	0.0	0.0	0.0	0.0	0.0
8.786	0.0	0.0	0.0	0.0	0.0	0.0	0.0	0.0	0.0	0.0	0.0	0.0	0.0	0.0	0.0	0.0
8.816	0.0	0.0	0.0	0.0	0.0	0.0	0.0	0.0	0.0	0.0	0.0	0.0	0.0	0.0	0.0	0.0
8.846	0.0	0.0	0.0	0.0	0.0	0.0	0.0	0.0	0.0	0.0	0.0	0.0	0.0	0.0	0.0	0.0
8.876	0.0	0.0	0.0	0.0	0.0	0.0	1.0	3.0	4.0	0.0	0.0	0.0	0.0	0.0	0.0	0.0
8.906	0.0	0.0	0.0	0.0	0.0	0.0	0.0	4.0	5.0	0.0	0.0	0.0	0.0	0.0	0.0	0.0
8.934	0.0	0.0	0.0	0.0	0.0	0.0	1.0	4.0	6.0	3.0	0.0	0.0	0.0	0.0	0.0	0.0
8.964	0.0	0.0	0.0	0.0	0.0	0.0	1.0	5.0	8.0	5.0	0.0	0.0	2.0	0.0	0.0	0.0
8.997	0.0	0.0	0.0	0.0	0.0	0.0	1.0	5.0	9.0	7.0	0.0	2.0	5.0	0.0	4.0	1.0
9.026	0.0	0.0	0.0	0.0	0.0	0.0	1.0	5.0	11.0	9.0	0.0	7.0	10.0	4.0	11.0	5.0
9.064	0.0	0.0	0.0	0.0	0.0	0.0	0.0	5.0	10.0	11.0	2.0	11.0	12.0	7.0	16.0	9.0
9.086	0.0	0.0	0.0	0.0	0.0	0.0	0.0	5.0	10.0	11.0	2.0	11.0	13.0	7.0	17.0	10.0
9.119	0.0	0.0	0.0	0.0	0.0	0.0	0.0	4.0	10.0	12.0	2.0	13.0	14.0	9.0	19.0	12.0
9.148	0.0	0.0	0.0	0.0	0.0	0.0	0.0	4.0	10.0	11.0	2.0	13.0	15.0	10.0	20.0	13.0
9.176	0.0	0.0	0.0	0.0	0.0	0.0	0.0	5.0	11.0	12.0	2.0	13.0	15.0	9.0	20.0	12.0
9.206	0.0	0.0	0.0	0.0	0.0	0.0	0.0	5.0	12.0	13.0	2.0	13.0	15.0	9.0	18.0	12.0
9.238	0.0	0.0	0.0	0.0	0.0	0.0	0.0	5.0	12.0	13.0	3.0	13.0	15.0	8.0	18.0	11.0
9.268	0.0	0.0	0.0	0.0	0.0	0.0	0.0	5.0	12.0	14.0	3.0	13.0	15.0	8.0	18.0	10.0
9.298	0.0	0.0	0.0	0.0	0.0	0.0	1.0	6.0	12.0	14.0	2.0	13.0	15.0	7.0	16.0	10.0
9.337	0.0	0.0	0.0	0.0	0.0	0.0	1.0	7.0	14.0	15.0	2.0	12.0	15.0	5.0	14.0	8.0
9.353	0.0	0.0	0.0	0.0	0.0	0.0	2.0	8.0	15.0	17.0	1.0	12.0	15.0	4.0	13.0	7.0
9.396	0.0	0.0	0.0	0.0	0.0	0.0	3.0	9.0	16.0	17.0	0.0	11.0	14.0	3.0	10.0	6.0
9.413	0.0	0.0	0.0	0.0	0.0	0.0	5.0	12.0	18.0	19.0	0.0	10.0	13.0	1.0	7.0	3.0
9.449	0.0	0.0	0.0	0.0	0.0	0.0	7.0	15.0	21.0	21.0	0.0	9.0	12.0	0.0	4.0	1.0
9.475	0.0	0.0	0.0	0.0	0.0	0.0	9.0	18.0	24.0	22.0	0.0	7.0	10.0	0.0	2.0	0.0
9.502	0.0	0.0	0.0	0.0	0.0	1.0	11.0	21.0	26.0	23.0	0.0	4.0	9.0	0.0	0.0	0.0
9.532	0.0	0.0	0.0	0.0	0.0	2.0	14.0	25.0	29.0	23.0	0.0	3.0	6.0	0.0	0.0	0.0
9.562	0.0	0.0	0.0	0.0	0.0	4.0	19.0	31.0	34.0	22.0	0.0	1.0	4.0	0.0	0.0	0.0
9.593	0.0	1.0	0.0	0.0	0.0	5.0	22.0	35.0	38.0	19.0	0.0	0.0	3.0	0.0	0.0	0.0
9.622	0.0	2.0	1.0	0.0	0.0	6.0	23.0	38.0	40.0	13.0	0.0	0.0	0.0	0.0	0.0	0.0
9.652	0.0	3.0	2.0	1.0	0.0	7.0	25.0	39.0	42.0	6.0	0.0	0.0	0.0	0.0	0.0	0.0
9.683	0.0	4.0	2.0	1.0	0.0	7.0	24.0	37.0	37.0	2.0	0.0	0.0	0.0	0.0	0.0	0.0
9.711	0.0	6.0	1.0	0.0	0.0	5.0	14.0	21.0	22.0	0.0	0.0	0.0	0.0	0.0	0.0	0.0
9.741	0.0	5.0	0.0	0.0	0.0	3.0	7.0	13.0	15.0	0.0	0.0	0.0	0.0	0.0	0.0	0.0
9.773	0.0	0.0	0.0	0.0	0.0	0.0	0.0	0.0	2.0	0.0	0.0	0.0	0.0	0.0	0.0	0.0
9.801	0.0	0.0	0.0	0.0	0.0	0.0	0.0	0.0	0.0	0.0	0.0	0.0	0.0	0.0	0.0	0.0
9.831	0.0	0.0	0.0	0.0	0.0	0.0	0.0	0.0	0.0	0.0	0.0	0.0	0.0	0.0	0.0	0.0
9.861	0.0	0.0	0.0	0.0	0.0	0.0	0.0	0.0	0.0	0.0	0.0	0.0	0.0	0.0	0.0	0.0
9.894	0.0	0.0	0.0	0.0	0.0	0.0	0.0	0.0	0.0	0.0	0.0	0.0	0.0	0.0	0.0	0.0
9.921	0.0	0.0	0.0	0.0	0.0	0.0	0.0	0.0	0.0	0.0	0.0	0.0	0.0	0.0	0.0	0.0
9.951	0.0	0.0	0.0	0.0	0.0	0.0	0.0	0.0	0.0	0.0	0.0	0.0	0.0	0.0	0.0	0.0
9.98	0.0	0.0	0.0	0.0	0.0	0.0	0.0	0.0	0.0	0.0	0.0	0.0	0.0	0.0	0.0	0.0
10.01	0.0	0.0	0.0	0.0	0.0	0.0	0.0	0.0	0.0	0.0	0.0	0.0	0.0	0.0	0.0	0.0
10.04	0.0	0.0	0.0	0.0	0.0	0.0	0.0	0.0	0.0	0.0	0.0	0.0	0.0	0.0	0.0	0.0
10.07	0.0	0.0	0.0	0.0	0.0	0.0	0.0	0.0	0.0	0.0	0.0	0.0	0.0	0.0	0.0	0.0
10.122	0.0	0.0	0.0	0.0	0.0	0.0	0.0	0.0	0.0	0.0	0.0	0.0	0.0	0.0	0.0	0.0
10.132	0.0	0.0	0.0	0.0	0.0	0.0	0.0	0.0	0.0	0.0	0.0	0.0	0.0	0.0	0.0	0.0
10.165	0.0	0.0	0.0	0.0	0.0	0.0	0.0	0.0	0.0	0.0	0.0	0.0	0.0	0.0	0.0	0.0
10.193	0.0	0.0	0.0	0.0	0.0	0.0	0.0	0.0	0.0	0.0	0.0	0.0	0.0	0.0	0.0	0.0
10.219	0.0	0.0	0.0	0.0	0.0	0.0	0.0	0.0	0.0	0.0	0.0	0.0	0.0	0.0	0.0	0.0
10.253	0.0	0.0	0.0	0.0	0.0	0.0	0.0	0.0	0.0	0.0	0.0	0.0	0.0	0.0	0.0	0.0
10.29	0.0	0.0	0.0	0.0	0.0	0.0	0.0	0.0	0.0	0.0	0.0	0.0	0.0	0.0	0.0	0.0
10.311	0.0	0.0	0.0	0.0	0.0	0.0	0.0	0.0	0.0	0.0	0.0	0.0	0.0	0.0	0.0	0.0
10.341	0.0	0.0	0.0	0.0	0.0	0.0	0.0	0.0	0.0	0.0	0.0	0.0	0.0	0.0	0.0	0.0
10.376	0.0	0.0	0.0	0.0	0.0	0.0	0.0	0.0	0.0	0.0	0.0	0.0	0.0	0.0	0.0	0.0
10.405	0.0	0.0	0.0	0.0	0.0	0.0	0.0	0.0	0.0	0.0	0.0	0.0	0.0	0.0	0.0	0.0
10.433	0.0	0.0	0.0	0.0	0.0	0.0	0.0	0.0	0.0	0.0	0.0	0.0	0.0	0.0	0.0	0.0
10.459	0.0	0.0	0.0	0.0	0.0	0.0	0.0	0.0	1.0	0.0	0.0	0.0	0.0	0.0	0.0	0.0
10.492	0.0	0.0	0.0	0.0	0.0	0.0	0.0	2.0	4.0	3.0	0.0	0.0	0.0	0.0	0.0	0.0
10.519	0.0	0.0	0.0	0.0	0.0	0.0	0.0	2.0	3.0	2.0	0.0	0.0	1.0	0.0	0.0	0.0
10.554	0.0	0.0	0.0	0.0	0.0	0.0	0.0	2.0	4.0	3.0	0.0	0.0	1.0	0.0	0.0	0.0
10.578	0.0	0.0	0.0	0.0	0.0	0.0	0.0	3.0	5.0	4.0	0.0	0.0	2.0	0.0	0.0	0.0
10.609	0.0	0.0	0.0	0.0	0.0	0.0	0.0	4.0	7.0	7.0	0.0	8.0	9.0	2.0	8.0	5.0
10.638	0.0	0.0	0.0	0.0	0.0	0.0	0.0	4.0	7.0	8.0	2.0	10.0	11.0	6.0	13.0	8.0
10.68	0.0	0.0	0.0	0.0	0.0	0.0	0.0	4.0	7.0	9.0	2.0	12.0	12.0	6.0	14.0	9.0
10.7	0.0	0.0	0.0	0.0	0.0	0.0	0.0	4.0	8.0	9.0	3.0	12.0	13.0	7.0	16.0	10.0
10.73	0.0	0.0	0.0	0.0	0.0	0.0	0.0	4.0	8.0	10.0	3.0	12.0	13.0	7.0	17.0	11.0
10.759	0.0	0.0	0.0	0.0	0.0	0.0	1.0	4.0	8.0	10.0	3.0	12.0	14.0	7.0	16.0	11.0
10.787	0.0	0.0	0.0	0.0	0.0	0.0	0.0	4.0	7.0	9.0	3.0	12.0	12.0	7.0	17.0	10.0
10.826	0.0	0.0	0.0	0.0	0.0	0.0	0.0	3.0	6.0	8.0	3.0	11.0	11.0	7.0	17.0	10.0
10.853	0.0	0.0	0.0	0.0	0.0	0.0	0.0	3.0	6.0	8.0	3.0	11.0	10.0	7.0	17.0	9.0
10.877	0.0	0.0	0.0	0.0	0.0	0.0	0.0	3.0	5.0	8.0	3.0	9.0	9.0	6.0	15.0	8.0
10.929	0.0	0.0	0.0	0.0	0.0	0.0	0.0	2.0	4.0	7.0	3.0	8.0	7.0	5.0	14.0	7.0
10.941	0.0	0.0	0.0	0.0	0.0	0.0	0.0	3.0	4.0	7.0	2.0	7.0	6.0	5.0	12.0	5.0
10.967	0.0	0.0	0.0	0.0	0.0	1.0	1.0	3.0	4.0	7.0	2.0	7.0	6.0	3.0	10.0	4.0
10.998	0.0	1.0	0.0	0.0	0.0	2.0	1.0	4.0	4.0	8.0	2.0	6.0	4.0	3.0	8.0	2.0
11.031	0.0	1.0	0.0	0.0	0.0	3.0	2.0	5.0	4.0	7.0	1.0	5.0	4.0	1.0	7.0	1.0
11.059	0.0	3.0	0.0	0.0	0.0	4.0	4.0	6.0	4.0	7.0	1.0	4.0	3.0	0.0	4.0	0.0
11.087	0.0	4.0	0.0	0.0	0.0	7.0	6.0	9.0	5.0	8.0	0.0	3.0	3.0	0.0	2.0	0.0
11.119	0.0	6.0	0.0	0.0	0.0	10.0	9.0	12.0	7.0	7.0	0.0	1.0	1.0	0.0	0.0	0.0
11.153	0.0	9.0	0.0	0.0	0.0	13.0	13.0	13.0	8.0	6.0	0.0	0.0	0.0	0.0	0.0	0.0
11.177	0.0	11.0	1.0	0.0	0.0	18.0	16.0	15.0	9.0	4.0	0.0	0.0	0.0	0.0	0.0	0.0
11.217	0.0	13.0	2.0	0.0	0.0	21.0	18.0	18.0	9.0	2.0	0.0	0.0	0.0	0.0	0.0	0.0
11.236	0.0	17.0	4.0	0.0	0.0	25.0	19.0	18.0	8.0	0.0	0.0	0.0	0.0	0.0	0.0	0.0
11.266	0.0	18.0	4.0	0.0	0.0	26.0	17.0	15.0	7.0	0.0	0.0	0.0	0.0	0.0	0.0	0.0
11.296	0.0	19.0	4.0	0.0	0.0	22.0	10.0	9.0	5.0	0.0	0.0	0.0	0.0	0.0	0.0	0.0
11.325	0.0	17.0	2.0	0.0	0.0	15.0	4.0	3.0	4.0	0.0	0.0	0.0	0.0	0.0	0.0	0.0
11.361	0.0	8.0	0.0	0.0	0.0	7.0	0.0	0.0	1.0	0.0	0.0	0.0	0.0	0.0	0.0	0.0
11.387	0.0	1.0	0.0	0.0	0.0	0.0	0.0	0.0	0.0	0.0	0.0	0.0	0.0	0.0	0.0	0.0
11.425	0.0	0.0	0.0	0.0	0.0	0.0	0.0	0.0	0.0	0.0	0.0	0.0	0.0	0.0	0.0	0.0
11.445	0.0	0.0	0.0	0.0	0.0	0.0	0.0	0.0	0.0	0.0	0.0	0.0	0.0	0.0	0.0	0.0
11.476	0.0	0.0	0.0	0.0	0.0	0.0	0.0	0.0	0.0	0.0	0.0	0.0	0.0	0.0	0.0	0.0
11.506	0.0	0.0	0.0	0.0	0.0	0.0	0.0	0.0	0.0	0.0	0.0	0.0	0.0	0.0	0.0	0.0
11.539	0.0	0.0	0.0	0.0	0.0	0.0	0.0	0.0	0.0	0.0	0.0	0.0	0.0	0.0	0.0	0.0
11.564	0.0	0.0	0.0	0.0	0.0	0.0	0.0	0.0	0.0	0.0	0.0	0.0	0.0	0.0	0.0	0.0
11.594	0.0	0.0	0.0	0.0	0.0	0.0	0.0	0.0	0.0	0.0	0.0	0.0	0.0	0.0	0.0	0.0
11.627	0.0	0.0	0.0	0.0	0.0	0.0	0.0	0.0	0.0	0.0	0.0	0.0	0.0	0.0	0.0	0.0
11.654	0.0	0.0	0.0	0.0	0.0	0.0	0.0	0.0	0.0	0.0	0.0	0.0	0.0	0.0	0.0	0.0
11.684	0.0	0.0	0.0	0.0	0.0	0.0	0.0	0.0	0.0	0.0	0.0	0.0	0.0	0.0	0.0	0.0
11.714	0.0	0.0	0.0	0.0	0.0	0.0	0.0	0.0	0.0	0.0	0.0	0.0	0.0	0.0	0.0	0.0
11.744	0.0	0.0	0.0	0.0	0.0	0.0	0.0	0.0	0.0	0.0	0.0	0.0	0.0	0.0	0.0	0.0
11.775	0.0	0.0	0.0	0.0	0.0	0.0	0.0	0.0	0.0	0.0	0.0	0.0	0.0	0.0	0.0	0.0
11.808	0.0	0.0	0.0	0.0	0.0	0.0	0.0	0.0	0.0	0.0	0.0	0.0	0.0	0.0	0.0	0.0
11.856	0.0	0.0	0.0	0.0	0.0	0.0	0.0	0.0	0.0	0.0	0.0	0.0	0.0	0.0	0.0	0.0
11.863	0.0	0.0	0.0	0.0	0.0	0.0	0.0	0.0	0.0	0.0	0.0	0.0	0.0	0.0	0.0	0.0
11.897	0.0	0.0	0.0	0.0	0.0	0.0	0.0	0.0	0.0	0.0	0.0	0.0	0.0	0.0	0.0	0.0
11.935	0.0	0.0	0.0	0.0	0.0	0.0	0.0	0.0	0.0	0.0	0.0	0.0	0.0	0.0	0.0	0.0
11.956	0.0	0.0	0.0	0.0	0.0	0.0	0.0	0.0	0.0	0.0	0.0	0.0	0.0	0.0	0.0	0.0
11.987	0.0	0.0	0.0	0.0	0.0	0.0	0.0	0.0	0.0	0.0	0.0	0.0	0.0	0.0	0.0	0.0
12.015	0.0	0.0	0.0	0.0	0.0	0.0	0.0	0.0	0.0	0.0	0.0	0.0	0.0	0.0	0.0	0.0
12.042	0.0	0.0	0.0	0.0	0.0	0.0	0.0	0.0	0.0	0.0	0.0	0.0	0.0	0.0	0.0	0.0
12.073	0.0	0.0	0.0	0.0	0.0	0.0	0.0	0.0	0.0	0.0	0.0	0.0	0.0	0.0	0.0	0.0
12.102	0.0	0.0	0.0	0.0	0.0	0.0	0.0	0.0	0.0	1.0	0.0	0.0	2.0	0.0	2.0	2.0
12.132	0.0	0.0	0.0	0.0	0.0	0.0	0.0	0.0	0.0	0.0	0.0	0.0	0.0	0.0	0.0	0.0
12.162	0.0	0.0	0.0	0.0	0.0	0.0	0.0	2.0	3.0	2.0	0.0	1.0	3.0	1.0	6.0	3.0
12.192	0.0	0.0	0.0	0.0	0.0	0.0	0.0	2.0	4.0	4.0	1.0	7.0	8.0	5.0	13.0	7.0
12.223	0.0	0.0	0.0	0.0	0.0	0.0	0.0	2.0	4.0	5.0	3.0	11.0	12.0	9.0	18.0	11.0
12.256	0.0	0.0	0.0	0.0	0.0	0.0	0.0	2.0	5.0	6.0	4.0	13.0	13.0	11.0	22.0	14.0
12.282	0.0	0.0	0.0	0.0	0.0	0.0	0.0	2.0	5.0	6.0	4.0	14.0	14.0	12.0	24.0	14.0
12.311	0.0	0.0	0.0	0.0	0.0	0.0	0.0	0.0	4.0	6.0	4.0	14.0	13.0	15.0	27.0	17.0
12.341	0.0	0.0	0.0	0.0	0.0	0.0	0.0	0.0	3.0	5.0	4.0	14.0	13.0	16.0	29.0	18.0
12.372	0.0	0.0	0.0	0.0	0.0	0.0	0.0	0.0	2.0	3.0	4.0	12.0	11.0	17.0	31.0	19.0
12.401	0.0	0.0	0.0	0.0	0.0	0.0	0.0	0.0	0.0	3.0	4.0	11.0	10.0	17.0	30.0	19.0
12.431	0.0	0.0	0.0	0.0	0.0	0.0	0.0	0.0	0.0	3.0	4.0	10.0	9.0	16.0	30.0	19.0
12.462	0.0	0.0	0.0	0.0	0.0	0.0	0.0	0.0	1.0	2.0	3.0	10.0	9.0	15.0	28.0	18.0
12.491	0.0	0.0	0.0	0.0	0.0	0.0	0.0	0.0	1.0	3.0	3.0	9.0	10.0	14.0	26.0	17.0
12.521	0.0	0.0	0.0	0.0	0.0	0.0	0.0	0.0	2.0	4.0	4.0	10.0	10.0	13.0	25.0	17.0
12.552	0.0	0.0	0.0	0.0	0.0	0.0	0.0	0.0	3.0	4.0	4.0	10.0	11.0	12.0	23.0	15.0
12.584	0.0	0.0	0.0	0.0	0.0	0.0	0.0	0.0	3.0	5.0	4.0	11.0	11.0	11.0	22.0	14.0
12.612	0.0	0.0	0.0	0.0	0.0	0.0	0.0	1.0	4.0	7.0	4.0	12.0	12.0	10.0	20.0	12.0
12.641	0.0	0.0	0.0	0.0	0.0	0.0	0.0	2.0	5.0	8.0	4.0	11.0	13.0	8.0	17.0	10.0
12.671	0.0	0.0	0.0	0.0	0.0	0.0	0.0	4.0	7.0	10.0	3.0	11.0	12.0	6.0	13.0	8.0
12.708	0.0	0.0	0.0	0.0	0.0	0.0	1.0	6.0	8.0	11.0	3.0	11.0	12.0	6.0	14.0	8.0
12.729	0.0	2.0	0.0	0.0	0.0	5.0	8.0	12.0	12.0	14.0	1.0	7.0	9.0	0.0	6.0	2.0
12.768	0.0	4.0	0.0	0.0	0.0	9.0	12.0	16.0	15.0	15.0	0.0	5.0	7.0	0.0	2.0	0.0
12.79	0.0	8.0	2.0	0.0	0.0	17.0	19.0	21.0	18.0	12.0	0.0	1.0	3.0	0.0	0.0	0.0
12.82	0.0	9.0	2.0	0.0	0.0	18.0	19.0	22.0	18.0	10.0	0.0	0.0	0.0	0.0	0.0	0.0
12.854	0.0	15.0	6.0	2.0	0.0	24.0	21.0	22.0	17.0	0.0	0.0	0.0	0.0	0.0	0.0	0.0
12.881	0.0	18.0	5.0	1.0	0.0	22.0	15.0	14.0	12.0	0.0	0.0	0.0	0.0	0.0	0.0	0.0
12.912	0.0	15.0	1.0	0.0	0.0	11.0	2.0	2.0	5.0	0.0	0.0	0.0	0.0	0.0	0.0	0.0
12.946	0.0	7.0	0.0	0.0	0.0	1.0	0.0	0.0	0.0	0.0	0.0	0.0	0.0	0.0	0.0	0.0
12.973	0.0	0.0	0.0	0.0	0.0	0.0	0.0	0.0	0.0	0.0	0.0	0.0	0.0	0.0	0.0	0.0
13.003	0.0	0.0	0.0	0.0	0.0	0.0	0.0	0.0	0.0	0.0	0.0	0.0	0.0	0.0	0.0	0.0
13.031	0.0	0.0	0.0	0.0	0.0	0.0	0.0	0.0	0.0	0.0	0.0	0.0	0.0	0.0	0.0	0.0
13.061	0.0	0.0	0.0	0.0	0.0	0.0	0.0	0.0	0.0	0.0	0.0	0.0	0.0	0.0	0.0	0.0
13.088	0.0	0.0	0.0	0.0	0.0	0.0	0.0	0.0	0.0	0.0	0.0	0.0	0.0	0.0	0.0	0.0
13.123	0.0	0.0	0.0	0.0	0.0	0.0	0.0	0.0	0.0	0.0	0.0	0.0	0.0	0.0	0.0	0.0
13.151	0.0	0.0	0.0	0.0	0.0	0.0	0.0	0.0	0.0	0.0	0.0	0.0	0.0	0.0	0.0	0.0
13.178	0.0	0.0	0.0	0.0	0.0	0.0	0.0	0.0	0.0	0.0	0.0	0.0	0.0	0.0	0.0	0.0
13.209	0.0	0.0	0.0	0.0	0.0	0.0	0.0	0.0	0.0	0.0	0.0	0.0	0.0	0.0	0.0	0.0
13.238	0.0	0.0	0.0	0.0	0.0	0.0	0.0	0.0	0.0	0.0	0.0	0.0	0.0	0.0	0.0	0.0
13.268	0.0	0.0	0.0	0.0	0.0	0.0	0.0	0.0	0.0	0.0	0.0	0.0	0.0	0.0	0.0	0.0
13.3	0.0	0.0	0.0	0.0	0.0	0.0	0.0	0.0	0.0	0.0	0.0	0.0	0.0	0.0	0.0	0.0
13.326	0.0	0.0	0.0	0.0	0.0	0.0	0.0	0.0	0.0	0.0	0.0	0.0	0.0	0.0	0.0	0.0
13.357	0.0	0.0	0.0	0.0	0.0	0.0	0.0	0.0	0.0	0.0	0.0	0.0	0.0	0.0	0.0	0.0
13.386	0.0	0.0	0.0	0.0	0.0	0.0	0.0	0.0	0.0	0.0	0.0	0.0	0.0	0.0	0.0	0.0
13.417	0.0	0.0	0.0	0.0	0.0	0.0	0.0	0.0	0.0	0.0	0.0	0.0	0.0	0.0	0.0	0.0
13.448	0.0	0.0	0.0	0.0	0.0	0.0	0.0	0.0	0.0	0.0	0.0	0.0	0.0	0.0	0.0	0.0
13.485	0.0	0.0	0.0	0.0	0.0	0.0	0.0	0.0	0.0	0.0	0.0	0.0	0.0	0.0	0.0	0.0
13.507	0.0	0.0	0.0	0.0	0.0	0.0	0.0	0.0	0.0	0.0	0.0	0.0	0.0	0.0	0.0	0.0
13.537	0.0	0.0	0.0	0.0	0.0	0.0	0.0	0.0	0.0	0.0	0.0	0.0	0.0	0.0	0.0	0.0
13.566	0.0	0.0	0.0	0.0	0.0	0.0	0.0	0.0	0.0	0.0	0.0	0.0	0.0	0.0	0.0	0.0
13.6	0.0	0.0	0.0	0.0	0.0	0.0	0.0	0.0	0.0	0.0	0.0	0.0	0.0	0.0	0.0	0.0
13.626	0.0	0.0	0.0	0.0	0.0	0.0	2.0	4.0	2.0	0.0	0.0	0.0	0.0	0.0	0.0	0.0
13.657	0.0	0.0	0.0	0.0	0.0	0.0	4.0	6.0	6.0	0.0	0.0	0.0	0.0	0.0	0.0	0.0
13.689	0.0	0.0	0.0	0.0	0.0	1.0	7.0	11.0	10.0	3.0	0.0	0.0	0.0	0.0	0.0	0.0
13.716	0.0	0.0	0.0	0.0	0.0	1.0	9.0	13.0	14.0	8.0	0.0	0.0	1.0	0.0	0.0	0.0
13.746	0.0	0.0	0.0	0.0	0.0	2.0	9.0	14.0	14.0	10.0	0.0	1.0	5.0	0.0	2.0	2.0
13.778	0.0	0.0	0.0	0.0	0.0	1.0	8.0	14.0	15.0	12.0	0.0	6.0	8.0	2.0	8.0	5.0
13.808	0.0	0.0	0.0	0.0	0.0	0.0	6.0	12.0	15.0	13.0	1.0	9.0	11.0	4.0	13.0	7.0
13.835	0.0	0.0	0.0	0.0	0.0	0.0	3.0	10.0	13.0	13.0	2.0	11.0	13.0	6.0	16.0	9.0
13.865	0.0	0.0	0.0	0.0	0.0	0.0	2.0	9.0	12.0	13.0	1.0	11.0	13.0	8.0	18.0	10.0
13.895	0.0	0.0	0.0	0.0	0.0	0.0	0.0	7.0	11.0	12.0	2.0	11.0	13.0	8.0	20.0	12.0
13.925	0.0	0.0	0.0	0.0	0.0	0.0	0.0	6.0	10.0	11.0	1.0	10.0	13.0	9.0	20.0	13.0
13.955	0.0	0.0	0.0	0.0	0.0	0.0	0.0	4.0	9.0	11.0	1.0	10.0	13.0	9.0	21.0	12.0
13.985	0.0	0.0	0.0	0.0	0.0	0.0	0.0	4.0	9.0	10.0	0.0	10.0	12.0	9.0	21.0	13.0
14.015	0.0	0.0	0.0	0.0	0.0	0.0	0.0	3.0	8.0	10.0	0.0	9.0	11.0	9.0	21.0	14.0
14.048	0.0	0.0	0.0	0.0	0.0	0.0	0.0	3.0	8.0	9.0	0.0	9.0	11.0	9.0	22.0	15.0
14.075	0.0	0.0	0.0	0.0	0.0	0.0	0.0	2.0	8.0	9.0	0.0	9.0	11.0	10.0	24.0	16.0
14.106	0.0	0.0	0.0	0.0	0.0	0.0	0.0	2.0	7.0	7.0	1.0	10.0	11.0	11.0	26.0	18.0
14.134	0.0	0.0	0.0	0.0	0.0	0.0	0.0	1.0	6.0	8.0	1.0	10.0	13.0	12.0	27.0	19.0
14.164	0.0	0.0	0.0	0.0	0.0	0.0	0.0	2.0	7.0	8.0	2.0	12.0	14.0	13.0	28.0	20.0
14.197	0.0	0.0	0.0	0.0	0.0	0.0	0.0	3.0	8.0	10.0	2.0	13.0	16.0	13.0	29.0	21.0
14.224	0.0	0.0	0.0	0.0	0.0	0.0	0.0	4.0	8.0	10.0	2.0	14.0	17.0	13.0	28.0	21.0
14.254	0.0	0.0	0.0	0.0	0.0	0.0	0.0	6.0	10.0	12.0	3.0	14.0	18.0	12.0	26.0	19.0
14.284	0.0	0.0	0.0	0.0	0.0	0.0	2.0	9.0	13.0	15.0	3.0	12.0	16.0	8.0	20.0	13.0
14.314	0.0	0.0	0.0	0.0	0.0	2.0	7.0	14.0	16.0	17.0	2.0	8.0	12.0	1.0	8.0	4.0
14.344	0.0	2.0	0.0	0.0	0.0	7.0	14.0	20.0	19.0	16.0	0.0	1.0	4.0	0.0	0.0	0.0
14.374	0.0	5.0	1.0	0.0	0.0	13.0	19.0	24.0	20.0	7.0	0.0	0.0	0.0	0.0	0.0	0.0
14.406	0.0	7.0	1.0	0.0	0.0	15.0	17.0	23.0	18.0	1.0	0.0	0.0	0.0	0.0	0.0	0.0
14.433	0.0	7.0	0.0	0.0	0.0	10.0	4.0	6.0	6.0	0.0	0.0	0.0	0.0	0.0	0.0	0.0
14.463	0.0	3.0	0.0	0.0	0.0	2.0	0.0	0.0	1.0	0.0	0.0	0.0	0.0	0.0	0.0	0.0
14.494	0.0	0.0	0.0	0.0	0.0	0.0	0.0	0.0	0.0	0.0	0.0	0.0	0.0	0.0	0.0	0.0
14.523	0.0	0.0	0.0	0.0	0.0	0.0	0.0	0.0	0.0	0.0	0.0	0.0	0.0	0.0	0.0	0.0
14.553	0.0	0.0	0.0	0.0	0.0	0.0	0.0	0.0	0.0	0.0	0.0	0.0	0.0	0.0	0.0	0.0
14.583	0.0	0.0	0.0	0.0	0.0	0.0	0.0	0.0	0.0	0.0	0.0	0.0	0.0	0.0	0.0	0.0
14.613	0.0	0.0	0.0	0.0	0.0	0.0	0.0	0.0	0.0	0.0	0.0	0.0	0.0	0.0	0.0	0.0
14.642	0.0	0.0	0.0	0.0	0.0	0.0	0.0	0.0	0.0	0.0	0.0	0.0	0.0	0.0	0.0	0.0
14.672	0.0	0.0	0.0	0.0	0.0	0.0	0.0	0.0	0.0	0.0	0.0	0.0	0.0	0.0	0.0	0.0
14.703	0.0	0.0	0.0	0.0	0.0	0.0	0.0	0.0	0.0	0.0	0.0	0.0	0.0	0.0	0.0	0.0
14.733	0.0	0.0	0.0	0.0	0.0	0.0	0.0	0.0	0.0	0.0	0.0	0.0	0.0	0.0	0.0	0.0
14.764	0.0	0.0	0.0	0.0	0.0	0.0	0.0	0.0	0.0	0.0	0.0	0.0	0.0	0.0	0.0	0.0
14.793	0.0	0.0	0.0	0.0	0.0	0.0	0.0	0.0	0.0	0.0	0.0	0.0	0.0	0.0	0.0	0.0
14.824	0.0	0.0	0.0	0.0	0.0	0.0	0.0	0.0	0.0	0.0	0.0	0.0	0.0	0.0	0.0	0.0
14.853	0.0	0.0	0.0	0.0	0.0	0.0	0.0	0.0	0.0	0.0	0.0	0.0	0.0	0.0	0.0	0.0
14.881	0.0	0.0	0.0	0.0	0.0	0.0	0.0	0.0	0.0	0.0	0.0	0.0	0.0	0.0	0.0	0.0
14.918	0.0	0.0	0.0	0.0	0.0	0.0	0.0	0.0	0.0	0.0	0.0	0.0	0.0	0.0	0.0	0.0
14.941	0.0	0.0	0.0	0.0	0.0	0.0	0.0	0.0	0.0	0.0	0.0	0.0	0.0	0.0	0.0	0.0
14.971	0.0	0.0	0.0	0.0	0.0	0.0	0.0	0.0	0.0	0.0	0.0	0.0	0.0	0.0	0.0	0.0
15.001	0.0	0.0	0.0	0.0	0.0	0.0	0.0	0.0	0.0	0.0	0.0	0.0	0.0	0.0	0.0	0.0
15.035	0.0	0.0	0.0	0.0	0.0	0.0	0.0	0.0	0.0	0.0	0.0	0.0	0.0	0.0	0.0	0.0
15.061	0.0	0.0	0.0	0.0	0.0	0.0	0.0	0.0	0.0	0.0	0.0	0.0	0.0	0.0	0.0	0.0
15.091	0.0	0.0	0.0	0.0	0.0	0.0	0.0	0.0	0.0	0.0	0.0	0.0	0.0	0.0	0.0	0.0
15.123	0.0	0.0	0.0	0.0	0.0	0.0	0.0	0.0	0.0	0.0	0.0	0.0	0.0	0.0	0.0	0.0
15.15	0.0	0.0	0.0	0.0	0.0	0.0	0.0	0.0	1.0	0.0	0.0	0.0	0.0	0.0	0.0	0.0
15.18	0.0	0.0	0.0	0.0	0.0	0.0	0.0	2.0	4.0	1.0	0.0	0.0	0.0	0.0	0.0	0.0
15.216	0.0	0.0	0.0	0.0	0.0	0.0	0.0	4.0	6.0	3.0	0.0	0.0	0.0	0.0	0.0	0.0
15.24	0.0	0.0	0.0	0.0	0.0	0.0	1.0	5.0	10.0	6.0	0.0	0.0	5.0	0.0	4.0	3.0
15.27	0.0	0.0	0.0	0.0	0.0	0.0	1.0	5.0	11.0	7.0	0.0	7.0	10.0	5.0	13.0	8.0
15.302	0.0	0.0	0.0	0.0	0.0	0.0	0.0	5.0	12.0	8.0	1.0	11.0	14.0	8.0	19.0	13.0
15.33	0.0	0.0	0.0	0.0	0.0	0.0	0.0	4.0	11.0	10.0	2.0	13.0	16.0	10.0	24.0	16.0
15.36	0.0	0.0	0.0	0.0	0.0	0.0	0.0	3.0	11.0	9.0	2.0	13.0	17.0	11.0	27.0	18.0
15.39	0.0	0.0	0.0	0.0	0.0	0.0	0.0	3.0	11.0	10.0	2.0	13.0	18.0	11.0	28.0	20.0
15.419	0.0	0.0	0.0	0.0	0.0	0.0	0.0	2.0	11.0	10.0	2.0	13.0	18.0	11.0	29.0	20.0
15.449	0.0	0.0	0.0	0.0	0.0	0.0	0.0	2.0	11.0	10.0	1.0	13.0	18.0	12.0	31.0	22.0
15.481	0.0	0.0	0.0	0.0	0.0	0.0	0.0	2.0	11.0	10.0	1.0	13.0	19.0	12.0	32.0	22.0
15.509	0.0	0.0	0.0	0.0	0.0	0.0	0.0	0.0	10.0	11.0	1.0	12.0	19.0	12.0	31.0	24.0
15.539	0.0	0.0	0.0	0.0	0.0	0.0	0.0	0.0	9.0	10.0	1.0	13.0	18.0	12.0	33.0	25.0
15.569	0.0	0.0	0.0	0.0	0.0	0.0	0.0	0.0	8.0	8.0	1.0	12.0	17.0	13.0	34.0	26.0
15.599	0.0	0.0	0.0	0.0	0.0	0.0	0.0	0.0	6.0	7.0	2.0	12.0	17.0	15.0	35.0	28.0
15.636	0.0	0.0	0.0	0.0	0.0	0.0	0.0	0.0	5.0	6.0	2.0	12.0	17.0	16.0	38.0	30.0
15.659	0.0	0.0	0.0	0.0	0.0	0.0	0.0	0.0	5.0	6.0	2.0	12.0	17.0	16.0	39.0	30.0
15.688	0.0	0.0	0.0	0.0	0.0	0.0	0.0	0.0	4.0	5.0	2.0	13.0	17.0	17.0	39.0	31.0
15.721	0.0	0.0	0.0	0.0	0.0	0.0	0.0	0.0	4.0	4.0	2.0	13.0	17.0	18.0	41.0	33.0
15.75	0.0	0.0	0.0	0.0	0.0	0.0	0.0	0.0	4.0	4.0	3.0	14.0	18.0	19.0	42.0	34.0
15.778	0.0	0.0	0.0	0.0	0.0	0.0	0.0	0.0	4.0	5.0	3.0	14.0	18.0	20.0	44.0	36.0
15.807	0.0	0.0	0.0	0.0	0.0	0.0	0.0	0.0	4.0	5.0	3.0	16.0	20.0	20.0	47.0	38.0
15.862	0.0	0.0	0.0	0.0	0.0	0.0	0.0	0.0	5.0	6.0	4.0	18.0	21.0	21.0	48.0	39.0
15.87	0.0	0.0	0.0	0.0	0.0	0.0	0.0	0.0	5.0	6.0	4.0	18.0	22.0	22.0	50.0	40.0
15.898	0.0	0.0	0.0	0.0	0.0	0.0	0.0	0.0	5.0	7.0	5.0	19.0	23.0	22.0	52.0	41.0
15.948	0.0	0.0	0.0	0.0	0.0	0.0	0.0	0.0	5.0	7.0	5.0	20.0	23.0	23.0	53.0	42.0
15.959	0.0	0.0	0.0	0.0	0.0	0.0	0.0	0.0	6.0	9.0	5.0	21.0	26.0	23.0	52.0	42.0
15.987	0.0	0.0	0.0	0.0	0.0	0.0	0.0	0.0	8.0	11.0	4.0	21.0	26.0	18.0	44.0	36.0
16.02	0.0	0.0	0.0	0.0	0.0	0.0	0.0	0.0	9.0	11.0	4.0	20.0	25.0	17.0	41.0	34.0
16.047	0.0	0.0	0.0	0.0	0.0	0.0	2.0	7.0	15.0	16.0	0.0	8.0	14.0	1.0	10.0	6.0
16.077	0.0	0.0	0.0	0.0	0.0	0.0	6.0	12.0	20.0	11.0	0.0	0.0	4.0	0.0	0.0	0.0
16.107	0.0	0.0	0.0	0.0	0.0	2.0	7.0	12.0	17.0	1.0	0.0	0.0	0.0	0.0	0.0	0.0
16.153	0.0	1.0	0.0	0.0	0.0	0.0	0.0	5.0	8.0	0.0	0.0	0.0	0.0	0.0	0.0	0.0
16.168	0.0	0.0	0.0	0.0	0.0	0.0	0.0	0.0	1.0	0.0	0.0	0.0	0.0	0.0	0.0	0.0
16.196	0.0	0.0	0.0	0.0	0.0	0.0	0.0	0.0	0.0	0.0	0.0	0.0	0.0	0.0	0.0	0.0
16.227	0.0	0.0	0.0	0.0	0.0	0.0	0.0	0.0	0.0	0.0	0.0	0.0	0.0	0.0	0.0	0.0
16.257	0.0	0.0	0.0	0.0	0.0	0.0	0.0	0.0	0.0	0.0	0.0	0.0	0.0	0.0	0.0	0.0
16.287	0.0	0.0	0.0	0.0	0.0	0.0	0.0	0.0	0.0	0.0	0.0	0.0	0.0	0.0	0.0	0.0
16.318	0.0	0.0	0.0	0.0	0.0	0.0	0.0	0.0	0.0	0.0	0.0	0.0	0.0	0.0	0.0	0.0
16.36	0.0	0.0	0.0	0.0	0.0	0.0	0.0	0.0	0.0	0.0	0.0	0.0	0.0	0.0	0.0	0.0
16.377	0.0	0.0	0.0	0.0	0.0	0.0	0.0	0.0	0.0	0.0	0.0	0.0	0.0	0.0	0.0	0.0
16.406	0.0	0.0	0.0	0.0	0.0	0.0	0.0	0.0	0.0	0.0	0.0	0.0	0.0	0.0	0.0	0.0
16.458	0.0	0.0	0.0	0.0	0.0	0.0	0.0	0.0	0.0	0.0	0.0	0.0	0.0	0.0	0.0	0.0
16.467	0.0	0.0	0.0	0.0	0.0	0.0	0.0	0.0	0.0	0.0	0.0	0.0	0.0	0.0	0.0	0.0
16.495	0.0	0.0	0.0	0.0	0.0	0.0	0.0	0.0	0.0	0.0	0.0	0.0	0.0	0.0	0.0	0.0
16.526	0.0	0.0	0.0	0.0	0.0	0.0	0.0	0.0	0.0	0.0	0.0	0.0	0.0	0.0	0.0	0.0
16.565	0.0	0.0	0.0	0.0	0.0	0.0	0.0	0.0	0.0	0.0	0.0	0.0	0.0	0.0	0.0	0.0
16.586	0.0	0.0	0.0	0.0	0.0	0.0	0.0	0.0	0.0	0.0	0.0	0.0	0.0	0.0	0.0	0.0
16.615	0.0	0.0	0.0	0.0	0.0	0.0	0.0	0.0	0.0	0.0	0.0	0.0	0.0	0.0	0.0	0.0
16.664	0.0	0.0	0.0	0.0	0.0	0.0	0.0	0.0	0.0	0.0	0.0	0.0	0.0	0.0	0.0	0.0
16.676	0.0	0.0	0.0	0.0	0.0	0.0	0.0	0.0	0.0	0.0	0.0	0.0	0.0	0.0	0.0	0.0
16.704	0.0	0.0	0.0	0.0	0.0	0.0	0.0	0.0	0.0	0.0	0.0	0.0	0.0	0.0	0.0	0.0
16.734	0.0	0.0	0.0	0.0	0.0	0.0	0.0	0.0	0.0	0.0	0.0	0.0	0.0	0.0	0.0	0.0
16.769	0.0	0.0	0.0	0.0	0.0	0.0	0.0	0.0	0.0	0.0	0.0	0.0	0.0	0.0	0.0	0.0
16.794	0.0	0.0	0.0	0.0	0.0	0.0	0.0	0.0	0.0	0.0	0.0	0.0	0.0	0.0	0.0	0.0
16.824	0.0	0.0	0.0	0.0	0.0	0.0	0.0	0.0	0.0	0.0	0.0	0.0	0.0	0.0	0.0	0.0
16.854	0.0	0.0	0.0	0.0	0.0	0.0	0.0	0.0	0.0	0.0	0.0	0.0	0.0	0.0	0.0	0.0
16.883	0.0	0.0	0.0	0.0	0.0	0.0	0.0	0.0	0.0	0.0	0.0	0.0	0.0	0.0	0.0	1.0
16.915	0.0	0.0	0.0	0.0	0.0	0.0	0.0	0.0	0.0	0.0	0.0	0.0	0.0	0.0	2.0	0.0
16.944	0.0	0.0	0.0	0.0	0.0	0.0	0.0	0.0	0.0	0.0	0.0	0.0	0.0	0.0	5.0	3.0
16.974	0.0	0.0	0.0	0.0	0.0	0.0	0.0	0.0	0.0	0.0	0.0	4.0	6.0	5.0	16.0	10.0
17.003	0.0	0.0	0.0	0.0	0.0	0.0	0.0	0.0	1.0	2.0	2.0	10.0	11.0	9.0	23.0	14.0
17.033	0.0	0.0	0.0	0.0	0.0	0.0	0.0	1.0	2.0	3.0	2.0	14.0	15.0	11.0	26.0	17.0
17.065	0.0	0.0	0.0	0.0	0.0	0.0	1.0	2.0	4.0	5.0	3.0	15.0	16.0	11.0	27.0	18.0
17.093	0.0	0.0	0.0	0.0	0.0	0.0	1.0	3.0	5.0	8.0	3.0	15.0	18.0	11.0	27.0	18.0
17.123	0.0	0.0	0.0	0.0	0.0	0.0	2.0	4.0	7.0	9.0	3.0	16.0	19.0	12.0	27.0	19.0
17.157	0.0	0.0	0.0	0.0	0.0	0.0	2.0	4.0	8.0	10.0	2.0	16.0	20.0	11.0	26.0	19.0
17.183	0.0	0.0	0.0	0.0	0.0	0.0	2.0	5.0	9.0	11.0	2.0	16.0	20.0	11.0	26.0	19.0
17.214	0.0	0.0	0.0	0.0	0.0	0.0	2.0	4.0	10.0	12.0	2.0	16.0	20.0	10.0	26.0	18.0
17.245	0.0	0.0	0.0	0.0	0.0	0.0	2.0	5.0	10.0	11.0	2.0	16.0	20.0	10.0	25.0	18.0
17.274	0.0	0.0	0.0	0.0	0.0	0.0	2.0	5.0	10.0	12.0	2.0	16.0	19.0	9.0	24.0	18.0
17.302	0.0	0.0	0.0	0.0	0.0	0.0	2.0	5.0	10.0	13.0	1.0	14.0	18.0	7.0	18.0	15.0
17.332	0.0	0.0	0.0	0.0	0.0	0.0	2.0	5.0	11.0	14.0	1.0	14.0	18.0	6.0	18.0	13.0
17.362	0.0	0.0	0.0	0.0	0.0	0.0	2.0	6.0	12.0	14.0	2.0	13.0	17.0	6.0	17.0	12.0
17.392	0.0	0.0	0.0	0.0	0.0	0.0	2.0	6.0	12.0	15.0	1.0	13.0	16.0	5.0	16.0	11.0
17.422	0.0	0.0	0.0	0.0	0.0	0.0	2.0	7.0	12.0	15.0	1.0	12.0	15.0	4.0	15.0	9.0
17.454	0.0	0.0	0.0	0.0	0.0	0.0	3.0	8.0	12.0	16.0	1.0	10.0	14.0	3.0	12.0	8.0
17.481	0.0	0.0	0.0	0.0	0.0	1.0	4.0	8.0	12.0	15.0	1.0	9.0	13.0	2.0	10.0	7.0
17.511	0.0	0.0	0.0	0.0	0.0	1.0	4.0	9.0	12.0	14.0	1.0	9.0	12.0	2.0	10.0	7.0
17.541	0.0	0.0	0.0	0.0	0.0	1.0	4.0	9.0	11.0	14.0	1.0	9.0	13.0	3.0	11.0	6.0
17.571	0.0	0.0	0.0	0.0	0.0	1.0	4.0	8.0	10.0	12.0	1.0	9.0	12.0	3.0	11.0	6.0
17.601	0.0	1.0	0.0	0.0	0.0	2.0	5.0	9.0	10.0	12.0	2.0	9.0	12.0	3.0	11.0	6.0
17.631	0.0	1.0	0.0	0.0	0.0	3.0	6.0	11.0	11.0	13.0	2.0	9.0	11.0	2.0	10.0	6.0
17.662	0.0	2.0	0.0	0.0	0.0	5.0	8.0	12.0	12.0	13.0	1.0	8.0	10.0	2.0	9.0	4.0
17.692	0.0	4.0	0.0	0.0	0.0	7.0	11.0	14.0	13.0	14.0	1.0	8.0	9.0	1.0	7.0	4.0
17.721	0.0	5.0	1.0	0.0	0.0	10.0	14.0	18.0	15.0	14.0	0.0	6.0	7.0	0.0	4.0	1.0
17.75	0.0	8.0	2.0	0.0	0.0	13.0	19.0	21.0	17.0	9.0	0.0	1.0	2.0	0.0	0.0	0.0
17.781	0.0	8.0	2.0	0.0	0.0	13.0	19.0	21.0	17.0	9.0	0.0	1.0	2.0	0.0	0.0	0.0
17.81	0.0	12.0	4.0	0.0	0.0	15.0	16.0	18.0	14.0	0.0	0.0	0.0	0.0	0.0	0.0	0.0
17.84	0.0	13.0	2.0	0.0	0.0	12.0	6.0	7.0	8.0	0.0	0.0	0.0	0.0	0.0	0.0	0.0
17.872	0.0	10.0	0.0	0.0	0.0	5.0	0.0	0.0	2.0	0.0	0.0	0.0	0.0	0.0	0.0	0.0
17.899	0.0	4.0	0.0	0.0	0.0	0.0	0.0	0.0	0.0	0.0	0.0	0.0	0.0	0.0	0.0	0.0
17.93	0.0	0.0	0.0	0.0	0.0	0.0	0.0	0.0	0.0	0.0	0.0	0.0	0.0	0.0	0.0	0.0
17.961	0.0	0.0	0.0	0.0	0.0	0.0	0.0	0.0	0.0	0.0	0.0	0.0	0.0	0.0	0.0	0.0
17.991	0.0	0.0	0.0	0.0	0.0	0.0	0.0	0.0	0.0	0.0	0.0	0.0	0.0	0.0	0.0	0.0
18.019	0.0	0.0	0.0	0.0	0.0	0.0	0.0	0.0	0.0	0.0	0.0	0.0	0.0	0.0	0.0	0.0
18.049	0.0	0.0	0.0	0.0	0.0	0.0	0.0	0.0	0.0	0.0	0.0	0.0	0.0	0.0	0.0	0.0
18.079	0.0	0.0	0.0	0.0	0.0	0.0	0.0	0.0	0.0	0.0	0.0	0.0	0.0	0.0	0.0	0.0
18.109	0.0	0.0	0.0	0.0	0.0	0.0	0.0	0.0	0.0	0.0	0.0	0.0	0.0	0.0	0.0	0.0
18.139	0.0	0.0	0.0	0.0	0.0	0.0	0.0	0.0	0.0	0.0	0.0	0.0	0.0	0.0	0.0	0.0
18.171	0.0	0.0	0.0	0.0	0.0	0.0	0.0	0.0	0.0	0.0	0.0	0.0	0.0	0.0	0.0	0.0
18.201	0.0	0.0	0.0	0.0	0.0	0.0	0.0	0.0	0.0	0.0	0.0	0.0	0.0	0.0	0.0	0.0
18.23	0.0	0.0	0.0	0.0	0.0	0.0	0.0	0.0	0.0	0.0	0.0	0.0	0.0	0.0	0.0	0.0
18.259	0.0	0.0	0.0	0.0	0.0	0.0	0.0	0.0	0.0	0.0	0.0	0.0	0.0	0.0	0.0	0.0
18.287	0.0	0.0	0.0	0.0	0.0	0.0	0.0	0.0	0.0	0.0	0.0	0.0	0.0	0.0	0.0	0.0
18.319	0.0	0.0	0.0	0.0	0.0	0.0	0.0	0.0	0.0	0.0	0.0	0.0	0.0	0.0	0.0	0.0
18.348	0.0	0.0	0.0	0.0	0.0	0.0	0.0	0.0	0.0	0.0	0.0	0.0	0.0	0.0	0.0	0.0
18.38	0.0	0.0	0.0	0.0	0.0	0.0	0.0	0.0	0.0	0.0	0.0	0.0	0.0	0.0	0.0	0.0
18.41	0.0	0.0	0.0	0.0	0.0	0.0	0.0	0.0	0.0	0.0	0.0	0.0	0.0	0.0	0.0	0.0
18.439	0.0	0.0	0.0	0.0	0.0	0.0	0.0	0.0	0.0	0.0	0.0	0.0	0.0	0.0	0.0	0.0
18.471	0.0	0.0	0.0	0.0	0.0	0.0	0.0	0.0	0.0	0.0	0.0	0.0	0.0	0.0	0.0	0.0
18.506	0.0	0.0	0.0	0.0	0.0	0.0	0.0	0.0	0.0	0.0	0.0	0.0	0.0	0.0	0.0	0.0
18.529	0.0	0.0	0.0	0.0	0.0	0.0	0.0	0.0	0.0	0.0	0.0	0.0	0.0	0.0	0.0	0.0
18.556	0.0	0.0	0.0	0.0	0.0	0.0	0.0	0.0	0.0	0.0	0.0	0.0	0.0	0.0	0.0	0.0
18.59	0.0	0.0	0.0	0.0	0.0	0.0	0.0	0.0	0.0	0.0	0.0	0.0	0.0	0.0	0.0	0.0
18.617	0.0	0.0	0.0	0.0	0.0	0.0	0.0	0.0	0.0	0.0	0.0	0.0	0.0	0.0	0.0	0.0
18.647	0.0	0.0	0.0	0.0	0.0	0.0	0.0	0.0	0.0	0.0	0.0	0.0	0.0	0.0	0.0	0.0
18.677	0.0	0.0	0.0	0.0	0.0	0.0	0.0	0.0	0.0	0.0	0.0	0.0	0.0	0.0	0.0	0.0
18.707	0.0	0.0	0.0	0.0	0.0	0.0	0.0	0.0	0.0	0.0	0.0	0.0	0.0	3.0	10.0	5.0
18.737	0.0	0.0	0.0	0.0	0.0	0.0	0.0	0.0	0.0	0.0	0.0	0.0	0.0	6.0	12.0	6.0
18.769	0.0	0.0	0.0	0.0	0.0	0.0	0.0	0.0	1.0	0.0	1.0	6.0	4.0	9.0	18.0	10.0
18.797	0.0	0.0	0.0	0.0	0.0	0.0	0.0	0.0	1.0	1.0	3.0	10.0	7.0	13.0	25.0	14.0
18.826	0.0	0.0	0.0	0.0	0.0	0.0	0.0	0.0	0.0	1.0	5.0	11.0	8.0	15.0	28.0	16.0
18.857	0.0	0.0	0.0	0.0	0.0	0.0	0.0	0.0	0.0	1.0	5.0	11.0	8.0	16.0	29.0	17.0
18.887	0.0	0.0	0.0	0.0	0.0	0.0	0.0	0.0	0.0	3.0	4.0	11.0	9.0	13.0	25.0	15.0
18.919	0.0	0.0	0.0	0.0	0.0	0.0	0.0	0.0	1.0	4.0	4.0	11.0	10.0	12.0	25.0	15.0
18.947	0.0	0.0	0.0	0.0	0.0	0.0	0.0	1.0	2.0	4.0	4.0	12.0	12.0	12.0	23.0	15.0
18.976	0.0	0.0	0.0	0.0	0.0	0.0	0.0	2.0	3.0	5.0	4.0	12.0	12.0	10.0	22.0	14.0
19.016	0.0	0.0	0.0	0.0	0.0	0.0	0.0	2.0	4.0	6.0	4.0	12.0	13.0	10.0	22.0	13.0
19.038	0.0	0.0	0.0	0.0	0.0	0.0	0.0	2.0	4.0	6.0	4.0	12.0	13.0	10.0	21.0	13.0
19.067	0.0	0.0	0.0	0.0	0.0	0.0	0.0	3.0	5.0	8.0	3.0	12.0	12.0	9.0	20.0	12.0
19.095	0.0	0.0	0.0	0.0	0.0	0.0	1.0	4.0	5.0	8.0	3.0	12.0	12.0	8.0	19.0	11.0
19.129	0.0	0.0	0.0	0.0	0.0	0.0	1.0	5.0	6.0	8.0	3.0	12.0	12.0	8.0	17.0	10.0
19.155	0.0	0.0	0.0	0.0	0.0	0.0	1.0	5.0	6.0	9.0	3.0	11.0	11.0	7.0	17.0	10.0
19.188	0.0	0.0	0.0	0.0	0.0	0.0	2.0	7.0	7.0	9.0	3.0	11.0	11.0	7.0	15.0	8.0
19.22	0.0	0.0	0.0	0.0	0.0	0.0	2.0	7.0	8.0	10.0	3.0	11.0	11.0	7.0	15.0	8.0
19.246	0.0	0.0	0.0	0.0	0.0	1.0	5.0	10.0	10.0	11.0	2.0	9.0	9.0	4.0	11.0	5.0
19.283	0.0	1.0	0.0	0.0	0.0	3.0	7.0	12.0	12.0	13.0	0.0	6.0	7.0	0.0	5.0	2.0
19.307	0.0	2.0	0.0	0.0	0.0	3.0	9.0	14.0	13.0	12.0	0.0	6.0	7.0	0.0	4.0	1.0
19.334	0.0	3.0	0.0	0.0	0.0	7.0	17.0	22.0	19.0	15.0	0.0	1.0	3.0	0.0	0.0	0.0
19.364	0.0	3.0	0.0	0.0	0.0	8.0	17.0	23.0	20.0	14.0	0.0	0.0	2.0	0.0	0.0	0.0
19.401	0.0	5.0	2.0	0.0	0.0	12.0	23.0	28.0	24.0	11.0	0.0	0.0	0.0	0.0	0.0	0.0
19.424	0.0	7.0	3.0	1.0	0.0	15.0	24.0	29.0	26.0	3.0	0.0	0.0	0.0	0.0	0.0	0.0
19.455	0.0	8.0	4.0	2.0	0.0	16.0	24.0	28.0	26.0	1.0	0.0	0.0	0.0	0.0	0.0	0.0
19.484	0.0	11.0	4.0	1.0	0.0	13.0	14.0	15.0	15.0	0.0	0.0	0.0	0.0	0.0	0.0	0.0
19.517	0.0	9.0	1.0	0.0	0.0	9.0	4.0	6.0	8.0	0.0	0.0	0.0	0.0	0.0	0.0	0.0
19.544	0.0	3.0	0.0	0.0	0.0	3.0	0.0	0.0	2.0	0.0	0.0	0.0	0.0	0.0	0.0	0.0
19.574	0.0	0.0	0.0	0.0	0.0	0.0	0.0	0.0	0.0	0.0	0.0	0.0	0.0	0.0	0.0	0.0
19.604	0.0	0.0	0.0	0.0	0.0	0.0	0.0	0.0	0.0	0.0	0.0	0.0	0.0	0.0	0.0	0.0
19.634	0.0	0.0	0.0	0.0	0.0	0.0	0.0	0.0	0.0	0.0	0.0	0.0	0.0	0.0	0.0	0.0
19.664	0.0	0.0	0.0	0.0	0.0	0.0	0.0	0.0	0.0	0.0	0.0	0.0	0.0	0.0	0.0	0.0
19.694	0.0	0.0	0.0	0.0	0.0	0.0	0.0	0.0	0.0	0.0	0.0	0.0	0.0	0.0	0.0	0.0
19.731	0.0	0.0	0.0	0.0	0.0	0.0	0.0	0.0	0.0	0.0	0.0	0.0	0.0	0.0	0.0	0.0
19.753	0.0	0.0	0.0	0.0	0.0	0.0	0.0	0.0	0.0	0.0	0.0	0.0	0.0	0.0	0.0	0.0
19.785	0.0	0.0	0.0	0.0	0.0	0.0	0.0	0.0	0.0	0.0	0.0	0.0	0.0	0.0	0.0	0.0
19.815	0.0	0.0	0.0	0.0	0.0	0.0	0.0	0.0	0.0	0.0	0.0	0.0	0.0	0.0	0.0	0.0
19.842	0.0	0.0	0.0	0.0	0.0	0.0	0.0	0.0	0.0	0.0	0.0	0.0	0.0	0.0	0.0	0.0
19.872	0.0	0.0	0.0	0.0	0.0	0.0	0.0	0.0	0.0	0.0	0.0	0.0	0.0	0.0	0.0	0.0
19.903	0.0	0.0	0.0	0.0	0.0	0.0	0.0	0.0	0.0	0.0	0.0	0.0	0.0	0.0	0.0	0.0
19.935	0.0	0.0	0.0	0.0	0.0	0.0	0.0	0.0	0.0	0.0	0.0	0.0	0.0	0.0	0.0	0.0
19.962	0.0	0.0	0.0	0.0	0.0	0.0	0.0	0.0	0.0	0.0	0.0	0.0	0.0	0.0	0.0	0.0
19.992	0.0	0.0	0.0	0.0	0.0	0.0	0.0	0.0	0.0	0.0	0.0	0.0	0.0	0.0	0.0	0.0
20.024	0.0	0.0	0.0	0.0	0.0	0.0	0.0	0.0	0.0	0.0	0.0	0.0	0.0	0.0	0.0	0.0
20.052	0.0	0.0	0.0	0.0	0.0	0.0	0.0	0.0	0.0	0.0	0.0	0.0	0.0	0.0	0.0	0.0
20.081	0.0	0.0	0.0	0.0	0.0	0.0	0.0	0.0	0.0	0.0	0.0	0.0	0.0	0.0	0.0	0.0
20.111	0.0	0.0	0.0	0.0	0.0	0.0	0.0	0.0	0.0	0.0	0.0	0.0	0.0	0.0	0.0	0.0
20.141	0.0	0.0	0.0	0.0	0.0	0.0	0.0	0.0	0.0	0.0	0.0	0.0	0.0	0.0	0.0	0.0
20.171	0.0	0.0	0.0	0.0	0.0	0.0	0.0	0.0	0.0	0.0	0.0	0.0	0.0	0.0	0.0	0.0
20.201	0.0	0.0	0.0	0.0	0.0	0.0	0.0	0.0	0.0	0.0	0.0	0.0	0.0	0.0	0.0	0.0
20.231	0.0	0.0	0.0	0.0	0.0	0.0	0.0	0.0	1.0	0.0	0.0	0.0	0.0	0.0	0.0	0.0
20.261	0.0	0.0	0.0	0.0	0.0	0.0	2.0	9.0	10.0	0.0	0.0	0.0	0.0	0.0	0.0	0.0
20.291	0.0	0.0	0.0	0.0	0.0	0.0	3.0	11.0	11.0	3.0	0.0	0.0	0.0	0.0	0.0	0.0
20.321	0.0	0.0	0.0	0.0	0.0	0.0	4.0	12.0	11.0	4.0	0.0	0.0	0.0	0.0	0.0	0.0
20.351	0.0	0.0	0.0	0.0	0.0	0.0	7.0	13.0	11.0	4.0	0.0	0.0	0.0	0.0	0.0	0.0
20.39	0.0	0.0	0.0	0.0	0.0	0.0	7.0	14.0	12.0	4.0	0.0	0.0	0.0	0.0	0.0	0.0
