# Supplementary material for: Level-Ground and Stair Adaptation for Hip Exoskeletons Based on Continuous Locomotion Mode Perception
Source: Cyborg Bionic Syst. 2025 Apr 22;6:0248. doi: 10.34133/cbsystems.0248 (PMC12012296; doi:10.34133/cbsystems.0248)
Supplement: Supplementary 1 — Data files S1 to S61 [file cbsystems.0248.f1.zip › 19_HipAngle.csv]

time	angle
6.993	75.69999694824219
6.996	76.19999694824219
7.015	76.58000183105469
7.019	76.83000183105469
7.034	76.93000030517578
7.036	76.91000366210938
7.046	76.87000274658203
7.055	76.7699966430664
7.066	76.45999908447266
7.087	75.91999816894531
7.096	74.16000366210938
7.106	73.0999984741211
7.116	71.73999786376953
7.126	68.79000091552734
7.136	65.25
7.146	61.97999954223633
7.156	58.869998931884766
7.166	56.2400016784668
7.176	54.040000915527344
7.186	51.900001525878906
7.196	49.34000015258789
7.206	46.54999923706055
7.216	43.84000015258789
7.226	41.15999984741211
7.238	38.34000015258789
7.249	35.599998474121094
7.256	33.15999984741211
7.266	31.170000076293945
7.276	29.729999542236328
7.286	28.690000534057617
7.296	27.850000381469727
7.307	27.139999389648438
7.316	26.559999465942383
7.326	26.010000228881836
7.34	25.489999771118164
7.346	25.0
7.356	24.450000762939453
7.366	23.770000457763672
7.38	22.979999542236328
7.388	22.110000610351562
7.395	21.200000762939453
7.405	20.31999969482422
7.422	19.520000457763672
7.444	18.84000015258789
7.455	17.770000457763672
7.466	17.09000015258789
7.475	16.979999542236328
7.486	17.010000228881836
7.496	17.030000686645508
7.506	17.0
7.515	16.809999465942383
7.526	16.420000076293945
7.536	15.890000343322754
7.546	15.329999923706055
7.567	14.859999656677246
7.573	14.5
7.59	14.260000228881836
7.596	14.0
7.606	13.84000015258789
7.615	13.59000015258789
7.627	13.239999771118164
7.636	12.859999656677246
7.649	12.460000038146973
7.656	12.0600004196167
7.666	11.680000305175781
7.676	11.289999961853027
7.686	10.930000305175781
7.696	10.59000015258789
7.706	10.260000228881836
7.717	9.920000076293945
7.726	9.550000190734863
7.736	9.140000343322754
7.749	8.65999984741211
7.756	8.15999984741211
7.766	7.670000076293945
7.776	7.21999979019165
7.786	6.820000171661377
7.796	6.429999828338623
7.806	6.070000171661377
7.816	5.679999828338623
7.829	5.239999771118164
7.842	4.739999771118164
7.846	4.210000038146973
7.858	3.690000057220459
7.866	3.259999990463257
7.884	2.950000047683716
7.889	2.7300000190734863
7.945	2.549999952316284
7.948	2.380000114440918
7.961	2.2300000190734863
8.05	2.059999942779541
8.058	1.840000033378601
8.062	1.7599999904632568
8.065	1.7599999904632568
8.069	1.7699999809265137
8.072	3.059999942779541
8.075	4.440000057220459
8.095	5.409999847412109
8.106	8.199999809265137
8.162	9.970000267028809
8.17	13.770000457763672
8.17	15.729999542236328
8.19	18.049999237060547
8.193	20.690000534057617
8.207	23.399999618530273
8.215	26.09000015258789
8.226	28.559999465942383
8.23	30.690000534057617
8.235	32.47999954223633
8.239	34.029998779296875
8.247	37.150001525878906
8.264	38.869998931884766
8.266	40.68000030517578
8.277	42.47999954223633
8.303	44.27000045776367
8.307	47.93000030517578
8.315	49.790000915527344
8.326	51.58000183105469
8.337	53.27000045776367
8.348	54.880001068115234
8.356	56.470001220703125
8.367	58.04999923706055
8.376	59.619998931884766
8.386	61.15999984741211
8.397	62.59000015258789
8.406	63.90999984741211
8.415	65.20999908447266
8.426	66.45999908447266
8.435	67.6500015258789
8.446	68.8499984741211
8.474	70.01000213623047
8.478	72.01000213623047
8.486	72.79000091552734
8.495	73.44000244140625
8.506	73.9800033569336
8.516	74.2699966430664
8.526	74.5
8.536	74.69999694824219
8.546	74.73999786376953
8.555	74.70999908447266
8.569	74.69000244140625
8.576	74.63999938964844
8.586	74.48999786376953
8.595	74.2300033569336
8.606	73.7300033569336
8.615	73.06999969482422
8.625	72.30000305175781
8.636	71.30000305175781
8.647	70.05999755859375
8.656	67.3499984741211
8.675	64.13999938964844
8.675	61.040000915527344
8.687	58.06999969482422
8.696	55.599998474121094
8.706	53.63999938964844
8.716	52.029998779296875
8.726	50.58000183105469
8.736	49.20000076293945
8.748	47.65999984741211
8.76	45.959999084472656
8.773	44.209999084472656
8.776	42.38999938964844
8.786	40.43000030517578
8.796	38.36000061035156
8.806	36.25
8.815	34.209999084472656
8.826	32.2400016784668
8.836	30.360000610351562
8.845	28.690000534057617
8.855	27.40999984741211
8.866	26.389999389648438
8.876	25.540000915527344
8.886	24.75
8.896	23.899999618530273
8.905	23.079999923706055
8.916	22.3799991607666
8.926	21.809999465942383
8.936	21.3700008392334
8.945	21.040000915527344
8.958	20.780000686645508
8.966	20.389999389648438
9.0	19.81999969482422
9.008	19.149999618530273
9.01	18.440000534057617
9.02	17.770000457763672
9.029	16.81999969482422
9.065	16.540000915527344
9.074	16.34000015258789
9.082	16.149999618530273
9.086	15.710000038146973
9.142	15.630000114440918
9.148	15.619999885559082
9.152	15.510000228881836
9.155	15.199999809265137
9.164	14.770000457763672
9.167	14.319999694824219
9.168	13.960000038146973
9.179	13.720000267028809
9.193	13.550000190734863
9.197	13.420000076293945
9.206	13.260000228881836
9.218	13.0
9.229	12.649999618530273
9.237	12.1899995803833
9.287	11.6899995803833
9.297	10.609999656677246
9.307	9.529999732971191
9.309	9.020000457763672
9.32	8.539999961853027
9.337	8.069999694824219
9.35	7.179999828338623
9.355	6.360000133514404
9.369	5.980000019073486
9.396	5.619999885559082
9.403	5.349999904632568
9.408	5.179999828338623
9.418	4.900000095367432
9.436	4.71999979019165
9.449	4.53000020980835
9.458	4.099999904632568
9.467	3.700000047683716
9.479	3.059999942779541
9.489	2.299999952316284
9.499	1.5800000429153442
9.506	1.0099999904632568
9.532	0.6600000262260437
9.536	0.6499999761581421
9.546	0.6499999761581421
9.555	0.6499999761581421
9.571	0.6499999761581421
9.578	0.6499999761581421
9.588	0.6499999761581421
9.596	0.6499999761581421
9.606	0.6499999761581421
9.615	0.6499999761581421
9.626	0.6499999761581421
9.636	0.6499999761581421
9.646	0.6499999761581421
9.656	0.6600000262260437
9.666	0.7599999904632568
9.676	1.1200000047683716
9.685	1.7999999523162842
9.696	2.859999895095825
9.706	4.269999980926514
9.715	5.980000019073486
9.729	7.960000038146973
9.736	10.09000015258789
9.747	12.069999694824219
9.756	14.119999885559082
9.767	16.34000015258789
9.775	18.809999465942383
9.786	21.239999771118164
9.797	23.3700008392334
9.806	25.25
9.816	27.010000228881836
9.826	28.75
9.836	30.510000228881836
9.845	32.27000045776367
9.856	34.040000915527344
9.867	35.83000183105469
9.876	37.68000030517578
9.886	39.59000015258789
9.901	41.47999954223633
9.906	43.290000915527344
9.916	45.06999969482422
9.926	46.880001068115234
9.936	48.7400016784668
9.946	50.63999938964844
9.955	52.470001220703125
9.967	54.2400016784668
9.978	55.970001220703125
9.989	57.66999816894531
10.005	59.34000015258789
10.015	62.38999938964844
10.026	63.7400016784668
10.036	65.04000091552734
10.046	66.2699966430664
10.056	67.38999938964844
10.066	68.4800033569336
10.083	69.4800033569336
10.093	70.41000366210938
10.171	71.16999816894531
10.222	71.87999725341797
10.23	72.44000244140625
10.234	72.8499984741211
10.237	73.16999816894531
10.244	73.44000244140625
10.254	73.61000061035156
10.264	73.62000274658203
10.267	73.61000061035156
10.276	73.37999725341797
10.324	69.12000274658203
10.338	63.150001525878906
10.341	59.959999084472656
10.349	56.970001220703125
10.353	52.59000015258789
10.362	49.560001373291016
10.365	48.27000045776367
10.405	46.90999984741211
10.42	45.36000061035156
10.42	43.630001068115234
10.426	41.72999954223633
10.443	37.47999954223633
10.446	35.38999938964844
10.448	33.400001525878906
10.458	31.489999771118164
10.476	28.079999923706055
10.507	25.739999771118164
10.527	24.229999542236328
10.535	24.049999237060547
10.538	24.100000381469727
10.541	24.049999237060547
10.559	24.030000686645508
10.567	23.81999969482422
10.606	22.31999969482422
10.624	20.280000686645508
10.625	19.40999984741211
10.635	18.719999313354492
10.638	18.25
10.639	17.920000076293945
10.68	17.739999771118164
10.686	17.399999618530273
10.691	16.700000762939453
10.698	16.260000228881836
10.7	15.859999656677246
10.705	15.579999923706055
10.726	15.420000076293945
10.733	15.4399995803833
10.738	15.399999618530273
10.752	15.220000267028809
10.768	14.899999618530273
10.787	14.079999923706055
10.801	13.720000267028809
10.81	13.130000114440918
10.825	12.880000114440918
10.831	12.569999694824219
10.853	12.1899995803833
10.859	11.329999923706055
10.876	10.869999885559082
10.878	10.399999618530273
10.886	9.920000076293945
10.897	9.449999809265137
10.915	8.989999771118164
10.929	8.529999732971191
10.941	7.650000095367432
10.949	7.21999979019165
10.956	6.809999942779541
10.966	6.409999847412109
10.981	6.079999923706055
10.998	5.769999980926514
11.006	5.489999771118164
11.019	5.079999923706055
11.031	4.920000076293945
11.041	4.78000020980835
11.047	4.619999885559082
11.059	4.449999809265137
11.069	4.190000057220459
11.078	3.759999990463257
11.088	3.049999952316284
11.101	2.0999999046325684
11.119	1.1299999952316284
11.119	0.33000001311302185
11.128	0.07999999821186066
11.137	0.17000000178813934
11.167	0.1599999964237213
11.17	0.15000000596046448
11.177	0.14000000059604645
11.188	0.15000000596046448
11.217	0.15000000596046448
11.219	0.15000000596046448
11.231	0.15000000596046448
11.236	0.15000000596046448
11.246	0.15000000596046448
11.256	0.15000000596046448
11.266	0.25
11.275	0.6200000047683716
11.286	1.350000023841858
11.296	2.390000104904175
11.305	3.7100000381469727
11.318	5.239999771118164
11.333	7.03000020980835
11.336	9.020000457763672
11.346	10.9399995803833
11.357	12.949999809265137
11.366	15.140000343322754
11.381	17.59000015258789
11.387	20.200000762939453
11.408	22.56999969482422
11.411	24.6299991607666
11.427	26.5
11.432	28.299999237060547
11.436	30.020000457763672
11.448	31.709999084472656
11.456	33.349998474121094
11.466	35.0
11.476	36.75
11.486	38.59000015258789
11.496	40.5099983215332
11.506	42.40999984741211
11.516	44.27000045776367
11.526	46.20000076293945
11.539	48.209999084472656
11.546	50.279998779296875
11.556	52.310001373291016
11.566	54.2599983215332
11.576	56.20000076293945
11.586	58.16999816894531
11.596	60.150001525878906
11.608	62.08000183105469
11.616	63.88999938964844
11.627	65.66999816894531
11.637	67.41999816894531
11.645	69.19000244140625
11.656	70.93000030517578
11.665	72.55000305175781
11.676	74.05999755859375
11.685	75.44999694824219
11.696	76.7699966430664
11.706	78.0199966430664
11.716	79.20999908447266
11.727	80.37000274658203
11.736	81.38999938964844
11.745	82.25
11.756	83.02999877929688
11.766	83.70999908447266
11.775	84.19999694824219
11.786	84.5999984741211
11.795	84.91000366210938
11.809	85.0999984741211
11.823	85.11000061035156
11.856	85.0999984741211
11.859	84.91999816894531
11.87	84.05000305175781
11.876	83.2699966430664
11.887	82.43000030517578
11.896	81.68000030517578
11.908	80.87999725341797
11.935	80.13999938964844
11.95	79.3499984741211
11.963	77.6500015258789
11.972	76.66999816894531
11.986	75.63999938964844
11.995	71.91999816894531
11.998	68.72000122070312
12.006	65.66999816894531
12.018	63.08000183105469
12.027	60.95000076293945
12.042	59.40999984741211
12.051	58.5099983215332
12.056	57.90999984741211
12.066	57.540000915527344
12.076	57.099998474121094
12.086	56.189998626708984
12.096	55.27000045776367
12.106	54.65999984741211
12.12	54.29999923706055
12.128	54.060001373291016
12.139	53.79999923706055
12.152	53.209999084472656
12.156	52.22999954223633
12.166	51.130001068115234
12.176	49.970001220703125
12.186	48.959999084472656
12.196	48.130001068115234
12.205	47.47999954223633
12.216	46.7599983215332
12.226	46.0
12.236	45.130001068115234
12.246	44.15999984741211
12.256	43.15999984741211
12.266	42.15999984741211
12.276	41.16999816894531
12.286	40.25
12.296	39.36000061035156
12.306	38.5
12.316	37.689998626708984
12.325	36.810001373291016
12.336	35.97999954223633
12.346	35.09000015258789
12.361	34.209999084472656
12.379	33.220001220703125
12.385	31.09000015258789
12.396	29.969999313354492
12.406	28.780000686645508
12.416	27.559999465942383
12.429	26.389999389648438
12.436	25.270000457763672
12.446	24.260000228881836
12.462	23.31999969482422
12.466	22.420000076293945
12.475	21.520000457763672
12.486	20.65999984741211
12.495	19.75
12.506	18.8799991607666
12.516	17.969999313354492
12.525	17.149999618530273
12.552	16.309999465942383
12.555	15.59000015258789
12.565	14.220000267028809
12.58	13.619999885559082
12.59	13.010000228881836
12.602	12.399999618530273
12.61	11.960000038146973
12.618	11.640000343322754
12.632	11.289999961853027
12.641	10.90999984741211
12.671	10.520000457763672
12.685	9.539999961853027
12.708	7.320000171661377
12.715	5.110000133514404
12.717	4.320000171661377
12.729	3.7799999713897705
12.74	3.319999933242798
12.854	2.9200000762939453
12.862	2.619999885559082
12.874	2.4000000953674316
12.881	2.140000104904175
12.893	1.75
12.905	0.9100000262260437
12.925	0.8700000047683716
12.935	1.6799999475479126
12.935	2.3399999141693115
12.949	3.3299999237060547
12.984	4.510000228881836
12.99	6.199999809265137
12.992	8.670000076293945
12.997	11.420000076293945
13.002	13.970000267028809
13.012	16.25
13.019	18.600000381469727
13.031	20.989999771118164
13.05	25.440000534057617
13.11	27.690000534057617
13.116	32.040000915527344
13.124	36.06999969482422
13.131	40.2400016784668
13.137	44.400001525878906
13.137	51.0
13.143	53.15999984741211
13.144	55.290000915527344
13.151	57.38999938964844
13.166	61.439998626708984
13.178	65.0
13.188	66.73999786376953
13.195	68.51000213623047
13.206	70.30999755859375
13.215	72.05000305175781
13.226	73.69000244140625
13.236	75.20999908447266
13.25	76.6500015258789
13.258	78.0
13.266	79.25
13.275	80.43000030517578
13.285	81.44999694824219
13.296	82.2300033569336
13.306	82.87000274658203
13.316	83.41999816894531
13.326	83.68000030517578
13.336	83.73999786376953
13.352	83.7699966430664
13.357	83.75
13.366	83.72000122070312
13.382	83.5199966430664
13.386	83.12999725341797
13.396	82.73999786376953
13.406	82.2300033569336
13.417	81.5199966430664
13.426	80.61000061035156
13.436	79.58000183105469
13.448	78.26000213623047
13.456	75.58000183105469
13.466	72.4800033569336
13.48	69.37999725341797
13.486	66.55999755859375
13.496	64.37000274658203
13.507	62.689998626708984
13.517	61.45000076293945
13.526	60.52000045776367
13.537	59.59000015258789
13.546	58.599998474121094
13.556	57.34000015258789
13.566	55.91999816894531
13.577	54.45000076293945
13.586	53.029998779296875
13.6	51.939998626708984
13.606	51.34000015258789
13.616	51.09000015258789
13.626	51.099998474121094
13.636	51.060001373291016
13.646	50.84000015258789
13.657	50.400001525878906
13.668	49.72999954223633
13.676	48.619998931884766
13.689	47.25
13.696	45.90999984741211
13.706	44.83000183105469
13.716	44.099998474121094
13.726	43.54999923706055
13.736	42.970001220703125
13.746	42.369998931884766
13.758	41.599998474121094
13.767	40.54999923706055
13.778	39.349998474121094
13.79	38.040000915527344
13.796	36.720001220703125
13.808	35.5099983215332
13.818	34.400001525878906
13.825	33.310001373291016
13.835	32.22999954223633
13.845	31.110000610351562
13.856	30.010000228881836
13.865	28.920000076293945
13.878	27.790000915527344
13.886	26.56999969482422
13.895	25.299999237060547
13.906	24.040000915527344
13.916	22.81999969482422
13.926	21.670000076293945
13.935	20.670000076293945
13.946	19.739999771118164
13.955	18.920000076293945
13.965	18.030000686645508
13.976	17.200000762939453
13.987	16.329999923706055
13.996	15.529999732971191
14.007	14.779999732971191
14.016	14.050000190734863
14.026	13.4399995803833
14.036	12.789999961853027
14.048	12.170000076293945
14.056	11.699999809265137
14.066	11.15999984741211
14.075	10.569999694824219
14.086	10.069999694824219
14.102	9.630000114440918
14.106	9.130000114440918
14.116	8.640000343322754
14.126	8.300000190734863
14.136	8.100000381469727
14.146	7.909999847412109
14.156	7.630000114440918
14.169	7.199999809265137
14.178	6.760000228881836
14.186	6.409999847412109
14.201	6.199999809265137
14.206	6.03000020980835
14.218	5.760000228881836
14.227	5.340000152587891
14.235	4.860000133514404
14.246	4.420000076293945
14.257	4.079999923706055
14.266	3.6500000953674316
14.276	3.049999952316284
14.289	2.430000066757202
14.297	1.8300000429153442
14.306	1.2200000286102295
14.319	0.7799999713897705
14.326	0.7200000286102295
14.336	0.7799999713897705
14.348	0.7799999713897705
14.356	0.7900000214576721
14.365	0.8100000023841858
14.376	0.8999999761581421
14.386	1.1699999570846558
14.396	1.5700000524520874
14.406	2.1500000953674316
14.417	3.009999990463257
14.426	4.119999885559082
14.436	5.659999847412109
14.446	7.880000114440918
14.455	10.359999656677246
14.469	12.65999984741211
14.477	14.630000114440918
14.486	16.65999984741211
14.496	18.709999084472656
14.508	20.760000228881836
14.516	22.649999618530273
14.525	24.43000030517578
14.535	26.209999084472656
14.546	28.059999465942383
14.556	29.969999313354492
14.566	31.8700008392334
14.577	33.689998626708984
14.587	35.540000915527344
14.596	37.45000076293945
14.61	39.45000076293945
14.617	41.470001220703125
14.626	43.40999984741211
14.636	45.349998474121094
14.645	47.290000915527344
14.663	49.22999954223633
14.672	51.150001525878906
14.678	52.970001220703125
14.69	54.790000915527344
14.7	56.630001068115234
14.718	58.52000045776367
14.727	62.2400016784668
14.74	63.970001220703125
14.748	65.66999816894531
15.534	67.37000274658203
15.539	70.81999969482422
15.543	73.93000030517578
15.548	76.58999633789062
15.55	78.72000122070312
15.552	27.06999969482422
15.556	26.43000030517578
15.566	24.93000030517578
15.576	24.1299991607666
15.586	23.299999237060547
15.595	22.440000534057617
15.606	21.520000457763672
15.616	20.579999923706055
15.636	19.600000381469727
15.64	18.649999618530273
15.647	17.700000762939453
15.656	16.84000015258789
15.666	15.960000038146973
15.676	15.229999542236328
15.686	14.5
15.696	13.859999656677246
15.708	13.319999694824219
15.716	12.75
15.725	12.239999771118164
15.75	11.890000343322754
15.761	11.550000190734863
15.769	10.520000457763672
15.776	10.09000015258789
15.786	9.770000457763672
15.795	9.390000343322754
15.807	8.949999809265137
15.816	8.569999694824219
15.861	8.350000381469727
15.866	8.260000228881836
15.87	7.949999809265137
15.876	7.119999885559082
15.886	6.630000114440918
15.896	6.239999771118164
15.906	5.789999961853027
15.948	5.079999923706055
15.952	3.5799999237060547
15.953	2.9200000762939453
15.956	2.4700000286102295
15.966	2.180000066757202
15.978	1.8300000429153442
15.987	1.3799999952316284
15.997	0.9100000262260437
16.006	0.6200000047683716
16.016	0.5899999737739563
16.026	0.5899999737739563
16.036	0.6000000238418579
16.047	0.6000000238418579
16.056	0.6100000143051147
16.066	0.6200000047683716
16.077	0.6600000262260437
16.085	0.7799999713897705
16.095	1.0800000429153442
16.107	1.5099999904632568
16.115	1.9900000095367432
16.152	2.569999933242798
16.168	3.4600000381469727
16.171	5.929999828338623
16.175	10.75
16.185	13.4399995803833
16.196	15.890000343322754
16.205	18.350000381469727
16.216	20.8700008392334
16.226	23.299999237060547
16.236	25.600000381469727
16.248	27.950000762939453
16.256	30.260000228881836
16.266	32.400001525878906
16.275	34.400001525878906
16.287	36.38999938964844
16.296	38.439998626708984
16.306	40.52000045776367
16.321	42.54999923706055
16.327	44.52000045776367
16.36	46.540000915527344
16.366	48.66999816894531
16.369	52.93000030517578
16.377	54.9900016784668
16.386	57.09000015258789
16.395	59.25
16.409	61.34000015258789
16.415	63.2599983215332
16.458	65.06999969482422
16.46	66.80999755859375
16.463	68.54000091552734
16.467	70.26000213623047
16.467	71.91000366210938
16.475	73.47000122070312
16.486	74.91999816894531
16.495	76.2699966430664
16.506	77.5
16.516	78.56999969482422
16.526	79.58000183105469
16.569	80.41000366210938
16.574	81.56999969482422
16.577	81.97000122070312
16.589	82.11000061035156
16.598	82.19000244140625
16.608	82.23999786376953
16.618	82.20999908447266
16.626	82.16999816894531
16.664	81.9800033569336
16.671	81.0199966430664
16.676	79.69999694824219
16.687	78.81999969482422
16.695	77.95999908447266
16.706	77.04000091552734
16.716	76.12000274658203
16.727	75.13999938964844
16.769	74.29000091552734
16.773	72.81999969482422
16.779	71.31999969482422
16.786	70.5999984741211
16.797	69.87999725341797
16.806	69.13999938964844
16.817	68.37999725341797
16.826	67.47000122070312
16.835	66.55000305175781
16.846	65.55000305175781
16.864	64.58999633789062
16.867	63.7400016784668
16.876	63.34000015258789
16.886	63.380001068115234
16.895	63.529998779296875
16.906	63.59000015258789
16.918	63.41999816894531
16.926	62.939998626708984
16.935	61.380001068115234
16.946	58.31999969482422
16.956	55.099998474121094
16.966	52.290000915527344
16.976	50.08000183105469
16.986	48.650001525878906
16.996	47.88999938964844
17.006	47.5
17.016	47.11000061035156
17.026	46.650001525878906
17.038	46.04999923706055
17.051	45.38999938964844
17.058	44.72999954223633
17.069	44.09000015258789
17.076	43.41999816894531
17.086	42.709999084472656
17.096	41.95000076293945
17.106	41.18000030517578
17.116	40.43000030517578
17.126	39.79999923706055
17.136	39.31999969482422
17.146	38.95000076293945
17.157	38.66999816894531
17.167	38.209999084472656
17.179	37.34000015258789
17.186	36.20000076293945
17.206	34.9900016784668
17.217	32.790000915527344
17.227	31.8700008392334
17.239	31.079999923706055
17.273	30.420000076293945
17.276	29.8700008392334
17.285	28.760000228881836
17.286	28.09000015258789
17.296	27.3799991607666
17.305	26.65999984741211
17.315	25.959999084472656
17.334	25.270000457763672
17.338	24.579999923706055
17.346	23.899999618530273
17.355	23.25
17.366	22.59000015258789
17.377	21.93000030517578
17.386	21.260000228881836
17.396	20.559999465942383
17.405	19.84000015258789
17.415	19.100000381469727
17.426	18.360000610351562
17.436	17.6200008392334
17.446	16.889999389648438
17.456	16.229999542236328
17.466	15.640000343322754
17.478	15.100000381469727
17.488	14.579999923706055
17.497	14.039999961853027
17.506	13.489999771118164
17.516	12.930000305175781
17.526	12.390000343322754
17.536	11.869999885559082
17.547	11.390000343322754
17.556	10.90999984741211
17.566	10.40999984741211
17.581	9.880000114440918
17.586	9.350000381469727
17.596	8.829999923706055
17.606	8.359999656677246
17.616	7.949999809265137
17.627	7.539999961853027
17.635	7.119999885559082
17.646	6.659999847412109
17.657	6.170000076293945
17.666	5.670000076293945
17.677	5.199999809265137
17.686	4.769999980926514
17.696	4.420000076293945
17.708	4.179999828338623
17.716	4.050000190734863
17.726	4.03000020980835
17.741	4.039999961853027
17.747	4.050000190734863
17.762	4.050000190734863
17.781	4.059999942779541
17.804	4.139999866485596
17.826	4.900000095367432
17.829	5.670000076293945
17.872	6.679999828338623
17.878	9.359999656677246
17.884	12.680000305175781
17.899	16.280000686645508
17.904	20.780000686645508
17.906	23.149999618530273
17.918	25.3700008392334
17.93	27.459999084472656
17.935	29.389999389648438
17.946	31.100000381469727
17.957	32.68000030517578
17.965	34.22999954223633
17.975	35.84000015258789
17.994	37.540000915527344
17.997	39.310001373291016
18.005	41.08000183105469
18.016	42.81999969482422
18.025	44.529998779296875
18.036	46.279998779296875
18.046	48.08000183105469
18.055	49.90999984741211
18.069	51.72999954223633
18.078	53.5
18.098	55.220001220703125
18.106	56.959999084472656
18.119	60.40999984741211
18.126	62.040000915527344
18.136	63.54999923706055
18.146	65.04000091552734
18.156	66.48999786376953
18.166	67.94999694824219
18.181	69.41000366210938
18.186	70.83000183105469
18.196	72.16000366210938
18.205	73.36000061035156
18.215	74.45999908447266
18.225	75.45999908447266
18.235	76.4000015258789
18.246	77.25
18.259	78.02999877929688
18.266	78.69000244140625
18.278	79.31999969482422
18.285	79.79000091552734
18.297	79.97000122070312
18.306	80.05000305175781
18.328	80.01000213623047
18.336	79.87999725341797
18.348	79.51000213623047
18.355	78.9800033569336
18.367	78.4000015258789
18.38	77.6500015258789
18.386	76.68000030517578
18.403	75.58000183105469
18.406	74.19999694824219
18.416	71.41000366210938
18.427	67.86000061035156
18.436	64.4800033569336
18.445	61.45000076293945
18.455	58.70000076293945
18.47	56.41999816894531
18.479	54.58000183105469
18.487	52.97999954223633
18.501	51.4900016784668
18.508	49.83000183105469
18.517	47.959999084472656
18.527	45.970001220703125
18.536	43.970001220703125
18.546	41.88999938964844
18.556	39.63999938964844
18.566	37.31999969482422
18.575	35.060001373291016
18.594	32.900001525878906
18.606	30.690000534057617
18.617	26.479999542236328
18.626	24.729999542236328
18.636	23.290000915527344
18.647	22.010000228881836
18.656	20.829999923706055
18.665	19.670000076293945
18.677	18.690000534057617
18.688	18.170000076293945
18.695	18.049999237060547
18.707	18.049999237060547
18.718	18.030000686645508
18.726	17.959999084472656
18.737	17.729999542236328
18.746	17.260000228881836
18.759	16.649999618530273
18.766	16.010000228881836
18.777	15.4399995803833
18.785	14.989999771118164
18.796	14.649999618530273
18.809	14.34000015258789
18.816	14.0
18.826	13.640000343322754
18.836	13.3100004196167
18.846	13.09000015258789
18.857	12.949999809265137
18.866	12.75
18.878	12.430000305175781
18.888	12.010000228881836
18.898	11.529999732971191
18.913	11.029999732971191
18.919	10.5600004196167
18.926	10.130000114440918
18.937	9.760000228881836
18.947	9.420000076293945
18.955	9.079999923706055
18.966	8.6899995803833
18.976	8.260000228881836
18.985	7.800000190734863
18.998	7.309999942779541
19.007	6.849999904632568
19.016	6.400000095367432
19.026	5.989999771118164
19.038	5.579999923706055
19.045	5.179999828338623
19.056	4.789999961853027
19.067	4.389999866485596
19.076	4.019999980926514
19.085	3.640000104904175
19.095	3.259999990463257
19.107	2.9000000953674316
19.118	2.5899999141693115
19.129	2.3399999141693115
19.136	2.119999885559082
19.146	1.9199999570846558
19.155	1.7699999809265137
19.167	1.690000057220459
19.176	1.7000000476837158
19.188	1.6699999570846558
19.196	1.559999942779541
19.205	1.3600000143051147
19.22	1.2200000286102295
19.227	1.1100000143051147
19.236	0.8999999761581421
19.25	0.5799999833106995
19.257	0.28999999165534973
19.266	0.11999999731779099
19.283	0.10000000149011612
19.287	0.15000000596046448
19.298	0.14000000059604645
19.307	0.14000000059604645
19.322	0.14000000059604645
19.326	0.14000000059604645
19.338	0.14000000059604645
19.346	0.14000000059604645
19.356	0.14000000059604645
19.368	0.14000000059604645
19.38	0.14000000059604645
19.391	0.14000000059604645
19.401	0.14000000059604645
19.41	0.14000000059604645
19.426	0.14000000059604645
19.435	0.17000000178813934
19.447	0.30000001192092896
19.458	0.6100000143051147
19.465	1.149999976158142
19.476	1.940000057220459
19.486	2.9600000381469727
19.496	4.230000019073486
19.529	5.730000019073486
19.533	7.489999771118164
19.538	11.430000305175781
19.545	13.489999771118164
19.555	15.699999809265137
19.566	18.139999389648438
19.577	20.670000076293945
19.585	22.850000381469727
19.598	24.700000762939453
20.33	26.3799991607666
20.353	29.68000030517578
20.359	31.399999618530273
20.362	33.119998931884766
20.367	34.849998474121094
20.369	36.650001525878906
20.39	38.540000915527344
