# Supplementary material for: Level-Ground and Stair Adaptation for Hip Exoskeletons Based on Continuous Locomotion Mode Perception
Source: Cyborg Bionic Syst. 2025 Apr 22;6:0248. doi: 10.34133/cbsystems.0248 (PMC12012296; doi:10.34133/cbsystems.0248)
Supplement: Supplementary 1 — Data files S1 to S61 [file cbsystems.0248.f1.zip › 19_LocomotionMode.csv]

time	lm
7.046	0
7.168	0
7.249	0
7.372	0
7.467	0
7.557	0
7.625	0
7.73	0
7.814	0
8.034	0
8.119	0
8.224	0
8.322	0
8.39	0
8.591	0
8.794	0
8.896	0
8.993	0
9.058	0
9.262	0
9.364	0
9.464	0
9.561	0
9.684	0
9.748	0
9.847	0
9.946	0
10.03	0
10.128	0
10.238	0
10.335	0
10.399	0
10.487	0
10.603	0
10.696	0
10.789	0
10.885	0
10.984	0
11.049	0
11.15	0
11.255	0
11.355	1
11.44	1
11.558	1
11.639	1
11.7	1
11.805	1
11.911	1
12.019	1
12.104	1
12.202	1
12.319	1
12.37	1
12.489	1
12.59	1
12.681	1
12.785	1
12.889	1
13.011	1
13.086	1
13.162	1
13.251	1
13.37	1
13.466	1
13.567	1
13.655	1
13.742	1
13.828	1
13.944	1
14.033	1
14.126	1
14.216	1
14.319	1
14.424	1
14.488	1
14.587	1
14.688	1
14.784	1
14.901	1
14.977	1
15.081	1
15.148	1
15.256	1
15.367	1
15.451	1
15.554	1
15.648	1
15.771	1
15.838	1
16.018	1
16.121	1
16.217	1
16.32	1
16.44	1
16.506	1
16.591	1
16.675	1
16.778	1
16.875	1
16.984	0
17.075	0
17.159	0
17.262	0
17.359	0
17.442	0
17.55	0
17.647	0
17.764	0
17.821	0
17.942	0
18.021	0
18.124	0
18.233	0
18.325	0
18.434	0
18.485	0
18.708	0
18.787	0
18.891	0
19.01	0
19.1	0
19.155	0
19.374	0
19.466	0
19.567	0
19.674	0
19.772	0
19.872	0
19.939	0
20.053	0
20.124	0
20.228	0
20.329	0
