# Supplementary material for: Level-Ground and Stair Adaptation for Hip Exoskeletons Based on Continuous Locomotion Mode Perception
Source: Cyborg Bionic Syst. 2025 Apr 22;6:0248. doi: 10.34133/cbsystems.0248 (PMC12012296; doi:10.34133/cbsystems.0248)
Supplement: Supplementary 1 — Data files S1 to S61 [file cbsystems.0248.f1.zip › 1_FootPress.csv]

time	press1	press2	press3	press4	press5	press6	press7	press8	press9	press10	press11	press12	press13	press14	press15	press16
6.837	0.0	0.0	0.0	0.0	0.0	0.0	0.0	0.0	0.0	0.0	0.0	0.0	0.0	0.0	0.0	0.0
6.868	0.0	0.0	0.0	0.0	0.0	0.0	0.0	0.0	0.0	0.0	0.0	0.0	0.0	0.0	0.0	0.0
6.906	0.0	0.0	0.0	0.0	0.0	0.0	0.0	0.0	0.0	0.0	0.0	0.0	0.0	0.0	0.0	0.0
6.929	0.0	0.0	0.0	0.0	0.0	0.0	0.0	0.0	0.0	0.0	0.0	0.0	0.0	0.0	0.0	0.0
6.955	0.0	0.0	0.0	0.0	0.0	0.0	0.0	0.0	0.0	0.0	0.0	0.0	0.0	0.0	0.0	0.0
6.998	0.0	0.0	0.0	0.0	0.0	0.0	0.0	0.0	0.0	0.0	0.0	0.0	0.0	0.0	0.0	0.0
7.023	0.0	0.0	0.0	0.0	0.0	0.0	0.0	0.0	0.0	0.0	0.0	0.0	0.0	0.0	0.0	0.0
7.051	0.0	0.0	0.0	0.0	0.0	0.0	0.0	0.0	0.0	0.0	0.0	0.0	0.0	0.0	0.0	0.0
7.079	0.0	0.0	0.0	0.0	0.0	0.0	0.0	0.0	0.0	0.0	0.0	0.0	0.0	0.0	0.0	0.0
7.106	0.0	0.0	0.0	0.0	0.0	0.0	0.0	0.0	1.0	0.0	0.0	0.0	0.0	0.0	0.0	0.0
7.146	0.0	0.0	0.0	0.0	0.0	0.0	0.0	4.0	7.0	0.0	0.0	0.0	0.0	0.0	0.0	0.0
7.165	0.0	0.0	0.0	0.0	0.0	0.0	0.0	5.0	9.0	3.0	0.0	0.0	0.0	0.0	0.0	0.0
7.207	0.0	0.0	0.0	0.0	0.0	0.0	0.0	4.0	10.0	7.0	0.0	0.0	3.0	0.0	0.0	0.0
7.226	0.0	0.0	0.0	0.0	0.0	0.0	0.0	3.0	10.0	11.0	0.0	8.0	11.0	6.0	16.0	9.0
7.261	0.0	0.0	0.0	0.0	0.0	0.0	0.0	3.0	11.0	12.0	0.0	10.0	14.0	9.0	21.0	13.0
7.302	0.0	0.0	0.0	0.0	0.0	0.0	0.0	2.0	9.0	12.0	0.0	11.0	16.0	10.0	24.0	16.0
7.324	0.0	0.0	0.0	0.0	0.0	0.0	0.0	1.0	9.0	11.0	1.0	11.0	16.0	12.0	27.0	19.0
7.348	0.0	0.0	0.0	0.0	0.0	0.0	0.0	0.0	8.0	11.0	0.0	11.0	16.0	12.0	27.0	20.0
7.378	0.0	0.0	0.0	0.0	0.0	0.0	0.0	0.0	7.0	11.0	0.0	11.0	15.0	12.0	28.0	20.0
7.404	0.0	0.0	0.0	0.0	0.0	0.0	0.0	0.0	5.0	10.0	0.0	11.0	15.0	12.0	29.0	22.0
7.47	0.0	0.0	0.0	0.0	0.0	0.0	0.0	0.0	4.0	8.0	1.0	12.0	15.0	14.0	32.0	24.0
7.472	0.0	0.0	0.0	0.0	0.0	0.0	0.0	0.0	4.0	8.0	1.0	12.0	15.0	15.0	34.0	25.0
7.5	0.0	0.0	0.0	0.0	0.0	0.0	0.0	0.0	3.0	7.0	1.0	12.0	15.0	15.0	35.0	25.0
7.53	0.0	0.0	0.0	0.0	0.0	0.0	0.0	0.0	3.0	8.0	2.0	13.0	16.0	15.0	33.0	24.0
7.552	0.0	0.0	0.0	0.0	0.0	0.0	0.0	0.0	3.0	8.0	2.0	12.0	15.0	14.0	30.0	21.0
7.586	0.0	0.0	0.0	0.0	0.0	0.0	0.0	0.0	3.0	7.0	2.0	12.0	15.0	14.0	30.0	21.0
7.613	0.0	0.0	0.0	0.0	0.0	0.0	0.0	0.0	2.0	6.0	1.0	10.0	12.0	11.0	25.0	15.0
7.662	0.0	0.0	0.0	0.0	0.0	0.0	0.0	0.0	1.0	5.0	1.0	10.0	9.0	10.0	22.0	13.0
7.681	0.0	0.0	0.0	0.0	0.0	0.0	0.0	0.0	1.0	5.0	3.0	9.0	8.0	9.0	20.0	10.0
7.707	1.0	0.0	0.0	0.0	0.0	1.0	1.0	2.0	1.0	5.0	3.0	7.0	6.0	6.0	14.0	6.0
7.736	4.0	2.0	0.0	0.0	0.0	5.0	3.0	3.0	1.0	5.0	2.0	5.0	4.0	4.0	11.0	4.0
7.764	13.0	9.0	0.0	0.0	0.0	13.0	10.0	7.0	2.0	4.0	0.0	1.0	0.0	0.0	2.0	0.0
7.793	19.0	13.0	2.0	0.0	0.0	19.0	15.0	11.0	4.0	2.0	0.0	0.0	0.0	0.0	0.0	0.0
7.823	23.0	16.0	4.0	0.0	0.0	23.0	16.0	11.0	3.0	0.0	0.0	0.0	0.0	0.0	0.0	0.0
7.851	23.0	17.0	4.0	0.0	0.0	19.0	9.0	5.0	2.0	0.0	0.0	0.0	0.0	0.0	0.0	0.0
7.883	21.0	16.0	2.0	0.0	0.0	17.0	4.0	1.0	2.0	0.0	0.0	0.0	0.0	0.0	0.0	0.0
7.914	11.0	8.0	0.0	0.0	0.0	4.0	0.0	0.0	0.0	0.0	0.0	0.0	0.0	0.0	0.0	0.0
7.953	0.0	0.0	0.0	0.0	0.0	0.0	0.0	0.0	0.0	0.0	0.0	0.0	0.0	0.0	0.0	0.0
7.972	0.0	0.0	0.0	0.0	0.0	0.0	0.0	0.0	0.0	0.0	0.0	0.0	0.0	0.0	0.0	0.0
8.01	0.0	0.0	0.0	0.0	0.0	0.0	0.0	0.0	0.0	0.0	0.0	0.0	0.0	0.0	0.0	0.0
8.038	0.0	0.0	0.0	0.0	0.0	0.0	0.0	0.0	0.0	0.0	0.0	0.0	0.0	0.0	0.0	0.0
8.062	0.0	0.0	0.0	0.0	0.0	0.0	0.0	0.0	0.0	0.0	0.0	0.0	0.0	0.0	0.0	0.0
8.09	0.0	0.0	0.0	0.0	0.0	0.0	0.0	0.0	0.0	0.0	0.0	0.0	0.0	0.0	0.0	0.0
8.12	0.0	0.0	0.0	0.0	0.0	0.0	0.0	0.0	0.0	0.0	0.0	0.0	0.0	0.0	0.0	0.0
8.15	0.0	0.0	0.0	0.0	0.0	0.0	0.0	0.0	0.0	0.0	0.0	0.0	0.0	0.0	0.0	0.0
8.18	0.0	0.0	0.0	0.0	0.0	0.0	0.0	0.0	0.0	0.0	0.0	0.0	0.0	0.0	0.0	0.0
8.213	0.0	0.0	0.0	0.0	0.0	0.0	0.0	0.0	0.0	0.0	0.0	0.0	0.0	0.0	0.0	0.0
8.242	0.0	0.0	0.0	0.0	0.0	0.0	0.0	0.0	0.0	0.0	0.0	0.0	0.0	0.0	0.0	0.0
8.27	0.0	0.0	0.0	0.0	0.0	0.0	0.0	0.0	0.0	0.0	0.0	0.0	0.0	0.0	0.0	0.0
8.307	0.0	0.0	0.0	0.0	0.0	0.0	0.0	0.0	0.0	0.0	0.0	0.0	0.0	0.0	0.0	0.0
8.33	0.0	0.0	0.0	0.0	0.0	0.0	0.0	0.0	0.0	0.0	0.0	0.0	0.0	0.0	0.0	0.0
8.36	0.0	0.0	0.0	0.0	0.0	0.0	0.0	0.0	0.0	0.0	0.0	0.0	0.0	0.0	0.0	0.0
8.389	0.0	0.0	0.0	0.0	0.0	0.0	0.0	0.0	0.0	0.0	0.0	0.0	0.0	0.0	0.0	0.0
8.42	0.0	0.0	0.0	0.0	0.0	0.0	0.0	0.0	0.0	0.0	0.0	0.0	0.0	0.0	0.0	0.0
8.451	0.0	0.0	0.0	0.0	0.0	0.0	0.0	0.0	0.0	0.0	0.0	0.0	0.0	0.0	0.0	0.0
8.479	0.0	0.0	0.0	0.0	0.0	0.0	0.0	0.0	0.0	0.0	0.0	0.0	0.0	0.0	0.0	0.0
8.508	0.0	0.0	0.0	0.0	0.0	0.0	0.0	2.0	4.0	0.0	0.0	0.0	0.0	0.0	0.0	0.0
8.538	0.0	0.0	0.0	0.0	0.0	0.0	2.0	7.0	11.0	2.0	0.0	0.0	0.0	0.0	0.0	0.0
8.569	0.0	0.0	0.0	0.0	0.0	0.0	2.0	7.0	11.0	8.0	0.0	0.0	4.0	0.0	1.0	0.0
8.599	0.0	0.0	0.0	0.0	0.0	0.0	2.0	7.0	12.0	9.0	0.0	5.0	8.0	2.0	7.0	4.0
8.628	0.0	0.0	0.0	0.0	0.0	0.0	2.0	8.0	14.0	13.0	0.0	9.0	11.0	5.0	11.0	6.0
8.658	0.0	0.0	0.0	0.0	0.0	0.0	2.0	9.0	14.0	13.0	1.0	9.0	11.0	6.0	13.0	7.0
8.689	0.0	0.0	0.0	0.0	0.0	0.0	2.0	8.0	13.0	14.0	1.0	10.0	12.0	6.0	13.0	7.0
8.718	0.0	0.0	0.0	0.0	0.0	0.0	2.0	8.0	12.0	13.0	1.0	10.0	11.0	6.0	14.0	7.0
8.749	0.0	0.0	0.0	0.0	0.0	0.0	3.0	9.0	12.0	12.0	1.0	10.0	11.0	5.0	13.0	7.0
8.779	0.0	0.0	0.0	0.0	0.0	0.0	2.0	9.0	11.0	12.0	2.0	9.0	9.0	5.0	13.0	6.0
8.808	0.0	0.0	0.0	0.0	0.0	0.0	2.0	8.0	9.0	10.0	2.0	9.0	8.0	5.0	12.0	6.0
8.844	0.0	0.0	0.0	0.0	0.0	0.0	2.0	6.0	8.0	9.0	2.0	8.0	8.0	5.0	13.0	6.0
8.868	0.0	0.0	0.0	0.0	0.0	0.0	2.0	7.0	7.0	9.0	2.0	8.0	7.0	5.0	12.0	5.0
8.897	0.0	0.0	0.0	0.0	0.0	0.0	3.0	7.0	7.0	9.0	2.0	8.0	7.0	4.0	10.0	4.0
8.927	0.0	0.0	0.0	0.0	0.0	0.0	3.0	7.0	7.0	9.0	2.0	8.0	7.0	3.0	10.0	4.0
8.96	0.0	0.0	0.0	0.0	0.0	2.0	5.0	8.0	7.0	9.0	1.0	6.0	5.0	2.0	6.0	1.0
8.991	1.0	1.0	0.0	0.0	0.0	4.0	7.0	10.0	7.0	9.0	0.0	4.0	4.0	1.0	4.0	0.0
9.017	2.0	2.0	0.0	0.0	0.0	6.0	8.0	10.0	8.0	9.0	0.0	4.0	3.0	0.0	3.0	0.0
9.047	4.0	3.0	0.0	0.0	0.0	9.0	11.0	13.0	8.0	9.0	0.0	2.0	2.0	0.0	1.0	0.0
9.081	7.0	6.0	1.0	0.0	0.0	13.0	16.0	16.0	10.0	7.0	0.0	0.0	0.0	0.0	0.0	0.0
9.118	13.0	9.0	2.0	0.0	0.0	18.0	20.0	20.0	11.0	6.0	0.0	0.0	0.0	0.0	0.0	0.0
9.139	15.0	11.0	3.0	0.0	0.0	21.0	23.0	21.0	11.0	4.0	0.0	0.0	0.0	0.0	0.0	0.0
9.17	23.0	16.0	7.0	1.0	0.0	26.0	22.0	19.0	9.0	0.0	0.0	0.0	0.0	0.0	0.0	0.0
9.205	26.0	18.0	7.0	1.0	0.0	25.0	12.0	9.0	5.0	0.0	0.0	0.0	0.0	0.0	0.0	0.0
9.23	25.0	18.0	4.0	0.0	0.0	17.0	1.0	0.0	3.0	0.0	0.0	0.0	0.0	0.0	0.0	0.0
9.257	25.0	18.0	4.0	0.0	0.0	17.0	1.0	0.0	3.0	0.0	0.0	0.0	0.0	0.0	0.0	0.0
9.288	0.0	0.0	0.0	0.0	0.0	0.0	0.0	0.0	0.0	0.0	0.0	0.0	0.0	0.0	0.0	0.0
9.32	0.0	0.0	0.0	0.0	0.0	0.0	0.0	0.0	0.0	0.0	0.0	0.0	0.0	0.0	0.0	0.0
9.369	0.0	0.0	0.0	0.0	0.0	0.0	0.0	0.0	0.0	0.0	0.0	0.0	0.0	0.0	0.0	0.0
9.379	0.0	0.0	0.0	0.0	0.0	0.0	0.0	0.0	0.0	0.0	0.0	0.0	0.0	0.0	0.0	0.0
9.405	0.0	0.0	0.0	0.0	0.0	0.0	0.0	0.0	0.0	0.0	0.0	0.0	0.0	0.0	0.0	0.0
9.439	0.0	0.0	0.0	0.0	0.0	0.0	0.0	0.0	0.0	0.0	0.0	0.0	0.0	0.0	0.0	0.0
9.482	0.0	0.0	0.0	0.0	0.0	0.0	0.0	0.0	0.0	0.0	0.0	0.0	0.0	0.0	0.0	0.0
9.499	0.0	0.0	0.0	0.0	0.0	0.0	0.0	0.0	0.0	0.0	0.0	0.0	0.0	0.0	0.0	0.0
9.531	0.0	0.0	0.0	0.0	0.0	0.0	0.0	0.0	0.0	0.0	0.0	0.0	0.0	0.0	0.0	0.0
9.554	0.0	0.0	0.0	0.0	0.0	0.0	0.0	0.0	0.0	0.0	0.0	0.0	0.0	0.0	0.0	0.0
9.587	0.0	0.0	0.0	0.0	0.0	0.0	0.0	0.0	0.0	0.0	0.0	0.0	0.0	0.0	0.0	0.0
9.617	0.0	0.0	0.0	0.0	0.0	0.0	0.0	0.0	0.0	0.0	0.0	0.0	0.0	0.0	0.0	0.0
9.645	0.0	0.0	0.0	0.0	0.0	0.0	0.0	0.0	0.0	0.0	0.0	0.0	0.0	0.0	0.0	0.0
9.677	0.0	0.0	0.0	0.0	0.0	0.0	0.0	0.0	0.0	0.0	0.0	0.0	0.0	0.0	0.0	0.0
9.708	0.0	0.0	0.0	0.0	0.0	0.0	0.0	0.0	0.0	0.0	0.0	0.0	0.0	0.0	0.0	0.0
9.738	0.0	0.0	0.0	0.0	0.0	0.0	0.0	0.0	0.0	0.0	0.0	0.0	0.0	0.0	0.0	0.0
9.765	0.0	0.0	0.0	0.0	0.0	0.0	0.0	0.0	0.0	0.0	0.0	0.0	0.0	0.0	0.0	0.0
9.801	0.0	0.0	0.0	0.0	0.0	0.0	0.0	0.0	0.0	0.0	0.0	0.0	0.0	0.0	0.0	0.0
9.828	0.0	0.0	0.0	0.0	0.0	0.0	0.0	0.0	0.0	0.0	0.0	0.0	0.0	0.0	0.0	0.0
9.856	0.0	0.0	0.0	0.0	0.0	0.0	0.0	0.0	0.0	0.0	0.0	0.0	0.0	0.0	0.0	0.0
9.885	0.0	0.0	0.0	0.0	0.0	0.0	2.0	5.0	7.0	0.0	0.0	0.0	0.0	0.0	0.0	0.0
9.914	0.0	0.0	0.0	0.0	0.0	0.0	5.0	10.0	12.0	0.0	0.0	0.0	0.0	0.0	0.0	0.0
9.948	0.0	0.0	0.0	0.0	0.0	0.0	2.0	5.0	8.0	5.0	0.0	0.0	0.0	0.0	0.0	0.0
9.976	0.0	0.0	0.0	0.0	0.0	0.0	1.0	5.0	8.0	9.0	0.0	8.0	11.0	7.0	17.0	11.0
10.009	0.0	0.0	0.0	0.0	0.0	0.0	1.0	5.0	8.0	9.0	0.0	8.0	11.0	7.0	17.0	11.0
10.037	0.0	0.0	0.0	0.0	0.0	0.0	4.0	8.0	13.0	14.0	0.0	11.0	14.0	6.0	17.0	10.0
10.064	0.0	0.0	0.0	0.0	0.0	0.0	4.0	9.0	13.0	15.0	0.0	13.0	16.0	7.0	18.0	12.0
10.098	0.0	0.0	0.0	0.0	0.0	0.0	4.0	9.0	15.0	17.0	0.0	12.0	16.0	5.0	16.0	11.0
10.135	0.0	0.0	0.0	0.0	0.0	0.0	4.0	10.0	18.0	18.0	0.0	11.0	15.0	2.0	12.0	7.0
10.156	0.0	0.0	0.0	0.0	0.0	0.0	3.0	10.0	20.0	20.0	0.0	8.0	15.0	0.0	8.0	4.0
10.188	0.0	0.0	0.0	0.0	0.0	0.0	4.0	12.0	23.0	23.0	0.0	7.0	14.0	0.0	4.0	2.0
10.223	0.0	0.0	0.0	0.0	0.0	0.0	4.0	12.0	23.0	23.0	0.0	7.0	14.0	0.0	4.0	2.0
10.245	0.0	0.0	0.0	0.0	0.0	0.0	5.0	14.0	26.0	25.0	0.0	6.0	13.0	0.0	1.0	0.0
10.275	0.0	0.0	0.0	0.0	0.0	0.0	7.0	18.0	28.0	27.0	0.0	5.0	11.0	0.0	0.0	0.0
10.306	0.0	0.0	0.0	0.0	0.0	1.0	9.0	21.0	29.0	26.0	0.0	4.0	9.0	0.0	0.0	0.0
10.331	0.0	0.0	0.0	0.0	0.0	2.0	12.0	23.0	26.0	22.0	0.0	3.0	7.0	0.0	0.0	0.0
10.364	0.0	0.0	0.0	0.0	0.0	3.0	14.0	24.0	24.0	19.0	0.0	2.0	5.0	0.0	0.0	0.0
10.401	0.0	0.0	0.0	0.0	0.0	7.0	20.0	28.0	24.0	15.0	0.0	1.0	3.0	0.0	0.0	0.0
10.429	0.0	0.0	0.0	0.0	0.0	7.0	20.0	28.0	24.0	15.0	0.0	1.0	3.0	0.0	0.0	0.0
10.454	3.0	3.0	2.0	0.0	0.0	12.0	25.0	32.0	23.0	10.0	0.0	0.0	0.0	0.0	0.0	0.0
10.486	13.0	9.0	5.0	1.0	0.0	20.0	28.0	31.0	18.0	2.0	0.0	0.0	0.0	0.0	0.0	0.0
10.522	13.0	9.0	5.0	1.0	0.0	20.0	28.0	31.0	18.0	2.0	0.0	0.0	0.0	0.0	0.0	0.0
10.546	20.0	15.0	7.0	2.0	0.0	24.0	24.0	23.0	12.0	0.0	0.0	0.0	0.0	0.0	0.0	0.0
10.57	23.0	16.0	6.0	1.0	0.0	20.0	11.0	9.0	7.0	0.0	0.0	0.0	0.0	0.0	0.0	0.0
10.6	20.0	15.0	4.0	0.0	0.0	18.0	7.0	6.0	6.0	0.0	0.0	0.0	0.0	0.0	0.0	0.0
10.635	0.0	0.0	0.0	0.0	0.0	0.0	0.0	0.0	0.0	0.0	0.0	0.0	0.0	0.0	0.0	0.0
10.662	0.0	0.0	0.0	0.0	0.0	0.0	0.0	0.0	0.0	0.0	0.0	0.0	0.0	0.0	0.0	0.0
10.699	0.0	0.0	0.0	0.0	0.0	0.0	0.0	0.0	0.0	0.0	0.0	0.0	0.0	0.0	0.0	0.0
10.729	0.0	0.0	0.0	0.0	0.0	0.0	0.0	0.0	0.0	0.0	0.0	0.0	0.0	0.0	0.0	0.0
10.75	0.0	0.0	0.0	0.0	0.0	0.0	0.0	0.0	0.0	0.0	0.0	0.0	0.0	0.0	0.0	0.0
10.78	0.0	0.0	0.0	0.0	0.0	0.0	0.0	0.0	0.0	0.0	0.0	0.0	0.0	0.0	0.0	0.0
10.813	0.0	0.0	0.0	0.0	0.0	0.0	0.0	0.0	0.0	0.0	0.0	0.0	0.0	0.0	0.0	0.0
10.842	0.0	0.0	0.0	0.0	0.0	0.0	0.0	0.0	0.0	0.0	0.0	0.0	0.0	0.0	0.0	0.0
10.869	0.0	0.0	0.0	0.0	0.0	0.0	0.0	0.0	0.0	0.0	0.0	0.0	0.0	0.0	0.0	0.0
10.903	0.0	0.0	0.0	0.0	0.0	0.0	0.0	0.0	0.0	0.0	0.0	0.0	0.0	0.0	0.0	0.0
10.93	0.0	0.0	0.0	0.0	0.0	0.0	0.0	0.0	0.0	0.0	0.0	0.0	0.0	0.0	0.0	0.0
10.96	0.0	0.0	0.0	0.0	0.0	0.0	0.0	0.0	0.0	0.0	0.0	0.0	0.0	0.0	0.0	0.0
10.991	0.0	0.0	0.0	0.0	0.0	0.0	0.0	0.0	0.0	0.0	0.0	0.0	0.0	0.0	0.0	0.0
11.019	0.0	0.0	0.0	0.0	0.0	0.0	0.0	0.0	0.0	0.0	0.0	0.0	0.0	0.0	0.0	0.0
11.051	0.0	0.0	0.0	0.0	0.0	0.0	0.0	0.0	0.0	0.0	0.0	0.0	0.0	0.0	0.0	0.0
11.08	0.0	0.0	0.0	0.0	0.0	0.0	0.0	0.0	0.0	0.0	0.0	0.0	0.0	0.0	0.0	0.0
11.112	0.0	0.0	0.0	0.0	0.0	0.0	0.0	0.0	0.0	0.0	0.0	0.0	0.0	0.0	0.0	0.0
11.14	0.0	0.0	0.0	0.0	0.0	0.0	0.0	0.0	0.0	0.0	0.0	0.0	0.0	0.0	0.0	0.0
11.169	0.0	0.0	0.0	0.0	0.0	0.0	0.0	0.0	0.0	0.0	0.0	0.0	0.0	0.0	0.0	0.0
11.198	0.0	0.0	0.0	0.0	0.0	0.0	0.0	0.0	0.0	0.0	0.0	0.0	0.0	0.0	0.0	0.0
11.23	0.0	0.0	0.0	0.0	0.0	0.0	0.0	2.0	4.0	0.0	0.0	0.0	0.0	0.0	0.0	0.0
11.259	0.0	0.0	0.0	0.0	0.0	0.0	1.0	4.0	8.0	6.0	0.0	0.0	0.0	0.0	0.0	0.0
11.289	0.0	0.0	0.0	0.0	0.0	1.0	4.0	9.0	13.0	10.0	0.0	0.0	2.0	0.0	0.0	0.0
11.317	0.0	0.0	0.0	0.0	0.0	2.0	6.0	12.0	16.0	16.0	0.0	2.0	8.0	0.0	0.0	0.0
11.349	0.0	0.0	0.0	0.0	0.0	1.0	5.0	12.0	17.0	18.0	0.0	7.0	12.0	0.0	5.0	3.0
11.378	0.0	0.0	0.0	0.0	0.0	0.0	4.0	10.0	17.0	18.0	0.0	9.0	12.0	1.0	8.0	4.0
11.408	0.0	0.0	0.0	0.0	0.0	0.0	0.0	8.0	17.0	18.0	0.0	11.0	14.0	3.0	13.0	7.0
11.437	0.0	0.0	0.0	0.0	0.0	0.0	0.0	5.0	15.0	18.0	0.0	10.0	14.0	4.0	14.0	8.0
11.469	0.0	0.0	0.0	0.0	0.0	0.0	0.0	4.0	14.0	16.0	0.0	10.0	15.0	5.0	16.0	10.0
11.503	0.0	0.0	0.0	0.0	0.0	0.0	0.0	3.0	13.0	16.0	0.0	9.0	15.0	6.0	17.0	10.0
11.53	0.0	0.0	0.0	0.0	0.0	0.0	0.0	3.0	13.0	15.0	0.0	9.0	15.0	6.0	16.0	11.0
11.559	0.0	0.0	0.0	0.0	0.0	0.0	0.0	2.0	13.0	16.0	0.0	9.0	16.0	6.0	17.0	11.0
11.588	0.0	0.0	0.0	0.0	0.0	0.0	0.0	1.0	13.0	16.0	0.0	10.0	17.0	7.0	19.0	13.0
11.619	0.0	0.0	0.0	0.0	0.0	0.0	0.0	1.0	12.0	17.0	0.0	11.0	19.0	7.0	21.0	14.0
11.647	0.0	0.0	0.0	0.0	0.0	0.0	0.0	1.0	13.0	17.0	0.0	12.0	20.0	8.0	21.0	14.0
11.678	0.0	0.0	0.0	0.0	0.0	0.0	0.0	2.0	14.0	18.0	0.0	13.0	21.0	8.0	22.0	15.0
11.706	0.0	0.0	0.0	0.0	0.0	0.0	0.0	5.0	18.0	20.0	0.0	14.0	21.0	6.0	18.0	12.0
11.741	0.0	0.0	0.0	0.0	0.0	0.0	0.0	7.0	21.0	21.0	0.0	13.0	20.0	4.0	14.0	9.0
11.768	0.0	0.0	0.0	0.0	0.0	0.0	3.0	11.0	23.0	24.0	0.0	11.0	17.0	0.0	6.0	3.0
11.796	0.0	0.0	0.0	0.0	0.0	0.0	3.0	11.0	23.0	24.0	0.0	11.0	17.0	0.0	6.0	3.0
11.827	0.0	0.0	0.0	0.0	0.0	0.0	8.0	20.0	31.0	27.0	0.0	6.0	13.0	0.0	0.0	0.0
11.855	0.0	0.0	0.0	0.0	0.0	1.0	12.0	26.0	35.0	29.0	0.0	5.0	11.0	0.0	0.0	0.0
11.888	0.0	0.0	0.0	0.0	0.0	2.0	17.0	33.0	42.0	29.0	0.0	3.0	7.0	0.0	0.0	0.0
11.916	0.0	0.0	0.0	0.0	0.0	7.0	27.0	46.0	51.0	17.0	0.0	0.0	0.0	0.0	0.0	0.0
11.948	0.0	1.0	1.0	1.0	0.0	10.0	31.0	50.0	53.0	9.0	0.0	0.0	0.0	0.0	0.0	0.0
11.978	5.0	6.0	5.0	3.0	0.0	14.0	29.0	44.0	44.0	1.0	0.0	0.0	0.0	0.0	0.0	0.0
12.005	8.0	8.0	5.0	4.0	0.0	10.0	18.0	29.0	30.0	0.0	0.0	0.0	0.0	0.0	0.0	0.0
12.035	7.0	7.0	2.0	1.0	0.0	4.0	3.0	12.0	15.0	0.0	0.0	0.0	0.0	0.0	0.0	0.0
12.065	3.0	2.0	0.0	0.0	0.0	0.0	0.0	2.0	5.0	0.0	0.0	0.0	0.0	0.0	0.0	0.0
12.097	1.0	0.0	0.0	0.0	0.0	0.0	0.0	0.0	1.0	0.0	0.0	0.0	0.0	0.0	0.0	0.0
12.128	0.0	0.0	0.0	0.0	0.0	0.0	0.0	0.0	0.0	0.0	0.0	0.0	0.0	0.0	0.0	0.0
12.156	0.0	0.0	0.0	0.0	0.0	0.0	0.0	0.0	0.0	0.0	0.0	0.0	0.0	0.0	0.0	0.0
12.19	0.0	0.0	0.0	0.0	0.0	0.0	0.0	0.0	0.0	0.0	0.0	0.0	0.0	0.0	0.0	0.0
12.22	0.0	0.0	0.0	0.0	0.0	0.0	0.0	0.0	0.0	0.0	0.0	0.0	0.0	0.0	0.0	0.0
12.246	0.0	0.0	0.0	0.0	0.0	0.0	0.0	0.0	0.0	0.0	0.0	0.0	0.0	0.0	0.0	0.0
12.275	0.0	0.0	0.0	0.0	0.0	0.0	0.0	0.0	0.0	0.0	0.0	0.0	0.0	0.0	0.0	0.0
12.308	0.0	0.0	0.0	0.0	0.0	0.0	0.0	0.0	0.0	0.0	0.0	0.0	0.0	0.0	0.0	0.0
12.339	0.0	0.0	0.0	0.0	0.0	0.0	0.0	0.0	0.0	0.0	0.0	0.0	0.0	0.0	0.0	0.0
12.367	0.0	0.0	0.0	0.0	0.0	0.0	0.0	0.0	0.0	0.0	0.0	0.0	0.0	0.0	0.0	0.0
12.394	0.0	0.0	0.0	0.0	0.0	0.0	0.0	0.0	0.0	0.0	0.0	0.0	0.0	0.0	0.0	0.0
12.43	0.0	0.0	0.0	0.0	0.0	0.0	0.0	0.0	0.0	0.0	0.0	0.0	0.0	0.0	0.0	0.0
12.458	0.0	0.0	0.0	0.0	0.0	0.0	0.0	0.0	0.0	0.0	0.0	0.0	0.0	0.0	0.0	0.0
12.484	0.0	0.0	0.0	0.0	0.0	0.0	0.0	0.0	0.0	0.0	0.0	0.0	0.0	0.0	0.0	0.0
12.514	0.0	0.0	0.0	0.0	0.0	0.0	0.0	0.0	0.0	0.0	0.0	0.0	0.0	0.0	0.0	0.0
12.547	0.0	0.0	0.0	0.0	0.0	0.0	0.0	0.0	0.0	0.0	0.0	0.0	0.0	0.0	0.0	0.0
12.574	0.0	0.0	0.0	0.0	0.0	0.0	0.0	0.0	0.0	0.0	0.0	0.0	0.0	0.0	0.0	0.0
12.604	0.0	0.0	0.0	0.0	0.0	0.0	0.0	0.0	0.0	0.0	0.0	0.0	0.0	0.0	0.0	0.0
12.634	0.0	0.0	0.0	0.0	0.0	0.0	0.0	0.0	0.0	0.0	0.0	0.0	0.0	0.0	0.0	0.0
12.666	0.0	0.0	0.0	0.0	0.0	0.0	0.0	0.0	0.0	0.0	0.0	0.0	0.0	0.0	0.0	0.0
12.692	0.0	0.0	0.0	0.0	0.0	0.0	0.0	0.0	0.0	0.0	0.0	0.0	0.0	0.0	0.0	0.0
12.724	0.0	0.0	0.0	0.0	0.0	0.0	0.0	2.0	3.0	0.0	0.0	0.0	0.0	0.0	0.0	0.0
12.754	0.0	0.0	0.0	0.0	0.0	0.0	2.0	8.0	11.0	2.0	0.0	0.0	0.0	0.0	0.0	0.0
12.796	0.0	0.0	0.0	0.0	0.0	1.0	6.0	12.0	14.0	5.0	0.0	0.0	0.0	0.0	0.0	0.0
12.814	0.0	0.0	0.0	0.0	0.0	3.0	9.0	17.0	20.0	11.0	0.0	0.0	1.0	0.0	0.0	0.0
12.851	0.0	0.0	0.0	0.0	0.0	3.0	11.0	19.0	22.0	18.0	0.0	1.0	6.0	0.0	0.0	0.0
13.061	0.0	0.0	0.0	0.0	0.0	0.0	0.0	6.0	16.0	18.0	0.0	9.0	15.0	5.0	15.0	8.0
13.087	0.0	0.0	0.0	0.0	0.0	0.0	0.0	5.0	16.0	19.0	0.0	8.0	16.0	4.0	14.0	9.0
13.117	0.0	0.0	0.0	0.0	0.0	0.0	0.0	6.0	16.0	19.0	0.0	8.0	15.0	3.0	12.0	8.0
13.14	0.0	0.0	0.0	0.0	0.0	0.0	0.0	7.0	16.0	19.0	0.0	8.0	16.0	2.0	12.0	7.0
13.173	0.0	0.0	0.0	0.0	0.0	0.0	0.0	8.0	17.0	20.0	0.0	9.0	15.0	2.0	10.0	5.0
13.201	0.0	0.0	0.0	0.0	0.0	0.0	1.0	10.0	18.0	20.0	0.0	9.0	15.0	1.0	8.0	4.0
13.243	0.0	0.0	0.0	0.0	0.0	0.0	3.0	12.0	20.0	22.0	0.0	9.0	15.0	1.0	7.0	3.0
13.263	0.0	0.0	0.0	0.0	0.0	0.0	5.0	14.0	21.0	23.0	0.0	9.0	14.0	0.0	5.0	2.0
13.291	0.0	0.0	0.0	0.0	0.0	0.0	5.0	15.0	22.0	24.0	0.0	9.0	15.0	0.0	4.0	1.0
13.321	0.0	0.0	0.0	0.0	0.0	0.0	5.0	15.0	22.0	24.0	0.0	9.0	15.0	0.0	4.0	1.0
13.35	0.0	0.0	0.0	0.0	0.0	0.0	5.0	15.0	22.0	24.0	0.0	9.0	15.0	0.0	4.0	1.0
13.379	0.0	0.0	0.0	0.0	0.0	6.0	19.0	30.0	32.0	28.0	0.0	5.0	10.0	0.0	0.0	0.0
13.411	0.0	1.0	0.0	0.0	0.0	12.0	28.0	38.0	36.0	25.0	0.0	1.0	5.0	0.0	0.0	0.0
13.441	4.0	4.0	3.0	1.0	0.0	20.0	35.0	44.0	38.0	7.0	0.0	0.0	0.0	0.0	0.0	0.0
13.476	10.0	9.0	6.0	2.0	0.0	23.0	32.0	40.0	31.0	1.0	0.0	0.0	0.0	0.0	0.0	0.0
13.5	11.0	10.0	6.0	3.0	0.0	21.0	25.0	33.0	25.0	0.0	0.0	0.0	0.0	0.0	0.0	0.0
13.53	12.0	9.0	3.0	1.0	0.0	14.0	11.0	16.0	14.0	0.0	0.0	0.0	0.0	0.0	0.0	0.0
13.559	6.0	3.0	0.0	0.0	0.0	0.0	0.0	0.0	1.0	0.0	0.0	0.0	0.0	0.0	0.0	0.0
13.593	0.0	0.0	0.0	0.0	0.0	0.0	0.0	0.0	0.0	0.0	0.0	0.0	0.0	0.0	0.0	0.0
13.621	0.0	0.0	0.0	0.0	0.0	0.0	0.0	0.0	0.0	0.0	0.0	0.0	0.0	0.0	0.0	0.0
13.652	0.0	0.0	0.0	0.0	0.0	0.0	0.0	0.0	0.0	0.0	0.0	0.0	0.0	0.0	0.0	0.0
13.681	0.0	0.0	0.0	0.0	0.0	0.0	0.0	0.0	0.0	0.0	0.0	0.0	0.0	0.0	0.0	0.0
13.709	0.0	0.0	0.0	0.0	0.0	0.0	0.0	0.0	0.0	0.0	0.0	0.0	0.0	0.0	0.0	0.0
13.739	0.0	0.0	0.0	0.0	0.0	0.0	0.0	0.0	0.0	0.0	0.0	0.0	0.0	0.0	0.0	0.0
13.774	0.0	0.0	0.0	0.0	0.0	0.0	0.0	0.0	0.0	0.0	0.0	0.0	0.0	0.0	0.0	0.0
13.799	0.0	0.0	0.0	0.0	0.0	0.0	0.0	0.0	0.0	0.0	0.0	0.0	0.0	0.0	0.0	0.0
13.83	0.0	0.0	0.0	0.0	0.0	0.0	0.0	0.0	0.0	0.0	0.0	0.0	0.0	0.0	0.0	0.0
13.858	0.0	0.0	0.0	0.0	0.0	0.0	0.0	0.0	0.0	0.0	0.0	0.0	0.0	0.0	0.0	0.0
13.89	0.0	0.0	0.0	0.0	0.0	0.0	0.0	0.0	0.0	0.0	0.0	0.0	0.0	0.0	0.0	0.0
13.918	0.0	0.0	0.0	0.0	0.0	0.0	0.0	0.0	0.0	0.0	0.0	0.0	0.0	0.0	0.0	0.0
13.963	0.0	0.0	0.0	0.0	0.0	0.0	0.0	0.0	0.0	0.0	0.0	0.0	0.0	0.0	0.0	0.0
13.979	0.0	0.0	0.0	0.0	0.0	0.0	0.0	0.0	0.0	0.0	0.0	0.0	0.0	0.0	0.0	0.0
14.008	0.0	0.0	0.0	0.0	0.0	0.0	0.0	0.0	0.0	0.0	0.0	0.0	0.0	0.0	0.0	0.0
14.037	0.0	0.0	0.0	0.0	0.0	0.0	0.0	0.0	0.0	0.0	0.0	0.0	0.0	0.0	0.0	0.0
14.07	0.0	0.0	0.0	0.0	0.0	0.0	0.0	0.0	0.0	0.0	0.0	0.0	0.0	0.0	0.0	0.0
14.097	0.0	0.0	0.0	0.0	0.0	0.0	0.0	0.0	0.0	0.0	0.0	0.0	0.0	0.0	0.0	0.0
14.128	0.0	0.0	0.0	0.0	0.0	0.0	0.0	0.0	0.0	0.0	0.0	0.0	0.0	0.0	0.0	0.0
14.157	0.0	0.0	0.0	0.0	0.0	0.0	0.0	0.0	0.0	0.0	0.0	0.0	0.0	0.0	0.0	0.0
14.186	0.0	0.0	0.0	0.0	0.0	0.0	0.0	0.0	1.0	0.0	0.0	0.0	0.0	0.0	0.0	0.0
14.216	0.0	0.0	0.0	0.0	0.0	0.0	0.0	3.0	6.0	2.0	0.0	0.0	0.0	0.0	0.0	0.0
14.246	0.0	0.0	0.0	0.0	0.0	0.0	1.0	6.0	8.0	3.0	0.0	0.0	0.0	0.0	0.0	0.0
14.285	0.0	0.0	0.0	0.0	0.0	0.0	4.0	10.0	16.0	8.0	0.0	0.0	1.0	0.0	0.0	0.0
14.307	0.0	0.0	0.0	0.0	0.0	1.0	5.0	12.0	18.0	19.0	0.0	1.0	6.0	0.0	0.0	0.0
14.336	0.0	0.0	0.0	0.0	0.0	0.0	5.0	11.0	18.0	19.0	0.0	4.0	9.0	0.0	2.0	1.0
14.366	0.0	0.0	0.0	0.0	0.0	1.0	4.0	10.0	17.0	20.0	0.0	9.0	13.0	2.0	10.0	5.0
14.396	0.0	0.0	0.0	0.0	0.0	0.0	2.0	8.0	16.0	21.0	0.0	11.0	16.0	3.0	13.0	7.0
14.425	0.0	0.0	0.0	0.0	0.0	0.0	0.0	6.0	16.0	22.0	0.0	11.0	17.0	4.0	15.0	8.0
14.457	0.0	0.0	0.0	0.0	0.0	0.0	0.0	5.0	15.0	22.0	0.0	11.0	18.0	4.0	15.0	9.0
14.489	0.0	0.0	0.0	0.0	0.0	0.0	0.0	2.0	12.0	21.0	0.0	11.0	19.0	5.0	17.0	10.0
14.52	0.0	0.0	0.0	0.0	0.0	0.0	0.0	2.0	12.0	20.0	0.0	11.0	19.0	5.0	18.0	11.0
14.545	0.0	0.0	0.0	0.0	0.0	0.0	0.0	0.0	9.0	19.0	0.0	11.0	19.0	5.0	19.0	11.0
14.575	0.0	0.0	0.0	0.0	0.0	0.0	0.0	0.0	8.0	18.0	0.0	10.0	19.0	5.0	18.0	11.0
14.605	0.0	0.0	0.0	0.0	0.0	0.0	0.0	0.0	7.0	18.0	0.0	11.0	20.0	5.0	18.0	11.0
14.635	0.0	0.0	0.0	0.0	0.0	0.0	0.0	0.0	8.0	19.0	0.0	11.0	20.0	5.0	19.0	12.0
14.665	0.0	0.0	0.0	0.0	0.0	0.0	0.0	0.0	9.0	21.0	0.0	12.0	22.0	4.0	19.0	12.0
14.696	0.0	0.0	0.0	0.0	0.0	0.0	0.0	1.0	12.0	23.0	0.0	12.0	23.0	4.0	18.0	12.0
14.725	0.0	0.0	0.0	0.0	0.0	0.0	0.0	2.0	15.0	25.0	0.0	13.0	24.0	3.0	15.0	10.0
14.754	0.0	0.0	0.0	0.0	0.0	0.0	0.0	4.0	19.0	28.0	0.0	14.0	25.0	2.0	14.0	8.0
14.786	0.0	0.0	0.0	0.0	0.0	0.0	0.0	7.0	23.0	29.0	0.0	13.0	24.0	0.0	10.0	6.0
14.815	0.0	0.0	0.0	0.0	0.0	0.0	1.0	9.0	25.0	31.0	0.0	13.0	24.0	0.0	8.0	4.0
14.845	0.0	0.0	0.0	0.0	0.0	0.0	2.0	11.0	28.0	32.0	0.0	14.0	24.0	0.0	8.0	4.0
14.875	0.0	0.0	0.0	0.0	0.0	0.0	8.0	21.0	39.0	39.0	0.0	10.0	22.0	0.0	1.0	0.0
14.908	0.0	0.0	0.0	0.0	0.0	2.0	16.0	31.0	48.0	39.0	0.0	5.0	15.0	0.0	0.0	0.0
14.936	0.0	0.0	0.0	0.0	0.0	5.0	20.0	37.0	52.0	38.0	0.0	4.0	12.0	0.0	0.0	0.0
14.964	0.0	0.0	0.0	0.0	0.0	12.0	30.0	49.0	57.0	12.0	0.0	0.0	0.0	0.0	0.0	0.0
14.994	2.0	2.0	0.0	0.0	0.0	14.0	27.0	44.0	46.0	1.0	0.0	0.0	0.0	0.0	0.0	0.0
15.023	4.0	3.0	0.0	0.0	0.0	6.0	7.0	15.0	18.0	0.0	0.0	0.0	0.0	0.0	0.0	0.0
15.054	1.0	0.0	0.0	0.0	0.0	0.0	0.0	3.0	6.0	0.0	0.0	0.0	0.0	0.0	0.0	0.0
15.084	0.0	0.0	0.0	0.0	0.0	0.0	0.0	0.0	0.0	0.0	0.0	0.0	0.0	0.0	0.0	0.0
15.114	0.0	0.0	0.0	0.0	0.0	0.0	0.0	0.0	0.0	0.0	0.0	0.0	0.0	0.0	0.0	0.0
15.145	0.0	0.0	0.0	0.0	0.0	0.0	0.0	0.0	0.0	0.0	0.0	0.0	0.0	0.0	0.0	0.0
15.174	0.0	0.0	0.0	0.0	0.0	0.0	0.0	0.0	0.0	0.0	0.0	0.0	0.0	0.0	0.0	0.0
15.209	0.0	0.0	0.0	0.0	0.0	0.0	0.0	0.0	0.0	0.0	0.0	0.0	0.0	0.0	0.0	0.0
15.235	0.0	0.0	0.0	0.0	0.0	0.0	0.0	0.0	0.0	0.0	0.0	0.0	0.0	0.0	0.0	0.0
15.263	0.0	0.0	0.0	0.0	0.0	0.0	0.0	0.0	0.0	0.0	0.0	0.0	0.0	0.0	0.0	0.0
15.293	0.0	0.0	0.0	0.0	0.0	0.0	0.0	0.0	0.0	0.0	0.0	0.0	0.0	0.0	0.0	0.0
15.324	0.0	0.0	0.0	0.0	0.0	0.0	0.0	0.0	0.0	0.0	0.0	0.0	0.0	0.0	0.0	0.0
15.353	0.0	0.0	0.0	0.0	0.0	0.0	0.0	0.0	0.0	0.0	0.0	0.0	0.0	0.0	0.0	0.0
15.383	0.0	0.0	0.0	0.0	0.0	0.0	0.0	0.0	0.0	0.0	0.0	0.0	0.0	0.0	0.0	0.0
15.415	0.0	0.0	0.0	0.0	0.0	0.0	0.0	0.0	0.0	0.0	0.0	0.0	0.0	0.0	0.0	0.0
15.442	0.0	0.0	0.0	0.0	0.0	0.0	0.0	0.0	0.0	0.0	0.0	0.0	0.0	0.0	0.0	0.0
15.472	0.0	0.0	0.0	0.0	0.0	0.0	0.0	0.0	0.0	0.0	0.0	0.0	0.0	0.0	0.0	0.0
15.502	0.0	0.0	0.0	0.0	0.0	0.0	0.0	0.0	0.0	0.0	0.0	0.0	0.0	0.0	0.0	0.0
15.537	0.0	0.0	0.0	0.0	0.0	0.0	0.0	0.0	0.0	0.0	0.0	0.0	0.0	0.0	0.0	0.0
15.565	0.0	0.0	0.0	0.0	0.0	0.0	0.0	0.0	0.0	0.0	0.0	0.0	0.0	0.0	0.0	0.0
15.592	0.0	0.0	0.0	0.0	0.0	0.0	0.0	0.0	0.0	0.0	0.0	0.0	0.0	0.0	0.0	0.0
15.622	0.0	0.0	0.0	0.0	0.0	0.0	0.0	0.0	0.0	0.0	0.0	0.0	0.0	0.0	0.0	0.0
15.652	0.0	0.0	0.0	0.0	0.0	0.0	0.0	0.0	0.0	0.0	0.0	0.0	0.0	0.0	0.0	0.0
15.68	0.0	0.0	0.0	0.0	0.0	0.0	0.0	0.0	0.0	0.0	0.0	0.0	0.0	0.0	0.0	0.0
15.71	0.0	0.0	0.0	0.0	0.0	0.0	0.0	0.0	0.0	0.0	0.0	0.0	0.0	0.0	0.0	0.0
15.741	0.0	0.0	0.0	0.0	0.0	0.0	0.0	0.0	0.0	0.0	0.0	0.0	0.0	0.0	0.0	0.0
15.77	0.0	0.0	0.0	0.0	0.0	0.0	0.0	0.0	0.0	0.0	0.0	0.0	0.0	0.0	0.0	0.0
15.8	0.0	0.0	0.0	0.0	0.0	0.0	0.0	0.0	0.0	0.0	0.0	0.0	0.0	0.0	0.0	0.0
15.83	0.0	0.0	0.0	0.0	0.0	0.0	2.0	4.0	4.0	0.0	0.0	0.0	0.0	0.0	0.0	0.0
15.86	0.0	0.0	0.0	0.0	0.0	0.0	5.0	9.0	11.0	6.0	0.0	0.0	0.0	0.0	0.0	0.0
15.89	0.0	0.0	0.0	0.0	0.0	1.0	7.0	12.0	17.0	15.0	0.0	0.0	5.0	0.0	0.0	0.0
15.923	0.0	0.0	0.0	0.0	0.0	1.0	7.0	14.0	19.0	19.0	0.0	2.0	10.0	0.0	0.0	0.0
15.949	0.0	0.0	0.0	0.0	0.0	1.0	7.0	15.0	20.0	20.0	0.0	4.0	10.0	0.0	1.0	0.0
15.979	0.0	0.0	0.0	0.0	0.0	2.0	8.0	15.0	22.0	22.0	0.0	5.0	12.0	0.0	2.0	1.0
16.014	0.0	0.0	0.0	0.0	0.0	3.0	8.0	15.0	22.0	23.0	0.0	6.0	13.0	0.0	3.0	1.0
16.044	0.0	0.0	0.0	0.0	0.0	3.0	7.0	15.0	23.0	24.0	0.0	6.0	14.0	0.0	3.0	1.0
16.07	0.0	0.0	0.0	0.0	0.0	2.0	6.0	15.0	24.0	25.0	0.0	6.0	15.0	0.0	3.0	2.0
16.1	0.0	0.0	0.0	0.0	0.0	2.0	5.0	15.0	24.0	27.0	0.0	6.0	17.0	0.0	3.0	2.0
16.13	0.0	0.0	0.0	0.0	0.0	1.0	4.0	15.0	25.0	26.0	0.0	6.0	16.0	0.0	3.0	2.0
16.159	0.0	0.0	0.0	0.0	0.0	1.0	4.0	14.0	22.0	25.0	0.0	7.0	16.0	0.0	4.0	3.0
16.191	0.0	0.0	0.0	0.0	0.0	0.0	3.0	11.0	15.0	19.0	0.0	7.0	14.0	0.0	5.0	4.0
16.218	0.0	0.0	0.0	0.0	0.0	0.0	2.0	8.0	11.0	15.0	0.0	6.0	11.0	0.0	7.0	4.0
16.249	0.0	0.0	0.0	0.0	0.0	0.0	1.0	4.0	6.0	9.0	0.0	5.0	8.0	1.0	7.0	4.0
16.279	0.0	0.0	0.0	0.0	0.0	0.0	1.0	4.0	5.0	8.0	0.0	5.0	8.0	1.0	8.0	4.0
16.31	3.0	0.0	0.0	0.0	0.0	0.0	0.0	0.0	1.0	5.0	1.0	4.0	5.0	2.0	9.0	4.0
16.338	5.0	0.0	0.0	0.0	0.0	0.0	0.0	0.0	0.0	4.0	2.0	4.0	4.0	2.0	8.0	2.0
16.369	8.0	0.0	0.0	0.0	0.0	2.0	0.0	0.0	0.0	3.0	2.0	3.0	2.0	2.0	8.0	2.0
16.398	9.0	1.0	0.0	0.0	0.0	4.0	0.0	0.0	0.0	3.0	3.0	3.0	2.0	2.0	8.0	2.0
16.44	11.0	2.0	0.0	0.0	0.0	7.0	0.0	0.0	0.0	3.0	3.0	3.0	2.0	2.0	7.0	1.0
16.459	15.0	4.0	0.0	0.0	0.0	10.0	3.0	0.0	0.0	3.0	3.0	3.0	1.0	1.0	4.0	0.0
16.487	19.0	6.0	0.0	0.0	0.0	15.0	8.0	2.0	0.0	4.0	2.0	1.0	0.0	0.0	1.0	0.0
16.517	23.0	10.0	0.0	0.0	0.0	22.0	13.0	5.0	0.0	4.0	0.0	0.0	0.0	0.0	0.0	0.0
16.548	28.0	13.0	1.0	0.0	0.0	26.0	18.0	8.0	1.0	3.0	0.0	0.0	0.0	0.0	0.0	0.0
16.577	32.0	14.0	2.0	0.0	0.0	30.0	22.0	10.0	1.0	1.0	0.0	0.0	0.0	0.0	0.0	0.0
16.611	37.0	19.0	4.0	0.0	0.0	32.0	21.0	11.0	2.0	0.0	0.0	0.0	0.0	0.0	0.0	0.0
16.643	37.0	20.0	4.0	0.0	0.0	28.0	13.0	5.0	1.0	0.0	0.0	0.0	0.0	0.0	0.0	0.0
16.67	30.0	18.0	2.0	0.0	0.0	18.0	4.0	1.0	2.0	0.0	0.0	0.0	0.0	0.0	0.0	0.0
16.698	18.0	11.0	0.0	0.0	0.0	9.0	0.0	0.0	0.0	0.0	0.0	0.0	0.0	0.0	0.0	0.0
16.729	2.0	0.0	0.0	0.0	0.0	0.0	0.0	0.0	0.0	0.0	0.0	0.0	0.0	0.0	0.0	0.0
16.766	0.0	0.0	0.0	0.0	0.0	0.0	0.0	0.0	0.0	0.0	0.0	0.0	0.0	0.0	0.0	0.0
16.788	0.0	0.0	0.0	0.0	0.0	0.0	0.0	0.0	0.0	0.0	0.0	0.0	0.0	0.0	0.0	0.0
16.817	0.0	0.0	0.0	0.0	0.0	0.0	0.0	0.0	0.0	0.0	0.0	0.0	0.0	0.0	0.0	0.0
16.849	0.0	0.0	0.0	0.0	0.0	0.0	0.0	0.0	0.0	0.0	0.0	0.0	0.0	0.0	0.0	0.0
16.88	0.0	0.0	0.0	0.0	0.0	0.0	0.0	0.0	0.0	0.0	0.0	0.0	0.0	0.0	0.0	0.0
16.91	0.0	0.0	0.0	0.0	0.0	0.0	0.0	0.0	0.0	0.0	0.0	0.0	0.0	0.0	0.0	0.0
16.937	0.0	0.0	0.0	0.0	0.0	0.0	0.0	0.0	0.0	0.0	0.0	0.0	0.0	0.0	0.0	0.0
16.965	0.0	0.0	0.0	0.0	0.0	0.0	0.0	0.0	0.0	0.0	0.0	0.0	0.0	0.0	0.0	0.0
16.996	0.0	0.0	0.0	0.0	0.0	0.0	0.0	0.0	0.0	0.0	0.0	0.0	0.0	0.0	0.0	0.0
17.025	0.0	0.0	0.0	0.0	0.0	0.0	0.0	0.0	0.0	0.0	0.0	0.0	0.0	0.0	0.0	0.0
17.059	0.0	0.0	0.0	0.0	0.0	0.0	0.0	0.0	0.0	0.0	0.0	0.0	0.0	0.0	0.0	0.0
17.086	0.0	0.0	0.0	0.0	0.0	0.0	0.0	0.0	0.0	0.0	0.0	0.0	0.0	0.0	0.0	0.0
17.116	0.0	0.0	0.0	0.0	0.0	0.0	0.0	0.0	0.0	0.0	0.0	0.0	0.0	0.0	0.0	0.0
17.153	0.0	0.0	0.0	0.0	0.0	0.0	0.0	0.0	0.0	0.0	0.0	0.0	0.0	0.0	0.0	0.0
17.175	0.0	0.0	0.0	0.0	0.0	0.0	0.0	0.0	0.0	0.0	0.0	0.0	0.0	0.0	0.0	0.0
17.207	0.0	0.0	0.0	0.0	0.0	0.0	0.0	0.0	0.0	0.0	0.0	0.0	0.0	0.0	0.0	0.0
17.239	0.0	0.0	0.0	0.0	0.0	0.0	0.0	0.0	0.0	0.0	0.0	0.0	0.0	0.0	0.0	0.0
17.268	0.0	0.0	0.0	0.0	0.0	0.0	0.0	0.0	0.0	0.0	0.0	0.0	0.0	0.0	0.0	0.0
17.297	0.0	0.0	0.0	0.0	0.0	0.0	0.0	0.0	0.0	0.0	0.0	0.0	0.0	0.0	0.0	0.0
17.333	0.0	0.0	0.0	0.0	0.0	0.0	2.0	6.0	10.0	0.0	0.0	0.0	0.0	0.0	0.0	0.0
17.358	0.0	0.0	0.0	0.0	0.0	0.0	3.0	8.0	12.0	3.0	0.0	0.0	0.0	0.0	0.0	0.0
17.39	0.0	0.0	0.0	0.0	0.0	0.0	4.0	8.0	11.0	7.0	0.0	0.0	0.0	0.0	0.0	0.0
17.417	0.0	0.0	0.0	0.0	0.0	0.0	4.0	8.0	12.0	9.0	0.0	0.0	2.0	0.0	0.0	0.0
17.447	0.0	0.0	0.0	0.0	0.0	0.0	5.0	8.0	11.0	10.0	0.0	3.0	5.0	0.0	2.0	1.0
17.475	0.0	0.0	0.0	0.0	0.0	1.0	6.0	8.0	10.0	10.0	0.0	6.0	7.0	2.0	7.0	3.0
17.511	0.0	0.0	0.0	0.0	0.0	2.0	7.0	9.0	10.0	10.0	1.0	7.0	7.0	2.0	8.0	3.0
17.535	0.0	0.0	0.0	0.0	0.0	2.0	6.0	9.0	10.0	11.0	2.0	6.0	6.0	2.0	7.0	2.0
17.572	0.0	0.0	0.0	0.0	0.0	3.0	6.0	9.0	9.0	11.0	1.0	5.0	6.0	1.0	6.0	1.0
17.597	1.0	0.0	0.0	0.0	0.0	3.0	6.0	9.0	9.0	10.0	1.0	5.0	6.0	1.0	5.0	0.0
17.626	1.0	0.0	0.0	0.0	0.0	3.0	8.0	10.0	9.0	11.0	1.0	5.0	5.0	0.0	4.0	0.0
17.655	2.0	0.0	0.0	0.0	0.0	4.0	8.0	11.0	9.0	11.0	1.0	4.0	4.0	0.0	2.0	0.0
17.686	4.0	1.0	0.0	0.0	0.0	7.0	12.0	12.0	10.0	10.0	0.0	3.0	2.0	0.0	0.0	0.0
17.715	6.0	1.0	0.0	0.0	0.0	9.0	12.0	12.0	9.0	8.0	0.0	1.0	0.0	0.0	0.0	0.0
17.744	11.0	4.0	0.0	0.0	0.0	14.0	13.0	11.0	6.0	6.0	0.0	0.0	0.0	0.0	0.0	0.0
17.776	16.0	6.0	0.0	0.0	0.0	17.0	14.0	9.0	4.0	4.0	0.0	0.0	0.0	0.0	0.0	0.0
17.804	20.0	8.0	0.0	0.0	0.0	20.0	15.0	9.0	4.0	3.0	0.0	0.0	0.0	0.0	0.0	0.0
17.834	25.0	11.0	0.0	0.0	0.0	24.0	16.0	9.0	3.0	2.0	0.0	0.0	0.0	0.0	0.0	0.0
17.871	29.0	13.0	1.0	0.0	0.0	28.0	17.0	8.0	2.0	0.0	0.0	0.0	0.0	0.0	0.0	0.0
17.914	36.0	17.0	3.0	0.0	0.0	31.0	17.0	7.0	1.0	0.0	0.0	0.0	0.0	0.0	0.0	0.0
17.924	38.0	19.0	3.0	0.0	0.0	34.0	15.0	6.0	1.0	0.0	0.0	0.0	0.0	0.0	0.0	0.0
17.954	38.0	19.0	3.0	0.0	0.0	34.0	15.0	6.0	1.0	0.0	0.0	0.0	0.0	0.0	0.0	0.0
17.984	42.0	23.0	4.0	0.0	0.0	34.0	12.0	3.0	0.0	0.0	0.0	0.0	0.0	0.0	0.0	0.0
18.013	36.0	21.0	4.0	0.0	0.0	27.0	9.0	3.0	1.0	0.0	0.0	0.0	0.0	0.0	0.0	0.0
18.047	22.0	15.0	1.0	0.0	0.0	14.0	2.0	1.0	1.0	0.0	0.0	0.0	0.0	0.0	0.0	0.0
18.074	10.0	8.0	0.0	0.0	0.0	6.0	0.0	0.0	0.0	0.0	0.0	0.0	0.0	0.0	0.0	0.0
18.107	1.0	1.0	0.0	0.0	0.0	0.0	0.0	0.0	0.0	0.0	0.0	0.0	0.0	0.0	0.0	0.0
18.132	0.0	0.0	0.0	0.0	0.0	0.0	0.0	0.0	0.0	0.0	0.0	0.0	0.0	0.0	0.0	0.0
18.164	0.0	0.0	0.0	0.0	0.0	0.0	0.0	0.0	0.0	0.0	0.0	0.0	0.0	0.0	0.0	0.0
18.193	0.0	0.0	0.0	0.0	0.0	0.0	0.0	0.0	0.0	0.0	0.0	0.0	0.0	0.0	0.0	0.0
18.223	0.0	0.0	0.0	0.0	0.0	0.0	0.0	0.0	0.0	0.0	0.0	0.0	0.0	0.0	0.0	0.0
18.25	0.0	0.0	0.0	0.0	0.0	0.0	0.0	0.0	0.0	0.0	0.0	0.0	0.0	0.0	0.0	0.0
18.282	0.0	0.0	0.0	0.0	0.0	0.0	0.0	0.0	0.0	0.0	0.0	0.0	0.0	0.0	0.0	0.0
18.311	0.0	0.0	0.0	0.0	0.0	0.0	0.0	0.0	0.0	0.0	0.0	0.0	0.0	0.0	0.0	0.0
18.341	0.0	0.0	0.0	0.0	0.0	0.0	0.0	0.0	0.0	0.0	0.0	0.0	0.0	0.0	0.0	0.0
18.37	0.0	0.0	0.0	0.0	0.0	0.0	0.0	0.0	0.0	0.0	0.0	0.0	0.0	0.0	0.0	0.0
18.401	0.0	0.0	0.0	0.0	0.0	0.0	0.0	0.0	0.0	0.0	0.0	0.0	0.0	0.0	0.0	0.0
18.434	0.0	0.0	0.0	0.0	0.0	0.0	0.0	0.0	0.0	0.0	0.0	0.0	0.0	0.0	0.0	0.0
18.461	0.0	0.0	0.0	0.0	0.0	0.0	0.0	0.0	0.0	0.0	0.0	0.0	0.0	0.0	0.0	0.0
18.49	0.0	0.0	0.0	0.0	0.0	0.0	0.0	0.0	0.0	0.0	0.0	0.0	0.0	0.0	0.0	0.0
18.521	0.0	0.0	0.0	0.0	0.0	0.0	0.0	0.0	0.0	0.0	0.0	0.0	0.0	0.0	0.0	0.0
18.551	0.0	0.0	0.0	0.0	0.0	0.0	0.0	0.0	0.0	0.0	0.0	0.0	0.0	0.0	0.0	0.0
18.585	0.0	0.0	0.0	0.0	0.0	0.0	0.0	0.0	0.0	0.0	0.0	0.0	0.0	0.0	0.0	0.0
18.609	0.0	0.0	0.0	0.0	0.0	0.0	0.0	0.0	0.0	0.0	0.0	0.0	0.0	0.0	0.0	0.0
18.64	0.0	0.0	0.0	0.0	0.0	0.0	0.0	0.0	0.0	0.0	0.0	0.0	0.0	0.0	0.0	0.0
18.669	0.0	0.0	0.0	0.0	0.0	0.0	0.0	0.0	0.0	0.0	0.0	0.0	0.0	0.0	0.0	0.0
18.699	0.0	0.0	0.0	0.0	0.0	0.0	0.0	0.0	0.0	0.0	0.0	0.0	0.0	0.0	0.0	0.0
18.729	0.0	0.0	0.0	0.0	0.0	0.0	0.0	0.0	0.0	0.0	0.0	0.0	0.0	0.0	0.0	0.0
18.758	0.0	0.0	0.0	0.0	0.0	0.0	0.0	2.0	3.0	0.0	0.0	0.0	0.0	0.0	0.0	0.0
18.79	0.0	0.0	0.0	0.0	0.0	0.0	0.0	2.0	3.0	1.0	0.0	0.0	0.0	0.0	0.0	0.0
18.818	0.0	0.0	0.0	0.0	0.0	0.0	0.0	2.0	2.0	2.0	0.0	0.0	0.0	0.0	0.0	0.0
18.848	0.0	0.0	0.0	0.0	0.0	0.0	0.0	3.0	4.0	4.0	0.0	0.0	2.0	0.0	2.0	0.0
18.878	0.0	0.0	0.0	0.0	0.0	0.0	1.0	4.0	6.0	6.0	0.0	3.0	4.0	2.0	6.0	2.0
18.909	0.0	0.0	0.0	0.0	0.0	0.0	2.0	5.0	7.0	8.0	1.0	7.0	8.0	4.0	10.0	4.0
18.939	0.0	0.0	0.0	0.0	0.0	0.0	2.0	6.0	9.0	9.0	1.0	8.0	9.0	6.0	13.0	5.0
18.969	0.0	0.0	0.0	0.0	0.0	0.0	4.0	7.0	9.0	9.0	2.0	8.0	9.0	5.0	12.0	6.0
