# Supplementary material for: Level-Ground and Stair Adaptation for Hip Exoskeletons Based on Continuous Locomotion Mode Perception
Source: Cyborg Bionic Syst. 2025 Apr 22;6:0248. doi: 10.34133/cbsystems.0248 (PMC12012296; doi:10.34133/cbsystems.0248)
Supplement: Supplementary 1 — Data files S1 to S61 [file cbsystems.0248.f1.zip › 1_HipAngle.csv]

time	angle
6.842	7.409999847412109
6.845	6.590000152587891
6.853	5.900000095367432
6.856	5.630000114440918
6.861	5.409999847412109
6.863	4.929999828338623
6.868	69.73999786376953
6.889	70.25
6.891	69.87000274658203
6.894	69.44999694824219
6.902	68.7699966430664
6.916	66.87000274658203
6.921	63.779998779296875
6.926	57.349998474121094
6.945	54.18000030517578
6.952	51.58000183105469
6.955	49.45000076293945
6.975	47.720001220703125
6.998	46.310001373291016
7.004	43.90999984741211
7.023	40.7400016784668
7.028	38.68000030517578
7.041	36.41999816894531
7.06	34.189998626708984
7.08	30.350000381469727
7.092	28.81999969482422
7.106	27.709999084472656
7.146	26.190000534057617
7.163	25.540000915527344
7.168	23.950000762939453
7.185	23.239999771118164
7.188	22.65999984741211
7.207	21.850000381469727
7.244	20.8700008392334
7.252	19.6200008392334
7.253	19.09000015258789
7.26	18.700000762939453
7.264	18.110000610351562
7.267	17.729999542236328
7.28	17.219999313354492
7.29	16.6200008392334
7.302	15.970000267028809
7.31	15.3100004196167
7.342	14.6899995803833
7.353	14.140000343322754
7.365	13.289999961853027
7.368	12.670000076293945
7.389	12.34000015258789
7.401	11.930000305175781
7.404	11.479999542236328
7.412	11.020000457763672
7.426	10.579999923706055
7.429	10.170000076293945
7.469	9.760000228881836
7.488	9.369999885559082
7.499	8.539999961853027
7.5	8.119999885559082
7.507	7.690000057220459
7.508	7.260000228881836
7.517	6.860000133514404
7.536	6.46999979019165
7.54	5.78000020980835
7.544	5.510000228881836
7.557	5.230000019073486
7.564	4.96999979019165
7.582	4.769999980926514
7.612	4.619999885559082
7.613	4.480000019073486
7.62	4.309999942779541
7.637	4.090000152587891
7.64	3.8499999046325684
7.662	3.609999895095825
7.672	2.809999942779541
7.681	1.9900000095367432
7.693	1.0
7.71	-0.6899999976158142
7.723	-1.0299999713897705
7.736	-1.0099999904632568
7.746	-1.0399999618530273
7.753	-1.0199999809265137
7.76	-1.0199999809265137
7.775	-0.9900000095367432
7.787	-0.7599999904632568
7.795	-0.3700000047683716
7.807	0.2199999988079071
7.848	1.090000033378601
7.851	2.319999933242798
7.86	5.860000133514404
7.861	8.130000114440918
7.866	10.369999885559082
7.878	12.739999771118164
7.888	15.399999618530273
7.91	18.350000381469727
7.914	21.280000686645508
7.915	23.860000610351562
7.938	26.18000030517578
7.952	29.950000762939453
7.956	31.540000915527344
7.964	33.099998474121094
7.974	34.779998779296875
7.984	36.630001068115234
7.994	38.63999938964844
8.013	40.68000030517578
8.016	42.66999816894531
8.027	44.619998931884766
8.038	46.5099983215332
8.044	48.310001373291016
8.054	50.0
8.066	51.54999923706055
8.075	53.029998779296875
8.084	54.459999084472656
8.094	55.88999938964844
8.104	57.29999923706055
8.114	58.63999938964844
8.141	59.91999816894531
8.145	62.06999969482422
8.156	63.0
8.164	63.75
8.174	64.38999938964844
8.184	64.87000274658203
8.195	65.08000183105469
8.205	65.23999786376953
8.215	65.36000061035156
8.225	65.41999816894531
8.234	65.4000015258789
8.244	65.37000274658203
8.254	65.26000213623047
8.266	64.88999938964844
8.295	64.18000030517578
8.323	63.33000183105469
8.327	61.08000183105469
8.33	54.75
8.334	51.43000030517578
8.346	48.36000061035156
8.354	45.849998474121094
8.364	43.9900016784668
8.374	42.58000183105469
8.384	41.369998931884766
8.394	40.20000076293945
8.404	38.7599983215332
8.416	36.9900016784668
8.424	35.0
8.448	32.93000030517578
8.454	28.700000762939453
8.464	26.700000762939453
8.474	24.969999313354492
8.49	23.559999465942383
8.494	22.34000015258789
8.504	21.219999313354492
8.514	20.110000610351562
8.524	19.030000686645508
8.534	18.079999923706055
8.547	17.290000915527344
8.554	16.729999542236328
8.565	16.31999969482422
8.576	16.030000686645508
8.584	15.770000457763672
8.594	15.399999618530273
8.604	14.949999809265137
8.614	14.430000305175781
8.624	13.90999984741211
8.634	13.420000076293945
8.644	12.9399995803833
8.654	12.470000267028809
8.664	12.0
8.674	11.529999732971191
8.684	11.09000015258789
8.694	10.630000114440918
8.704	10.15999984741211
8.714	9.6899995803833
8.724	9.319999694824219
8.734	9.050000190734863
8.744	8.760000228881836
8.754	8.390000343322754
8.765	7.909999847412109
8.774	7.369999885559082
8.784	6.809999942779541
8.794	6.309999942779541
8.804	5.860000133514404
8.814	5.5
8.824	5.190000057220459
8.836	4.929999828338623
8.844	4.699999809265137
8.857	4.460000038146973
8.864	4.159999847412109
8.874	3.869999885559082
8.884	3.630000114440918
8.894	3.4100000858306885
8.904	3.2200000286102295
8.914	3.0799999237060547
8.924	3.0199999809265137
8.934	3.009999990463257
8.944	3.009999990463257
8.964	3.009999990463257
8.974	2.9800000190734863
8.984	2.9200000762939453
8.994	2.740000009536743
9.004	2.4700000286102295
9.014	1.9700000286102295
9.024	1.1299999952316284
9.034	0.10999999940395355
9.044	-0.8299999833106995
9.054	-1.3700000047683716
9.064	-1.3200000524520874
9.074	-1.2799999713897705
9.103	-1.3300000429153442
9.128	-1.2999999523162842
9.131	-1.2300000190734863
9.152	-1.0800000429153442
9.169	-0.46000000834465027
9.195	0.8899999856948853
9.205	1.9800000190734863
9.208	3.369999885559082
9.211	5.050000190734863
9.22	7.019999980926514
9.23	9.170000076293945
9.242	11.399999618530273
9.422	13.930000305175781
9.43	16.950000762939453
9.439	23.719999313354492
9.442	29.760000228881836
9.444	31.8799991607666
9.447	33.68000030517578
9.458	35.45000076293945
9.487	59.34000015258789
9.5	61.93000030517578
9.516	64.08000183105469
9.531	65.01000213623047
9.539	65.79000091552734
9.545	66.58000183105469
9.548	67.2699966430664
9.554	67.88999938964844
9.558	68.80999755859375
9.564	69.02999877929688
9.574	69.0999984741211
9.587	69.12000274658203
9.601	69.11000061035156
9.607	69.08000183105469
9.617	68.91999816894531
9.625	68.51000213623047
9.635	67.91000366210938
9.666	67.19000244140625
9.678	66.23999786376953
9.69	63.279998779296875
9.701	56.529998779296875
9.708	53.22999954223633
9.716	50.4900016784668
9.725	48.279998779296875
9.735	46.61000061035156
9.746	45.34000015258789
9.758	44.279998779296875
9.765	43.209999084472656
9.775	41.790000915527344
9.785	40.0
9.808	37.83000183105469
9.827	33.02000045776367
9.828	30.729999542236328
9.835	28.56999969482422
9.845	26.889999389648438
9.856	25.829999923706055
9.872	25.18000030517578
9.887	24.729999542236328
9.891	24.3700008392334
9.897	23.860000610351562
9.906	23.1200008392334
9.917	22.1299991607666
9.926	20.940000534057617
9.948	19.6299991607666
9.994	18.420000076293945
10.003	17.579999923706055
10.034	17.459999084472656
10.037	17.6200008392334
10.04	17.68000030517578
10.047	17.290000915527344
10.05	16.799999237060547
10.052	16.09000015258789
10.06	15.229999542236328
10.068	13.729999542236328
10.076	13.1899995803833
10.09	12.75
10.095	12.34000015258789
10.112	11.90999984741211
10.117	11.4399995803833
10.15	10.960000038146973
10.208	9.949999809265137
10.212	9.4399995803833
10.218	8.9399995803833
10.23	8.460000038146973
10.236	7.519999980926514
10.24	6.570000171661377
10.245	5.619999885559082
10.251	5.150000095367432
10.256	4.699999809265137
10.266	4.269999980926514
10.279	3.859999895095825
10.306	3.5199999809265137
10.317	3.2300000190734863
10.324	2.990000009536743
10.327	2.7899999618530273
10.341	2.390000104904175
10.345	2.1500000953674316
10.357	1.8799999952316284
10.363	1.5800000429153442
10.377	1.190000057220459
10.398	0.5600000023841858
10.445	-0.28999999165534973
10.45	-1.100000023841858
10.461	-1.4500000476837158
10.465	-1.4600000381469727
10.47	-1.4600000381469727
10.471	-1.440000057220459
10.474	-1.4199999570846558
10.613	-1.309999942779541
10.618	-0.8500000238418579
10.626	-0.41999998688697815
10.627	0.23999999463558197
10.635	1.2699999809265137
10.647	4.599999904632568
10.649	6.880000114440918
10.658	9.430000305175781
10.662	23.610000610351562
10.667	26.31999969482422
10.679	30.8799991607666
10.683	34.7599983215332
10.698	36.81999969482422
10.708	38.9900016784668
10.717	43.20000076293945
10.728	45.33000183105469
10.734	47.459999084472656
10.744	49.4900016784668
10.754	51.38999938964844
10.764	53.2599983215332
10.775	55.209999084472656
10.784	57.2400016784668
10.794	59.25
10.804	61.13999938964844
10.82	62.88999938964844
10.824	64.58000183105469
10.834	66.18000030517578
10.844	67.7300033569336
10.854	69.22000122070312
10.867	70.56999969482422
10.874	71.76000213623047
10.884	72.80999755859375
10.894	73.70999908447266
10.904	74.51000213623047
10.914	75.0999984741211
10.924	75.5999984741211
10.934	76.05000305175781
10.944	76.27999877929688
10.954	76.29000091552734
10.976	76.29000091552734
10.979	76.26000213623047
10.984	76.19000244140625
10.994	76.11000061035156
11.005	75.91000366210938
11.014	75.66000366210938
11.024	75.27999877929688
11.034	74.63999938964844
11.045	73.7699966430664
11.054	72.88999938964844
11.064	72.0199966430664
11.074	71.19000244140625
11.084	70.27999877929688
11.094	69.30999755859375
11.108	68.30999755859375
11.114	67.2699966430664
11.125	65.36000061035156
11.134	62.279998779296875
11.145	58.97999954223633
11.154	55.72999954223633
11.164	53.06999969482422
11.174	51.13999938964844
11.184	50.0099983215332
11.194	49.11000061035156
11.204	48.36000061035156
11.214	47.65999984741211
11.224	46.86000061035156
11.234	46.099998474121094
11.244	45.220001220703125
11.255	44.27000045776367
11.264	43.150001525878906
11.275	41.849998474121094
11.286	40.349998474121094
11.294	38.630001068115234
11.305	36.88999938964844
11.314	35.25
11.324	33.77000045776367
11.334	32.45000076293945
11.344	31.190000534057617
11.355	29.940000534057617
11.364	28.780000686645508
11.374	27.68000030517578
11.384	26.700000762939453
11.394	25.690000534057617
11.404	24.709999084472656
11.416	23.68000030517578
11.424	22.690000534057617
11.434	21.709999084472656
11.444	20.719999313354492
11.454	19.709999084472656
11.464	18.670000076293945
11.474	17.700000762939453
11.487	16.739999771118164
11.495	15.869999885559082
11.505	15.0600004196167
11.521	14.300000190734863
11.546	13.65999984741211
11.559	12.949999809265137
11.564	11.760000228881836
11.574	10.930000305175781
11.599	10.710000038146973
11.606	10.579999923706055
11.624	10.119999885559082
11.636	8.960000038146973
11.646	8.460000038146973
11.656	8.069999694824219
11.665	7.639999866485596
11.675	7.230000019073486
11.686	6.929999828338623
11.695	6.760000228881836
11.706	6.599999904632568
11.714	6.309999942779541
11.731	5.869999885559082
11.758	5.369999885559082
11.764	4.730000019073486
11.772	4.570000171661377
11.78	4.389999866485596
11.784	4.079999923706055
11.794	3.690000057220459
11.806	3.299999952316284
11.816	3.0
11.834	2.8399999141693115
11.847	2.6500000953674316
11.855	1.8200000524520874
11.864	1.3799999952316284
11.875	1.1299999952316284
11.885	1.0099999904632568
11.896	0.9399999976158142
11.904	0.7799999713897705
11.916	0.4399999976158142
11.933	-0.029999999329447746
11.937	-0.47999998927116394
11.948	-0.6899999976158142
11.956	-0.6700000166893005
11.965	-0.699999988079071
11.975	-0.699999988079071
11.984	-0.699999988079071
11.994	-0.699999988079071
12.009	-0.6899999976158142
12.018	-0.6299999952316284
12.03	-0.38999998569488525
12.035	0.1599999964237213
12.044	1.0800000429153442
12.054	2.430000066757202
12.065	4.320000171661377
12.074	7.0
12.085	10.029999732971191
12.096	12.649999618530273
12.104	15.140000343322754
12.114	17.65999984741211
12.125	20.010000228881836
12.145	22.139999389648438
12.151	24.229999542236328
12.158	26.399999618530273
12.164	28.639999389648438
12.174	30.829999923706055
12.187	32.970001220703125
12.241	35.130001068115234
12.246	39.650001525878906
12.25	43.93000030517578
12.257	48.29999923706055
12.264	50.4900016784668
12.275	52.560001373291016
12.285	54.560001373291016
12.294	56.54999923706055
12.307	58.5
12.314	60.36000061035156
12.324	62.060001373291016
12.339	63.65999984741211
12.344	65.1500015258789
12.355	66.58000183105469
12.367	67.97000122070312
12.377	69.27999877929688
12.384	70.48999786376953
12.394	71.55000305175781
12.404	72.45999908447266
12.414	73.12999725341797
12.43	73.69000244140625
12.441	74.18000030517578
12.445	74.4000015258789
12.458	74.38999938964844
12.465	74.33999633789062
12.474	74.27999877929688
12.487	74.26000213623047
12.494	74.16999816894531
12.506	73.95999908447266
12.514	73.7699966430664
12.53	73.52999877929688
12.535	73.06999969482422
12.546	72.38999938964844
12.554	71.58999633789062
12.566	70.72000122070312
12.573	69.70999908447266
12.584	68.52999877929688
12.595	65.93000030517578
12.604	62.849998474121094
12.614	59.95000076293945
12.624	57.290000915527344
12.634	55.31999969482422
12.644	54.13999938964844
12.656	53.470001220703125
12.666	52.79999923706055
12.674	52.119998931884766
12.684	51.119998931884766
12.698	49.79999923706055
12.71	48.369998931884766
12.714	46.97999954223633
12.724	45.84000015258789
12.734	44.93000030517578
12.75	44.380001068115234
12.758	43.97999954223633
12.77	43.529998779296875
12.78	42.970001220703125
12.789	42.27000045776367
12.814	41.25
12.822	38.34000015258789
12.826	36.619998931884766
12.836	35.09000015258789
12.861	33.880001068115234
12.869	33.029998779296875
12.873	32.380001068115234
12.883	31.81999969482422
12.886	31.389999389648438
12.914	30.90999984741211
12.916	30.219999313354492
13.639	29.459999084472656
13.641	28.639999389648438
13.644	27.709999084472656
13.65	26.790000915527344
13.655	24.790000915527344
13.658	22.920000076293945
13.661	24.329999923706055
13.664	26.43000030517578
13.667	28.520000457763672
13.676	30.530000686645508
13.686	32.439998626708984
13.696	34.38999938964844
13.705	36.41999816894531
13.716	38.5
13.726	40.560001373291016
13.739	42.540000915527344
13.744	44.5099983215332
14.457	46.52000045776367
14.462	50.4900016784668
14.467	54.09000015258789
14.469	57.709999084472656
14.473	61.279998779296875
14.476	24.549999237060547
14.489	22.729999542236328
14.494	21.81999969482422
14.504	20.899999618530273
14.516	19.950000762939453
14.528	19.06999969482422
14.534	18.260000228881836
14.545	17.59000015258789
14.554	16.850000381469727
14.565	16.110000610351562
14.575	15.390000343322754
14.585	14.640000343322754
14.594	14.0
14.604	13.380000114440918
14.614	12.720000267028809
14.624	12.1899995803833
14.635	11.680000305175781
14.644	11.15999984741211
14.655	10.710000038146973
14.665	10.40999984741211
14.675	10.140000343322754
14.686	9.760000228881836
14.696	9.34000015258789
14.705	8.970000267028809
14.716	8.710000038146973
14.725	8.539999961853027
14.734	8.369999885559082
14.744	8.130000114440918
14.754	7.820000171661377
14.766	7.5
14.774	7.260000228881836
14.786	7.110000133514404
14.796	7.019999980926514
14.804	6.920000076293945
14.814	6.820000171661377
14.826	6.690000057220459
14.834	6.489999771118164
14.845	6.190000057220459
14.855	5.769999980926514
14.864	5.349999904632568
14.88	5.059999942779541
14.886	4.940000057220459
14.898	4.860000133514404
14.908	4.78000020980835
14.915	4.579999923706055
14.924	4.239999771118164
14.936	3.75
14.944	3.319999933242798
14.954	3.069999933242798
14.964	2.9600000381469727
14.974	2.7899999618530273
14.984	2.559999942779541
14.994	2.299999952316284
15.004	2.059999942779541
15.018	2.069999933242798
15.023	2.319999933242798
15.038	2.890000104904175
15.044	4.5
15.054	6.909999847412109
15.064	9.569999694824219
15.075	12.079999923706055
15.084	14.619999885559082
15.094	17.170000076293945
15.105	19.56999969482422
15.114	21.709999084472656
15.127	23.68000030517578
15.135	25.579999923706055
15.145	27.5
15.154	29.420000076293945
15.164	31.299999237060547
15.174	33.16999816894531
15.185	35.11000061035156
15.194	37.15999984741211
15.209	39.209999084472656
15.214	41.15999984741211
15.224	43.040000915527344
15.234	44.90999984741211
15.244	46.77000045776367
15.254	48.619998931884766
15.266	50.41999816894531
15.278	52.13999938964844
15.286	53.79999923706055
15.296	55.439998626708984
15.309	57.099998474121094
15.315	58.720001220703125
15.324	60.27000045776367
15.336	61.709999084472656
15.345	63.099998474121094
15.356	64.44000244140625
15.366	65.75
15.374	67.08000183105469
15.386	68.38999938964844
15.396	69.5999984741211
15.404	70.7300033569336
15.415	71.70999908447266
15.428	72.61000061035156
15.434	73.36000061035156
15.445	74.08000183105469
15.456	74.63999938964844
15.464	75.06999969482422
15.476	75.44000244140625
15.486	75.7300033569336
15.494	75.97000122070312
15.514	76.04000091552734
15.524	76.01000213623047
15.537	75.95999908447266
15.544	75.83999633789062
15.554	75.69999694824219
15.568	75.44000244140625
15.576	74.93000030517578
15.586	74.2300033569336
15.594	73.43000030517578
15.605	72.7300033569336
15.614	72.04000091552734
15.625	71.43000030517578
15.634	70.79000091552734
15.646	70.05000305175781
15.654	69.37000274658203
15.664	68.68000030517578
15.676	67.91000366210938
15.684	67.16999816894531
15.697	66.31999969482422
15.704	65.47000122070312
15.719	64.66000366210938
15.724	63.84000015258789
15.736	63.150001525878906
15.746	62.5099983215332
15.754	62.11000061035156
15.766	61.83000183105469
15.774	61.56999969482422
15.786	61.310001373291016
15.794	60.880001068115234
15.804	60.25
15.817	59.470001220703125
15.826	58.400001525878906
15.836	57.099998474121094
15.844	54.66999816894531
15.856	51.810001373291016
15.865	48.9900016784668
15.874	46.45000076293945
15.884	44.560001373291016
15.894	43.369998931884766
15.904	42.65999984741211
15.926	42.18000030517578
15.927	41.83000183105469
15.934	41.540000915527344
15.944	41.13999938964844
15.955	40.560001373291016
15.964	39.790000915527344
15.975	38.849998474121094
15.988	37.779998779296875
15.994	36.65999984741211
16.004	35.59000015258789
16.014	34.560001373291016
16.029	33.560001373291016
16.034	32.58000183105469
16.047	31.59000015258789
16.054	30.600000381469727
16.064	29.649999618530273
16.074	28.75
16.085	27.920000076293945
16.094	27.1299991607666
16.104	26.350000381469727
16.114	25.559999465942383
16.125	24.739999771118164
16.134	23.969999313354492
16.146	23.299999237060547
16.154	22.739999771118164
16.164	22.270000457763672
16.174	21.799999237060547
16.184	21.290000915527344
16.194	20.700000762939453
16.204	20.079999923706055
16.214	19.450000762939453
16.23	18.84000015258789
16.234	18.239999771118164
16.246	17.65999984741211
16.254	17.059999465942383
16.264	16.440000534057617
16.274	15.819999694824219
16.284	15.220000267028809
16.294	14.670000076293945
16.304	14.180000305175781
16.314	13.739999771118164
16.324	13.34000015258789
16.334	12.949999809265137
16.344	12.600000381469727
16.354	12.300000190734863
16.364	12.020000457763672
16.374	11.729999542236328
16.385	11.420000076293945
16.397	11.069999694824219
16.405	10.630000114440918
16.414	10.010000228881836
16.425	9.079999923706055
16.44	7.980000019073486
16.445	6.949999809265137
16.454	6.079999923706055
16.464	5.389999866485596
16.474	4.889999866485596
16.485	4.539999961853027
16.494	4.309999942779541
16.505	4.179999828338623
16.514	4.099999904632568
16.524	4.010000228881836
16.539	3.9000000953674316
16.544	3.819999933242798
16.554	3.7899999618530273
16.564	3.809999942779541
16.574	3.809999942779541
16.584	3.819999933242798
16.595	3.9700000286102295
16.604	4.400000095367432
16.615	5.159999847412109
16.626	6.300000190734863
16.643	7.789999961853027
16.646	9.529999732971191
16.656	11.369999885559082
16.664	13.3100004196167
16.674	15.25
16.684	17.469999313354492
16.694	19.940000534057617
16.704	22.479999542236328
16.714	25.06999969482422
16.766	27.549999237060547
16.77	29.729999542236328
16.773	33.150001525878906
16.776	36.25
16.785	37.869998931884766
16.794	39.529998779296875
16.808	41.18000030517578
16.814	42.81999969482422
16.825	44.45000076293945
16.834	46.040000915527344
16.844	47.56999969482422
16.854	49.0
16.864	50.31999969482422
16.874	51.529998779296875
16.885	52.619998931884766
16.894	53.63999938964844
16.904	54.52000045776367
16.914	55.380001068115234
16.924	56.06999969482422
16.934	56.709999084472656
16.948	57.27000045776367
16.954	57.599998474121094
16.965	57.849998474121094
16.974	58.060001373291016
16.984	58.209999084472656
16.996	58.310001373291016
17.004	58.36000061035156
17.016	58.349998474121094
17.029	58.33000183105469
17.071	58.279998779296875
17.075	57.709999084472656
17.078	56.40999984741211
17.086	55.619998931884766
17.094	54.66999816894531
17.104	53.7400016784668
17.116	52.79999923706055
17.124	51.88999938964844
17.134	50.880001068115234
17.145	49.869998931884766
17.155	47.95000076293945
17.166	44.63999938964844
17.175	41.279998779296875
17.185	38.040000915527344
17.194	35.27000045776367
17.204	33.31999969482422
17.214	31.959999084472656
17.227	30.8700008392334
17.234	29.8799991607666
17.255	28.760000228881836
17.268	25.950000762939453
17.274	24.59000015258789
17.284	23.299999237060547
17.297	22.06999969482422
17.304	20.84000015258789
17.314	19.65999984741211
17.329	18.639999389648438
17.336	17.90999984741211
17.345	17.469999313354492
17.358	17.209999084472656
17.373	17.010000228881836
17.375	16.56999969482422
17.39	15.859999656677246
17.394	14.989999771118164
17.409	14.119999885559082
17.417	13.359999656677246
17.434	12.739999771118164
17.438	12.279999732971191
17.451	11.920000076293945
17.46	11.59000015258789
17.471	11.220000267028809
17.475	10.779999732971191
17.494	10.300000190734863
17.511	9.229999542236328
17.514	8.680000305175781
17.525	8.15999984741211
17.535	7.659999847412109
17.545	7.179999828338623
17.561	6.690000057220459
17.572	6.210000038146973
17.576	5.789999961853027
17.585	5.460000038146973
17.597	5.110000133514404
17.604	4.730000019073486
17.617	4.340000152587891
17.626	3.9200000762939453
17.634	3.5399999618530273
17.644	3.190000057220459
17.655	2.869999885559082
17.665	2.5999999046325684
17.674	2.359999895095825
17.686	2.1600000858306885
17.694	1.9800000190734863
17.704	1.850000023841858
17.715	1.7200000286102295
17.724	1.600000023841858
17.734	1.5
17.744	1.4199999570846558
17.754	1.350000023841858
17.766	1.2999999523162842
17.776	1.309999942779541
17.784	1.309999942779541
17.794	1.309999942779541
17.804	1.309999942779541
17.814	1.3200000524520874
17.824	1.3200000524520874
17.834	1.3200000524520874
17.847	1.309999942779541
17.854	1.2899999618530273
17.871	1.090000033378601
17.875	0.5299999713897705
17.888	-0.25999999046325684
17.896	-0.9800000190734863
17.914	-1.309999942779541
17.924	-1.2300000190734863
17.944	-1.2000000476837158
17.951	-1.2100000381469727
17.954	-1.2000000476837158
17.968	-1.159999966621399
17.974	-1.0800000429153442
17.988	-0.7699999809265137
18.032	-0.10000000149011612
18.038	0.949999988079071
18.052	2.3499999046325684
18.055	6.019999980926514
18.059	10.260000228881836
18.064	12.550000190734863
18.074	15.020000457763672
18.084	17.610000610351562
18.094	19.959999084472656
18.107	21.969999313354492
18.114	23.780000686645508
18.124	25.559999465942383
18.135	27.40999984741211
18.144	29.350000381469727
18.154	31.34000015258789
18.164	33.349998474121094
18.176	35.400001525878906
18.184	37.470001220703125
18.196	39.47999954223633
18.204	41.349998474121094
18.214	43.119998931884766
18.224	44.849998474121094
18.234	46.58000183105469
18.246	48.310001373291016
18.254	49.9900016784668
18.264	51.56999969482422
18.278	53.099998474121094
18.284	54.529998779296875
18.294	55.91999816894531
18.304	57.27000045776367
18.314	58.540000915527344
18.325	59.7599983215332
18.334	60.84000015258789
18.346	61.7599983215332
18.354	62.59000015258789
18.365	63.310001373291016
18.383	63.88999938964844
18.384	64.4000015258789
18.395	64.79000091552734
18.405	64.91999816894531
18.414	64.94000244140625
18.424	64.93000030517578
18.434	64.91999816894531
18.446	64.9000015258789
18.454	64.83999633789062
18.464	64.62999725341797
18.473	64.33999633789062
18.484	64.0199966430664
18.494	63.529998779296875
18.504	62.810001373291016
18.514	61.959999084472656
18.527	61.119998931884766
18.536	60.16999816894531
18.545	59.130001068115234
18.56	57.810001373291016
18.564	55.09000015258789
18.574	51.869998931884766
18.585	48.709999084472656
18.594	45.75
18.604	43.41999816894531
18.614	41.689998626708984
18.626	40.34000015258789
18.637	39.150001525878906
18.644	37.970001220703125
18.654	36.56999969482422
18.664	34.880001068115234
18.674	33.0099983215332
18.69	31.020000457763672
18.694	28.950000762939453
18.706	26.940000534057617
18.714	25.149999618530273
18.724	23.700000762939453
18.734	22.540000915527344
18.744	21.549999237060547
18.754	20.670000076293945
18.764	19.799999237060547
18.774	18.90999984741211
18.79	18.1299991607666
18.794	17.5
18.805	17.010000228881836
18.814	16.649999618530273
18.824	16.3700008392334
18.834	15.989999771118164
18.844	15.460000038146973
18.854	14.84000015258789
18.867	14.229999542236328
18.876	13.6899995803833
18.893	13.260000228881836
18.911	12.9399995803833
18.919	12.710000038146973
18.925	12.539999961853027
18.93	12.399999618530273
18.946	12.229999542236328
18.954	11.649999618530273
18.964	11.319999694824219
18.974	10.970000267028809
18.985	10.609999656677246
