# Supplementary material for: Level-Ground and Stair Adaptation for Hip Exoskeletons Based on Continuous Locomotion Mode Perception
Source: Cyborg Bionic Syst. 2025 Apr 22;6:0248. doi: 10.34133/cbsystems.0248 (PMC12012296; doi:10.34133/cbsystems.0248)
Supplement: Supplementary 1 — Data files S1 to S61 [file cbsystems.0248.f1.zip › 1_LocomotionMode.csv]

time	lm
6.933	0
7.033	0
7.099	0
7.201	0
7.309	0
7.394	0
7.497	0
7.596	0
7.671	0
7.882	0
7.974	0
8.059	0
8.124	0
8.221	0
8.324	0
8.429	0
8.53	0
8.621	0
8.718	0
8.823	0
8.894	0
8.993	0
9.09	0
9.19	0
9.289	0
9.388	0
9.486	0
9.571	0
9.656	0
9.757	0
9.853	0
9.976	0
10.052	0
10.152	0
10.218	0
10.323	0
10.421	0
10.519	0
10.632	1
10.729	1
10.831	1
10.892	1
10.992	1
11.091	1
11.177	1
11.283	1
11.395	1
11.501	1
11.546	1
11.653	1
11.758	1
11.854	1
11.957	1
12.072	1
12.18	1
12.247	1
12.346	1
12.458	1
12.546	1
12.631	1
12.724	1
12.854	1
12.919	1
13.004	1
13.106	1
13.192	1
13.292	1
13.39	1
13.507	1
13.617	1
13.674	1
13.774	1
13.86	1
13.959	1
14.06	1
14.182	1
14.332	1
14.429	1
14.534	1
14.617	1
14.718	1
14.843	1
14.943	1
15.0	1
15.1	1
15.204	1
15.303	1
15.393	1
15.507	1
15.594	1
15.672	1
15.86	0
15.965	0
16.054	0
16.15	0
16.253	0
16.324	0
16.417	0
16.522	0
16.624	0
16.726	0
16.821	0
16.95	0
17.002	0
17.09	0
17.195	0
17.308	0
17.399	0
17.496	0
17.569	0
17.762	0
17.859	0
17.966	0
18.13	0
18.228	0
18.326	0
18.443	0
18.529	0
18.623	0
18.727	0
18.8	0
18.895	0
18.991	0
