# Supplementary material for: Level-Ground and Stair Adaptation for Hip Exoskeletons Based on Continuous Locomotion Mode Perception
Source: Cyborg Bionic Syst. 2025 Apr 22;6:0248. doi: 10.34133/cbsystems.0248 (PMC12012296; doi:10.34133/cbsystems.0248)
Supplement: Supplementary 1 — Data files S1 to S61 [file cbsystems.0248.f1.zip › 20_FootPress.csv]

time	press1	press2	press3	press4	press5	press6	press7	press8	press9	press10	press11	press12	press13	press14	press15	press16
7.192	0.0	0.0	0.0	0.0	0.0	0.0	0.0	0.0	0.0	0.0	0.0	0.0	0.0	0.0	0.0	0.0
7.213	0.0	0.0	0.0	0.0	0.0	0.0	0.0	0.0	0.0	0.0	0.0	0.0	0.0	0.0	0.0	0.0
7.239	0.0	0.0	0.0	0.0	0.0	0.0	0.0	0.0	0.0	0.0	0.0	0.0	0.0	0.0	0.0	0.0
7.27	0.0	0.0	0.0	0.0	0.0	0.0	0.0	0.0	0.0	0.0	0.0	0.0	0.0	0.0	0.0	0.0
7.3	0.0	0.0	0.0	0.0	0.0	0.0	0.0	0.0	0.0	0.0	0.0	0.0	0.0	0.0	0.0	0.0
7.332	0.0	0.0	0.0	0.0	0.0	0.0	0.0	0.0	0.0	0.0	0.0	0.0	0.0	0.0	0.0	0.0
7.359	0.0	0.0	0.0	0.0	0.0	0.0	0.0	0.0	0.0	0.0	0.0	0.0	0.0	0.0	0.0	0.0
7.394	0.0	0.0	0.0	0.0	0.0	0.0	0.0	0.0	0.0	0.0	0.0	0.0	0.0	0.0	0.0	0.0
7.422	0.0	0.0	0.0	0.0	0.0	0.0	0.0	3.0	2.0	0.0	0.0	0.0	0.0	0.0	0.0	0.0
7.455	0.0	0.0	0.0	0.0	0.0	0.0	0.0	4.0	4.0	1.0	0.0	0.0	0.0	0.0	0.0	0.0
7.485	0.0	0.0	0.0	0.0	0.0	0.0	0.0	4.0	4.0	4.0	0.0	0.0	2.0	0.0	1.0	2.0
7.509	0.0	0.0	0.0	0.0	0.0	0.0	0.0	4.0	5.0	4.0	0.0	0.0	3.0	0.0	3.0	2.0
7.538	0.0	0.0	0.0	0.0	0.0	0.0	0.0	5.0	8.0	6.0	0.0	5.0	7.0	4.0	11.0	6.0
7.571	0.0	0.0	0.0	0.0	0.0	0.0	0.0	4.0	8.0	8.0	1.0	10.0	12.0	9.0	19.0	11.0
7.6	0.0	0.0	0.0	0.0	0.0	0.0	0.0	5.0	8.0	9.0	2.0	12.0	14.0	11.0	24.0	15.0
7.628	0.0	0.0	0.0	0.0	0.0	0.0	0.0	4.0	9.0	9.0	3.0	13.0	16.0	13.0	24.0	16.0
7.661	0.0	0.0	0.0	0.0	0.0	0.0	0.0	5.0	9.0	10.0	3.0	13.0	15.0	13.0	26.0	16.0
7.691	0.0	0.0	0.0	0.0	0.0	0.0	0.0	4.0	8.0	9.0	3.0	13.0	15.0	13.0	28.0	18.0
7.717	0.0	0.0	0.0	0.0	0.0	0.0	0.0	4.0	8.0	10.0	3.0	13.0	14.0	13.0	26.0	18.0
7.75	0.0	0.0	0.0	0.0	0.0	0.0	0.0	4.0	8.0	10.0	3.0	12.0	14.0	12.0	24.0	17.0
7.791	0.0	0.0	0.0	0.0	0.0	0.0	0.0	5.0	8.0	10.0	3.0	12.0	14.0	12.0	24.0	17.0
7.811	0.0	0.0	0.0	0.0	0.0	0.0	0.0	5.0	9.0	10.0	3.0	12.0	14.0	11.0	24.0	17.0
7.837	0.0	0.0	0.0	0.0	0.0	0.0	1.0	6.0	9.0	10.0	3.0	12.0	15.0	11.0	23.0	16.0
7.868	0.0	0.0	0.0	0.0	0.0	0.0	1.0	6.0	9.0	11.0	3.0	12.0	15.0	10.0	21.0	15.0
7.898	0.0	0.0	0.0	0.0	0.0	0.0	1.0	7.0	10.0	12.0	3.0	12.0	14.0	9.0	19.0	13.0
7.928	0.0	0.0	0.0	0.0	0.0	0.0	2.0	8.0	10.0	12.0	3.0	12.0	14.0	8.0	18.0	13.0
7.959	0.0	0.0	0.0	0.0	0.0	0.0	3.0	9.0	11.0	13.0	3.0	12.0	14.0	7.0	16.0	10.0
7.987	0.0	0.0	0.0	0.0	0.0	0.0	4.0	11.0	12.0	14.0	2.0	11.0	13.0	5.0	13.0	8.0
8.018	0.0	0.0	0.0	0.0	0.0	1.0	5.0	13.0	13.0	14.0	1.0	8.0	10.0	3.0	10.0	5.0
8.047	0.0	1.0	0.0	0.0	0.0	2.0	8.0	15.0	14.0	15.0	1.0	6.0	9.0	0.0	6.0	2.0
8.079	0.0	3.0	0.0	0.0	0.0	5.0	10.0	18.0	16.0	15.0	0.0	4.0	6.0	0.0	3.0	0.0
8.114	0.0	5.0	1.0	0.0	0.0	8.0	14.0	23.0	18.0	14.0	0.0	1.0	3.0	0.0	0.0	0.0
8.138	0.0	8.0	2.0	1.0	0.0	12.0	18.0	25.0	19.0	9.0	0.0	0.0	0.0	0.0	0.0	0.0
8.166	0.0	10.0	3.0	2.0	0.0	13.0	19.0	26.0	19.0	3.0	0.0	0.0	0.0	0.0	0.0	0.0
8.196	0.0	11.0	4.0	1.0	0.0	13.0	15.0	22.0	15.0	0.0	0.0	0.0	0.0	0.0	0.0	0.0
8.225	0.0	10.0	0.0	0.0	0.0	8.0	2.0	5.0	7.0	0.0	0.0	0.0	0.0	0.0	0.0	0.0
8.255	0.0	4.0	0.0	0.0	0.0	3.0	0.0	0.0	3.0	0.0	0.0	0.0	0.0	0.0	0.0	0.0
8.286	0.0	0.0	0.0	0.0	0.0	0.0	0.0	0.0	1.0	0.0	0.0	0.0	0.0	0.0	0.0	0.0
8.316	0.0	0.0	0.0	0.0	0.0	0.0	0.0	0.0	0.0	0.0	0.0	0.0	0.0	0.0	0.0	0.0
8.346	0.0	0.0	0.0	0.0	0.0	0.0	0.0	0.0	0.0	0.0	0.0	0.0	0.0	0.0	0.0	0.0
8.376	0.0	0.0	0.0	0.0	0.0	0.0	0.0	0.0	0.0	0.0	0.0	0.0	0.0	0.0	0.0	0.0
8.408	0.0	0.0	0.0	0.0	0.0	0.0	0.0	0.0	0.0	0.0	0.0	0.0	0.0	0.0	0.0	0.0
8.436	0.0	0.0	0.0	0.0	0.0	0.0	0.0	0.0	0.0	0.0	0.0	0.0	0.0	0.0	0.0	0.0
8.467	0.0	0.0	0.0	0.0	0.0	0.0	0.0	0.0	0.0	0.0	0.0	0.0	0.0	0.0	0.0	0.0
8.498	0.0	0.0	0.0	0.0	0.0	0.0	0.0	0.0	0.0	0.0	0.0	0.0	0.0	0.0	0.0	0.0
8.53	0.0	0.0	0.0	0.0	0.0	0.0	0.0	0.0	0.0	0.0	0.0	0.0	0.0	0.0	0.0	0.0
8.563	0.0	0.0	0.0	0.0	0.0	0.0	0.0	0.0	0.0	0.0	0.0	0.0	0.0	0.0	0.0	0.0
8.588	0.0	0.0	0.0	0.0	0.0	0.0	0.0	0.0	0.0	0.0	0.0	0.0	0.0	0.0	0.0	0.0
8.616	0.0	0.0	0.0	0.0	0.0	0.0	0.0	0.0	0.0	0.0	0.0	0.0	0.0	0.0	0.0	0.0
8.645	0.0	0.0	0.0	0.0	0.0	0.0	0.0	0.0	0.0	0.0	0.0	0.0	0.0	0.0	0.0	0.0
8.678	0.0	0.0	0.0	0.0	0.0	0.0	0.0	0.0	0.0	0.0	0.0	0.0	0.0	0.0	0.0	0.0
8.704	0.0	0.0	0.0	0.0	0.0	0.0	0.0	0.0	0.0	0.0	0.0	0.0	0.0	0.0	0.0	0.0
8.736	0.0	0.0	0.0	0.0	0.0	0.0	0.0	0.0	0.0	0.0	0.0	0.0	0.0	0.0	0.0	0.0
8.778	0.0	0.0	0.0	0.0	0.0	0.0	0.0	0.0	0.0	0.0	0.0	0.0	0.0	0.0	0.0	0.0
8.795	0.0	0.0	0.0	0.0	0.0	0.0	0.0	0.0	0.0	0.0	0.0	0.0	0.0	0.0	0.0	0.0
8.83	0.0	0.0	0.0	0.0	0.0	0.0	0.0	0.0	0.0	0.0	0.0	0.0	0.0	0.0	0.0	0.0
8.855	0.0	0.0	0.0	0.0	0.0	0.0	0.0	0.0	0.0	0.0	0.0	0.0	0.0	0.0	0.0	0.0
8.887	0.0	0.0	0.0	0.0	0.0	0.0	0.0	0.0	0.0	0.0	0.0	0.0	0.0	0.0	0.0	0.0
8.919	0.0	0.0	0.0	0.0	0.0	0.0	0.0	0.0	0.0	0.0	0.0	0.0	0.0	0.0	0.0	0.0
8.943	0.0	0.0	0.0	0.0	0.0	0.0	0.0	1.0	3.0	0.0	0.0	0.0	0.0	0.0	0.0	0.0
8.972	0.0	0.0	0.0	0.0	0.0	0.0	0.0	2.0	4.0	0.0	0.0	0.0	0.0	0.0	0.0	0.0
9.002	0.0	0.0	0.0	0.0	0.0	0.0	0.0	1.0	4.0	4.0	0.0	0.0	3.0	0.0	2.0	2.0
9.034	0.0	0.0	0.0	0.0	0.0	0.0	0.0	1.0	4.0	4.0	0.0	5.0	6.0	8.0	17.0	10.0
9.065	0.0	0.0	0.0	0.0	0.0	0.0	0.0	0.0	4.0	4.0	4.0	10.0	9.0	16.0	28.0	14.0
9.092	0.0	0.0	0.0	0.0	0.0	0.0	0.0	0.0	2.0	3.0	7.0	12.0	8.0	19.0	32.0	17.0
9.122	0.0	0.0	0.0	0.0	0.0	0.0	0.0	0.0	1.0	2.0	7.0	11.0	7.0	20.0	35.0	18.0
9.155	0.0	0.0	0.0	0.0	0.0	0.0	0.0	0.0	0.0	2.0	7.0	10.0	6.0	21.0	35.0	19.0
9.186	0.0	0.0	0.0	0.0	0.0	0.0	0.0	0.0	0.0	1.0	7.0	10.0	6.0	21.0	36.0	18.0
9.212	0.0	0.0	0.0	0.0	0.0	0.0	0.0	0.0	0.0	1.0	7.0	9.0	6.0	21.0	37.0	20.0
9.246	0.0	0.0	0.0	0.0	0.0	0.0	0.0	0.0	0.0	1.0	6.0	9.0	6.0	21.0	37.0	20.0
9.274	0.0	0.0	0.0	0.0	0.0	0.0	0.0	0.0	0.0	1.0	6.0	9.0	6.0	21.0	38.0	20.0
9.311	0.0	0.0	0.0	0.0	0.0	0.0	0.0	0.0	0.0	1.0	6.0	10.0	6.0	21.0	37.0	20.0
9.344	0.0	0.0	0.0	0.0	0.0	0.0	0.0	0.0	0.0	1.0	6.0	9.0	6.0	21.0	38.0	21.0
9.372	0.0	0.0	0.0	0.0	0.0	0.0	0.0	0.0	0.0	1.0	6.0	9.0	6.0	20.0	38.0	21.0
9.402	0.0	0.0	0.0	0.0	0.0	0.0	0.0	0.0	0.0	1.0	6.0	10.0	6.0	20.0	38.0	22.0
9.421	0.0	0.0	0.0	0.0	0.0	0.0	0.0	0.0	0.0	1.0	7.0	11.0	7.0	21.0	39.0	22.0
9.46	0.0	0.0	0.0	0.0	0.0	0.0	0.0	0.0	0.0	1.0	7.0	11.0	8.0	21.0	38.0	22.0
9.48	0.0	0.0	0.0	0.0	0.0	0.0	0.0	0.0	1.0	2.0	7.0	12.0	8.0	20.0	38.0	22.0
9.51	0.0	0.0	0.0	0.0	0.0	1.0	0.0	0.0	1.0	2.0	7.0	12.0	9.0	20.0	36.0	21.0
9.546	0.0	0.0	0.0	0.0	0.0	1.0	0.0	0.0	2.0	3.0	7.0	12.0	9.0	19.0	36.0	21.0
9.571	0.0	0.0	0.0	0.0	0.0	1.0	0.0	0.0	3.0	5.0	8.0	13.0	10.0	19.0	35.0	20.0
9.6	0.0	0.0	0.0	0.0	0.0	1.0	0.0	2.0	4.0	6.0	7.0	13.0	10.0	18.0	32.0	18.0
9.63	0.0	1.0	0.0	0.0	0.0	2.0	4.0	8.0	6.0	9.0	5.0	10.0	9.0	9.0	19.0	9.0
9.66	0.0	2.0	0.0	0.0	0.0	4.0	9.0	12.0	8.0	8.0	0.0	3.0	3.0	0.0	5.0	0.0
9.691	0.0	4.0	0.0	0.0	0.0	6.0	11.0	16.0	9.0	1.0	0.0	0.0	0.0	0.0	0.0	0.0
9.719	0.0	4.0	0.0	0.0	0.0	5.0	1.0	3.0	4.0	0.0	0.0	0.0	0.0	0.0	0.0	0.0
9.751	0.0	0.0	0.0	0.0	0.0	3.0	0.0	0.0	2.0	0.0	0.0	0.0	0.0	0.0	0.0	0.0
9.78	0.0	0.0	0.0	0.0	0.0	0.0	0.0	0.0	0.0	0.0	0.0	0.0	0.0	0.0	0.0	0.0
9.81	0.0	0.0	0.0	0.0	0.0	0.0	0.0	0.0	0.0	0.0	0.0	0.0	0.0	0.0	0.0	0.0
9.839	0.0	0.0	0.0	0.0	0.0	0.0	0.0	0.0	0.0	0.0	0.0	0.0	0.0	0.0	0.0	0.0
9.87	0.0	0.0	0.0	0.0	0.0	0.0	0.0	0.0	0.0	0.0	0.0	0.0	0.0	0.0	0.0	0.0
9.9	0.0	0.0	0.0	0.0	0.0	0.0	0.0	0.0	0.0	0.0	0.0	0.0	0.0	0.0	0.0	0.0
9.932	0.0	0.0	0.0	0.0	0.0	0.0	0.0	0.0	0.0	0.0	0.0	0.0	0.0	0.0	0.0	0.0
9.96	0.0	0.0	0.0	0.0	0.0	0.0	0.0	0.0	0.0	0.0	0.0	0.0	0.0	0.0	0.0	0.0
9.989	0.0	0.0	0.0	0.0	0.0	0.0	0.0	0.0	0.0	0.0	0.0	0.0	0.0	0.0	0.0	0.0
10.018	0.0	0.0	0.0	0.0	0.0	0.0	0.0	0.0	0.0	0.0	0.0	0.0	0.0	0.0	0.0	0.0
10.057	0.0	0.0	0.0	0.0	0.0	0.0	0.0	0.0	0.0	0.0	0.0	0.0	0.0	0.0	0.0	0.0
10.078	0.0	0.0	0.0	0.0	0.0	0.0	0.0	0.0	0.0	0.0	0.0	0.0	0.0	0.0	0.0	0.0
10.109	0.0	0.0	0.0	0.0	0.0	0.0	0.0	0.0	0.0	0.0	0.0	0.0	0.0	0.0	0.0	0.0
10.14	0.0	0.0	0.0	0.0	0.0	0.0	0.0	0.0	0.0	0.0	0.0	0.0	0.0	0.0	0.0	0.0
10.168	0.0	0.0	0.0	0.0	0.0	0.0	0.0	0.0	0.0	0.0	0.0	0.0	0.0	0.0	0.0	0.0
10.198	0.0	0.0	0.0	0.0	0.0	0.0	0.0	0.0	0.0	0.0	0.0	0.0	0.0	0.0	0.0	0.0
10.227	0.0	0.0	0.0	0.0	0.0	0.0	0.0	0.0	0.0	0.0	0.0	0.0	0.0	0.0	0.0	0.0
10.265	0.0	0.0	0.0	0.0	0.0	0.0	0.0	0.0	0.0	0.0	0.0	0.0	0.0	0.0	0.0	0.0
10.289	0.0	0.0	0.0	0.0	0.0	0.0	0.0	0.0	0.0	0.0	0.0	0.0	0.0	0.0	0.0	0.0
10.319	0.0	0.0	0.0	0.0	0.0	0.0	0.0	0.0	0.0	0.0	0.0	0.0	0.0	0.0	0.0	0.0
10.35	0.0	0.0	0.0	0.0	0.0	0.0	0.0	0.0	0.0	0.0	0.0	0.0	0.0	0.0	0.0	0.0
10.383	0.0	0.0	0.0	0.0	0.0	0.0	0.0	0.0	2.0	0.0	0.0	0.0	0.0	0.0	0.0	0.0
10.41	0.0	0.0	0.0	0.0	0.0	0.0	4.0	11.0	13.0	5.0	0.0	0.0	0.0	0.0	0.0	0.0
10.44	0.0	0.0	0.0	0.0	0.0	0.0	4.0	9.0	10.0	6.0	0.0	0.0	0.0	0.0	0.0	0.0
10.47	0.0	0.0	0.0	0.0	0.0	0.0	2.0	7.0	10.0	7.0	0.0	0.0	4.0	0.0	0.0	1.0
10.496	0.0	0.0	0.0	0.0	0.0	0.0	2.0	5.0	10.0	8.0	0.0	6.0	10.0	4.0	14.0	9.0
10.53	0.0	0.0	0.0	0.0	0.0	0.0	2.0	5.0	11.0	10.0	2.0	11.0	14.0	9.0	19.0	12.0
10.556	0.0	0.0	0.0	0.0	0.0	0.0	2.0	5.0	11.0	11.0	3.0	13.0	15.0	10.0	20.0	13.0
10.59	0.0	0.0	0.0	0.0	0.0	0.0	2.0	6.0	11.0	12.0	3.0	14.0	16.0	11.0	22.0	15.0
10.619	0.0	0.0	0.0	0.0	0.0	0.0	2.0	6.0	12.0	13.0	3.0	14.0	18.0	11.0	23.0	15.0
10.65	0.0	0.0	0.0	0.0	0.0	0.0	2.0	7.0	13.0	15.0	2.0	14.0	19.0	10.0	22.0	15.0
10.681	0.0	0.0	0.0	0.0	0.0	0.0	2.0	7.0	14.0	15.0	2.0	15.0	19.0	11.0	22.0	16.0
10.707	0.0	0.0	0.0	0.0	0.0	0.0	2.0	7.0	14.0	16.0	2.0	15.0	20.0	11.0	22.0	16.0
10.738	0.0	0.0	0.0	0.0	0.0	0.0	2.0	8.0	14.0	16.0	2.0	14.0	20.0	10.0	22.0	16.0
10.774	0.0	0.0	0.0	0.0	0.0	0.0	2.0	7.0	14.0	16.0	2.0	15.0	19.0	9.0	21.0	15.0
10.807	0.0	0.0	0.0	0.0	0.0	0.0	1.0	6.0	12.0	13.0	2.0	14.0	17.0	10.0	22.0	15.0
10.827	0.0	0.0	0.0	0.0	0.0	0.0	0.0	6.0	11.0	12.0	2.0	14.0	16.0	10.0	22.0	15.0
10.858	0.0	0.0	0.0	0.0	0.0	0.0	0.0	6.0	10.0	11.0	3.0	13.0	15.0	10.0	21.0	13.0
10.888	0.0	0.0	0.0	0.0	0.0	0.0	0.0	6.0	9.0	11.0	3.0	12.0	14.0	9.0	19.0	12.0
10.917	0.0	0.0	0.0	0.0	0.0	0.0	0.0	6.0	9.0	11.0	3.0	12.0	13.0	9.0	19.0	11.0
10.948	0.0	0.0	0.0	0.0	0.0	0.0	1.0	7.0	9.0	10.0	3.0	11.0	12.0	8.0	16.0	9.0
10.979	0.0	0.0	0.0	0.0	0.0	0.0	3.0	9.0	10.0	11.0	3.0	9.0	10.0	5.0	11.0	5.0
11.007	0.0	1.0	0.0	0.0	0.0	4.0	8.0	13.0	12.0	11.0	1.0	4.0	5.0	1.0	5.0	1.0
11.048	0.0	3.0	1.0	0.0	0.0	8.0	12.0	18.0	14.0	10.0	0.0	1.0	2.0	0.0	0.0	0.0
11.068	0.0	5.0	3.0	1.0	0.0	11.0	16.0	21.0	15.0	8.0	0.0	0.0	1.0	0.0	0.0	0.0
11.099	0.0	10.0	6.0	2.0	0.0	17.0	21.0	25.0	15.0	2.0	0.0	0.0	0.0	0.0	0.0	0.0
11.127	0.0	12.0	6.0	3.0	0.0	18.0	20.0	25.0	14.0	1.0	0.0	0.0	0.0	0.0	0.0	0.0
11.157	0.0	14.0	6.0	2.0	0.0	20.0	15.0	16.0	11.0	0.0	0.0	0.0	0.0	0.0	0.0	0.0
11.187	0.0	13.0	2.0	0.0	0.0	15.0	5.0	6.0	8.0	0.0	0.0	0.0	0.0	0.0	0.0	0.0
11.216	0.0	2.0	0.0	0.0	0.0	5.0	0.0	0.0	2.0	0.0	0.0	0.0	0.0	0.0	0.0	0.0
11.247	0.0	0.0	0.0	0.0	0.0	0.0	0.0	0.0	0.0	0.0	0.0	0.0	0.0	0.0	0.0	0.0
11.276	0.0	0.0	0.0	0.0	0.0	0.0	0.0	0.0	0.0	0.0	0.0	0.0	0.0	0.0	0.0	0.0
11.305	0.0	0.0	0.0	0.0	0.0	0.0	0.0	0.0	0.0	0.0	0.0	0.0	0.0	0.0	0.0	0.0
11.338	0.0	0.0	0.0	0.0	0.0	0.0	0.0	0.0	0.0	0.0	0.0	0.0	0.0	0.0	0.0	0.0
11.37	0.0	0.0	0.0	0.0	0.0	0.0	0.0	0.0	0.0	0.0	0.0	0.0	0.0	0.0	0.0	0.0
11.396	0.0	0.0	0.0	0.0	0.0	0.0	0.0	0.0	0.0	0.0	0.0	0.0	0.0	0.0	0.0	0.0
11.425	0.0	0.0	0.0	0.0	0.0	0.0	0.0	0.0	0.0	0.0	0.0	0.0	0.0	0.0	0.0	0.0
11.458	0.0	0.0	0.0	0.0	0.0	0.0	0.0	0.0	0.0	0.0	0.0	0.0	0.0	0.0	0.0	0.0
11.488	0.0	0.0	0.0	0.0	0.0	0.0	0.0	0.0	0.0	0.0	0.0	0.0	0.0	0.0	0.0	0.0
11.515	0.0	0.0	0.0	0.0	0.0	0.0	0.0	0.0	0.0	0.0	0.0	0.0	0.0	0.0	0.0	0.0
11.547	0.0	0.0	0.0	0.0	0.0	0.0	0.0	0.0	0.0	0.0	0.0	0.0	0.0	0.0	0.0	0.0
11.572	0.0	0.0	0.0	0.0	0.0	0.0	0.0	0.0	0.0	0.0	0.0	0.0	0.0	0.0	0.0	0.0
11.608	0.0	0.0	0.0	0.0	0.0	0.0	0.0	0.0	0.0	0.0	0.0	0.0	0.0	0.0	0.0	0.0
11.632	0.0	0.0	0.0	0.0	0.0	0.0	0.0	0.0	0.0	0.0	0.0	0.0	0.0	0.0	0.0	0.0
11.667	0.0	0.0	0.0	0.0	0.0	0.0	0.0	0.0	0.0	0.0	0.0	0.0	0.0	0.0	0.0	0.0
11.699	0.0	0.0	0.0	0.0	0.0	0.0	0.0	0.0	0.0	0.0	0.0	0.0	0.0	0.0	0.0	0.0
11.726	0.0	0.0	0.0	0.0	0.0	0.0	0.0	0.0	0.0	0.0	0.0	0.0	0.0	0.0	0.0	0.0
11.756	0.0	0.0	0.0	0.0	0.0	0.0	0.0	0.0	0.0	0.0	0.0	0.0	0.0	0.0	0.0	0.0
11.781	0.0	0.0	0.0	0.0	0.0	0.0	0.0	0.0	0.0	0.0	0.0	0.0	0.0	0.0	0.0	0.0
11.812	0.0	0.0	0.0	0.0	0.0	0.0	0.0	1.0	3.0	0.0	0.0	0.0	0.0	0.0	0.0	0.0
11.847	0.0	0.0	0.0	0.0	0.0	0.0	1.0	4.0	5.0	1.0	0.0	0.0	0.0	0.0	0.0	0.0
11.873	0.0	0.0	0.0	0.0	0.0	0.0	2.0	6.0	7.0	1.0	0.0	0.0	0.0	0.0	0.0	0.0
11.906	0.0	0.0	0.0	0.0	0.0	0.0	5.0	9.0	10.0	5.0	0.0	0.0	1.0	0.0	0.0	0.0
11.931	0.0	0.0	0.0	0.0	0.0	0.0	6.0	8.0	12.0	8.0	0.0	4.0	5.0	1.0	6.0	2.0
11.965	0.0	0.0	0.0	0.0	0.0	0.0	5.0	9.0	12.0	9.0	2.0	8.0	8.0	5.0	11.0	5.0
11.992	0.0	0.0	0.0	0.0	0.0	1.0	6.0	8.0	12.0	11.0	3.0	11.0	11.0	7.0	14.0	7.0
12.022	0.0	0.0	0.0	0.0	0.0	1.0	6.0	9.0	13.0	12.0	3.0	11.0	12.0	7.0	16.0	9.0
12.05	0.0	0.0	0.0	0.0	0.0	0.0	5.0	8.0	14.0	14.0	3.0	12.0	14.0	8.0	17.0	9.0
12.085	0.0	0.0	0.0	0.0	0.0	0.0	4.0	8.0	16.0	16.0	1.0	12.0	15.0	9.0	18.0	10.0
12.113	0.0	0.0	0.0	0.0	0.0	0.0	2.0	6.0	15.0	16.0	0.0	12.0	15.0	9.0	18.0	10.0
12.14	0.0	0.0	0.0	0.0	0.0	0.0	1.0	5.0	16.0	16.0	0.0	10.0	15.0	7.0	16.0	10.0
12.17	0.0	0.0	0.0	0.0	0.0	0.0	0.0	5.0	18.0	17.0	0.0	10.0	14.0	5.0	15.0	9.0
12.207	0.0	0.0	0.0	0.0	0.0	0.0	0.0	4.0	18.0	18.0	0.0	9.0	15.0	5.0	14.0	9.0
12.23	0.0	0.0	0.0	0.0	0.0	0.0	0.0	5.0	19.0	19.0	0.0	10.0	15.0	4.0	13.0	8.0
12.261	0.0	0.0	0.0	0.0	0.0	0.0	1.0	6.0	22.0	21.0	0.0	11.0	16.0	3.0	12.0	7.0
12.29	0.0	0.0	0.0	0.0	0.0	0.0	2.0	9.0	25.0	22.0	0.0	11.0	17.0	2.0	11.0	6.0
12.319	0.0	0.0	0.0	0.0	0.0	0.0	5.0	12.0	27.0	25.0	0.0	12.0	17.0	1.0	8.0	4.0
12.349	0.0	0.0	0.0	0.0	0.0	0.0	8.0	16.0	30.0	26.0	0.0	9.0	15.0	0.0	4.0	1.0
12.379	0.0	0.0	0.0	0.0	0.0	1.0	12.0	22.0	36.0	27.0	0.0	7.0	13.0	0.0	1.0	0.0
12.411	0.0	0.0	0.0	0.0	0.0	3.0	16.0	29.0	39.0	27.0	0.0	5.0	9.0	0.0	0.0	0.0
12.439	0.0	1.0	3.0	2.0	0.0	8.0	25.0	39.0	45.0	20.0	0.0	0.0	3.0	0.0	0.0	0.0
12.469	0.0	4.0	5.0	4.0	0.0	15.0	29.0	43.0	46.0	8.0	0.0	0.0	0.0	0.0	0.0	0.0
12.499	0.0	7.0	6.0	4.0	0.0	17.0	28.0	38.0	37.0	1.0	0.0	0.0	0.0	0.0	0.0	0.0
12.53	0.0	9.0	4.0	1.0	0.0	14.0	16.0	22.0	24.0	0.0	0.0	0.0	0.0	0.0	0.0	0.0
12.559	0.0	6.0	0.0	0.0	0.0	4.0	0.0	5.0	9.0	0.0	0.0	0.0	0.0	0.0	0.0	0.0
12.589	0.0	1.0	0.0	0.0	0.0	0.0	0.0	0.0	4.0	0.0	0.0	0.0	0.0	0.0	0.0	0.0
12.618	0.0	0.0	0.0	0.0	0.0	0.0	0.0	0.0	1.0	0.0	0.0	0.0	0.0	0.0	0.0	0.0
12.649	0.0	0.0	0.0	0.0	0.0	0.0	0.0	0.0	0.0	0.0	0.0	0.0	0.0	0.0	0.0	0.0
12.679	0.0	0.0	0.0	0.0	0.0	0.0	0.0	0.0	0.0	0.0	0.0	0.0	0.0	0.0	0.0	0.0
12.711	0.0	0.0	0.0	0.0	0.0	0.0	0.0	0.0	0.0	0.0	0.0	0.0	0.0	0.0	0.0	0.0
12.74	0.0	0.0	0.0	0.0	0.0	0.0	0.0	0.0	0.0	0.0	0.0	0.0	0.0	0.0	0.0	0.0
12.768	0.0	0.0	0.0	0.0	0.0	0.0	0.0	0.0	0.0	0.0	0.0	0.0	0.0	0.0	0.0	0.0
12.8	0.0	0.0	0.0	0.0	0.0	0.0	0.0	0.0	0.0	0.0	0.0	0.0	0.0	0.0	0.0	0.0
12.828	0.0	0.0	0.0	0.0	0.0	0.0	0.0	0.0	0.0	0.0	0.0	0.0	0.0	0.0	0.0	0.0
12.857	0.0	0.0	0.0	0.0	0.0	0.0	0.0	0.0	0.0	0.0	0.0	0.0	0.0	0.0	0.0	0.0
12.888	0.0	0.0	0.0	0.0	0.0	0.0	0.0	0.0	0.0	0.0	0.0	0.0	0.0	0.0	0.0	0.0
12.927	0.0	0.0	0.0	0.0	0.0	0.0	0.0	0.0	0.0	0.0	0.0	0.0	0.0	0.0	0.0	0.0
12.948	0.0	0.0	0.0	0.0	0.0	0.0	0.0	0.0	0.0	0.0	0.0	0.0	0.0	0.0	0.0	0.0
12.979	0.0	0.0	0.0	0.0	0.0	0.0	0.0	0.0	0.0	0.0	0.0	0.0	0.0	0.0	0.0	0.0
13.008	0.0	0.0	0.0	0.0	0.0	0.0	0.0	0.0	0.0	0.0	0.0	0.0	0.0	0.0	0.0	0.0
13.037	0.0	0.0	0.0	0.0	0.0	0.0	0.0	0.0	0.0	0.0	0.0	0.0	0.0	0.0	0.0	0.0
13.066	0.0	0.0	0.0	0.0	0.0	0.0	0.0	0.0	0.0	0.0	0.0	0.0	0.0	0.0	0.0	0.0
13.097	0.0	0.0	0.0	0.0	0.0	0.0	0.0	0.0	0.0	0.0	0.0	0.0	0.0	0.0	0.0	0.0
13.128	0.0	0.0	0.0	0.0	0.0	0.0	0.0	0.0	0.0	0.0	0.0	0.0	0.0	0.0	0.0	0.0
13.156	0.0	0.0	0.0	0.0	0.0	0.0	0.0	0.0	0.0	0.0	0.0	0.0	0.0	0.0	0.0	0.0
13.187	0.0	0.0	0.0	0.0	0.0	0.0	0.0	0.0	0.0	0.0	0.0	0.0	0.0	0.0	0.0	0.0
13.216	0.0	0.0	0.0	0.0	0.0	0.0	0.0	1.0	4.0	0.0	0.0	0.0	0.0	0.0	0.0	0.0
13.246	0.0	0.0	0.0	0.0	0.0	0.0	2.0	6.0	9.0	0.0	0.0	0.0	0.0	0.0	0.0	0.0
13.277	0.0	0.0	0.0	0.0	0.0	0.0	2.0	7.0	9.0	2.0	0.0	0.0	0.0	0.0	0.0	0.0
13.307	0.0	0.0	0.0	0.0	0.0	0.0	5.0	9.0	13.0	5.0	0.0	0.0	0.0	0.0	0.0	0.0
13.335	0.0	0.0	0.0	0.0	0.0	0.0	6.0	9.0	13.0	9.0	0.0	0.0	5.0	0.0	2.0	1.0
13.366	0.0	0.0	0.0	0.0	0.0	1.0	5.0	8.0	12.0	10.0	0.0	7.0	9.0	2.0	10.0	5.0
13.396	0.0	0.0	0.0	0.0	0.0	0.0	4.0	7.0	11.0	11.0	2.0	10.0	12.0	7.0	18.0	10.0
13.426	0.0	0.0	0.0	0.0	0.0	0.0	3.0	6.0	10.0	11.0	2.0	12.0	13.0	9.0	21.0	12.0
13.455	0.0	0.0	0.0	0.0	0.0	0.0	1.0	4.0	10.0	11.0	2.0	13.0	14.0	10.0	24.0	15.0
13.485	0.0	0.0	0.0	0.0	0.0	0.0	0.0	3.0	10.0	11.0	2.0	13.0	15.0	12.0	27.0	15.0
13.518	0.0	0.0	0.0	0.0	0.0	0.0	0.0	1.0	8.0	11.0	2.0	12.0	15.0	14.0	29.0	19.0
13.551	0.0	0.0	0.0	0.0	0.0	0.0	0.0	0.0	8.0	10.0	2.0	12.0	15.0	14.0	30.0	20.0
13.577	0.0	0.0	0.0	0.0	0.0	0.0	0.0	0.0	6.0	9.0	2.0	12.0	14.0	14.0	31.0	20.0
13.605	0.0	0.0	0.0	0.0	0.0	0.0	0.0	0.0	4.0	8.0	2.0	12.0	14.0	15.0	32.0	22.0
13.635	0.0	0.0	0.0	0.0	0.0	0.0	0.0	0.0	4.0	6.0	2.0	11.0	13.0	16.0	32.0	23.0
13.665	0.0	0.0	0.0	0.0	0.0	0.0	0.0	0.0	4.0	6.0	2.0	11.0	12.0	16.0	32.0	23.0
13.696	0.0	0.0	0.0	0.0	0.0	0.0	0.0	0.0	3.0	5.0	2.0	11.0	12.0	17.0	32.0	23.0
13.729	0.0	0.0	0.0	0.0	0.0	0.0	0.0	0.0	3.0	5.0	2.0	11.0	11.0	16.0	32.0	23.0
13.755	0.0	0.0	0.0	0.0	0.0	0.0	0.0	0.0	2.0	4.0	3.0	11.0	10.0	16.0	33.0	21.0
13.788	0.0	0.0	0.0	0.0	0.0	0.0	0.0	0.0	3.0	4.0	4.0	10.0	11.0	15.0	30.0	18.0
13.815	0.0	0.0	0.0	0.0	0.0	0.0	0.0	0.0	3.0	4.0	4.0	11.0	10.0	15.0	29.0	17.0
13.846	0.0	0.0	0.0	0.0	0.0	0.0	0.0	3.0	6.0	7.0	5.0	11.0	10.0	10.0	19.0	9.0
13.873	0.0	0.0	0.0	0.0	0.0	3.0	6.0	10.0	9.0	10.0	4.0	7.0	7.0	3.0	9.0	3.0
13.903	0.0	4.0	1.0	0.0	0.0	11.0	13.0	17.0	12.0	8.0	0.0	0.0	0.0	0.0	0.0	0.0
13.933	0.0	7.0	3.0	1.0	0.0	15.0	17.0	20.0	13.0	4.0	0.0	0.0	0.0	0.0	0.0	0.0
13.963	0.0	9.0	4.0	1.0	0.0	17.0	15.0	18.0	10.0	0.0	0.0	0.0	0.0	0.0	0.0	0.0
13.995	0.0	11.0	0.0	0.0	0.0	16.0	7.0	7.0	5.0	0.0	0.0	0.0	0.0	0.0	0.0	0.0
14.025	0.0	3.0	0.0	0.0	0.0	2.0	0.0	0.0	0.0	0.0	0.0	0.0	0.0	0.0	0.0	0.0
14.054	0.0	0.0	0.0	0.0	0.0	0.0	0.0	0.0	0.0	0.0	0.0	0.0	0.0	0.0	0.0	0.0
14.083	0.0	0.0	0.0	0.0	0.0	0.0	0.0	0.0	0.0	0.0	0.0	0.0	0.0	0.0	0.0	0.0
14.113	0.0	0.0	0.0	0.0	0.0	0.0	0.0	0.0	0.0	0.0	0.0	0.0	0.0	0.0	0.0	0.0
14.145	0.0	0.0	0.0	0.0	0.0	0.0	0.0	0.0	0.0	0.0	0.0	0.0	0.0	0.0	0.0	0.0
14.173	0.0	0.0	0.0	0.0	0.0	0.0	0.0	0.0	0.0	0.0	0.0	0.0	0.0	0.0	0.0	0.0
14.205	0.0	0.0	0.0	0.0	0.0	0.0	0.0	0.0	0.0	0.0	0.0	0.0	0.0	0.0	0.0	0.0
14.233	0.0	0.0	0.0	0.0	0.0	0.0	0.0	0.0	0.0	0.0	0.0	0.0	0.0	0.0	0.0	0.0
14.263	0.0	0.0	0.0	0.0	0.0	0.0	0.0	0.0	0.0	0.0	0.0	0.0	0.0	0.0	0.0	0.0
14.293	0.0	0.0	0.0	0.0	0.0	0.0	0.0	0.0	0.0	0.0	0.0	0.0	0.0	0.0	0.0	0.0
14.323	0.0	0.0	0.0	0.0	0.0	0.0	0.0	0.0	0.0	0.0	0.0	0.0	0.0	0.0	0.0	0.0
14.358	0.0	0.0	0.0	0.0	0.0	0.0	0.0	0.0	0.0	0.0	0.0	0.0	0.0	0.0	0.0	0.0
14.385	0.0	0.0	0.0	0.0	0.0	0.0	0.0	0.0	0.0	0.0	0.0	0.0	0.0	0.0	0.0	0.0
14.415	0.0	0.0	0.0	0.0	0.0	0.0	0.0	0.0	0.0	0.0	0.0	0.0	0.0	0.0	0.0	0.0
14.443	0.0	0.0	0.0	0.0	0.0	0.0	0.0	0.0	0.0	0.0	0.0	0.0	0.0	0.0	0.0	0.0
14.473	0.0	0.0	0.0	0.0	0.0	0.0	0.0	0.0	0.0	0.0	0.0	0.0	0.0	0.0	0.0	0.0
14.503	0.0	0.0	0.0	0.0	0.0	0.0	0.0	0.0	0.0	0.0	0.0	0.0	0.0	0.0	0.0	0.0
14.531	0.0	0.0	0.0	0.0	0.0	0.0	0.0	0.0	0.0	0.0	0.0	0.0	0.0	0.0	0.0	0.0
14.563	0.0	0.0	0.0	0.0	0.0	0.0	0.0	0.0	0.0	0.0	0.0	0.0	0.0	0.0	0.0	0.0
14.593	0.0	0.0	0.0	0.0	0.0	0.0	0.0	0.0	0.0	0.0	0.0	0.0	0.0	0.0	0.0	0.0
14.621	0.0	0.0	0.0	0.0	0.0	0.0	0.0	0.0	0.0	0.0	0.0	0.0	0.0	0.0	0.0	0.0
14.651	0.0	0.0	0.0	0.0	0.0	0.0	0.0	0.0	0.0	0.0	0.0	0.0	0.0	0.0	0.0	0.0
14.683	0.0	0.0	0.0	0.0	0.0	0.0	0.0	2.0	5.0	3.0	0.0	0.0	0.0	0.0	0.0	0.0
14.713	0.0	0.0	0.0	0.0	0.0	0.0	0.0	2.0	6.0	2.0	0.0	0.0	0.0	0.0	0.0	0.0
14.741	0.0	0.0	0.0	0.0	0.0	0.0	0.0	4.0	8.0	5.0	0.0	1.0	5.0	0.0	3.0	1.0
14.773	0.0	0.0	0.0	0.0	0.0	0.0	1.0	5.0	9.0	7.0	0.0	6.0	9.0	4.0	11.0	7.0
14.803	0.0	0.0	0.0	0.0	0.0	0.0	1.0	4.0	10.0	8.0	2.0	10.0	12.0	7.0	17.0	11.0
14.833	0.0	0.0	0.0	0.0	0.0	0.0	1.0	4.0	10.0	8.0	3.0	13.0	15.0	9.0	22.0	13.0
14.864	0.0	0.0	0.0	0.0	0.0	0.0	1.0	4.0	10.0	8.0	3.0	13.0	15.0	9.0	22.0	13.0
14.9	0.0	0.0	0.0	0.0	0.0	0.0	0.0	2.0	9.0	10.0	4.0	16.0	20.0	12.0	30.0	20.0
14.923	0.0	0.0	0.0	0.0	0.0	0.0	0.0	1.0	9.0	10.0	4.0	17.0	20.0	13.0	32.0	22.0
14.95	0.0	0.0	0.0	0.0	0.0	0.0	0.0	0.0	9.0	10.0	4.0	17.0	21.0	14.0	35.0	26.0
14.982	0.0	0.0	0.0	0.0	0.0	0.0	0.0	0.0	7.0	10.0	3.0	17.0	22.0	15.0	37.0	27.0
15.01	0.0	0.0	0.0	0.0	0.0	0.0	0.0	0.0	7.0	9.0	3.0	17.0	22.0	16.0	38.0	28.0
15.04	0.0	0.0	0.0	0.0	0.0	0.0	0.0	0.0	6.0	9.0	2.0	17.0	22.0	16.0	40.0	30.0
15.076	0.0	0.0	0.0	0.0	0.0	0.0	0.0	0.0	6.0	9.0	2.0	16.0	22.0	16.0	40.0	31.0
15.101	0.0	0.0	0.0	0.0	0.0	0.0	0.0	0.0	6.0	9.0	1.0	15.0	22.0	16.0	40.0	31.0
15.129	0.0	0.0	0.0	0.0	0.0	0.0	0.0	0.0	6.0	9.0	1.0	15.0	22.0	16.0	40.0	32.0
15.159	0.0	0.0	0.0	0.0	0.0	0.0	0.0	0.0	6.0	8.0	2.0	16.0	22.0	17.0	41.0	33.0
15.19	0.0	0.0	0.0	0.0	0.0	0.0	0.0	0.0	5.0	8.0	3.0	16.0	21.0	18.0	41.0	33.0
15.218	0.0	0.0	0.0	0.0	0.0	0.0	0.0	0.0	5.0	8.0	3.0	17.0	21.0	19.0	42.0	33.0
15.249	0.0	0.0	0.0	0.0	0.0	0.0	0.0	0.0	5.0	7.0	3.0	17.0	22.0	19.0	42.0	32.0
15.28	0.0	0.0	0.0	0.0	0.0	0.0	0.0	0.0	5.0	8.0	3.0	18.0	22.0	19.0	42.0	32.0
15.308	0.0	0.0	0.0	0.0	0.0	0.0	0.0	0.0	6.0	8.0	4.0	19.0	23.0	18.0	41.0	31.0
15.338	0.0	0.0	0.0	0.0	0.0	0.0	0.0	0.0	7.0	9.0	4.0	20.0	24.0	18.0	40.0	30.0
15.368	0.0	0.0	0.0	0.0	0.0	0.0	0.0	2.0	9.0	11.0	4.0	20.0	24.0	14.0	32.0	24.0
15.398	0.0	0.0	0.0	0.0	0.0	0.0	1.0	6.0	12.0	14.0	3.0	16.0	19.0	7.0	19.0	13.0
15.428	0.0	0.0	1.0	0.0	0.0	2.0	11.0	17.0	19.0	16.0	0.0	4.0	7.0	0.0	3.0	1.0
15.457	0.0	1.0	2.0	1.0	0.0	6.0	16.0	22.0	23.0	11.0	0.0	1.0	4.0	0.0	0.0	0.0
15.487	0.0	5.0	4.0	2.0	0.0	11.0	17.0	22.0	22.0	0.0	0.0	0.0	0.0	0.0	0.0	0.0
15.517	0.0	5.0	2.0	0.0	0.0	9.0	8.0	11.0	13.0	0.0	0.0	0.0	0.0	0.0	0.0	0.0
15.549	0.0	4.0	0.0	0.0	0.0	3.0	0.0	3.0	6.0	0.0	0.0	0.0	0.0	0.0	0.0	0.0
15.579	0.0	3.0	0.0	0.0	0.0	1.0	0.0	1.0	4.0	0.0	0.0	0.0	0.0	0.0	0.0	0.0
15.608	0.0	0.0	0.0	0.0	0.0	0.0	0.0	0.0	0.0	0.0	0.0	0.0	0.0	0.0	0.0	0.0
15.639	0.0	0.0	0.0	0.0	0.0	0.0	0.0	0.0	0.0	0.0	0.0	0.0	0.0	0.0	0.0	0.0
15.667	0.0	0.0	0.0	0.0	0.0	0.0	0.0	0.0	0.0	0.0	0.0	0.0	0.0	0.0	0.0	0.0
15.696	0.0	0.0	0.0	0.0	0.0	0.0	0.0	0.0	0.0	0.0	0.0	0.0	0.0	0.0	0.0	0.0
15.726	0.0	0.0	0.0	0.0	0.0	0.0	0.0	0.0	0.0	0.0	0.0	0.0	0.0	0.0	0.0	0.0
15.756	0.0	0.0	0.0	0.0	0.0	0.0	0.0	0.0	0.0	0.0	0.0	0.0	0.0	0.0	0.0	0.0
15.791	0.0	0.0	0.0	0.0	0.0	0.0	0.0	0.0	0.0	0.0	0.0	0.0	0.0	0.0	0.0	0.0
15.818	0.0	0.0	0.0	0.0	0.0	0.0	0.0	0.0	0.0	0.0	0.0	0.0	0.0	0.0	0.0	0.0
15.851	0.0	0.0	0.0	0.0	0.0	0.0	0.0	0.0	0.0	0.0	0.0	0.0	0.0	0.0	0.0	0.0
15.878	0.0	0.0	0.0	0.0	0.0	0.0	0.0	0.0	0.0	0.0	0.0	0.0	0.0	0.0	0.0	0.0
15.907	0.0	0.0	0.0	0.0	0.0	0.0	0.0	0.0	0.0	0.0	0.0	0.0	0.0	0.0	0.0	0.0
15.938	0.0	0.0	0.0	0.0	0.0	0.0	0.0	0.0	0.0	0.0	0.0	0.0	0.0	0.0	0.0	0.0
15.967	0.0	0.0	0.0	0.0	0.0	0.0	0.0	0.0	0.0	0.0	0.0	0.0	0.0	0.0	0.0	0.0
15.996	0.0	0.0	0.0	0.0	0.0	0.0	0.0	0.0	0.0	0.0	0.0	0.0	0.0	0.0	0.0	0.0
16.026	0.0	0.0	0.0	0.0	0.0	0.0	0.0	0.0	0.0	0.0	0.0	0.0	0.0	0.0	0.0	0.0
16.057	0.0	0.0	0.0	0.0	0.0	0.0	0.0	0.0	0.0	0.0	0.0	0.0	0.0	0.0	0.0	0.0
16.087	0.0	0.0	0.0	0.0	0.0	0.0	0.0	0.0	0.0	0.0	0.0	0.0	0.0	0.0	0.0	0.0
16.115	0.0	0.0	0.0	0.0	0.0	0.0	0.0	0.0	0.0	0.0	0.0	0.0	0.0	0.0	0.0	0.0
16.145	0.0	0.0	0.0	0.0	0.0	0.0	0.0	0.0	0.0	0.0	0.0	0.0	0.0	0.0	0.0	0.0
16.174	0.0	0.0	0.0	0.0	0.0	0.0	0.0	0.0	0.0	0.0	0.0	0.0	0.0	0.0	0.0	0.0
16.205	0.0	0.0	0.0	0.0	0.0	0.0	0.0	0.0	0.0	0.0	0.0	0.0	4.0	0.0	0.0	0.0
16.237	0.0	0.0	0.0	0.0	0.0	0.0	0.0	0.0	0.0	1.0	0.0	0.0	1.0	2.0	9.0	4.0
16.264	0.0	0.0	0.0	0.0	0.0	0.0	0.0	0.0	3.0	1.0	0.0	0.0	3.0	3.0	9.0	6.0
16.303	0.0	0.0	0.0	0.0	0.0	0.0	0.0	1.0	5.0	4.0	0.0	7.0	10.0	7.0	18.0	11.0
16.325	0.0	0.0	0.0	0.0	0.0	0.0	0.0	2.0	5.0	5.0	1.0	11.0	13.0	10.0	23.0	14.0
16.355	0.0	0.0	0.0	0.0	0.0	0.0	0.0	3.0	7.0	7.0	2.0	13.0	16.0	12.0	26.0	17.0
16.386	0.0	0.0	0.0	0.0	0.0	0.0	0.0	3.0	8.0	8.0	3.0	14.0	17.0	13.0	29.0	20.0
16.415	0.0	0.0	0.0	0.0	0.0	0.0	0.0	4.0	9.0	9.0	3.0	15.0	18.0	14.0	32.0	23.0
16.446	0.0	0.0	0.0	0.0	0.0	0.0	0.0	4.0	9.0	9.0	3.0	16.0	18.0	14.0	32.0	23.0
16.473	0.0	0.0	0.0	0.0	0.0	0.0	0.0	3.0	9.0	10.0	2.0	15.0	19.0	15.0	34.0	26.0
16.507	0.0	0.0	0.0	0.0	0.0	0.0	0.0	2.0	8.0	9.0	2.0	15.0	19.0	15.0	34.0	27.0
16.533	0.0	0.0	0.0	0.0	0.0	0.0	0.0	2.0	8.0	10.0	2.0	15.0	19.0	15.0	34.0	27.0
16.578	0.0	0.0	0.0	0.0	0.0	0.0	0.0	0.0	6.0	7.0	2.0	13.0	18.0	16.0	35.0	29.0
16.594	0.0	0.0	0.0	0.0	0.0	0.0	0.0	0.0	5.0	5.0	2.0	13.0	16.0	16.0	36.0	29.0
16.637	0.0	0.0	0.0	0.0	0.0	0.0	0.0	0.0	3.0	3.0	2.0	12.0	14.0	16.0	36.0	29.0
16.663	0.0	0.0	0.0	0.0	0.0	0.0	0.0	0.0	2.0	2.0	2.0	11.0	13.0	17.0	35.0	28.0
16.69	0.0	0.0	0.0	0.0	0.0	0.0	0.0	0.0	1.0	1.0	3.0	11.0	10.0	17.0	35.0	27.0
16.714	0.0	0.0	0.0	0.0	0.0	0.0	0.0	0.0	1.0	1.0	3.0	10.0	10.0	17.0	35.0	26.0
16.743	0.0	0.0	0.0	0.0	0.0	0.0	0.0	0.0	0.0	1.0	4.0	10.0	9.0	17.0	35.0	25.0
16.779	0.0	0.0	0.0	0.0	0.0	0.0	0.0	0.0	0.0	1.0	4.0	10.0	10.0	17.0	34.0	23.0
16.803	0.0	0.0	0.0	0.0	0.0	0.0	0.0	0.0	0.0	1.0	4.0	11.0	9.0	16.0	33.0	22.0
16.833	0.0	0.0	0.0	0.0	0.0	0.0	0.0	0.0	0.0	2.0	5.0	11.0	10.0	15.0	31.0	19.0
16.863	0.0	0.0	0.0	0.0	0.0	0.0	0.0	0.0	0.0	3.0	6.0	12.0	10.0	14.0	27.0	17.0
16.898	0.0	0.0	0.0	0.0	0.0	0.0	0.0	0.0	1.0	3.0	6.0	11.0	10.0	12.0	25.0	14.0
16.923	0.0	1.0	0.0	0.0	0.0	3.0	1.0	1.0	2.0	4.0	5.0	9.0	8.0	9.0	19.0	10.0
16.951	0.0	3.0	0.0	0.0	0.0	6.0	4.0	3.0	2.0	5.0	3.0	5.0	5.0	5.0	13.0	6.0
16.983	0.0	6.0	0.0	0.0	0.0	10.0	9.0	9.0	4.0	4.0	0.0	1.0	1.0	0.0	2.0	0.0
17.013	0.0	7.0	1.0	0.0	0.0	12.0	12.0	12.0	5.0	0.0	0.0	0.0	0.0	0.0	0.0	0.0
17.043	0.0	8.0	0.0	0.0	0.0	11.0	8.0	10.0	4.0	0.0	0.0	0.0	0.0	0.0	0.0	0.0
17.073	14.0	6.0	0.0	0.0	0.0	6.0	0.0	1.0	1.0	0.0	0.0	0.0	0.0	0.0	0.0	0.0
17.102	12.0	4.0	0.0	0.0	0.0	5.0	0.0	0.0	1.0	0.0	0.0	0.0	0.0	0.0	0.0	0.0
17.133	0.0	0.0	0.0	0.0	0.0	0.0	0.0	0.0	0.0	0.0	0.0	0.0	0.0	0.0	0.0	0.0
17.165	0.0	0.0	0.0	0.0	0.0	0.0	0.0	0.0	0.0	0.0	0.0	0.0	0.0	0.0	0.0	0.0
17.192	0.0	0.0	0.0	0.0	0.0	0.0	0.0	0.0	0.0	0.0	0.0	0.0	0.0	0.0	0.0	0.0
17.225	0.0	0.0	0.0	0.0	0.0	0.0	0.0	0.0	0.0	0.0	0.0	0.0	0.0	0.0	0.0	0.0
17.252	0.0	0.0	0.0	0.0	0.0	0.0	0.0	0.0	0.0	0.0	0.0	0.0	0.0	0.0	0.0	0.0
17.28	0.0	0.0	0.0	0.0	0.0	0.0	0.0	0.0	0.0	0.0	0.0	0.0	0.0	0.0	0.0	0.0
17.31	0.0	0.0	0.0	0.0	0.0	0.0	0.0	0.0	0.0	0.0	0.0	0.0	0.0	0.0	0.0	0.0
17.341	0.0	0.0	0.0	0.0	0.0	0.0	0.0	0.0	0.0	0.0	0.0	0.0	0.0	0.0	0.0	0.0
17.37	0.0	0.0	0.0	0.0	0.0	0.0	0.0	0.0	0.0	0.0	0.0	0.0	0.0	0.0	0.0	0.0
17.402	0.0	0.0	0.0	0.0	0.0	0.0	0.0	0.0	0.0	0.0	0.0	0.0	0.0	0.0	0.0	0.0
17.432	0.0	0.0	0.0	0.0	0.0	0.0	0.0	0.0	0.0	0.0	0.0	0.0	0.0	0.0	0.0	0.0
17.461	0.0	0.0	0.0	0.0	0.0	0.0	0.0	0.0	0.0	0.0	0.0	0.0	0.0	0.0	0.0	0.0
17.49	0.0	0.0	0.0	0.0	0.0	0.0	0.0	0.0	0.0	0.0	0.0	0.0	0.0	0.0	0.0	0.0
17.519	0.0	0.0	0.0	0.0	0.0	0.0	0.0	0.0	0.0	0.0	0.0	0.0	0.0	0.0	0.0	0.0
17.552	0.0	0.0	0.0	0.0	0.0	0.0	0.0	0.0	0.0	0.0	0.0	0.0	0.0	0.0	0.0	0.0
17.581	0.0	0.0	0.0	0.0	0.0	0.0	0.0	0.0	0.0	0.0	0.0	0.0	0.0	0.0	0.0	0.0
17.612	0.0	0.0	0.0	0.0	0.0	0.0	0.0	0.0	0.0	0.0	0.0	0.0	0.0	0.0	0.0	0.0
17.641	0.0	0.0	0.0	0.0	0.0	0.0	0.0	0.0	0.0	0.0	0.0	0.0	0.0	0.0	0.0	0.0
17.676	0.0	0.0	0.0	0.0	0.0	0.0	0.0	0.0	0.0	0.0	0.0	0.0	0.0	0.0	0.0	0.0
17.701	0.0	0.0	0.0	0.0	0.0	0.0	0.0	0.0	0.0	0.0	0.0	0.0	0.0	0.0	0.0	0.0
17.729	0.0	0.0	0.0	0.0	0.0	0.0	0.0	1.0	1.0	0.0	0.0	0.0	0.0	0.0	0.0	0.0
17.758	0.0	0.0	0.0	0.0	0.0	0.0	2.0	5.0	5.0	0.0	0.0	0.0	0.0	0.0	0.0	0.0
17.789	0.0	0.0	0.0	0.0	0.0	0.0	2.0	6.0	5.0	2.0	0.0	0.0	0.0	0.0	0.0	0.0
17.818	0.0	0.0	0.0	0.0	0.0	0.0	3.0	8.0	7.0	3.0	0.0	0.0	0.0	0.0	0.0	0.0
17.851	0.0	0.0	0.0	0.0	0.0	0.0	4.0	9.0	9.0	7.0	0.0	3.0	5.0	0.0	5.0	2.0
17.878	0.0	0.0	0.0	0.0	0.0	0.0	4.0	9.0	9.0	8.0	1.0	7.0	7.0	2.0	8.0	4.0
17.908	0.0	0.0	0.0	0.0	0.0	0.0	3.0	8.0	9.0	9.0	3.0	10.0	10.0	5.0	13.0	6.0
17.942	0.0	0.0	0.0	0.0	0.0	0.0	3.0	8.0	9.0	9.0	3.0	11.0	11.0	6.0	14.0	7.0
17.969	0.0	0.0	0.0	0.0	0.0	0.0	3.0	8.0	9.0	9.0	4.0	11.0	11.0	6.0	15.0	8.0
17.997	0.0	0.0	0.0	0.0	0.0	0.0	3.0	8.0	9.0	10.0	4.0	12.0	12.0	7.0	16.0	9.0
18.028	0.0	0.0	0.0	0.0	0.0	0.0	3.0	8.0	8.0	10.0	4.0	12.0	12.0	7.0	16.0	9.0
18.058	0.0	0.0	0.0	0.0	0.0	0.0	3.0	8.0	9.0	10.0	4.0	12.0	12.0	7.0	16.0	8.0
18.089	0.0	0.0	0.0	0.0	0.0	0.0	3.0	8.0	8.0	11.0	4.0	11.0	11.0	7.0	15.0	8.0
18.119	0.0	0.0	0.0	0.0	0.0	0.0	2.0	8.0	9.0	10.0	3.0	10.0	10.0	7.0	14.0	8.0
18.148	0.0	0.0	0.0	0.0	0.0	0.0	2.0	8.0	8.0	10.0	3.0	10.0	9.0	6.0	13.0	7.0
18.178	0.0	0.0	0.0	0.0	0.0	1.0	3.0	8.0	9.0	10.0	2.0	9.0	9.0	5.0	11.0	5.0
18.215	0.0	0.0	0.0	0.0	0.0	1.0	4.0	10.0	10.0	11.0	2.0	7.0	8.0	2.0	7.0	2.0
18.237	0.0	0.0	0.0	0.0	0.0	2.0	6.0	12.0	11.0	11.0	1.0	6.0	7.0	1.0	5.0	1.0
18.267	0.0	2.0	0.0	0.0	0.0	4.0	8.0	15.0	13.0	11.0	0.0	3.0	5.0	0.0	2.0	0.0
18.297	0.0	3.0	1.0	0.0	0.0	6.0	10.0	18.0	15.0	12.0	0.0	1.0	3.0	0.0	0.0	0.0
18.329	0.0	5.0	3.0	1.0	0.0	8.0	14.0	22.0	17.0	10.0	0.0	0.0	1.0	0.0	0.0	0.0
18.356	0.0	6.0	4.0	1.0	0.0	12.0	18.0	25.0	19.0	7.0	0.0	0.0	0.0	0.0	0.0	0.0
18.386	0.0	8.0	5.0	2.0	0.0	14.0	20.0	27.0	19.0	3.0	0.0	0.0	0.0	0.0	0.0	0.0
18.417	0.0	10.0	6.0	2.0	0.0	16.0	19.0	26.0	18.0	1.0	0.0	0.0	0.0	0.0	0.0	0.0
18.454	0.0	12.0	6.0	3.0	0.0	16.0	18.0	23.0	16.0	0.0	0.0	0.0	0.0	0.0	0.0	0.0
18.477	0.0	13.0	5.0	1.0	0.0	16.0	13.0	17.0	11.0	0.0	0.0	0.0	0.0	0.0	0.0	0.0
18.506	0.0	12.0	3.0	0.0	0.0	12.0	6.0	8.0	8.0	0.0	0.0	0.0	0.0	0.0	0.0	0.0
18.535	0.0	3.0	0.0	0.0	0.0	2.0	0.0	0.0	1.0	0.0	0.0	0.0	0.0	0.0	0.0	0.0
18.565	0.0	2.0	0.0	0.0	0.0	0.0	0.0	0.0	1.0	0.0	0.0	0.0	0.0	0.0	0.0	0.0
18.596	0.0	0.0	0.0	0.0	0.0	0.0	0.0	0.0	0.0	0.0	0.0	0.0	0.0	0.0	0.0	0.0
18.626	0.0	0.0	0.0	0.0	0.0	0.0	0.0	0.0	0.0	0.0	0.0	0.0	0.0	0.0	0.0	0.0
18.658	0.0	0.0	0.0	0.0	0.0	0.0	0.0	0.0	0.0	0.0	0.0	0.0	0.0	0.0	0.0	0.0
18.686	0.0	0.0	0.0	0.0	0.0	0.0	0.0	0.0	0.0	0.0	0.0	0.0	0.0	0.0	0.0	0.0
18.716	0.0	0.0	0.0	0.0	0.0	0.0	0.0	0.0	0.0	0.0	0.0	0.0	0.0	0.0	0.0	0.0
18.746	0.0	0.0	0.0	0.0	0.0	0.0	0.0	0.0	0.0	0.0	0.0	0.0	0.0	0.0	0.0	0.0
18.775	0.0	0.0	0.0	0.0	0.0	0.0	0.0	0.0	0.0	0.0	0.0	0.0	0.0	0.0	0.0	0.0
18.805	0.0	0.0	0.0	0.0	0.0	0.0	0.0	0.0	0.0	0.0	0.0	0.0	0.0	0.0	0.0	0.0
18.835	0.0	0.0	0.0	0.0	0.0	0.0	0.0	0.0	0.0	0.0	0.0	0.0	0.0	0.0	0.0	0.0
18.867	0.0	0.0	0.0	0.0	0.0	0.0	0.0	0.0	0.0	0.0	0.0	0.0	0.0	0.0	0.0	0.0
18.894	0.0	0.0	0.0	0.0	0.0	0.0	0.0	0.0	0.0	0.0	0.0	0.0	0.0	0.0	0.0	0.0
18.926	0.0	0.0	0.0	0.0	0.0	0.0	0.0	0.0	0.0	0.0	0.0	0.0	0.0	0.0	0.0	0.0
18.957	0.0	0.0	0.0	0.0	0.0	0.0	0.0	0.0	0.0	0.0	0.0	0.0	0.0	0.0	0.0	0.0
18.985	0.0	0.0	0.0	0.0	0.0	0.0	0.0	0.0	0.0	0.0	0.0	0.0	0.0	0.0	0.0	0.0
19.014	0.0	0.0	0.0	0.0	0.0	0.0	0.0	0.0	0.0	0.0	0.0	0.0	0.0	0.0	0.0	0.0
19.045	0.0	0.0	0.0	0.0	0.0	0.0	0.0	0.0	0.0	0.0	0.0	0.0	0.0	0.0	0.0	0.0
19.074	0.0	0.0	0.0	0.0	0.0	0.0	0.0	0.0	0.0	0.0	0.0	0.0	0.0	0.0	0.0	0.0
19.104	0.0	0.0	0.0	0.0	0.0	0.0	0.0	0.0	0.0	0.0	0.0	0.0	0.0	0.0	0.0	0.0
19.134	0.0	0.0	0.0	0.0	0.0	0.0	0.0	0.0	0.0	0.0	0.0	0.0	0.0	0.0	0.0	0.0
19.169	0.0	0.0	0.0	0.0	0.0	0.0	1.0	5.0	7.0	0.0	0.0	0.0	0.0	0.0	0.0	0.0
19.194	0.0	0.0	0.0	0.0	0.0	0.0	3.0	9.0	11.0	2.0	0.0	0.0	0.0	0.0	0.0	0.0
19.224	0.0	0.0	0.0	0.0	0.0	0.0	2.0	7.0	11.0	5.0	0.0	0.0	2.0	0.0	2.0	1.0
19.254	0.0	0.0	0.0	0.0	0.0	0.0	2.0	7.0	12.0	5.0	0.0	3.0	5.0	0.0	4.0	2.0
19.284	0.0	0.0	0.0	0.0	0.0	0.0	3.0	8.0	14.0	8.0	0.0	8.0	9.0	2.0	11.0	7.0
