# Supplementary material for: Level-Ground and Stair Adaptation for Hip Exoskeletons Based on Continuous Locomotion Mode Perception
Source: Cyborg Bionic Syst. 2025 Apr 22;6:0248. doi: 10.34133/cbsystems.0248 (PMC12012296; doi:10.34133/cbsystems.0248)
Supplement: Supplementary 1 — Data files S1 to S61 [file cbsystems.0248.f1.zip › 20_HipAngle.csv]

time	angle
7.192	72.19999694824219
7.195	71.16000366210938
7.213	69.83000183105469
7.218	66.95999908447266
7.225	63.56999969482422
7.235	60.189998626708984
7.247	56.93000030517578
7.255	54.20000076293945
7.265	51.95000076293945
7.277	50.060001373291016
7.297	48.400001525878906
7.311	45.41999816894531
7.315	43.75
7.332	41.81999969482422
7.335	39.650001525878906
7.35	37.310001373291016
7.359	35.0
7.366	32.84000015258789
7.377	30.81999969482422
7.405	29.1200008392334
7.407	27.799999237060547
7.411	26.700000762939453
7.416	25.719999313354492
7.435	24.65999984741211
7.447	22.56999969482422
7.46	21.75
7.468	21.229999542236328
7.482	20.90999984741211
7.486	20.719999313354492
7.498	20.459999084472656
7.509	19.899999618530273
7.519	19.09000015258789
7.525	18.149999618530273
7.538	17.260000228881836
7.546	16.5
7.558	15.899999618530273
7.565	15.4399995803833
7.578	15.109999656677246
7.613	14.90999984741211
7.62	14.520000457763672
7.622	14.180000305175781
7.659	13.779999732971191
7.666	13.130000114440918
7.671	12.979999542236328
7.68	12.9399995803833
7.685	12.640000343322754
7.696	12.020000457763672
7.705	11.210000038146973
7.715	10.359999656677246
7.725	9.579999923706055
7.735	8.930000305175781
7.745	8.420000076293945
7.758	8.039999961853027
7.787	7.699999809265137
7.791	7.340000152587891
7.796	6.519999980926514
7.806	6.059999942779541
7.815	5.619999885559082
7.825	5.199999809265137
7.835	4.840000152587891
7.845	4.53000020980835
7.856	4.269999980926514
7.865	4.070000171661377
7.875	3.869999885559082
7.885	3.6500000953674316
7.895	3.430000066757202
7.907	3.25
7.915	3.109999895095825
7.925	2.9700000286102295
7.935	2.7899999618530273
7.945	2.5399999618530273
7.955	2.119999885559082
7.965	1.4299999475479126
7.975	0.5899999737739563
7.987	-0.05999999865889549
7.995	-0.23000000417232513
8.007	-0.11999999731779099
8.018	-0.15000000596046448
8.025	-0.17000000178813934
8.035	-0.15000000596046448
8.047	-0.1599999964237213
8.055	-0.1599999964237213
8.065	-0.1599999964237213
8.075	-0.1599999964237213
8.085	-0.1599999964237213
8.095	-0.1599999964237213
8.114	-0.1599999964237213
8.116	-0.1599999964237213
8.125	-0.15000000596046448
8.135	-0.12999999523162842
8.145	-0.03999999910593033
8.155	0.2199999988079071
8.166	0.6899999976158142
8.175	1.399999976158142
8.185	2.359999895095825
8.196	3.5799999237060547
8.212	5.070000171661377
8.215	6.880000114440918
8.225	8.970000267028809
8.235	11.010000228881836
8.245	13.15999984741211
8.255	15.539999961853027
8.265	18.15999984741211
8.275	20.84000015258789
8.286	23.219999313354492
8.295	25.290000915527344
8.307	27.239999771118164
8.316	29.100000381469727
8.325	30.920000076293945
8.335	32.709999084472656
8.346	34.5099983215332
8.355	36.41999816894531
8.365	38.43000030517578
8.376	40.4900016784668
8.385	42.52000045776367
8.399	44.45000076293945
8.408	46.38999938964844
8.429	48.34000015258789
8.543	50.29999923706055
8.551	53.93000030517578
8.564	55.650001525878906
8.57	59.06999969482422
8.578	62.279998779296875
8.582	65.06999969482422
8.588	70.56999969482422
8.593	71.2699966430664
8.634	72.27999877929688
8.641	72.69000244140625
8.646	72.69000244140625
8.678	72.5199966430664
8.692	72.22000122070312
8.698	71.66000366210938
8.704	70.94999694824219
8.726	70.12999725341797
8.746	68.08000183105469
8.748	66.6500015258789
8.759	63.84000015258789
8.767	60.380001068115234
8.778	56.77000045776367
8.787	53.59000015258789
8.899	50.880001068115234
8.938	46.7400016784668
8.947	43.77000045776367
8.957	40.47999954223633
8.96	36.27000045776367
8.968	22.280000686645508
8.972	20.25
9.015	18.420000076293945
9.021	17.75
9.035	17.15999984741211
9.039	17.079999923706055
9.047	16.799999237060547
9.068	16.520000457763672
9.077	15.699999809265137
9.085	15.199999809265137
9.095	14.789999961853027
9.105	14.539999961853027
9.117	14.390000343322754
9.127	14.319999694824219
9.135	14.149999618530273
9.149	13.720000267028809
9.179	13.09000015258789
9.186	11.729999542236328
9.195	10.739999771118164
9.212	10.390000343322754
9.22	10.0600004196167
9.229	9.720000267028809
9.239	9.34000015258789
9.246	8.930000305175781
9.26	8.479999542236328
9.267	8.010000228881836
9.279	7.519999980926514
9.286	7.050000190734863
9.298	6.630000114440918
9.309	6.25
9.317	5.909999847412109
9.344	5.579999923706055
9.348	5.230000019073486
9.359	4.619999885559082
9.372	4.369999885559082
9.377	4.170000076293945
9.389	4.03000020980835
9.402	3.9600000381469727
9.408	3.880000114440918
9.419	3.8299999237060547
9.442	3.700000047683716
9.445	3.200000047683716
9.46	2.609999895095825
9.465	1.7300000190734863
9.475	0.75
9.485	-0.029999999329447746
9.495	-0.20999999344348907
9.505	-0.10999999940395355
9.515	-0.15000000596046448
9.525	-0.17000000178813934
9.54	-0.15000000596046448
9.546	-0.1599999964237213
9.555	-0.1599999964237213
9.565	-0.1599999964237213
9.575	-0.1599999964237213
9.586	-0.1599999964237213
9.595	-0.1599999964237213
9.605	-0.1599999964237213
9.615	-0.14000000059604645
9.625	-0.07000000029802322
9.635	0.18000000715255737
9.646	0.699999988079071
9.655	1.5
9.665	2.549999952316284
9.675	3.819999933242798
9.686	5.21999979019165
9.695	6.769999980926514
9.705	8.369999885559082
9.715	9.819999694824219
9.726	11.529999732971191
9.735	13.539999961853027
9.753	15.829999923706055
9.755	18.459999084472656
9.765	21.1200008392334
9.775	23.450000762939453
9.785	25.549999237060547
9.797	27.520000457763672
9.806	29.43000030517578
9.817	31.290000915527344
9.825	33.119998931884766
9.835	34.959999084472656
9.851	36.86000061035156
9.855	38.84000015258789
9.865	40.880001068115234
9.875	42.86000061035156
9.885	44.79999923706055
9.895	46.77000045776367
9.905	48.790000915527344
9.915	50.81999969482422
9.925	52.75
9.935	54.61000061035156
9.954	56.40999984741211
9.957	58.209999084472656
9.965	59.97999954223633
9.975	61.65999984741211
9.987	63.22999954223633
9.997	64.69000244140625
10.005	66.08999633789062
10.015	67.37999725341797
10.025	68.62999725341797
10.035	69.79000091552734
10.045	70.75
10.056	71.55999755859375
10.065	72.20999908447266
10.075	72.62999725341797
10.085	72.94000244140625
10.095	73.16000366210938
10.105	73.33999633789062
10.116	73.3499984741211
10.125	73.30000305175781
10.137	73.23999786376953
10.145	73.05000305175781
10.159	72.56999969482422
10.171	71.76000213623047
10.178	70.73999786376953
10.186	69.44000244140625
10.198	66.62999725341797
10.21	63.400001525878906
10.217	60.189998626708984
10.227	57.130001068115234
10.242	54.599998474121094
10.25	52.599998474121094
10.264	50.88999938964844
10.28	49.31999969482422
10.289	46.33000183105469
10.298	44.650001525878906
10.321	42.849998474121094
10.332	38.77000045776367
10.338	36.599998474121094
10.349	34.459999084472656
10.363	32.43000030517578
10.367	30.5
10.376	28.920000076293945
10.399	27.739999771118164
10.406	26.200000762939453
10.419	25.790000915527344
10.427	25.520000457763672
10.437	25.3700008392334
10.447	25.139999389648438
10.466	24.670000076293945
10.478	23.09000015258789
10.49	22.239999771118164
10.496	21.489999771118164
10.51	20.8799991607666
10.52	20.40999984741211
10.53	20.059999465942383
10.537	19.719999313354492
10.556	19.290000915527344
10.571	18.1299991607666
10.578	17.5
10.59	16.90999984741211
10.596	16.360000610351562
10.605	15.890000343322754
10.617	15.550000190734863
10.639	15.350000381469727
10.647	15.109999656677246
10.655	14.739999771118164
10.671	14.09000015258789
10.686	13.260000228881836
10.69	12.380000114440918
10.698	11.569999694824219
10.707	10.880000114440918
10.717	10.329999923706055
10.727	9.890000343322754
10.738	9.5
10.745	9.0600004196167
10.757	8.5600004196167
10.774	7.980000019073486
10.778	7.340000152587891
10.796	6.679999828338623
10.797	6.03000020980835
10.815	5.440000057220459
10.827	4.460000038146973
10.84	4.039999961853027
10.853	3.640000104904175
10.858	3.259999990463257
10.865	2.930000066757202
10.879	2.6600000858306885
10.888	2.4700000286102295
10.897	2.2899999618530273
10.905	2.130000114440918
10.917	1.940000057220459
10.924	1.7200000286102295
10.935	1.4900000095367432
10.948	1.100000023841858
10.958	0.5600000023841858
10.965	0.12999999523162842
10.989	-0.1599999964237213
10.996	-0.14000000059604645
11.02	-0.17000000178813934
11.05	-0.17000000178813934
11.058	-0.1599999964237213
11.068	-0.1599999964237213
11.098	-0.1599999964237213
11.099	-0.14000000059604645
11.103	-0.10999999940395355
11.113	0.029999999329447746
11.115	0.38999998569488525
11.127	1.0299999713897705
11.137	1.9600000381469727
11.145	3.2300000190734863
11.157	4.809999942779541
11.167	6.71999979019165
11.182	8.989999771118164
11.187	11.260000228881836
11.198	13.670000076293945
11.205	16.350000381469727
11.216	19.280000686645508
11.226	22.06999969482422
11.236	24.3700008392334
11.247	26.350000381469727
11.258	28.190000534057617
11.267	29.969999313354492
11.275	31.809999465942383
11.289	33.709999084472656
11.296	35.72999954223633
11.308	37.91999816894531
11.317	40.220001220703125
11.325	42.4900016784668
11.338	44.650001525878906
11.35	46.81999969482422
11.358	49.02000045776367
11.37	51.18000030517578
11.378	53.2400016784668
11.391	55.22999954223633
11.399	57.220001220703125
11.409	59.220001220703125
11.416	61.13999938964844
11.425	62.95000076293945
11.443	64.66000366210938
11.447	66.33999633789062
11.458	68.0
11.47	69.62000274658203
11.477	71.13999938964844
11.491	72.52999877929688
11.498	73.75
11.507	74.77999877929688
11.515	75.69999694824219
11.527	76.41000366210938
11.535	77.05999755859375
11.547	77.62999725341797
11.557	77.97000122070312
11.568	78.2300033569336
11.577	78.41000366210938
11.598	78.38999938964844
11.608	78.33000183105469
11.609	78.20999908447266
11.619	77.91999816894531
11.627	77.33999633789062
11.635	76.56999969482422
11.645	75.69000244140625
11.661	74.66999816894531
11.67	73.55999755859375
11.676	71.0199966430664
11.699	67.7300033569336
11.707	64.66000366210938
11.717	60.060001373291016
11.726	58.650001525878906
11.737	57.709999084472656
11.748	57.0
11.756	56.290000915527344
11.765	55.5099983215332
11.778	54.66999816894531
11.788	53.66999816894531
11.8	52.56999969482422
11.81	51.34000015258789
11.817	50.18000030517578
11.825	49.4900016784668
11.838	49.06999969482422
11.847	48.63999938964844
11.855	48.150001525878906
11.868	47.54999923706055
11.881	46.59000015258789
11.885	45.310001373291016
11.906	43.79999923706055
11.908	42.290000915527344
11.915	40.869998931884766
11.927	39.599998474121094
11.937	38.43000030517578
11.948	37.38999938964844
11.958	36.439998626708984
11.965	35.650001525878906
11.975	34.90999984741211
11.987	34.279998779296875
12.001	33.560001373291016
12.005	32.75
12.015	31.899999618530273
12.029	30.920000076293945
12.035	29.940000534057617
12.045	28.850000381469727
12.055	27.760000228881836
12.065	26.670000076293945
12.075	25.670000076293945
12.085	24.829999923706055
12.096	24.18000030517578
12.106	23.670000076293945
12.117	23.290000915527344
12.129	22.809999465942383
12.136	21.920000076293945
12.149	20.75
12.155	19.389999389648438
12.165	18.059999465942383
12.177	16.90999984741211
12.185	15.9399995803833
12.195	15.220000267028809
12.207	14.59000015258789
12.215	13.989999771118164
12.225	13.520000457763672
12.235	13.039999961853027
12.247	12.520000457763672
12.255	12.0600004196167
12.264	11.739999771118164
12.275	11.430000305175781
12.287	10.949999809265137
12.295	10.399999618530273
12.31	9.9399995803833
12.315	9.600000381469727
12.325	9.25
12.335	8.859999656677246
12.345	8.520000457763672
12.355	8.3100004196167
12.365	8.239999771118164
12.375	8.1899995803833
12.385	8.109999656677246
12.395	7.900000095367432
12.405	7.360000133514404
12.415	6.349999904632568
12.425	5.159999847412109
12.435	3.9700000286102295
12.445	2.9800000190734863
12.457	2.2799999713897705
12.465	1.8799999952316284
12.475	1.5800000429153442
12.487	1.3799999952316284
12.495	1.309999942779541
12.509	1.3300000429153442
12.515	1.3700000047683716
12.525	1.559999942779541
12.535	1.940000057220459
12.545	2.569999933242798
12.555	3.5
12.565	4.559999942779541
12.575	5.869999885559082
12.589	7.929999828338623
12.596	10.529999732971191
12.605	13.100000381469727
12.617	15.40999984741211
12.625	17.799999237060547
12.635	20.239999771118164
12.649	22.530000686645508
12.655	24.670000076293945
12.665	26.84000015258789
12.675	29.040000915527344
12.687	31.239999771118164
12.697	33.36000061035156
12.705	35.45000076293945
12.719	37.630001068115234
12.728	39.880001068115234
12.739	42.08000183105469
12.745	44.22999954223633
12.755	46.40999984741211
12.765	48.650001525878906
12.776	50.880001068115234
12.785	52.97999954223633
12.795	55.0
12.805	57.040000915527344
12.823	59.099998474121094
12.825	61.130001068115234
12.835	63.02000045776367
12.845	64.83999633789062
12.855	66.6500015258789
12.865	68.41999816894531
12.875	70.16000366210938
12.885	71.7699966430664
12.895	73.19999694824219
12.905	74.47000122070312
12.916	75.62000274658203
12.927	76.58000183105469
12.935	77.4000015258789
12.946	77.9800033569336
12.956	78.4000015258789
12.965	78.7300033569336
12.979	78.97000122070312
12.985	79.08000183105469
12.995	78.98999786376953
13.007	78.91000366210938
13.015	78.69999694824219
13.029	78.22000122070312
13.035	77.47000122070312
13.045	76.52999877929688
13.055	75.4800033569336
13.066	74.19000244140625
13.075	71.58000183105469
13.088	68.33000183105469
13.097	65.23999786376953
13.107	62.709999084472656
13.115	60.7400016784668
13.128	59.400001525878906
13.137	58.5099983215332
13.145	57.65999984741211
13.155	56.869998931884766
13.165	55.779998779296875
13.175	54.43000030517578
13.187	52.90999984741211
13.195	51.36000061035156
13.205	50.08000183105469
13.215	49.25
13.225	48.61000061035156
13.235	48.130001068115234
13.246	47.7599983215332
13.255	47.33000183105469
13.266	46.63999938964844
13.275	45.77000045776367
13.285	44.689998626708984
13.304	43.5
13.307	42.189998626708984
13.317	40.86000061035156
13.329	39.54999923706055
13.335	38.25
13.345	36.9900016784668
13.357	35.81999969482422
13.366	34.70000076293945
13.375	33.720001220703125
13.385	32.84000015258789
13.396	32.11000061035156
13.405	31.360000610351562
13.415	30.700000762939453
13.426	30.020000457763672
13.436	29.270000457763672
13.446	28.600000381469727
13.455	27.920000076293945
13.465	27.309999465942383
13.475	26.979999542236328
13.485	26.860000610351562
13.495	26.770000457763672
13.505	26.559999465942383
13.518	26.110000610351562
13.527	25.389999389648438
13.539	24.520000457763672
13.556	23.469999313354492
13.566	22.3799991607666
13.567	21.270000457763672
13.58	20.260000228881836
13.586	19.3799991607666
13.597	18.649999618530273
13.605	17.920000076293945
13.615	17.290000915527344
13.625	16.6200008392334
13.64	15.850000381469727
13.656	15.140000343322754
13.659	14.34000015258789
13.665	13.520000457763672
13.683	12.649999618530273
13.685	11.760000228881836
13.696	10.869999885559082
13.706	9.930000305175781
13.729	9.020000457763672
13.754	7.409999847412109
13.758	6.159999847412109
13.764	5.760000228881836
13.775	5.28000020980835
13.788	4.699999809265137
13.795	4.170000076293945
13.805	3.700000047683716
13.815	3.130000114440918
13.827	2.5799999237060547
13.835	2.140000104904175
13.846	1.600000023841858
13.855	0.7900000214576721
13.865	0.03999999910593033
13.875	-0.38999998569488525
13.885	-0.30000001192092896
13.895	-0.33000001311302185
13.905	-0.3400000035762787
13.915	-0.3400000035762787
13.926	-0.3199999928474426
13.935	-0.3100000023841858
13.948	-0.20999999344348907
13.956	0.03999999910593033
13.966	0.5699999928474426
13.975	1.5199999809265137
13.986	2.7100000381469727
13.995	4.369999885559082
14.005	6.610000133514404
14.015	9.119999885559082
14.025	11.359999656677246
14.035	13.430000305175781
14.054	15.479999542236328
14.058	17.549999237060547
14.065	19.56999969482422
14.076	21.43000030517578
14.087	23.15999984741211
14.095	24.850000381469727
14.105	26.610000610351562
14.115	28.469999313354492
14.125	30.399999618530273
14.135	32.29999923706055
14.145	34.15999984741211
14.156	36.04999923706055
14.165	37.9900016784668
14.175	39.959999084472656
14.186	41.869998931884766
14.195	43.70000076293945
14.205	45.5
14.215	47.349998474121094
14.225	49.220001220703125
14.236	51.099998474121094
14.259	52.900001525878906
14.263	54.650001525878906
14.265	56.40999984741211
14.275	58.209999084472656
14.285	60.0
14.295	61.72999954223633
14.305	63.349998474121094
14.315	64.9000015258789
14.326	66.38999938964844
14.335	67.83999633789062
14.345	69.2699966430664
14.358	70.62999725341797
14.366	71.91000366210938
14.375	73.0199966430664
14.385	73.9800033569336
14.395	74.7300033569336
14.405	75.38999938964844
14.418	75.86000061035156
14.425	76.08999633789062
14.438	76.2300033569336
14.445	76.30999755859375
14.459	76.27999877929688
14.465	76.25
14.475	76.18000030517578
14.485	75.91000366210938
14.499	75.3499984741211
14.505	74.69000244140625
14.517	74.0
14.525	73.2300033569336
14.535	72.44999694824219
14.545	71.55000305175781
14.555	70.56999969482422
14.565	69.56999969482422
14.575	68.58000183105469
14.585	66.7300033569336
14.595	63.70000076293945
14.605	60.52000045776367
14.615	57.43000030517578
14.625	54.97999954223633
14.645	53.34000015258789
14.647	52.54999923706055
14.666	52.22999954223633
14.671	52.220001220703125
14.676	52.25
14.685	52.16999816894531
14.695	52.029998779296875
14.705	51.59000015258789
14.715	50.630001068115234
14.724	49.290000915527344
14.735	47.72999954223633
14.745	46.119998931884766
14.76	44.689998626708984
14.767	43.459999084472656
14.778	42.36000061035156
14.785	41.36000061035156
14.803	40.33000183105469
14.806	39.33000183105469
14.822	38.34000015258789
14.825	37.459999084472656
14.835	36.65999984741211
14.848	36.04999923706055
14.855	35.380001068115234
14.874	34.70000076293945
14.877	34.06999969482422
14.887	33.349998474121094
14.9	32.61000061035156
14.909	31.889999389648438
14.922	31.239999771118164
14.925	30.850000381469727
14.935	30.670000076293945
14.945	30.479999542236328
14.955	30.040000915527344
14.972	29.290000915527344
14.976	28.3799991607666
14.985	27.25
14.995	26.170000076293945
15.005	25.139999389648438
15.017	24.260000228881836
15.025	23.469999313354492
15.035	22.860000610351562
15.045	22.239999771118164
15.054	21.6299991607666
15.064	21.09000015258789
15.076	20.43000030517578
15.085	19.68000030517578
15.095	18.989999771118164
15.105	18.219999313354492
15.115	17.469999313354492
15.125	16.75
15.135	15.960000038146973
15.145	15.239999771118164
15.157	14.489999771118164
15.165	13.739999771118164
15.178	13.050000190734863
15.186	12.329999923706055
15.195	11.699999809265137
15.206	11.09000015258789
15.215	10.390000343322754
15.225	9.760000228881836
15.235	9.109999656677246
15.245	8.40999984741211
15.256	7.889999866485596
15.265	7.460000038146973
15.28	6.989999771118164
15.285	6.53000020980835
15.296	6.190000057220459
15.308	5.96999979019165
15.315	5.699999809265137
15.325	5.239999771118164
15.335	4.690000057220459
15.345	4.190000057220459
15.355	3.75
15.365	3.2100000381469727
15.376	2.630000114440918
15.385	2.0799999237060547
15.395	1.350000023841858
15.405	0.5099999904632568
15.415	0.009999999776482582
15.425	-0.09000000357627869
15.436	-0.07000000029802322
15.445	-0.05999999865889549
15.455	-0.029999999329447746
15.465	0.029999999329447746
15.475	0.17000000178813934
15.485	0.5
15.495	1.1100000143051147
15.505	1.809999942779541
15.514	2.5299999713897705
15.525	3.3499999046325684
15.536	4.070000171661377
15.546	4.809999942779541
15.557	5.570000171661377
15.565	6.409999847412109
15.575	7.46999979019165
15.585	8.699999809265137
15.595	10.619999885559082
15.605	12.890000343322754
15.615	15.239999771118164
15.626	17.440000534057617
15.635	19.649999618530273
15.645	21.850000381469727
15.655	24.020000457763672
15.667	26.200000762939453
15.675	28.420000076293945
15.688	30.6200008392334
15.695	32.65999984741211
15.705	34.54999923706055
15.715	36.40999984741211
15.725	38.310001373291016
15.735	40.209999084472656
15.745	42.08000183105469
15.755	43.88999938964844
15.768	45.720001220703125
15.775	47.630001068115234
15.791	49.59000015258789
15.795	51.560001373291016
15.805	53.4900016784668
15.815	55.400001525878906
15.826	57.349998474121094
15.835	59.33000183105469
15.854	61.2400016784668
15.858	63.02000045776367
15.865	64.68000030517578
15.878	66.27999877929688
15.893	67.83000183105469
15.9	69.33000183105469
15.914	70.70999908447266
15.928	71.95999908447266
15.931	73.02999877929688
15.938	73.97000122070312
15.946	74.73999786376953
15.956	75.44000244140625
15.967	75.94999694824219
15.977	76.30999755859375
16.001	76.61000061035156
16.005	76.80999755859375
16.016	76.94000244140625
16.026	76.93000030517578
16.035	76.9000015258789
16.046	76.83999633789062
16.057	76.62000274658203
16.069	76.1500015258789
16.079	75.47000122070312
16.087	74.69000244140625
16.101	73.95999908447266
16.105	73.19000244140625
16.115	72.44999694824219
16.127	71.56999969482422
16.135	70.56999969482422
16.145	69.5199966430664
16.155	68.23999786376953
16.165	65.4800033569336
16.177	62.15999984741211
16.186	58.709999084472656
16.225	55.720001220703125
16.237	54.06999969482422
16.242	53.880001068115234
16.246	54.9900016784668
16.255	55.13999938964844
16.264	54.52000045776367
16.275	53.72999954223633
16.285	52.95000076293945
16.303	52.22999954223633
16.308	51.599998474121094
16.315	50.93000030517578
16.325	50.2400016784668
16.337	49.68000030517578
16.349	49.31999969482422
16.358	49.15999984741211
16.365	49.09000015258789
16.375	48.779998779296875
16.389	47.970001220703125
16.399	46.709999084472656
16.407	45.27000045776367
16.415	43.880001068115234
16.425	42.650001525878906
16.442	41.58000183105469
16.446	40.7400016784668
16.455	40.060001373291016
16.465	39.4900016784668
16.475	38.86000061035156
16.486	38.06999969482422
16.496	37.15999984741211
16.511	36.130001068115234
16.515	35.060001373291016
16.526	33.959999084472656
16.536	32.83000183105469
16.545	31.65999984741211
16.555	30.450000762939453
16.58	29.229999542236328
16.594	26.969999313354492
16.595	25.959999084472656
16.621	25.040000915527344
16.637	23.329999923706055
16.638	22.450000762939453
16.663	21.510000228881836
16.663	20.520000457763672
16.671	19.600000381469727
16.679	18.780000686645508
16.693	18.09000015258789
16.695	17.469999313354492
16.717	16.8799991607666
16.725	15.65999984741211
16.737	15.0
16.746	14.350000381469727
16.761	13.729999542236328
16.765	13.140000343322754
16.778	12.600000381469727
16.785	12.079999923706055
16.8	11.5600004196167
16.806	11.020000457763672
16.818	10.460000038146973
16.825	9.880000114440918
16.836	9.270000457763672
16.845	8.649999618530273
16.855	8.020000457763672
16.865	7.400000095367432
16.875	6.789999961853027
16.885	6.190000057220459
16.898	5.630000114440918
16.905	5.110000133514404
16.916	4.650000095367432
16.925	4.260000228881836
16.935	3.9700000286102295
16.945	3.7699999809265137
16.955	3.6500000953674316
16.965	3.5899999141693115
16.975	3.609999895095825
16.985	3.640000104904175
16.995	3.9000000953674316
17.005	4.460000038146973
17.021	5.329999923706055
17.027	6.46999979019165
17.035	8.270000457763672
17.047	10.729999542236328
17.054	13.649999618530273
17.065	17.040000915527344
17.075	20.719999313354492
17.085	24.1299991607666
17.095	27.399999618530273
17.106	30.5
17.124	32.869998931884766
17.127	34.540000915527344
17.136	35.880001068115234
17.145	37.119998931884766
17.168	38.54999923706055
17.17	40.189998626708984
17.177	41.959999084472656
17.185	43.7400016784668
17.195	45.5
17.205	47.220001220703125
17.216	48.849998474121094
17.225	50.400001525878906
17.235	51.79999923706055
17.245	53.04999923706055
17.255	54.119998931884766
17.265	55.06999969482422
17.275	55.83000183105469
17.285	56.52000045776367
17.295	57.0
17.305	57.2599983215332
17.315	57.380001068115234
17.327	57.45000076293945
17.335	57.54999923706055
17.345	57.810001373291016
17.355	58.2400016784668
17.365	58.810001373291016
17.375	59.459999084472656
17.385	60.11000061035156
17.395	60.65999984741211
17.407	61.09000015258789
17.415	61.36000061035156
17.429	61.400001525878906
17.437	61.290000915527344
17.446	61.150001525878906
17.457	60.900001525878906
17.465	60.5099983215332
17.475	59.90999984741211
17.485	59.099998474121094
17.495	58.119998931884766
17.505	56.9900016784668
17.515	55.790000915527344
17.531	54.5099983215332
17.535	53.189998626708984
17.546	51.81999969482422
17.557	50.349998474121094
17.589	48.790000915527344
17.602	45.52000045776367
17.606	43.88999938964844
17.615	42.22999954223633
17.626	38.66999816894531
17.636	36.81999969482422
17.645	35.0099983215332
17.655	33.2400016784668
17.668	31.450000762939453
17.676	29.59000015258789
17.685	27.809999465942383
17.697	26.25
17.708	25.049999237060547
17.715	24.1200008392334
17.725	23.34000015258789
17.736	22.600000381469727
17.745	21.8700008392334
17.755	21.229999542236328
17.765	20.709999084472656
17.775	20.309999465942383
17.785	19.90999984741211
17.795	19.479999542236328
17.805	18.93000030517578
17.816	18.270000457763672
17.827	17.530000686645508
17.837	16.809999465942383
17.851	16.149999618530273
17.854	15.579999923706055
17.865	15.09000015258789
17.875	14.670000076293945
17.885	14.289999961853027
17.895	13.930000305175781
17.905	13.579999923706055
17.915	13.1899995803833
17.925	12.760000228881836
17.942	12.359999656677246
17.945	12.050000190734863
17.955	11.859999656677246
17.965	11.739999771118164
17.975	11.550000190734863
17.985	11.229999542236328
17.995	10.770000457763672
18.005	10.25
18.018	9.710000038146973
18.025	9.210000038146973
18.035	8.770000457763672
18.045	8.399999618530273
18.055	8.079999923706055
18.065	7.739999771118164
18.075	7.340000152587891
18.089	6.889999866485596
18.097	6.369999885559082
18.111	5.829999923706055
18.115	5.28000020980835
18.126	4.78000020980835
18.135	4.309999942779541
18.146	3.880000114440918
18.155	3.4800000190734863
18.165	3.0999999046325684
18.175	2.700000047683716
18.185	2.299999952316284
18.195	1.9299999475479126
18.219	1.6200000047683716
18.227	1.2300000190734863
18.237	1.1299999952316284
18.249	1.100000023841858
18.257	1.100000023841858
18.265	1.100000023841858
18.275	1.0700000524520874
18.286	0.8899999856948853
18.295	0.49000000953674316
18.305	0.009999999776482582
18.315	-0.33000001311302185
18.325	-0.20000000298023224
18.336	-0.10000000149011612
18.35	-0.15000000596046448
18.357	-0.17000000178813934
18.366	-0.15000000596046448
18.376	-0.17000000178813934
18.385	-0.1599999964237213
18.395	-0.1599999964237213
18.405	-0.1599999964237213
18.415	-0.15000000596046448
18.425	-0.10000000149011612
18.435	0.03999999910593033
18.449	0.4399999976158142
18.456	1.100000023841858
18.465	2.059999942779541
18.475	3.319999933242798
18.485	4.840000152587891
18.495	6.639999866485596
18.506	8.729999542236328
18.515	10.819999694824219
18.525	13.130000114440918
18.535	15.720000267028809
18.545	18.670000076293945
18.556	21.65999984741211
18.565	24.219999313354492
18.575	26.399999618530273
18.585	28.34000015258789
18.596	30.049999237060547
18.605	31.610000610351562
18.617	33.150001525878906
18.626	34.75
18.637	36.47999954223633
18.645	38.29999923706055
18.664	40.16999816894531
18.667	42.0
18.677	43.7400016784668
18.686	45.470001220703125
18.695	47.20000076293945
18.705	48.900001525878906
18.716	50.560001373291016
18.725	52.08000183105469
18.735	53.4900016784668
18.745	54.810001373291016
18.76	56.029998779296875
18.765	57.25
18.775	58.43000030517578
18.785	59.4900016784668
18.795	60.5099983215332
18.805	61.369998931884766
18.815	62.130001068115234
18.825	62.720001220703125
18.835	63.13999938964844
18.863	63.5099983215332
18.873	63.849998474121094
18.878	64.06999969482422
18.88	64.04000091552734
18.887	63.9900016784668
18.896	63.880001068115234
18.905	63.7599983215332
18.916	63.54999923706055
18.926	63.130001068115234
18.935	62.5
18.945	61.630001068115234
18.965	60.65999984741211
18.968	59.560001373291016
18.975	57.68000030517578
18.985	54.650001525878906
18.995	51.5
19.005	48.41999816894531
19.014	45.72999954223633
19.025	43.66999816894531
19.034	42.06999969482422
19.048	40.68000030517578
19.055	39.38999938964844
19.068	38.0099983215332
19.079	36.40999984741211
19.086	34.63999938964844
19.096	32.689998626708984
19.107	30.510000228881836
19.116	28.25
19.125	26.18000030517578
19.137	24.510000228881836
19.151	23.25
19.159	22.219999313354492
19.172	21.290000915527344
19.176	20.360000610351562
19.189	19.479999542236328
19.197	18.729999542236328
19.205	18.139999389648438
19.216	17.739999771118164
19.228	17.489999771118164
19.235	17.290000915527344
19.245	16.950000762939453
19.257	16.450000762939453
19.272	15.890000343322754
19.275	15.300000190734863
19.287	14.770000457763672
19.297	14.3100004196167
19.305	13.9399995803833
