# Supplementary material for: Level-Ground and Stair Adaptation for Hip Exoskeletons Based on Continuous Locomotion Mode Perception
Source: Cyborg Bionic Syst. 2025 Apr 22;6:0248. doi: 10.34133/cbsystems.0248 (PMC12012296; doi:10.34133/cbsystems.0248)
Supplement: Supplementary 1 — Data files S1 to S61 [file cbsystems.0248.f1.zip › 20_LocomotionMode.csv]

time	lm
7.245	0
7.443	0
7.569	0
7.67	0
7.734	0
7.936	0
8.023	0
8.12	0
8.243	0
8.321	0
8.398	0
8.503	0
8.606	0
8.704	0
8.801	0
8.994	0
9.049	0
9.149	0
9.248	0
9.355	0
9.454	0
9.557	0
9.654	0
9.723	0
9.834	0
9.916	0
10.132	0
10.21	0
10.308	0
10.372	0
10.475	0
10.569	0
10.658	0
10.77	0
10.854	0
10.923	0
11.024	0
11.141	1
11.24	1
11.324	1
11.421	1
11.515	1
11.622	1
11.683	1
11.793	1
11.899	1
11.989	1
12.09	1
12.214	1
12.309	1
12.385	1
12.495	1
12.568	1
12.687	1
12.786	1
12.867	1
12.978	1
13.066	1
13.129	1
13.234	1
13.331	1
13.428	1
13.553	1
13.618	1
13.718	1
13.8	1
13.903	1
14.01	1
14.107	1
14.204	1
14.286	1
14.385	1
14.471	1
14.588	1
14.69	1
14.787	1
14.882	1
14.955	1
15.038	1
15.138	1
15.258	1
15.338	1
15.438	1
15.545	1
15.625	1
15.704	1
15.813	1
15.923	1
16.019	1
16.123	1
16.19	1
16.272	0
16.388	0
16.485	0
16.599	0
16.685	0
16.785	0
16.851	0
16.954	0
17.077	0
17.16	0
17.262	0
17.364	0
17.46	0
17.507	0
17.708	0
17.828	0
17.908	0
18.026	0
18.174	0
18.277	0
18.374	0
18.475	0
18.592	0
18.647	0
18.746	0
18.845	0
18.94	0
19.036	0
19.156	0
19.238	0
