# Supplementary material for: Level-Ground and Stair Adaptation for Hip Exoskeletons Based on Continuous Locomotion Mode Perception
Source: Cyborg Bionic Syst. 2025 Apr 22;6:0248. doi: 10.34133/cbsystems.0248 (PMC12012296; doi:10.34133/cbsystems.0248)
Supplement: Supplementary 1 — Data files S1 to S61 [file cbsystems.0248.f1.zip › 2_FootPress.csv]

time	press1	press2	press3	press4	press5	press6	press7	press8	press9	press10	press11	press12	press13	press14	press15	press16
6.108	0.0	0.0	0.0	0.0	0.0	0.0	0.0	0.0	0.0	0.0	0.0	0.0	0.0	0.0	0.0	0.0
6.144	0.0	0.0	0.0	0.0	0.0	0.0	0.0	0.0	0.0	0.0	0.0	0.0	0.0	0.0	0.0	0.0
6.169	0.0	0.0	0.0	0.0	0.0	0.0	0.0	0.0	0.0	0.0	0.0	0.0	0.0	0.0	0.0	0.0
6.202	0.0	0.0	0.0	0.0	0.0	0.0	0.0	0.0	0.0	0.0	0.0	0.0	0.0	0.0	0.0	0.0
6.234	0.0	0.0	0.0	0.0	0.0	0.0	0.0	0.0	0.0	0.0	0.0	0.0	0.0	0.0	0.0	0.0
6.259	0.0	0.0	0.0	0.0	0.0	0.0	0.0	0.0	0.0	0.0	0.0	0.0	0.0	0.0	0.0	0.0
6.287	0.0	0.0	0.0	0.0	0.0	0.0	0.0	0.0	0.0	0.0	0.0	0.0	0.0	0.0	0.0	0.0
6.318	0.0	0.0	0.0	0.0	0.0	0.0	0.0	0.0	0.0	0.0	0.0	0.0	0.0	0.0	0.0	0.0
6.35	0.0	0.0	0.0	0.0	0.0	0.0	0.0	0.0	0.0	0.0	0.0	0.0	0.0	0.0	0.0	0.0
6.377	0.0	0.0	0.0	0.0	0.0	0.0	0.0	0.0	0.0	0.0	0.0	0.0	0.0	0.0	0.0	0.0
6.411	0.0	0.0	0.0	0.0	0.0	0.0	2.0	6.0	6.0	0.0	0.0	0.0	0.0	0.0	0.0	0.0
6.438	0.0	0.0	0.0	0.0	0.0	0.0	2.0	5.0	6.0	4.0	0.0	0.0	0.0	0.0	0.0	0.0
6.467	0.0	0.0	0.0	0.0	0.0	0.0	0.0	4.0	4.0	4.0	0.0	1.0	4.0	0.0	2.0	2.0
6.497	0.0	0.0	0.0	0.0	0.0	0.0	0.0	2.0	4.0	5.0	0.0	6.0	6.0	5.0	12.0	6.0
6.527	0.0	0.0	0.0	0.0	0.0	0.0	0.0	1.0	4.0	5.0	1.0	10.0	10.0	10.0	19.0	11.0
6.556	0.0	0.0	0.0	0.0	0.0	0.0	0.0	0.0	2.0	4.0	3.0	11.0	10.0	13.0	24.0	14.0
6.586	0.0	0.0	0.0	0.0	0.0	0.0	0.0	0.0	2.0	4.0	4.0	11.0	10.0	15.0	26.0	15.0
6.616	0.0	0.0	0.0	0.0	0.0	0.0	0.0	0.0	1.0	4.0	4.0	11.0	9.0	15.0	25.0	16.0
6.646	0.0	0.0	0.0	0.0	0.0	0.0	0.0	0.0	1.0	3.0	4.0	10.0	8.0	15.0	25.0	16.0
6.676	0.0	0.0	0.0	0.0	0.0	0.0	0.0	0.0	0.0	3.0	4.0	10.0	8.0	15.0	26.0	15.0
6.706	0.0	0.0	0.0	0.0	0.0	0.0	0.0	0.0	0.0	3.0	4.0	9.0	6.0	14.0	24.0	15.0
6.736	0.0	0.0	0.0	0.0	0.0	0.0	0.0	0.0	0.0	3.0	4.0	9.0	6.0	14.0	24.0	14.0
6.766	0.0	0.0	0.0	0.0	0.0	0.0	0.0	0.0	0.0	3.0	5.0	9.0	6.0	13.0	22.0	12.0
6.799	0.0	0.0	0.0	0.0	0.0	0.0	0.0	0.0	0.0	3.0	4.0	9.0	6.0	12.0	21.0	12.0
6.825	0.0	0.0	0.0	0.0	0.0	1.0	0.0	0.0	0.0	4.0	4.0	9.0	6.0	10.0	18.0	9.0
6.859	0.0	0.0	0.0	0.0	0.0	3.0	1.0	2.0	1.0	5.0	3.0	8.0	5.0	7.0	15.0	7.0
6.885	0.0	1.0	0.0	0.0	0.0	5.0	3.0	3.0	2.0	6.0	3.0	6.0	4.0	4.0	9.0	3.0
6.922	0.0	3.0	0.0	0.0	0.0	8.0	7.0	6.0	3.0	6.0	0.0	3.0	2.0	0.0	6.0	1.0
6.949	0.0	5.0	0.0	0.0	0.0	11.0	12.0	10.0	5.0	6.0	0.0	0.0	0.0	0.0	0.0	0.0
6.979	0.0	9.0	3.0	0.0	0.0	16.0	17.0	14.0	7.0	5.0	0.0	0.0	0.0	0.0	0.0	0.0
7.011	25.0	13.0	5.0	0.0	0.0	20.0	20.0	18.0	8.0	1.0	0.0	0.0	0.0	0.0	0.0	0.0
7.044	28.0	15.0	6.0	1.0	0.0	21.0	20.0	17.0	7.0	0.0	0.0	0.0	0.0	0.0	0.0	0.0
7.066	31.0	17.0	6.0	1.0	0.0	22.0	11.0	8.0	6.0	0.0	0.0	0.0	0.0	0.0	0.0	0.0
7.096	19.0	12.0	1.0	0.0	0.0	12.0	1.0	1.0	4.0	0.0	0.0	0.0	0.0	0.0	0.0	0.0
7.129	4.0	2.0	0.0	0.0	0.0	1.0	0.0	0.0	0.0	0.0	0.0	0.0	0.0	0.0	0.0	0.0
7.16	0.0	0.0	0.0	0.0	0.0	0.0	0.0	0.0	0.0	0.0	0.0	0.0	0.0	0.0	0.0	0.0
7.19	0.0	0.0	0.0	0.0	0.0	0.0	0.0	0.0	0.0	0.0	0.0	0.0	0.0	0.0	0.0	0.0
7.23	0.0	0.0	0.0	0.0	0.0	0.0	0.0	0.0	0.0	0.0	0.0	0.0	0.0	0.0	0.0	0.0
7.246	0.0	0.0	0.0	0.0	0.0	0.0	0.0	0.0	0.0	0.0	0.0	0.0	0.0	0.0	0.0	0.0
7.277	0.0	0.0	0.0	0.0	0.0	0.0	0.0	0.0	0.0	0.0	0.0	0.0	0.0	0.0	0.0	0.0
7.308	0.0	0.0	0.0	0.0	0.0	0.0	0.0	0.0	0.0	0.0	0.0	0.0	0.0	0.0	0.0	0.0
7.341	0.0	0.0	0.0	0.0	0.0	0.0	0.0	0.0	0.0	0.0	0.0	0.0	0.0	0.0	0.0	0.0
7.366	0.0	0.0	0.0	0.0	0.0	0.0	0.0	0.0	0.0	0.0	0.0	0.0	0.0	0.0	0.0	0.0
7.398	0.0	0.0	0.0	0.0	0.0	0.0	0.0	0.0	0.0	0.0	0.0	0.0	0.0	0.0	0.0	0.0
7.425	0.0	0.0	0.0	0.0	0.0	0.0	0.0	0.0	0.0	0.0	0.0	0.0	0.0	0.0	0.0	0.0
7.456	0.0	0.0	0.0	0.0	0.0	0.0	0.0	0.0	0.0	0.0	0.0	0.0	0.0	0.0	0.0	0.0
7.487	0.0	0.0	0.0	0.0	0.0	0.0	0.0	0.0	0.0	0.0	0.0	0.0	0.0	0.0	0.0	0.0
7.52	0.0	0.0	0.0	0.0	0.0	0.0	0.0	0.0	0.0	0.0	0.0	0.0	0.0	0.0	0.0	0.0
7.547	0.0	0.0	0.0	0.0	0.0	0.0	0.0	0.0	0.0	0.0	0.0	0.0	0.0	0.0	0.0	0.0
7.586	0.0	0.0	0.0	0.0	0.0	0.0	0.0	0.0	0.0	0.0	0.0	0.0	0.0	0.0	0.0	0.0
7.603	0.0	0.0	0.0	0.0	0.0	0.0	0.0	0.0	0.0	0.0	0.0	0.0	0.0	0.0	0.0	0.0
7.642	0.0	0.0	0.0	0.0	0.0	0.0	0.0	0.0	0.0	0.0	0.0	0.0	0.0	0.0	0.0	0.0
7.668	0.0	0.0	0.0	0.0	0.0	0.0	2.0	7.0	7.0	0.0	0.0	0.0	0.0	0.0	0.0	0.0
7.693	0.0	0.0	0.0	0.0	0.0	1.0	9.0	15.0	16.0	4.0	0.0	0.0	0.0	0.0	0.0	0.0
7.723	0.0	0.0	0.0	0.0	0.0	0.0	8.0	14.0	13.0	10.0	0.0	0.0	4.0	0.0	0.0	0.0
7.755	0.0	0.0	0.0	0.0	0.0	0.0	6.0	11.0	12.0	12.0	0.0	6.0	9.0	0.0	6.0	3.0
7.785	0.0	0.0	0.0	0.0	0.0	0.0	3.0	9.0	13.0	13.0	0.0	9.0	13.0	3.0	9.0	6.0
7.812	0.0	0.0	0.0	0.0	0.0	0.0	4.0	10.0	14.0	15.0	0.0	11.0	14.0	3.0	11.0	8.0
7.844	0.0	0.0	0.0	0.0	0.0	0.0	5.0	11.0	16.0	18.0	0.0	12.0	15.0	3.0	11.0	7.0
7.872	0.0	0.0	0.0	0.0	0.0	0.0	5.0	12.0	16.0	18.0	0.0	12.0	16.0	2.0	11.0	7.0
7.908	0.0	0.0	0.0	0.0	0.0	1.0	7.0	15.0	19.0	20.0	0.0	11.0	15.0	0.0	7.0	4.0
7.934	0.0	0.0	0.0	0.0	0.0	1.0	7.0	16.0	21.0	21.0	0.0	10.0	13.0	0.0	5.0	2.0
7.965	0.0	0.0	0.0	0.0	0.0	1.0	8.0	18.0	21.0	21.0	0.0	8.0	11.0	0.0	2.0	0.0
8.003	0.0	0.0	0.0	0.0	0.0	2.0	10.0	20.0	23.0	21.0	0.0	6.0	9.0	0.0	0.0	0.0
8.024	0.0	0.0	0.0	0.0	0.0	2.0	12.0	23.0	25.0	21.0	0.0	3.0	7.0	0.0	0.0	0.0
8.052	0.0	0.0	0.0	0.0	0.0	3.0	14.0	25.0	27.0	18.0	0.0	1.0	5.0	0.0	0.0	0.0
8.084	0.0	0.0	0.0	0.0	0.0	6.0	18.0	27.0	26.0	14.0	0.0	0.0	2.0	0.0	0.0	0.0
8.116	0.0	2.0	0.0	0.0	0.0	9.0	19.0	29.0	25.0	8.0	0.0	0.0	1.0	0.0	0.0	0.0
8.144	3.0	4.0	2.0	0.0	0.0	12.0	21.0	29.0	22.0	5.0	0.0	0.0	0.0	0.0	0.0	0.0
8.171	7.0	7.0	3.0	1.0	0.0	16.0	22.0	29.0	21.0	3.0	0.0	0.0	0.0	0.0	0.0	0.0
8.205	14.0	11.0	6.0	2.0	0.0	19.0	22.0	27.0	17.0	0.0	0.0	0.0	0.0	0.0	0.0	0.0
8.235	18.0	14.0	7.0	3.0	0.0	22.0	20.0	22.0	14.0	0.0	0.0	0.0	0.0	0.0	0.0	0.0
8.263	22.0	17.0	9.0	3.0	0.0	23.0	16.0	17.0	11.0	0.0	0.0	0.0	0.0	0.0	0.0	0.0
8.292	26.0	19.0	9.0	2.0	0.0	22.0	10.0	9.0	8.0	0.0	0.0	0.0	0.0	0.0	0.0	0.0
8.327	22.0	18.0	5.0	0.0	0.0	13.0	0.0	0.0	3.0	0.0	0.0	0.0	0.0	0.0	0.0	0.0
8.356	8.0	7.0	0.0	0.0	0.0	4.0	0.0	0.0	0.0	0.0	0.0	0.0	0.0	0.0	0.0	0.0
8.384	0.0	1.0	0.0	0.0	0.0	0.0	0.0	0.0	0.0	0.0	0.0	0.0	0.0	0.0	0.0	0.0
8.413	0.0	0.0	0.0	0.0	0.0	0.0	0.0	0.0	0.0	0.0	0.0	0.0	0.0	0.0	0.0	0.0
8.441	0.0	0.0	0.0	0.0	0.0	0.0	0.0	0.0	0.0	0.0	0.0	0.0	0.0	0.0	0.0	0.0
8.476	0.0	0.0	0.0	0.0	0.0	0.0	0.0	0.0	0.0	0.0	0.0	0.0	0.0	0.0	0.0	0.0
8.502	0.0	0.0	0.0	0.0	0.0	0.0	0.0	0.0	0.0	0.0	0.0	0.0	0.0	0.0	0.0	0.0
8.531	0.0	0.0	0.0	0.0	0.0	0.0	0.0	0.0	0.0	0.0	0.0	0.0	0.0	0.0	0.0	0.0
8.561	0.0	0.0	0.0	0.0	0.0	0.0	0.0	0.0	0.0	0.0	0.0	0.0	0.0	0.0	0.0	0.0
8.592	0.0	0.0	0.0	0.0	0.0	0.0	0.0	0.0	0.0	0.0	0.0	0.0	0.0	0.0	0.0	0.0
8.622	0.0	0.0	0.0	0.0	0.0	0.0	0.0	0.0	0.0	0.0	0.0	0.0	0.0	0.0	0.0	0.0
8.653	0.0	0.0	0.0	0.0	0.0	0.0	0.0	0.0	0.0	0.0	0.0	0.0	0.0	0.0	0.0	0.0
8.679	0.0	0.0	0.0	0.0	0.0	0.0	0.0	0.0	0.0	0.0	0.0	0.0	0.0	0.0	0.0	0.0
8.711	0.0	0.0	0.0	0.0	0.0	0.0	0.0	0.0	0.0	0.0	0.0	0.0	0.0	0.0	0.0	0.0
8.741	0.0	0.0	0.0	0.0	0.0	0.0	0.0	0.0	0.0	0.0	0.0	0.0	0.0	0.0	0.0	0.0
8.771	0.0	0.0	0.0	0.0	0.0	0.0	0.0	0.0	0.0	0.0	0.0	0.0	0.0	0.0	0.0	0.0
8.799	0.0	0.0	0.0	0.0	0.0	0.0	0.0	0.0	0.0	0.0	0.0	0.0	0.0	0.0	0.0	0.0
8.829	0.0	0.0	0.0	0.0	0.0	0.0	0.0	0.0	0.0	0.0	0.0	0.0	0.0	0.0	0.0	0.0
8.868	0.0	0.0	0.0	0.0	0.0	0.0	0.0	0.0	0.0	0.0	0.0	0.0	0.0	0.0	0.0	0.0
8.89	0.0	0.0	0.0	0.0	0.0	0.0	0.0	0.0	0.0	0.0	0.0	0.0	0.0	0.0	0.0	0.0
8.929	0.0	0.0	0.0	0.0	0.0	0.0	0.0	0.0	0.0	0.0	0.0	0.0	0.0	0.0	0.0	0.0
8.95	0.0	0.0	0.0	0.0	0.0	0.0	2.0	7.0	8.0	3.0	0.0	0.0	0.0	0.0	0.0	0.0
8.985	0.0	0.0	0.0	0.0	0.0	0.0	1.0	5.0	7.0	6.0	0.0	0.0	3.0	0.0	0.0	0.0
9.009	0.0	0.0	0.0	0.0	0.0	0.0	0.0	4.0	8.0	7.0	0.0	4.0	8.0	2.0	8.0	5.0
9.045	0.0	0.0	0.0	0.0	0.0	0.0	0.0	3.0	9.0	8.0	0.0	9.0	12.0	7.0	15.0	9.0
9.073	0.0	0.0	0.0	0.0	0.0	0.0	0.0	2.0	8.0	9.0	1.0	11.0	13.0	9.0	16.0	10.0
9.1	0.0	0.0	0.0	0.0	0.0	0.0	0.0	2.0	6.0	8.0	2.0	12.0	13.0	10.0	19.0	11.0
9.13	0.0	0.0	0.0	0.0	0.0	0.0	0.0	2.0	7.0	9.0	2.0	11.0	12.0	8.0	16.0	9.0
9.159	0.0	0.0	0.0	0.0	0.0	0.0	0.0	2.0	7.0	9.0	2.0	11.0	11.0	7.0	14.0	8.0
9.186	0.0	0.0	0.0	0.0	0.0	0.0	0.0	4.0	8.0	11.0	2.0	9.0	10.0	4.0	10.0	5.0
9.217	0.0	0.0	0.0	0.0	0.0	0.0	1.0	5.0	8.0	11.0	1.0	8.0	8.0	3.0	7.0	2.0
9.247	0.0	0.0	0.0	0.0	0.0	0.0	3.0	7.0	8.0	11.0	1.0	7.0	7.0	1.0	5.0	1.0
9.277	0.0	1.0	0.0	0.0	0.0	1.0	5.0	10.0	9.0	11.0	0.0	6.0	6.0	0.0	3.0	0.0
9.306	0.0	2.0	0.0	0.0	0.0	3.0	7.0	11.0	10.0	11.0	0.0	3.0	3.0	0.0	0.0	0.0
9.341	0.0	3.0	0.0	0.0	0.0	6.0	9.0	13.0	10.0	10.0	0.0	1.0	1.0	0.0	0.0	0.0
9.366	0.0	4.0	0.0	0.0	0.0	7.0	10.0	14.0	10.0	8.0	0.0	0.0	1.0	0.0	0.0	0.0
9.396	0.0	6.0	1.0	0.0	0.0	11.0	12.0	15.0	11.0	6.0	0.0	0.0	0.0	0.0	0.0	0.0
9.425	0.0	9.0	3.0	0.0	0.0	14.0	15.0	17.0	11.0	3.0	0.0	0.0	0.0	0.0	0.0	0.0
9.456	0.0	9.0	3.0	0.0	0.0	15.0	16.0	17.0	11.0	1.0	0.0	0.0	0.0	0.0	0.0	0.0
9.486	25.0	16.0	5.0	1.0	0.0	19.0	15.0	15.0	9.0	0.0	0.0	0.0	0.0	0.0	0.0	0.0
9.516	30.0	19.0	7.0	1.0	0.0	22.0	13.0	12.0	8.0	0.0	0.0	0.0	0.0	0.0	0.0	0.0
9.545	30.0	21.0	7.0	0.0	0.0	21.0	8.0	6.0	7.0	0.0	0.0	0.0	0.0	0.0	0.0	0.0
9.575	17.0	13.0	2.0	0.0	0.0	12.0	1.0	1.0	4.0	0.0	0.0	0.0	0.0	0.0	0.0	0.0
9.606	3.0	4.0	0.0	0.0	0.0	0.0	0.0	0.0	0.0	0.0	0.0	0.0	0.0	0.0	0.0	0.0
9.636	0.0	0.0	0.0	0.0	0.0	0.0	0.0	0.0	0.0	0.0	0.0	0.0	0.0	0.0	0.0	0.0
9.668	0.0	0.0	0.0	0.0	0.0	0.0	0.0	0.0	0.0	0.0	0.0	0.0	0.0	0.0	0.0	0.0
9.695	0.0	0.0	0.0	0.0	0.0	0.0	0.0	0.0	0.0	0.0	0.0	0.0	0.0	0.0	0.0	0.0
9.73	0.0	0.0	0.0	0.0	0.0	0.0	0.0	0.0	0.0	0.0	0.0	0.0	0.0	0.0	0.0	0.0
9.754	0.0	0.0	0.0	0.0	0.0	0.0	0.0	0.0	0.0	0.0	0.0	0.0	0.0	0.0	0.0	0.0
9.79	0.0	0.0	0.0	0.0	0.0	0.0	0.0	0.0	0.0	0.0	0.0	0.0	0.0	0.0	0.0	0.0
9.816	0.0	0.0	0.0	0.0	0.0	0.0	0.0	0.0	0.0	0.0	0.0	0.0	0.0	0.0	0.0	0.0
9.844	0.0	0.0	0.0	0.0	0.0	0.0	0.0	0.0	0.0	0.0	0.0	0.0	0.0	0.0	0.0	0.0
9.874	0.0	0.0	0.0	0.0	0.0	0.0	0.0	0.0	0.0	0.0	0.0	0.0	0.0	0.0	0.0	0.0
9.904	0.0	0.0	0.0	0.0	0.0	0.0	0.0	0.0	0.0	0.0	0.0	0.0	0.0	0.0	0.0	0.0
9.938	0.0	0.0	0.0	0.0	0.0	0.0	0.0	0.0	0.0	0.0	0.0	0.0	0.0	0.0	0.0	0.0
9.965	0.0	0.0	0.0	0.0	0.0	0.0	0.0	0.0	0.0	0.0	0.0	0.0	0.0	0.0	0.0	0.0
9.997	0.0	0.0	0.0	0.0	0.0	0.0	0.0	0.0	0.0	0.0	0.0	0.0	0.0	0.0	0.0	0.0
10.024	0.0	0.0	0.0	0.0	0.0	0.0	0.0	0.0	0.0	0.0	0.0	0.0	0.0	0.0	0.0	0.0
10.056	0.0	0.0	0.0	0.0	0.0	0.0	0.0	0.0	0.0	0.0	0.0	0.0	0.0	0.0	0.0	0.0
10.09	0.0	0.0	0.0	0.0	0.0	0.0	0.0	0.0	0.0	0.0	0.0	0.0	0.0	0.0	0.0	0.0
10.116	0.0	0.0	0.0	0.0	0.0	0.0	2.0	3.0	2.0	0.0	0.0	0.0	0.0	0.0	0.0	0.0
10.149	0.0	0.0	0.0	0.0	0.0	0.0	4.0	6.0	5.0	3.0	0.0	0.0	0.0	0.0	0.0	0.0
10.173	0.0	0.0	0.0	0.0	0.0	0.0	4.0	7.0	6.0	4.0	0.0	0.0	0.0	0.0	0.0	0.0
10.204	0.0	0.0	0.0	0.0	0.0	0.0	4.0	6.0	7.0	7.0	0.0	4.0	6.0	0.0	3.0	1.0
10.232	0.0	0.0	0.0	0.0	0.0	0.0	3.0	6.0	7.0	8.0	1.0	7.0	8.0	5.0	8.0	5.0
10.264	0.0	0.0	0.0	0.0	0.0	0.0	2.0	5.0	6.0	7.0	2.0	9.0	9.0	6.0	12.0	6.0
10.294	0.0	0.0	0.0	0.0	0.0	0.0	0.0	2.0	4.0	6.0	3.0	10.0	9.0	9.0	17.0	9.0
10.323	0.0	0.0	0.0	0.0	0.0	0.0	0.0	2.0	3.0	6.0	3.0	9.0	8.0	10.0	18.0	10.0
10.352	0.0	0.0	0.0	0.0	0.0	0.0	0.0	1.0	3.0	6.0	2.0	9.0	9.0	10.0	18.0	10.0
10.382	0.0	0.0	0.0	0.0	0.0	0.0	0.0	1.0	3.0	6.0	2.0	8.0	8.0	9.0	18.0	10.0
10.412	0.0	0.0	0.0	0.0	0.0	0.0	0.0	0.0	3.0	6.0	1.0	8.0	8.0	9.0	19.0	11.0
10.442	0.0	0.0	0.0	0.0	0.0	0.0	0.0	0.0	3.0	6.0	1.0	8.0	8.0	9.0	19.0	11.0
10.471	0.0	0.0	0.0	0.0	0.0	0.0	0.0	0.0	2.0	5.0	1.0	8.0	8.0	10.0	19.0	12.0
10.507	0.0	0.0	0.0	0.0	0.0	0.0	0.0	0.0	2.0	5.0	1.0	9.0	8.0	10.0	21.0	13.0
10.533	0.0	0.0	0.0	0.0	0.0	0.0	0.0	0.0	1.0	5.0	2.0	9.0	9.0	11.0	21.0	14.0
10.564	0.0	0.0	0.0	0.0	0.0	0.0	0.0	0.0	1.0	5.0	2.0	10.0	10.0	11.0	22.0	14.0
10.592	0.0	0.0	0.0	0.0	0.0	0.0	0.0	2.0	3.0	6.0	3.0	11.0	11.0	11.0	22.0	14.0
10.623	0.0	0.0	0.0	0.0	0.0	0.0	1.0	4.0	5.0	8.0	3.0	12.0	11.0	8.0	16.0	9.0
10.653	0.0	0.0	0.0	0.0	0.0	2.0	7.0	10.0	9.0	11.0	1.0	7.0	8.0	1.0	6.0	1.0
10.682	0.0	4.0	2.0	0.0	0.0	14.0	20.0	19.0	13.0	11.0	0.0	1.0	2.0	0.0	0.0	0.0
10.711	15.0	11.0	8.0	3.0	0.0	23.0	25.0	24.0	16.0	1.0	0.0	0.0	0.0	0.0	0.0	0.0
10.744	20.0	14.0	9.0	4.0	0.0	26.0	22.0	20.0	14.0	0.0	0.0	0.0	0.0	0.0	0.0	0.0
10.775	23.0	15.0	8.0	3.0	0.0	22.0	9.0	6.0	7.0	0.0	0.0	0.0	0.0	0.0	0.0	0.0
10.804	13.0	9.0	1.0	0.0	0.0	7.0	0.0	0.0	2.0	0.0	0.0	0.0	0.0	0.0	0.0	0.0
10.835	0.0	1.0	0.0	0.0	0.0	0.0	0.0	0.0	0.0	0.0	0.0	0.0	0.0	0.0	0.0	0.0
10.861	0.0	0.0	0.0	0.0	0.0	0.0	0.0	0.0	0.0	0.0	0.0	0.0	0.0	0.0	0.0	0.0
10.89	0.0	0.0	0.0	0.0	0.0	0.0	0.0	0.0	0.0	0.0	0.0	0.0	0.0	0.0	0.0	0.0
10.924	0.0	0.0	0.0	0.0	0.0	0.0	0.0	0.0	0.0	0.0	0.0	0.0	0.0	0.0	0.0	0.0
10.95	0.0	0.0	0.0	0.0	0.0	0.0	0.0	0.0	0.0	0.0	0.0	0.0	0.0	0.0	0.0	0.0
10.98	0.0	0.0	0.0	0.0	0.0	0.0	0.0	0.0	0.0	0.0	0.0	0.0	0.0	0.0	0.0	0.0
11.009	0.0	0.0	0.0	0.0	0.0	0.0	0.0	0.0	0.0	0.0	0.0	0.0	0.0	0.0	0.0	0.0
11.04	0.0	0.0	0.0	0.0	0.0	0.0	0.0	0.0	0.0	0.0	0.0	0.0	0.0	0.0	0.0	0.0
11.07	0.0	0.0	0.0	0.0	0.0	0.0	0.0	0.0	0.0	0.0	0.0	0.0	0.0	0.0	0.0	0.0
11.1	0.0	0.0	0.0	0.0	0.0	0.0	0.0	0.0	0.0	0.0	0.0	0.0	0.0	0.0	0.0	0.0
11.131	0.0	0.0	0.0	0.0	0.0	0.0	0.0	0.0	0.0	0.0	0.0	0.0	0.0	0.0	0.0	0.0
11.16	0.0	0.0	0.0	0.0	0.0	0.0	0.0	0.0	0.0	0.0	0.0	0.0	0.0	0.0	0.0	0.0
11.195	0.0	0.0	0.0	0.0	0.0	0.0	0.0	0.0	0.0	0.0	0.0	0.0	0.0	0.0	0.0	0.0
11.226	0.0	0.0	0.0	0.0	0.0	0.0	0.0	0.0	0.0	0.0	0.0	0.0	0.0	0.0	0.0	0.0
11.251	0.0	0.0	0.0	0.0	0.0	0.0	0.0	0.0	0.0	0.0	0.0	0.0	0.0	0.0	0.0	0.0
11.28	0.0	0.0	0.0	0.0	0.0	0.0	0.0	0.0	0.0	0.0	0.0	0.0	0.0	0.0	0.0	0.0
11.312	0.0	0.0	0.0	0.0	0.0	0.0	0.0	0.0	0.0	0.0	0.0	0.0	0.0	0.0	0.0	0.0
11.343	0.0	0.0	0.0	0.0	0.0	0.0	0.0	0.0	0.0	0.0	0.0	0.0	0.0	0.0	0.0	0.0
11.372	0.0	0.0	0.0	0.0	0.0	0.0	0.0	0.0	0.0	0.0	0.0	0.0	0.0	0.0	0.0	0.0
11.402	0.0	0.0	0.0	0.0	0.0	0.0	0.0	0.0	0.0	0.0	0.0	0.0	0.0	0.0	0.0	0.0
11.435	0.0	0.0	0.0	0.0	0.0	0.0	6.0	11.0	13.0	0.0	0.0	0.0	0.0	0.0	0.0	0.0
11.459	0.0	0.0	0.0	0.0	0.0	1.0	7.0	13.0	13.0	5.0	0.0	0.0	0.0	0.0	0.0	0.0
11.49	0.0	0.0	0.0	0.0	0.0	1.0	7.0	13.0	16.0	10.0	0.0	0.0	1.0	0.0	0.0	0.0
11.532	0.0	0.0	0.0	0.0	0.0	2.0	9.0	14.0	16.0	13.0	0.0	0.0	4.0	0.0	0.0	0.0
11.548	0.0	0.0	0.0	0.0	0.0	2.0	9.0	14.0	16.0	14.0	0.0	4.0	7.0	0.0	1.0	0.0
11.582	0.0	0.0	0.0	0.0	0.0	2.0	8.0	13.0	15.0	14.0	0.0	5.0	8.0	0.0	3.0	1.0
11.611	0.0	0.0	0.0	0.0	0.0	2.0	7.0	12.0	13.0	14.0	1.0	7.0	9.0	1.0	6.0	3.0
11.64	0.0	0.0	0.0	0.0	0.0	1.0	5.0	10.0	12.0	13.0	1.0	8.0	9.0	2.0	7.0	4.0
11.671	0.0	0.0	0.0	0.0	0.0	0.0	1.0	6.0	10.0	12.0	1.0	9.0	10.0	5.0	12.0	6.0
11.702	0.0	0.0	0.0	0.0	0.0	0.0	0.0	5.0	9.0	12.0	1.0	9.0	11.0	5.0	13.0	7.0
11.732	0.0	0.0	0.0	0.0	0.0	0.0	0.0	4.0	8.0	11.0	1.0	8.0	10.0	6.0	15.0	8.0
11.758	0.0	0.0	0.0	0.0	0.0	0.0	0.0	3.0	7.0	9.0	1.0	9.0	10.0	6.0	16.0	9.0
11.788	0.0	0.0	0.0	0.0	0.0	0.0	0.0	1.0	5.0	8.0	1.0	8.0	9.0	8.0	17.0	10.0
11.82	0.0	0.0	0.0	0.0	0.0	0.0	0.0	1.0	4.0	8.0	2.0	9.0	9.0	10.0	19.0	11.0
11.85	0.0	0.0	0.0	0.0	0.0	0.0	0.0	0.0	4.0	7.0	2.0	9.0	9.0	10.0	20.0	11.0
11.879	0.0	0.0	0.0	0.0	0.0	0.0	0.0	0.0	3.0	7.0	2.0	9.0	8.0	10.0	20.0	12.0
11.909	0.0	0.0	0.0	0.0	0.0	0.0	0.0	2.0	4.0	7.0	4.0	11.0	10.0	11.0	21.0	12.0
11.941	0.0	0.0	0.0	0.0	0.0	0.0	2.0	5.0	6.0	10.0	4.0	11.0	11.0	8.0	17.0	9.0
11.969	0.0	0.0	0.0	0.0	0.0	1.0	8.0	12.0	10.0	14.0	2.0	8.0	9.0	3.0	9.0	3.0
11.996	0.0	1.0	2.0	1.0	0.0	7.0	21.0	25.0	17.0	17.0	0.0	2.0	4.0	0.0	0.0	0.0
12.026	1.0	3.0	4.0	3.0	0.0	10.0	27.0	31.0	23.0	10.0	0.0	0.0	0.0	0.0	0.0	0.0
12.055	3.0	4.0	6.0	3.0	0.0	9.0	26.0	32.0	24.0	4.0	0.0	0.0	0.0	0.0	0.0	0.0
12.085	4.0	4.0	4.0	2.0	0.0	6.0	17.0	22.0	17.0	0.0	0.0	0.0	0.0	0.0	0.0	0.0
12.115	3.0	2.0	0.0	0.0	0.0	1.0	4.0	8.0	8.0	0.0	0.0	0.0	0.0	0.0	0.0	0.0
12.146	0.0	0.0	0.0	0.0	0.0	0.0	0.0	0.0	0.0	0.0	0.0	0.0	0.0	0.0	0.0	0.0
12.175	0.0	0.0	0.0	0.0	0.0	0.0	0.0	0.0	0.0	0.0	0.0	0.0	0.0	0.0	0.0	0.0
12.205	0.0	0.0	0.0	0.0	0.0	0.0	0.0	0.0	0.0	0.0	0.0	0.0	0.0	0.0	0.0	0.0
12.235	0.0	0.0	0.0	0.0	0.0	0.0	0.0	0.0	0.0	0.0	0.0	0.0	0.0	0.0	0.0	0.0
12.264	0.0	0.0	0.0	0.0	0.0	0.0	0.0	0.0	0.0	0.0	0.0	0.0	0.0	0.0	0.0	0.0
12.296	0.0	0.0	0.0	0.0	0.0	0.0	0.0	0.0	0.0	0.0	0.0	0.0	0.0	0.0	0.0	0.0
12.324	0.0	0.0	0.0	0.0	0.0	0.0	0.0	0.0	0.0	0.0	0.0	0.0	0.0	0.0	0.0	0.0
12.354	0.0	0.0	0.0	0.0	0.0	0.0	0.0	0.0	0.0	0.0	0.0	0.0	0.0	0.0	0.0	0.0
12.384	0.0	0.0	0.0	0.0	0.0	0.0	0.0	0.0	0.0	0.0	0.0	0.0	0.0	0.0	0.0	0.0
12.414	0.0	0.0	0.0	0.0	0.0	0.0	0.0	0.0	0.0	0.0	0.0	0.0	0.0	0.0	0.0	0.0
12.454	0.0	0.0	0.0	0.0	0.0	0.0	0.0	0.0	0.0	0.0	0.0	0.0	0.0	0.0	0.0	0.0
12.477	0.0	0.0	0.0	0.0	0.0	0.0	0.0	0.0	0.0	0.0	0.0	0.0	0.0	0.0	0.0	0.0
12.505	0.0	0.0	0.0	0.0	0.0	0.0	0.0	0.0	0.0	0.0	0.0	0.0	0.0	0.0	0.0	0.0
12.533	0.0	0.0	0.0	0.0	0.0	0.0	0.0	0.0	0.0	0.0	0.0	0.0	0.0	0.0	0.0	0.0
12.563	0.0	0.0	0.0	0.0	0.0	0.0	0.0	0.0	0.0	0.0	0.0	0.0	0.0	0.0	0.0	0.0
12.593	0.0	0.0	0.0	0.0	0.0	0.0	0.0	0.0	0.0	0.0	0.0	0.0	0.0	0.0	0.0	0.0
12.624	0.0	0.0	0.0	0.0	0.0	0.0	0.0	0.0	0.0	0.0	0.0	0.0	0.0	0.0	0.0	0.0
12.655	0.0	0.0	0.0	0.0	0.0	0.0	0.0	0.0	0.0	0.0	0.0	0.0	0.0	0.0	0.0	0.0
12.686	0.0	0.0	0.0	0.0	0.0	0.0	0.0	0.0	0.0	0.0	0.0	0.0	0.0	0.0	0.0	0.0
12.713	0.0	0.0	0.0	0.0	0.0	0.0	1.0	4.0	6.0	0.0	0.0	0.0	0.0	0.0	0.0	0.0
12.744	0.0	0.0	0.0	0.0	0.0	0.0	5.0	10.0	14.0	0.0	0.0	0.0	0.0	0.0	0.0	0.0
12.772	0.0	0.0	0.0	0.0	0.0	1.0	8.0	14.0	17.0	10.0	0.0	0.0	0.0	0.0	0.0	0.0
12.803	0.0	0.0	0.0	0.0	0.0	1.0	10.0	15.0	18.0	14.0	0.0	0.0	5.0	0.0	0.0	0.0
12.832	0.0	0.0	0.0	0.0	0.0	2.0	10.0	16.0	19.0	14.0	0.0	0.0	5.0	0.0	0.0	0.0
12.872	0.0	0.0	0.0	0.0	0.0	2.0	11.0	16.0	18.0	16.0	0.0	4.0	8.0	0.0	2.0	1.0
12.894	0.0	0.0	0.0	0.0	0.0	2.0	9.0	14.0	17.0	16.0	0.0	8.0	11.0	2.0	8.0	4.0
12.922	0.0	0.0	0.0	0.0	0.0	0.0	3.0	9.0	14.0	15.0	1.0	10.0	14.0	6.0	15.0	9.0
12.952	0.0	0.0	0.0	0.0	0.0	0.0	0.0	7.0	13.0	15.0	1.0	11.0	13.0	7.0	16.0	9.0
12.983	0.0	0.0	0.0	0.0	0.0	0.0	0.0	1.0	7.0	11.0	0.0	9.0	11.0	9.0	20.0	11.0
13.012	0.0	0.0	0.0	0.0	0.0	0.0	0.0	0.0	5.0	9.0	0.0	8.0	10.0	9.0	20.0	12.0
13.043	0.0	0.0	0.0	0.0	0.0	0.0	0.0	0.0	3.0	8.0	0.0	8.0	10.0	10.0	22.0	14.0
13.072	0.0	0.0	0.0	0.0	0.0	0.0	0.0	0.0	2.0	7.0	0.0	7.0	10.0	10.0	24.0	15.0
13.102	0.0	0.0	0.0	0.0	0.0	0.0	0.0	0.0	3.0	8.0	0.0	9.0	11.0	10.0	23.0	16.0
13.131	0.0	0.0	0.0	0.0	0.0	0.0	0.0	0.0	4.0	9.0	0.0	10.0	12.0	10.0	23.0	17.0
13.167	0.0	0.0	0.0	0.0	0.0	0.0	0.0	1.0	5.0	11.0	1.0	11.0	14.0	9.0	21.0	15.0
13.191	0.0	0.0	0.0	0.0	0.0	0.0	0.0	4.0	8.0	12.0	1.0	11.0	14.0	6.0	18.0	12.0
13.221	0.0	0.0	0.0	0.0	0.0	0.0	4.0	9.0	11.0	15.0	0.0	9.0	13.0	2.0	9.0	5.0
13.258	0.0	0.0	0.0	0.0	0.0	2.0	11.0	16.0	17.0	18.0	0.0	5.0	9.0	0.0	2.0	0.0
13.281	0.0	2.0	2.0	0.0	0.0	9.0	23.0	28.0	24.0	18.0	0.0	0.0	3.0	0.0	0.0	0.0
13.31	8.0	7.0	5.0	2.0	0.0	19.0	28.0	33.0	27.0	4.0	0.0	0.0	0.0	0.0	0.0	0.0
13.34	14.0	11.0	7.0	3.0	0.0	22.0	27.0	28.0	23.0	0.0	0.0	0.0	0.0	0.0	0.0	0.0
13.372	17.0	12.0	5.0	1.0	0.0	19.0	16.0	16.0	14.0	0.0	0.0	0.0	0.0	0.0	0.0	0.0
13.402	10.0	8.0	0.0	0.0	0.0	8.0	1.0	3.0	5.0	0.0	0.0	0.0	0.0	0.0	0.0	0.0
13.431	1.0	1.0	0.0	0.0	0.0	0.0	0.0	0.0	0.0	0.0	0.0	0.0	0.0	0.0	0.0	0.0
13.461	0.0	0.0	0.0	0.0	0.0	0.0	0.0	0.0	0.0	0.0	0.0	0.0	0.0	0.0	0.0	0.0
13.493	0.0	0.0	0.0	0.0	0.0	0.0	0.0	0.0	0.0	0.0	0.0	0.0	0.0	0.0	0.0	0.0
13.524	0.0	0.0	0.0	0.0	0.0	0.0	0.0	0.0	0.0	0.0	0.0	0.0	0.0	0.0	0.0	0.0
13.554	0.0	0.0	0.0	0.0	0.0	0.0	0.0	0.0	0.0	0.0	0.0	0.0	0.0	0.0	0.0	0.0
13.58	0.0	0.0	0.0	0.0	0.0	0.0	0.0	0.0	0.0	0.0	0.0	0.0	0.0	0.0	0.0	0.0
13.61	0.0	0.0	0.0	0.0	0.0	0.0	0.0	0.0	0.0	0.0	0.0	0.0	0.0	0.0	0.0	0.0
13.639	0.0	0.0	0.0	0.0	0.0	0.0	0.0	0.0	0.0	0.0	0.0	0.0	0.0	0.0	0.0	0.0
13.669	0.0	0.0	0.0	0.0	0.0	0.0	0.0	0.0	0.0	0.0	0.0	0.0	0.0	0.0	0.0	0.0
13.699	0.0	0.0	0.0	0.0	0.0	0.0	0.0	0.0	0.0	0.0	0.0	0.0	0.0	0.0	0.0	0.0
13.73	0.0	0.0	0.0	0.0	0.0	0.0	0.0	0.0	0.0	0.0	0.0	0.0	0.0	0.0	0.0	0.0
13.759	0.0	0.0	0.0	0.0	0.0	0.0	0.0	0.0	0.0	0.0	0.0	0.0	0.0	0.0	0.0	0.0
13.79	0.0	0.0	0.0	0.0	0.0	0.0	0.0	0.0	0.0	0.0	0.0	0.0	0.0	0.0	0.0	0.0
13.819	0.0	0.0	0.0	0.0	0.0	0.0	0.0	0.0	0.0	0.0	0.0	0.0	0.0	0.0	0.0	0.0
13.851	0.0	0.0	0.0	0.0	0.0	0.0	0.0	0.0	0.0	0.0	0.0	0.0	0.0	0.0	0.0	0.0
13.886	0.0	0.0	0.0	0.0	0.0	0.0	0.0	0.0	0.0	0.0	0.0	0.0	0.0	0.0	0.0	0.0
13.909	0.0	0.0	0.0	0.0	0.0	0.0	0.0	0.0	0.0	0.0	0.0	0.0	0.0	0.0	0.0	0.0
13.938	0.0	0.0	0.0	0.0	0.0	0.0	0.0	0.0	0.0	0.0	0.0	0.0	0.0	0.0	0.0	0.0
13.969	0.0	0.0	0.0	0.0	0.0	0.0	0.0	0.0	0.0	0.0	0.0	0.0	0.0	0.0	0.0	0.0
13.998	0.0	0.0	0.0	0.0	0.0	0.0	0.0	0.0	0.0	0.0	0.0	0.0	0.0	0.0	0.0	0.0
14.028	0.0	0.0	0.0	0.0	0.0	0.0	0.0	0.0	0.0	0.0	0.0	0.0	0.0	0.0	0.0	0.0
14.061	0.0	0.0	0.0	0.0	0.0	0.0	1.0	3.0	5.0	0.0	0.0	0.0	0.0	0.0	0.0	0.0
14.09	0.0	0.0	0.0	0.0	0.0	0.0	1.0	5.0	7.0	5.0	0.0	0.0	2.0	0.0	0.0	0.0
14.12	0.0	0.0	0.0	0.0	0.0	0.0	2.0	6.0	9.0	5.0	0.0	0.0	3.0	0.0	0.0	0.0
14.148	0.0	0.0	0.0	0.0	0.0	1.0	4.0	7.0	10.0	9.0	0.0	4.0	7.0	0.0	5.0	2.0
14.18	0.0	0.0	0.0	0.0	0.0	1.0	5.0	8.0	10.0	10.0	2.0	8.0	11.0	3.0	8.0	5.0
14.209	0.0	0.0	0.0	0.0	0.0	2.0	5.0	8.0	11.0	10.0	2.0	10.0	11.0	4.0	11.0	6.0
14.239	0.0	0.0	0.0	0.0	0.0	2.0	4.0	8.0	11.0	12.0	2.0	10.0	12.0	5.0	13.0	7.0
14.268	0.0	0.0	0.0	0.0	0.0	2.0	4.0	7.0	11.0	12.0	1.0	11.0	14.0	6.0	14.0	8.0
14.298	0.0	0.0	0.0	0.0	0.0	1.0	3.0	7.0	12.0	12.0	1.0	11.0	14.0	6.0	15.0	8.0
14.328	0.0	0.0	0.0	0.0	0.0	1.0	2.0	7.0	12.0	14.0	0.0	11.0	14.0	5.0	15.0	8.0
14.357	0.0	0.0	0.0	0.0	0.0	0.0	2.0	7.0	13.0	15.0	0.0	10.0	15.0	5.0	14.0	8.0
14.388	0.0	0.0	0.0	0.0	0.0	0.0	1.0	7.0	13.0	15.0	0.0	10.0	14.0	4.0	13.0	8.0
14.417	0.0	0.0	0.0	0.0	0.0	0.0	1.0	7.0	13.0	16.0	0.0	9.0	14.0	3.0	12.0	6.0
14.446	0.0	0.0	0.0	0.0	0.0	0.0	1.0	7.0	13.0	16.0	0.0	9.0	13.0	4.0	12.0	6.0
14.477	0.0	0.0	0.0	0.0	0.0	0.0	1.0	7.0	11.0	14.0	0.0	10.0	12.0	4.0	12.0	6.0
14.507	0.0	0.0	0.0	0.0	0.0	0.0	2.0	9.0	12.0	15.0	0.0	9.0	12.0	2.0	9.0	4.0
14.538	0.0	0.0	0.0	0.0	0.0	0.0	2.0	9.0	12.0	15.0	0.0	9.0	11.0	2.0	8.0	4.0
14.567	0.0	0.0	0.0	0.0	0.0	2.0	4.0	9.0	12.0	11.0	0.0	5.0	6.0	0.0	3.0	0.0
14.6	0.0	1.0	0.0	0.0	0.0	7.0	8.0	11.0	11.0	9.0	0.0	3.0	5.0	0.0	1.0	0.0
14.626	0.0	4.0	0.0	0.0	0.0	13.0	11.0	13.0	12.0	8.0	0.0	1.0	2.0	0.0	0.0	0.0
14.655	0.0	7.0	0.0	0.0	0.0	18.0	15.0	15.0	11.0	7.0	0.0	0.0	0.0	0.0	0.0	0.0
14.685	0.0	12.0	2.0	0.0	0.0	25.0	18.0	16.0	11.0	2.0	0.0	0.0	0.0	0.0	0.0	0.0
14.716	0.0	14.0	3.0	0.0	0.0	29.0	18.0	15.0	9.0	0.0	0.0	0.0	0.0	0.0	0.0	0.0
14.745	32.0	17.0	4.0	0.0	0.0	28.0	14.0	12.0	7.0	0.0	0.0	0.0	0.0	0.0	0.0	0.0
14.775	34.0	19.0	4.0	0.0	0.0	26.0	8.0	5.0	4.0	0.0	0.0	0.0	0.0	0.0	0.0	0.0
14.808	0.0	11.0	0.0	0.0	0.0	10.0	0.0	0.0	0.0	0.0	0.0	0.0	0.0	0.0	0.0	0.0
14.836	0.0	2.0	0.0	0.0	0.0	0.0	0.0	0.0	0.0	0.0	0.0	0.0	0.0	0.0	0.0	0.0
14.864	0.0	0.0	0.0	0.0	0.0	0.0	0.0	0.0	0.0	0.0	0.0	0.0	0.0	0.0	0.0	0.0
14.894	0.0	0.0	0.0	0.0	0.0	0.0	0.0	0.0	0.0	0.0	0.0	0.0	0.0	0.0	0.0	0.0
14.924	0.0	0.0	0.0	0.0	0.0	0.0	0.0	0.0	0.0	0.0	0.0	0.0	0.0	0.0	0.0	0.0
14.954	0.0	0.0	0.0	0.0	0.0	0.0	0.0	0.0	0.0	0.0	0.0	0.0	0.0	0.0	0.0	0.0
14.984	0.0	0.0	0.0	0.0	0.0	0.0	0.0	0.0	0.0	0.0	0.0	0.0	0.0	0.0	0.0	0.0
15.015	0.0	0.0	0.0	0.0	0.0	0.0	0.0	0.0	0.0	0.0	0.0	0.0	0.0	0.0	0.0	0.0
15.045	0.0	0.0	0.0	0.0	0.0	0.0	0.0	0.0	0.0	0.0	0.0	0.0	0.0	0.0	0.0	0.0
15.075	0.0	0.0	0.0	0.0	0.0	0.0	0.0	0.0	0.0	0.0	0.0	0.0	0.0	0.0	0.0	0.0
15.104	0.0	0.0	0.0	0.0	0.0	0.0	0.0	0.0	0.0	0.0	0.0	0.0	0.0	0.0	0.0	0.0
15.134	0.0	0.0	0.0	0.0	0.0	0.0	0.0	0.0	0.0	0.0	0.0	0.0	0.0	0.0	0.0	0.0
15.164	0.0	0.0	0.0	0.0	0.0	0.0	0.0	0.0	0.0	0.0	0.0	0.0	0.0	0.0	0.0	0.0
15.193	0.0	0.0	0.0	0.0	0.0	0.0	0.0	0.0	0.0	0.0	0.0	0.0	0.0	0.0	0.0	0.0
15.223	0.0	0.0	0.0	0.0	0.0	0.0	0.0	0.0	0.0	0.0	0.0	0.0	0.0	0.0	0.0	0.0
15.254	0.0	0.0	0.0	0.0	0.0	0.0	0.0	0.0	0.0	0.0	0.0	0.0	0.0	0.0	0.0	0.0
15.283	0.0	0.0	0.0	0.0	0.0	0.0	0.0	0.0	0.0	0.0	0.0	0.0	0.0	0.0	0.0	0.0
15.318	0.0	0.0	0.0	0.0	0.0	0.0	0.0	0.0	0.0	0.0	0.0	0.0	0.0	0.0	0.0	0.0
15.343	0.0	0.0	0.0	0.0	0.0	0.0	0.0	0.0	0.0	0.0	0.0	0.0	0.0	0.0	0.0	0.0
15.372	0.0	0.0	0.0	0.0	0.0	0.0	0.0	3.0	6.0	0.0	0.0	0.0	0.0	0.0	0.0	0.0
15.402	0.0	0.0	0.0	0.0	0.0	0.0	6.0	9.0	15.0	0.0	0.0	0.0	0.0	0.0	0.0	0.0
15.432	0.0	0.0	0.0	0.0	0.0	0.0	5.0	8.0	14.0	3.0	0.0	0.0	0.0	0.0	0.0	0.0
15.462	0.0	0.0	0.0	0.0	0.0	0.0	2.0	5.0	8.0	7.0	0.0	2.0	5.0	1.0	6.0	4.0
15.494	0.0	0.0	0.0	0.0	0.0	0.0	1.0	3.0	7.0	7.0	1.0	7.0	8.0	7.0	12.0	8.0
15.523	0.0	0.0	0.0	0.0	0.0	0.0	1.0	2.0	5.0	6.0	2.0	8.0	7.0	8.0	14.0	7.0
15.553	0.0	0.0	0.0	0.0	0.0	1.0	1.0	2.0	4.0	6.0	3.0	7.0	6.0	8.0	13.0	7.0
15.583	0.0	1.0	0.0	0.0	0.0	2.0	1.0	1.0	3.0	5.0	3.0	5.0	4.0	5.0	8.0	3.0
15.613	0.0	2.0	0.0	0.0	0.0	4.0	3.0	3.0	4.0	7.0	2.0	4.0	2.0	2.0	5.0	0.0
15.643	0.0	2.0	0.0	0.0	0.0	6.0	4.0	4.0	4.0	7.0	0.0	3.0	1.0	0.0	2.0	0.0
15.672	0.0	3.0	0.0	0.0	0.0	7.0	6.0	7.0	6.0	7.0	0.0	1.0	1.0	0.0	0.0	0.0
15.702	0.0	5.0	0.0	0.0	0.0	10.0	10.0	9.0	8.0	7.0	0.0	0.0	0.0	0.0	0.0	0.0
15.733	0.0	7.0	0.0	0.0	0.0	13.0	12.0	11.0	9.0	6.0	0.0	0.0	0.0	0.0	0.0	0.0
15.762	0.0	7.0	0.0	0.0	0.0	14.0	12.0	11.0	9.0	5.0	0.0	0.0	0.0	0.0	0.0	0.0
15.792	0.0	10.0	1.0	0.0	0.0	19.0	14.0	12.0	8.0	2.0	0.0	0.0	0.0	0.0	0.0	0.0
15.821	0.0	12.0	2.0	0.0	0.0	21.0	15.0	12.0	7.0	1.0	0.0	0.0	0.0	0.0	0.0	0.0
15.851	0.0	12.0	2.0	0.0	0.0	21.0	15.0	11.0	6.0	1.0	0.0	0.0	0.0	0.0	0.0	0.0
15.883	27.0	15.0	3.0	0.0	0.0	23.0	15.0	11.0	6.0	0.0	0.0	0.0	0.0	0.0	0.0	0.0
15.911	27.0	15.0	3.0	0.0	0.0	23.0	15.0	11.0	6.0	0.0	0.0	0.0	0.0	0.0	0.0	0.0
15.941	36.0	20.0	6.0	0.0	0.0	25.0	12.0	8.0	4.0	0.0	0.0	0.0	0.0	0.0	0.0	0.0
15.97	36.0	20.0	6.0	0.0	0.0	25.0	12.0	7.0	4.0	0.0	0.0	0.0	0.0	0.0	0.0	0.0
16.001	33.0	22.0	6.0	0.0	0.0	19.0	7.0	3.0	4.0	0.0	0.0	0.0	0.0	0.0	0.0	0.0
16.037	16.0	12.0	1.0	0.0	0.0	9.0	0.0	0.0	2.0	0.0	0.0	0.0	0.0	0.0	0.0	0.0
16.06	0.0	0.0	0.0	0.0	0.0	0.0	0.0	0.0	0.0	0.0	0.0	0.0	0.0	0.0	0.0	0.0
16.09	0.0	0.0	0.0	0.0	0.0	0.0	0.0	0.0	0.0	0.0	0.0	0.0	0.0	0.0	0.0	0.0
16.123	0.0	0.0	0.0	0.0	0.0	0.0	0.0	0.0	0.0	0.0	0.0	0.0	0.0	0.0	0.0	0.0
16.15	0.0	0.0	0.0	0.0	0.0	0.0	0.0	0.0	0.0	0.0	0.0	0.0	0.0	0.0	0.0	0.0
16.18	0.0	0.0	0.0	0.0	0.0	0.0	0.0	0.0	0.0	0.0	0.0	0.0	0.0	0.0	0.0	0.0
16.21	0.0	0.0	0.0	0.0	0.0	0.0	0.0	0.0	0.0	0.0	0.0	0.0	0.0	0.0	0.0	0.0
16.241	0.0	0.0	0.0	0.0	0.0	0.0	0.0	0.0	0.0	0.0	0.0	0.0	0.0	0.0	0.0	0.0
16.27	0.0	0.0	0.0	0.0	0.0	0.0	0.0	0.0	0.0	0.0	0.0	0.0	0.0	0.0	0.0	0.0
16.3	0.0	0.0	0.0	0.0	0.0	0.0	0.0	0.0	0.0	0.0	0.0	0.0	0.0	0.0	0.0	0.0
16.33	0.0	0.0	0.0	0.0	0.0	0.0	0.0	0.0	0.0	0.0	0.0	0.0	0.0	0.0	0.0	0.0
16.36	0.0	0.0	0.0	0.0	0.0	0.0	0.0	0.0	0.0	0.0	0.0	0.0	0.0	0.0	0.0	0.0
16.389	0.0	0.0	0.0	0.0	0.0	0.0	0.0	0.0	0.0	0.0	0.0	0.0	0.0	0.0	0.0	0.0
16.419	0.0	0.0	0.0	0.0	0.0	0.0	0.0	0.0	0.0	0.0	0.0	0.0	0.0	0.0	0.0	0.0
16.449	0.0	0.0	0.0	0.0	0.0	0.0	0.0	0.0	0.0	0.0	0.0	0.0	0.0	0.0	0.0	0.0
16.479	0.0	0.0	0.0	0.0	0.0	0.0	0.0	0.0	0.0	0.0	0.0	0.0	0.0	0.0	0.0	0.0
16.511	0.0	0.0	0.0	0.0	0.0	0.0	0.0	0.0	0.0	0.0	0.0	0.0	0.0	0.0	0.0	0.0
16.539	0.0	0.0	0.0	0.0	0.0	0.0	0.0	0.0	0.0	0.0	0.0	0.0	0.0	0.0	0.0	0.0
16.577	0.0	0.0	0.0	0.0	0.0	0.0	0.0	0.0	0.0	0.0	0.0	0.0	0.0	0.0	0.0	0.0
16.599	0.0	0.0	0.0	0.0	0.0	0.0	0.0	0.0	0.0	0.0	0.0	0.0	0.0	0.0	0.0	0.0
16.631	0.0	0.0	0.0	0.0	0.0	0.0	0.0	0.0	0.0	0.0	0.0	0.0	0.0	0.0	0.0	0.0
16.658	0.0	0.0	0.0	0.0	0.0	0.0	3.0	8.0	10.0	0.0	0.0	0.0	0.0	0.0	0.0	0.0
16.69	0.0	0.0	0.0	0.0	0.0	0.0	4.0	9.0	11.0	0.0	0.0	0.0	0.0	0.0	0.0	0.0
16.718	0.0	0.0	0.0	0.0	0.0	0.0	4.0	8.0	11.0	7.0	0.0	0.0	0.0	0.0	0.0	0.0
16.752	0.0	0.0	0.0	0.0	0.0	0.0	4.0	9.0	13.0	10.0	0.0	4.0	7.0	0.0	5.0	4.0
16.778	0.0	0.0	0.0	0.0	0.0	0.0	4.0	9.0	14.0	11.0	0.0	7.0	10.0	1.0	8.0	5.0
