# Supplementary material for: Level-Ground and Stair Adaptation for Hip Exoskeletons Based on Continuous Locomotion Mode Perception
Source: Cyborg Bionic Syst. 2025 Apr 22;6:0248. doi: 10.34133/cbsystems.0248 (PMC12012296; doi:10.34133/cbsystems.0248)
Supplement: Supplementary 1 — Data files S1 to S61 [file cbsystems.0248.f1.zip › 2_HipAngle.csv]

time	angle
6.122	56.380001068115234
6.132	59.650001525878906
6.135	62.45000076293945
6.138	65.79000091552734
6.153	66.63999938964844
6.157	68.06999969482422
6.16	68.58999633789062
6.165	69.01000213623047
6.181	69.12999725341797
6.184	69.11000061035156
6.207	68.80999755859375
6.212	68.55999755859375
6.216	68.16999816894531
6.22	66.36000061035156
6.234	65.01000213623047
6.239	62.27000045776367
6.249	58.83000183105469
6.259	55.349998474121094
6.269	52.29999923706055
6.279	49.75
6.289	47.70000076293945
6.306	46.08000183105469
6.309	44.70000076293945
6.323	43.380001068115234
6.332	41.79999923706055
6.341	39.810001373291016
6.35	37.41999816894531
6.359	34.880001068115234
6.369	32.41999816894531
6.379	30.15999984741211
6.39	28.31999969482422
6.399	26.989999771118164
6.411	25.989999771118164
6.419	25.190000534057617
6.43	24.510000228881836
6.441	23.950000762939453
6.449	23.3799991607666
6.461	22.739999771118164
6.471	21.979999542236328
6.479	21.06999969482422
6.489	20.049999237060547
6.499	19.030000686645508
6.513	18.110000610351562
6.52	17.309999465942383
6.529	16.6299991607666
6.54	16.030000686645508
6.549	15.489999771118164
6.559	14.989999771118164
6.569	14.529999732971191
6.579	14.050000190734863
6.589	13.579999923706055
6.599	13.100000381469727
6.613	12.619999885559082
6.619	12.109999656677246
6.629	11.65999984741211
6.639	11.300000190734863
6.65	11.050000190734863
6.659	10.8100004196167
6.669	10.420000076293945
6.679	9.869999885559082
6.689	9.229999542236328
6.699	8.59000015258789
6.709	8.0
6.719	7.5
6.729	7.110000133514404
6.744	6.809999942779541
6.751	6.579999923706055
6.759	6.400000095367432
6.769	6.230000019073486
6.786	6.050000190734863
6.797	5.829999923706055
6.822	5.599999904632568
6.825	5.230000019073486
6.829	5.110000133514404
6.853	5.010000228881836
6.872	4.760000228881836
6.873	4.590000152587891
6.885	4.409999847412109
6.903	4.179999828338623
6.904	3.819999933242798
6.921	3.2100000381469727
6.929	2.3499999046325684
6.95	0.6399999856948853
6.962	-0.009999999776482582
6.976	-0.33000001311302185
6.979	-0.3199999928474426
6.993	-0.3199999928474426
7.002	-0.2800000011920929
7.011	-0.11999999731779099
7.03	0.18000000715255737
7.03	0.6800000071525574
7.05	1.4700000286102295
7.066	4.28000020980835
7.074	6.269999980926514
7.082	8.520000457763672
7.091	10.770000457763672
7.101	12.880000114440918
7.11	15.170000076293945
7.129	17.75
7.135	20.360000610351562
7.144	22.639999389648438
7.152	24.65999984741211
7.163	26.6200008392334
7.179	28.579999923706055
7.182	30.56999969482422
7.192	32.560001373291016
7.203	34.599998474121094
7.245	36.7400016784668
7.265	41.029998779296875
7.266	42.9900016784668
7.297	44.849998474121094
7.301	46.709999084472656
7.31	48.59000015258789
7.352	52.15999984741211
7.38	55.369998931884766
7.438	58.400001525878906
7.45	61.06999969482422
7.451	62.13999938964844
7.463	63.060001373291016
7.467	64.33000183105469
7.469	64.68000030517578
7.475	64.9000015258789
7.485	64.5
7.511	63.90999984741211
7.524	63.0099983215332
7.529	61.95000076293945
7.54	59.95000076293945
7.548	52.68000030517578
7.555	49.15999984741211
7.57	45.9900016784668
7.603	41.900001525878906
7.61	40.41999816894531
7.613	39.0099983215332
7.615	37.349998474121094
7.657	35.349998474121094
7.678	30.729999542236328
7.687	25.559999465942383
7.698	21.68000030517578
7.714	20.290000915527344
7.719	19.06999969482422
7.74	16.959999084472656
7.75	15.970000267028809
7.759	14.1899995803833
7.769	12.770000457763672
7.778	12.229999542236328
7.784	11.5600004196167
7.791	11.289999961853027
7.812	10.930000305175781
7.833	10.869999885559082
7.848	10.850000381469727
7.851	10.770000457763672
7.874	10.010000228881836
7.881	9.420000076293945
7.893	8.770000457763672
7.9	7.53000020980835
7.928	6.96999979019165
7.99	5.909999847412109
8.004	5.389999866485596
8.013	4.869999885559082
8.014	4.349999904632568
8.038	3.8399999141693115
8.052	2.9100000858306885
8.055	2.180000066757202
8.059	1.6699999570846558
8.063	1.2899999618530273
8.072	0.9399999976158142
8.103	0.7799999713897705
8.12	0.46000000834465027
8.156	0.1899999976158142
8.163	0.17000000178813934
8.17	0.14000000059604645
8.171	0.10999999940395355
8.199	0.10999999940395355
8.226	0.10999999940395355
8.234	0.10999999940395355
8.252	0.10999999940395355
8.26	0.10999999940395355
8.273	0.10999999940395355
8.28	0.11999999731779099
8.285	0.12999999523162842
8.289	0.2800000011920929
8.292	0.7799999713897705
8.298	1.75
8.305	5.070000171661377
8.31	7.369999885559082
8.327	9.859999656677246
8.364	12.270000457763672
8.384	14.890000343322754
8.389	20.780000686645508
8.396	23.459999084472656
8.409	28.149999618530273
8.417	30.280000686645508
8.439	34.41999816894531
8.445	36.63999938964844
8.464	38.970001220703125
8.47	43.43000030517578
8.476	45.52000045776367
8.502	47.560001373291016
8.527	49.5099983215332
8.531	51.33000183105469
8.567	53.029998779296875
8.574	56.33000183105469
8.601	59.47999954223633
8.604	60.869998931884766
8.608	63.220001220703125
8.614	65.08000183105469
8.618	65.75
9.215	66.33000183105469
9.226	67.30999755859375
9.227	67.43000030517578
9.236	67.44000244140625
9.243	67.19000244140625
9.246	65.72000122070312
9.247	63.349998474121094
9.255	11.039999961853027
9.26	10.4399995803833
9.265	9.739999771118164
9.271	8.649999618530273
9.284	6.980000019073486
9.3	5.260000228881836
9.306	3.869999885559082
9.314	3.0299999713897705
9.325	2.569999933242798
9.332	2.119999885559082
9.347	1.5199999809265137
9.352	0.75
9.364	-0.1599999964237213
9.379	-0.8399999737739563
9.383	-1.1399999856948853
9.39	-1.149999976158142
9.404	-1.159999966621399
9.411	-1.159999966621399
9.419	-1.159999966621399
9.432	-1.149999976158142
9.447	-1.1399999856948853
9.45	-1.1299999952316284
9.465	-1.100000023841858
9.48	-1.0399999618530273
9.491	-0.9399999976158142
9.501	-0.14000000059604645
9.51	0.8299999833106995
9.521	2.0999999046325684
9.533	4.070000171661377
9.542	7.110000133514404
9.551	10.729999542236328
9.559	14.359999656677246
9.572	18.559999465942383
9.584	22.770000457763672
9.59	26.75
9.606	30.719999313354492
9.614	34.0
9.62	36.470001220703125
9.635	38.400001525878906
9.64	40.16999816894531
9.657	42.06999969482422
9.677	44.18000030517578
9.687	49.119998931884766
9.689	51.61000061035156
9.699	53.9900016784668
9.714	56.34000015258789
9.721	58.709999084472656
9.734	60.939998626708984
9.74	63.0
9.75	64.95999908447266
9.761	66.8499984741211
9.772	68.72000122070312
9.795	70.58000183105469
9.8	72.41999816894531
9.806	74.13999938964844
9.812	75.75
9.819	77.16999816894531
9.832	78.5
9.839	79.72000122070312
9.852	80.79000091552734
9.864	81.66999816894531
9.87	82.44999694824219
9.89	83.0
9.902	83.62000274658203
9.909	83.70999908447266
9.919	83.69999694824219
9.93	83.66000366210938
9.946	83.5199966430664
9.956	82.9000015258789
9.965	80.70999908447266
9.972	77.83999633789062
9.983	75.12999725341797
10.0	72.81999969482422
10.002	71.0
10.011	69.62000274658203
10.021	68.30999755859375
10.034	67.0
10.04	65.41999816894531
10.065	63.58000183105469
10.072	61.540000915527344
10.082	57.02000045776367
10.094	55.18000030517578
10.099	53.939998626708984
10.112	53.060001373291016
10.126	52.43000030517578
10.137	51.79999923706055
10.141	50.93000030517578
10.149	49.7599983215332
10.159	48.15999984741211
10.172	46.20000076293945
10.179	44.189998626708984
10.189	42.369998931884766
10.204	40.86000061035156
10.209	39.59000015258789
10.222	38.5
10.232	37.459999084472656
10.239	36.4900016784668
10.251	35.619998931884766
10.272	34.84000015258789
10.274	34.040000915527344
10.287	33.22999954223633
10.294	32.310001373291016
10.305	31.459999084472656
10.315	30.639999389648438
10.323	29.899999618530273
10.329	29.100000381469727
10.339	28.079999923706055
10.35	26.860000610351562
10.36	25.540000915527344
10.373	24.229999542236328
10.382	23.020000457763672
10.406	21.899999618530273
10.412	20.84000015258789
10.424	18.850000381469727
10.434	17.920000076293945
10.442	16.969999313354492
10.454	16.1299991607666
10.464	15.260000228881836
10.469	14.449999809265137
10.484	13.619999885559082
10.494	12.789999961853027
10.507	11.979999542236328
10.509	11.149999618530273
10.519	10.4399995803833
10.533	9.75
10.542	9.180000305175781
10.55	8.729999542236328
10.596	8.1899995803833
10.612	7.579999923706055
10.616	7.050000190734863
10.623	5.96999979019165
10.623	5.320000171661377
10.626	4.699999809265137
10.632	4.03000020980835
10.639	3.4600000381469727
10.653	3.0899999141693115
10.66	2.7300000190734863
10.67	2.2300000190734863
10.682	1.7100000381469727
10.689	1.2999999523162842
10.702	0.8700000047683716
10.711	0.4000000059604645
10.719	0.05999999865889549
10.731	0.07999999821186066
10.744	0.3100000023841858
10.751	0.7300000190734863
10.764	2.059999942779541
10.775	4.039999961853027
10.784	6.21999979019165
10.79	8.65999984741211
10.8	11.220000267028809
10.811	13.6899995803833
10.82	16.1299991607666
10.835	18.6200008392334
10.842	21.020000457763672
10.851	23.34000015258789
10.86	25.719999313354492
10.869	28.280000686645508
10.882	30.969999313354492
10.89	33.66999816894531
10.899	36.4900016784668
10.915	39.31999969482422
10.929	41.95000076293945
10.932	44.40999984741211
10.944	46.810001373291016
10.95	49.209999084472656
10.965	51.4900016784668
10.972	53.68000030517578
10.98	55.900001525878906
10.994	58.15999984741211
11.022	60.400001525878906
11.025	64.54000091552734
11.032	66.5199966430664
11.04	68.4800033569336
11.052	70.37000274658203
11.059	72.12000274658203
11.07	73.7300033569336
11.084	75.2300033569336
11.089	76.61000061035156
11.1	77.88999938964844
11.114	79.11000061035156
11.121	80.16000366210938
11.13	80.9800033569336
11.145	81.5999984741211
11.152	82.13999938964844
11.16	82.51000213623047
11.177	82.54000091552734
11.182	82.48999786376953
11.189	82.44000244140625
11.199	82.36000061035156
11.211	82.12000274658203
11.226	81.87000274658203
11.232	81.51000213623047
11.239	80.83000183105469
11.252	79.86000061035156
11.26	78.7300033569336
11.269	76.62000274658203
11.28	73.4000015258789
11.289	70.08999633789062
11.299	66.91999816894531
11.312	64.3499984741211
11.326	62.720001220703125
11.337	61.47999954223633
11.346	60.290000915527344
11.351	59.08000183105469
11.361	57.58000183105469
11.372	55.720001220703125
11.38	53.599998474121094
11.389	51.33000183105469
11.402	49.0099983215332
11.41	46.90999984741211
11.434	45.25
11.434	44.06999969482422
11.44	43.290000915527344
11.45	42.7400016784668
11.459	42.060001373291016
11.47	41.310001373291016
11.48	40.38999938964844
11.49	39.2599983215332
11.504	37.9900016784668
11.514	36.790000915527344
11.528	35.720001220703125
11.548	34.869998931884766
11.554	34.06999969482422
11.562	32.540000915527344
11.571	31.600000381469727
11.582	30.549999237060547
11.589	29.440000534057617
11.599	28.299999237060547
11.611	27.34000015258789
11.622	26.5
11.631	25.84000015258789
11.64	25.049999237060547
11.651	24.079999923706055
11.663	23.030000686645508
11.671	21.969999313354492
11.68	20.950000762939453
11.69	20.06999969482422
11.702	19.219999313354492
11.711	18.489999771118164
11.719	17.809999465942383
11.734	17.079999923706055
11.74	16.43000030517578
11.752	15.739999771118164
11.762	15.039999961853027
11.769	14.460000038146973
11.779	13.899999618530273
11.793	13.300000190734863
11.8	12.800000190734863
11.811	12.34000015258789
11.82	11.829999923706055
11.838	11.34000015258789
11.841	10.960000038146973
11.889	10.600000381469727
11.895	9.619999885559082
11.9	9.020000457763672
11.903	8.8100004196167
11.91	8.449999809265137
11.919	7.869999885559082
11.931	7.130000114440918
11.951	6.179999828338623
11.96	3.950000047683716
11.969	2.9700000286102295
11.98	2.059999942779541
11.992	1.2699999809265137
12.001	0.6100000143051147
12.011	0.10000000149011612
12.022	-0.05000000074505806
12.029	0.019999999552965164
12.046	0.20000000298023224
12.051	0.5400000214576721
12.06	1.4600000381469727
12.071	3.190000057220459
12.08	5.289999961853027
12.09	7.409999847412109
12.102	9.600000381469727
12.111	11.819999694824219
12.12	13.960000038146973
12.129	16.15999984741211
12.15	18.459999084472656
12.161	22.959999084472656
12.169	25.270000457763672
12.179	27.770000457763672
12.19	30.420000076293945
12.199	33.029998779296875
12.209	35.709999084472656
12.222	38.45000076293945
12.229	41.06999969482422
12.254	43.52000045776367
12.261	45.93000030517578
12.274	50.75
12.285	52.97999954223633
12.289	55.150001525878906
12.3	57.310001373291016
12.319	59.439998626708984
12.33	63.310001373291016
12.34	65.13999938964844
12.352	66.91999816894531
12.359	68.68000030517578
12.372	70.3499984741211
12.379	71.87000274658203
12.391	73.2699966430664
12.403	74.52999877929688
12.411	75.69999694824219
12.42	76.7699966430664
12.431	77.70999908447266
12.442	78.6500015258789
12.454	79.41999816894531
12.459	80.0199966430664
12.473	80.48999786376953
12.482	80.62000274658203
12.494	80.58999633789062
12.503	80.56999969482422
12.517	80.43000030517578
12.521	80.1500015258789
12.53	79.80999755859375
12.542	79.19999694824219
12.553	78.19999694824219
12.56	76.9800033569336
12.569	74.87000274658203
12.579	71.58000183105469
12.591	68.01000213623047
12.599	64.7699966430664
12.609	62.290000915527344
12.619	60.599998474121094
12.631	59.47999954223633
12.64	58.47999954223633
12.66	57.529998779296875
12.66	56.36000061035156
12.671	54.939998626708984
12.68	53.380001068115234
12.694	51.790000915527344
12.702	50.38999938964844
12.71	49.18000030517578
12.719	48.20000076293945
12.729	47.220001220703125
12.741	46.22999954223633
12.751	45.099998474121094
12.76	43.970001220703125
12.769	42.93000030517578
12.781	42.02000045776367
12.789	41.279998779296875
12.799	40.61000061035156
12.811	39.86000061035156
12.821	39.119998931884766
12.829	38.369998931884766
12.841	37.66999816894531
12.849	37.029998779296875
12.871	36.150001525878906
12.88	33.900001525878906
12.891	32.66999816894531
12.9	31.440000534057617
12.91	30.229999542236328
12.919	29.1299991607666
12.929	28.059999465942383
12.94	27.09000015258789
12.949	26.15999984741211
12.962	25.31999969482422
12.969	24.479999542236328
12.983	23.709999084472656
12.991	22.850000381469727
13.001	22.020000457763672
13.009	21.1299991607666
13.02	20.270000457763672
13.03	19.399999618530273
13.04	18.549999237060547
13.052	17.799999237060547
13.077	17.06999969482422
13.082	15.949999809265137
13.091	15.369999885559082
13.104	14.84000015258789
13.113	14.40999984741211
13.12	13.899999618530273
13.131	13.289999961853027
13.139	12.789999961853027
13.16	12.359999656677246
13.166	11.930000305175781
13.171	11.5600004196167
13.181	11.289999961853027
13.189	11.119999885559082
13.199	10.9399995803833
13.209	10.609999656677246
13.221	9.90999984741211
13.229	8.850000381469727
13.246	7.510000228881836
13.25	6.190000057220459
13.261	5.070000171661377
13.269	4.21999979019165
13.279	3.5799999237060547
13.289	3.2200000286102295
13.307	2.990000009536743
13.31	2.740000009536743
13.319	2.490000009536743
13.33	2.4200000762939453
13.34	2.5399999618530273
13.349	2.740000009536743
13.359	3.059999942779541
13.372	4.070000171661377
13.38	6.110000133514404
13.39	8.619999885559082
13.401	11.0
13.409	13.350000381469727
13.419	15.789999961853027
14.09	18.31999969482422
14.094	23.219999313354492
14.097	27.8700008392334
14.1	32.33000183105469
14.102	36.720001220703125
14.103	38.9900016784668
14.106	47.33000183105469
14.109	45.900001525878906
14.12	44.220001220703125
14.129	42.459999084472656
14.139	40.93000030517578
14.148	39.77000045776367
14.16	39.040000915527344
14.169	38.40999984741211
14.18	37.81999969482422
14.19	37.5
14.2	37.310001373291016
14.209	37.0
14.22	36.36000061035156
14.23	35.439998626708984
14.239	34.38999938964844
14.25	33.310001373291016
14.259	32.29999923706055
14.27	31.350000381469727
14.279	30.459999084472656
14.293	29.700000762939453
14.301	29.049999237060547
14.309	28.5
14.319	27.8700008392334
14.331	27.09000015258789
14.339	26.190000534057617
14.357	25.219999313354492
14.364	24.270000457763672
14.384	23.360000610351562
14.388	22.540000915527344
14.403	21.799999237060547
14.407	21.1299991607666
14.409	20.489999771118164
14.419	19.850000381469727
14.43	19.200000762939453
14.439	18.549999237060547
14.458	17.920000076293945
14.464	17.329999923706055
14.47	16.790000915527344
14.48	16.309999465942383
14.5	15.850000381469727
14.503	15.399999618530273
14.509	14.989999771118164
14.519	14.640000343322754
14.529	14.329999923706055
14.539	14.09000015258789
14.549	13.930000305175781
14.56	13.779999732971191
14.569	13.5600004196167
14.579	13.270000457763672
14.59	12.880000114440918
14.6	12.229999542236328
14.609	11.319999694824219
14.619	10.319999694824219
14.632	9.399999618530273
14.639	8.619999885559082
14.649	8.0600004196167
14.659	7.769999980926514
14.669	7.739999771118164
14.679	7.829999923706055
14.689	7.889999866485596
14.705	7.929999828338623
14.709	8.130000114440918
14.72	8.539999961853027
14.731	9.210000038146973
14.739	10.1899995803833
14.75	11.479999542236328
14.76	13.029999732971191
14.77	14.869999885559082
14.779	16.979999542236328
14.789	19.260000228881836
14.812	21.899999618530273
14.82	28.149999618530273
14.829	31.56999969482422
14.839	34.459999084472656
14.849	36.86000061035156
14.859	38.790000915527344
14.87	40.41999816894531
14.879	41.9900016784668
14.894	43.65999984741211
14.899	45.5
14.91	47.470001220703125
14.919	49.52000045776367
14.929	51.4900016784668
14.939	53.38999938964844
14.95	55.27000045776367
14.959	57.119998931884766
14.969	58.849998474121094
14.981	60.400001525878906
14.989	61.77000045776367
14.999	63.0099983215332
15.011	64.19000244140625
15.019	65.2699966430664
15.029	66.16999816894531
15.039	67.01000213623047
15.049	67.72000122070312
15.059	68.30999755859375
15.069	68.81999969482422
15.079	69.11000061035156
15.091	69.1500015258789
15.099	69.13999938964844
15.113	69.11000061035156
15.119	69.01000213623047
15.129	68.79000091552734
15.139	68.55999755859375
15.15	68.22000122070312
15.159	67.58000183105469
15.17	66.63999938964844
15.179	65.5999984741211
15.19	63.75
15.199	60.68000030517578
15.219	57.31999969482422
15.221	54.22999954223633
15.231	51.72999954223633
15.239	49.7400016784668
15.25	48.15999984741211
15.259	46.849998474121094
15.27	45.65999984741211
15.279	44.380001068115234
15.291	42.79999923706055
15.299	40.93000030517578
15.309	38.790000915527344
15.32	36.45000076293945
15.331	34.16999816894531
15.339	32.099998474121094
15.35	30.25
15.359	28.81999969482422
15.37	27.75
15.379	26.920000076293945
15.391	26.260000228881836
15.399	25.739999771118164
15.41	25.350000381469727
15.422	25.040000915527344
15.429	24.639999389648438
15.44	24.110000610351562
15.452	23.520000457763672
15.459	23.0
15.483	22.549999237060547
15.485	22.15999984741211
15.491	21.690000534057617
15.499	21.110000610351562
15.525	20.389999389648438
15.532	19.540000915527344
15.537	18.59000015258789
15.543	17.59000015258789
15.549	16.610000610351562
15.559	15.680000305175781
15.574	14.8100004196167
15.579	13.989999771118164
15.589	13.1899995803833
15.599	12.40999984741211
15.61	11.640000343322754
15.628	10.90999984741211
15.63	10.220000267028809
15.639	9.569999694824219
15.649	8.970000267028809
15.663	8.40999984741211
15.669	7.900000095367432
15.679	7.449999809265137
15.691	7.039999961853027
15.699	6.670000076293945
15.709	6.320000171661377
15.719	6.0
15.73	5.670000076293945
15.739	5.369999885559082
15.749	5.110000133514404
15.759	4.869999885559082
15.771	4.639999866485596
15.779	4.449999809265137
15.792	4.320000171661377
15.799	4.230000019073486
15.809	4.170000076293945
15.819	4.039999961853027
15.832	3.880000114440918
15.839	3.680000066757202
15.849	3.4800000190734863
15.86	3.309999942779541
15.869	3.1700000762939453
15.879	3.049999952316284
15.889	2.9600000381469727
15.899	2.880000114440918
15.909	2.9000000953674316
15.919	2.9000000953674316
15.936	2.9000000953674316
15.941	2.930000066757202
15.949	3.0999999046325684
15.96	3.549999952316284
15.97	4.349999904632568
15.979	5.610000133514404
15.988	7.440000057220459
16.001	9.789999961853027
16.009	12.350000381469727
16.019	14.829999923706055
16.037	17.530000686645508
16.04	20.350000381469727
16.049	22.969999313354492
16.059	25.31999969482422
16.069	27.459999084472656
16.079	29.489999771118164
16.09	31.450000762939453
16.099	33.470001220703125
16.111	35.68000030517578
16.119	38.099998474121094
16.131	40.630001068115234
16.139	43.11000061035156
16.15	45.540000915527344
16.159	47.90999984741211
16.171	50.11000061035156
16.18	52.08000183105469
16.192	53.91999816894531
16.199	55.7400016784668
16.21	57.59000015258789
16.219	59.41999816894531
16.229	61.130001068115234
16.244	62.68000030517578
16.249	64.0999984741211
16.259	65.38999938964844
16.27	66.54000091552734
16.279	67.63999938964844
16.289	68.62999725341797
16.3	69.48999786376953
16.309	70.1500015258789
16.319	70.73999786376953
16.33	71.1500015258789
16.341	71.2699966430664
16.349	71.23999786376953
16.36	71.19999694824219
16.372	71.0999984741211
16.38	70.83999633789062
16.389	70.51000213623047
16.399	70.1500015258789
16.409	69.56999969482422
16.419	68.7300033569336
16.43	67.70999908447266
16.444	66.51000213623047
16.449	64.4800033569336
16.459	61.290000915527344
16.469	57.81999969482422
16.479	54.540000915527344
16.489	51.790000915527344
16.5	49.52000045776367
16.511	47.63999938964844
16.539	46.08000183105469
16.55	44.709999084472656
16.554	43.369998931884766
16.559	40.029998779296875
16.581	38.0
16.584	35.81999969482422
16.591	33.63999938964844
16.599	31.469999313354492
16.61	29.219999313354492
16.621	27.049999237060547
16.631	25.15999984741211
16.653	23.829999923706055
16.658	22.93000030517578
16.661	22.290000915527344
16.669	21.770000457763672
16.679	21.239999771118164
16.69	20.600000381469727
16.699	19.93000030517578
16.709	19.3700008392334
16.721	18.920000076293945
16.731	18.6299991607666
16.742	18.479999542236328
16.753	18.489999771118164
16.761	18.5
16.77	18.469999313354492
16.782	18.469999313354492
16.79	18.479999542236328
16.799	18.479999542236328
