# Supplementary material for: Level-Ground and Stair Adaptation for Hip Exoskeletons Based on Continuous Locomotion Mode Perception
Source: Cyborg Bionic Syst. 2025 Apr 22;6:0248. doi: 10.34133/cbsystems.0248 (PMC12012296; doi:10.34133/cbsystems.0248)
Supplement: Supplementary 1 — Data files S1 to S61 [file cbsystems.0248.f1.zip › 2_LocomotionMode.csv]

time	lm
6.147	0
6.241	0
6.309	0
6.407	0
6.51	0
6.623	0
6.716	0
6.883	0
6.983	0
7.086	0
7.187	0
7.273	0
7.383	0
7.475	0
7.54	0
7.643	0
7.759	0
7.849	0
7.949	0
8.03	0
8.124	0
8.316	0
8.398	0
8.502	0
8.63	0
8.712	0
8.831	0
8.898	0
9.083	1
9.153	1
9.26	1
9.379	1
9.471	1
9.566	1
9.633	1
9.719	1
9.812	1
9.915	1
10.023	1
10.115	1
10.22	1
10.296	1
10.387	1
10.49	1
10.594	1
10.694	1
10.796	1
10.866	1
10.98	1
11.061	1
11.164	1
11.282	1
11.372	1
11.476	1
11.54	1
11.636	1
11.735	1
11.84	1
11.935	1
12.06	1
12.127	1
12.222	1
12.312	1
12.395	1
12.5	1
12.611	1
12.719	1
12.783	1
12.882	1
12.966	1
13.088	1
13.184	1
13.278	1
13.361	1
13.439	1
13.53	1
13.64	1
13.75	1
13.839	1
13.947	1
14.039	1
14.141	0
14.225	0
14.302	0
14.404	0
14.507	0
14.606	0
14.701	0
14.805	0
14.871	0
14.974	0
15.089	0
15.168	0
15.281	0
15.378	0
15.477	0
15.543	0
15.646	0
15.743	0
15.843	0
15.949	0
16.047	0
16.166	0
16.228	0
16.323	0
16.425	0
16.523	0
16.621	0
16.722	0
16.803	0
