# Supplementary material for: Level-Ground and Stair Adaptation for Hip Exoskeletons Based on Continuous Locomotion Mode Perception
Source: Cyborg Bionic Syst. 2025 Apr 22;6:0248. doi: 10.34133/cbsystems.0248 (PMC12012296; doi:10.34133/cbsystems.0248)
Supplement: Supplementary 1 — Data files S1 to S61 [file cbsystems.0248.f1.zip › 3_FootPress.csv]

time	press1	press2	press3	press4	press5	press6	press7	press8	press9	press10	press11	press12	press13	press14	press15	press16
9.732	0.0	0.0	0.0	0.0	0.0	0.0	0.0	0.0	0.0	0.0	0.0	0.0	0.0	0.0	0.0	0.0
9.762	0.0	0.0	0.0	0.0	0.0	0.0	0.0	0.0	0.0	0.0	0.0	0.0	0.0	0.0	0.0	0.0
9.793	0.0	0.0	0.0	0.0	0.0	0.0	0.0	0.0	0.0	0.0	0.0	0.0	0.0	0.0	0.0	0.0
9.824	0.0	0.0	0.0	0.0	0.0	0.0	0.0	0.0	0.0	0.0	0.0	0.0	0.0	0.0	0.0	0.0
9.855	0.0	0.0	0.0	0.0	0.0	0.0	0.0	0.0	0.0	0.0	0.0	0.0	0.0	0.0	0.0	0.0
9.885	0.0	0.0	0.0	0.0	0.0	0.0	0.0	0.0	0.0	0.0	0.0	0.0	0.0	0.0	0.0	0.0
9.913	0.0	0.0	0.0	0.0	0.0	0.0	0.0	0.0	0.0	0.0	0.0	0.0	0.0	0.0	0.0	0.0
9.943	0.0	0.0	0.0	0.0	0.0	0.0	0.0	0.0	0.0	0.0	0.0	0.0	0.0	0.0	0.0	0.0
9.975	0.0	0.0	0.0	0.0	0.0	0.0	0.0	0.0	0.0	0.0	0.0	0.0	0.0	0.0	0.0	0.0
10.006	0.0	0.0	0.0	0.0	0.0	0.0	0.0	0.0	0.0	0.0	0.0	0.0	0.0	0.0	0.0	0.0
10.031	0.0	0.0	0.0	0.0	0.0	0.0	6.0	8.0	6.0	0.0	0.0	0.0	0.0	0.0	0.0	0.0
10.062	0.0	0.0	0.0	0.0	0.0	0.0	3.0	7.0	6.0	5.0	0.0	0.0	0.0	0.0	0.0	0.0
10.091	0.0	0.0	0.0	0.0	0.0	0.0	2.0	6.0	8.0	6.0	0.0	1.0	5.0	0.0	3.0	3.0
10.123	0.0	0.0	0.0	0.0	0.0	0.0	1.0	5.0	9.0	6.0	0.0	3.0	6.0	0.0	6.0	4.0
10.151	0.0	0.0	0.0	0.0	0.0	0.0	0.0	4.0	10.0	9.0	1.0	11.0	15.0	9.0	20.0	13.0
10.187	0.0	0.0	0.0	0.0	0.0	0.0	0.0	4.0	10.0	10.0	2.0	13.0	17.0	10.0	22.0	14.0
10.212	0.0	0.0	0.0	0.0	0.0	0.0	0.0	3.0	10.0	10.0	2.0	13.0	16.0	11.0	23.0	16.0
10.243	0.0	0.0	0.0	0.0	0.0	0.0	0.0	2.0	7.0	8.0	2.0	12.0	14.0	12.0	23.0	16.0
10.272	0.0	0.0	0.0	0.0	0.0	0.0	0.0	0.0	4.0	6.0	2.0	12.0	12.0	12.0	25.0	17.0
10.301	0.0	0.0	0.0	0.0	0.0	0.0	0.0	0.0	3.0	5.0	3.0	10.0	10.0	13.0	26.0	17.0
10.332	0.0	0.0	0.0	0.0	0.0	0.0	0.0	0.0	3.0	4.0	3.0	9.0	8.0	13.0	24.0	16.0
10.364	0.0	0.0	0.0	0.0	0.0	0.0	0.0	0.0	2.0	4.0	3.0	8.0	6.0	13.0	23.0	15.0
10.393	0.0	0.0	0.0	0.0	0.0	0.0	0.0	0.0	1.0	3.0	3.0	8.0	5.0	12.0	22.0	13.0
10.424	0.0	1.0	0.0	0.0	0.0	0.0	0.0	0.0	0.0	3.0	3.0	6.0	5.0	11.0	20.0	11.0
10.454	0.0	2.0	0.0	0.0	0.0	0.0	0.0	0.0	0.0	3.0	3.0	6.0	3.0	10.0	18.0	9.0
10.479	0.0	3.0	0.0	0.0	0.0	2.0	0.0	0.0	0.0	3.0	3.0	5.0	2.0	8.0	15.0	7.0
10.509	0.0	6.0	0.0	0.0	0.0	5.0	0.0	0.0	0.0	3.0	3.0	5.0	1.0	5.0	12.0	4.0
10.54	0.0	10.0	0.0	0.0	0.0	11.0	3.0	0.0	0.0	3.0	2.0	3.0	0.0	3.0	7.0	1.0
10.569	0.0	14.0	0.0	0.0	0.0	16.0	7.0	2.0	0.0	2.0	0.0	1.0	0.0	0.0	3.0	0.0
10.6	0.0	19.0	1.0	0.0	0.0	23.0	13.0	5.0	0.0	1.0	0.0	0.0	0.0	0.0	0.0	0.0
10.629	0.0	23.0	2.0	0.0	0.0	28.0	16.0	8.0	1.0	0.0	0.0	0.0	0.0	0.0	0.0	0.0
10.659	0.0	30.0	5.0	0.0	0.0	33.0	16.0	8.0	1.0	0.0	0.0	0.0	0.0	0.0	0.0	0.0
10.69	0.0	32.0	4.0	0.0	0.0	35.0	12.0	4.0	0.0	0.0	0.0	0.0	0.0	0.0	0.0	0.0
10.72	44.0	31.0	4.0	0.0	0.0	32.0	7.0	1.0	1.0	0.0	0.0	0.0	0.0	0.0	0.0	0.0
10.749	35.0	26.0	1.0	0.0	0.0	26.0	2.0	0.0	0.0	0.0	0.0	0.0	0.0	0.0	0.0	0.0
10.779	0.0	12.0	0.0	0.0	0.0	15.0	0.0	0.0	0.0	0.0	0.0	0.0	0.0	0.0	0.0	0.0
10.808	0.0	0.0	0.0	0.0	0.0	1.0	0.0	0.0	0.0	0.0	0.0	0.0	0.0	0.0	0.0	0.0
10.839	0.0	0.0	0.0	0.0	0.0	0.0	0.0	0.0	0.0	0.0	0.0	0.0	0.0	0.0	0.0	0.0
10.87	0.0	0.0	0.0	0.0	0.0	0.0	0.0	0.0	0.0	0.0	0.0	0.0	0.0	0.0	0.0	0.0
10.904	0.0	0.0	0.0	0.0	0.0	0.0	0.0	0.0	0.0	0.0	0.0	0.0	0.0	0.0	0.0	0.0
10.929	0.0	0.0	0.0	0.0	0.0	0.0	0.0	0.0	0.0	0.0	0.0	0.0	0.0	0.0	0.0	0.0
10.959	0.0	0.0	0.0	0.0	0.0	0.0	0.0	0.0	0.0	0.0	0.0	0.0	0.0	0.0	0.0	0.0
10.987	0.0	0.0	0.0	0.0	0.0	0.0	0.0	0.0	0.0	0.0	0.0	0.0	0.0	0.0	0.0	0.0
11.018	0.0	0.0	0.0	0.0	0.0	0.0	0.0	0.0	0.0	0.0	0.0	0.0	0.0	0.0	0.0	0.0
11.048	0.0	0.0	0.0	0.0	0.0	0.0	0.0	0.0	0.0	0.0	0.0	0.0	0.0	0.0	0.0	0.0
11.077	0.0	0.0	0.0	0.0	0.0	0.0	0.0	0.0	0.0	0.0	0.0	0.0	0.0	0.0	0.0	0.0
11.11	0.0	0.0	0.0	0.0	0.0	0.0	0.0	0.0	0.0	0.0	0.0	0.0	0.0	0.0	0.0	0.0
11.138	0.0	0.0	0.0	0.0	0.0	0.0	0.0	0.0	0.0	0.0	0.0	0.0	0.0	0.0	0.0	0.0
11.168	0.0	0.0	0.0	0.0	0.0	0.0	0.0	0.0	0.0	0.0	0.0	0.0	0.0	0.0	0.0	0.0
11.198	0.0	0.0	0.0	0.0	0.0	0.0	0.0	0.0	0.0	0.0	0.0	0.0	0.0	0.0	0.0	0.0
11.228	0.0	0.0	0.0	0.0	0.0	0.0	0.0	0.0	0.0	0.0	0.0	0.0	0.0	0.0	0.0	0.0
11.257	0.0	0.0	0.0	0.0	0.0	0.0	0.0	0.0	0.0	0.0	0.0	0.0	0.0	0.0	0.0	0.0
11.287	0.0	0.0	0.0	0.0	0.0	0.0	0.0	0.0	0.0	0.0	0.0	0.0	0.0	0.0	0.0	0.0
11.316	0.0	0.0	0.0	0.0	0.0	0.0	0.0	0.0	0.0	0.0	0.0	0.0	0.0	0.0	0.0	0.0
11.349	0.0	0.0	0.0	0.0	0.0	0.0	0.0	0.0	0.0	0.0	0.0	0.0	0.0	0.0	0.0	0.0
11.377	0.0	0.0	0.0	0.0	0.0	0.0	0.0	0.0	0.0	0.0	0.0	0.0	0.0	0.0	0.0	0.0
11.407	0.0	0.0	0.0	0.0	0.0	0.0	1.0	4.0	5.0	0.0	0.0	0.0	0.0	0.0	0.0	0.0
11.436	0.0	0.0	0.0	0.0	0.0	0.0	2.0	4.0	5.0	2.0	0.0	0.0	0.0	0.0	0.0	0.0
11.467	0.0	0.0	0.0	0.0	0.0	0.0	0.0	3.0	4.0	2.0	0.0	0.0	0.0	0.0	0.0	0.0
11.495	0.0	0.0	0.0	0.0	0.0	0.0	0.0	2.0	4.0	3.0	0.0	1.0	2.0	1.0	4.0	2.0
11.527	0.0	0.0	0.0	0.0	0.0	0.0	0.0	1.0	4.0	4.0	1.0	5.0	5.0	5.0	10.0	5.0
11.556	0.0	0.0	0.0	0.0	0.0	0.0	0.0	0.0	3.0	4.0	3.0	9.0	8.0	10.0	19.0	9.0
11.586	0.0	0.0	0.0	0.0	0.0	0.0	0.0	0.0	2.0	4.0	5.0	12.0	9.0	14.0	25.0	13.0
11.622	0.0	0.0	0.0	0.0	0.0	0.0	0.0	0.0	3.0	5.0	5.0	12.0	10.0	15.0	24.0	14.0
11.645	0.0	0.0	0.0	0.0	0.0	0.0	0.0	1.0	4.0	6.0	5.0	12.0	10.0	14.0	22.0	13.0
11.675	0.0	0.0	0.0	0.0	0.0	0.0	0.0	2.0	4.0	6.0	5.0	12.0	11.0	13.0	22.0	13.0
11.706	0.0	0.0	0.0	0.0	0.0	0.0	0.0	3.0	5.0	7.0	5.0	12.0	11.0	12.0	20.0	11.0
11.736	0.0	0.0	0.0	0.0	0.0	0.0	0.0	4.0	5.0	8.0	4.0	11.0	11.0	10.0	18.0	10.0
11.764	0.0	0.0	0.0	0.0	0.0	0.0	2.0	6.0	7.0	9.0	3.0	11.0	11.0	8.0	15.0	8.0
11.795	0.0	0.0	0.0	0.0	0.0	0.0	3.0	7.0	8.0	10.0	3.0	10.0	11.0	6.0	12.0	6.0
11.827	0.0	0.0	0.0	0.0	0.0	0.0	4.0	9.0	9.0	11.0	2.0	9.0	9.0	3.0	9.0	4.0
11.855	0.0	0.0	0.0	0.0	0.0	1.0	6.0	12.0	10.0	12.0	1.0	8.0	8.0	1.0	7.0	2.0
11.884	0.0	0.0	0.0	0.0	0.0	2.0	8.0	14.0	11.0	12.0	0.0	6.0	7.0	0.0	4.0	1.0
11.915	0.0	1.0	0.0	0.0	0.0	3.0	11.0	16.0	13.0	13.0	0.0	4.0	5.0	0.0	2.0	0.0
11.944	0.0	1.0	0.0	0.0	0.0	5.0	13.0	19.0	15.0	13.0	0.0	3.0	5.0	0.0	0.0	0.0
11.975	0.0	2.0	0.0	0.0	0.0	7.0	16.0	22.0	16.0	13.0	0.0	1.0	3.0	0.0	0.0	0.0
12.005	0.0	4.0	2.0	0.0	0.0	9.0	19.0	25.0	18.0	11.0	0.0	0.0	1.0	0.0	0.0	0.0
12.034	0.0	6.0	3.0	1.0	0.0	12.0	22.0	29.0	20.0	9.0	0.0	0.0	0.0	0.0	0.0	0.0
12.07	14.0	8.0	4.0	2.0	0.0	15.0	23.0	30.0	20.0	3.0	0.0	0.0	0.0	0.0	0.0	0.0
12.094	17.0	11.0	4.0	2.0	0.0	16.0	22.0	28.0	17.0	0.0	0.0	0.0	0.0	0.0	0.0	0.0
12.124	20.0	12.0	5.0	2.0	0.0	16.0	18.0	24.0	15.0	0.0	0.0	0.0	0.0	0.0	0.0	0.0
12.155	20.0	12.0	4.0	0.0	0.0	14.0	8.0	9.0	10.0	0.0	0.0	0.0	0.0	0.0	0.0	0.0
12.187	10.0	7.0	0.0	0.0	0.0	7.0	0.0	0.0	5.0	0.0	0.0	0.0	0.0	0.0	0.0	0.0
12.214	1.0	1.0	0.0	0.0	0.0	0.0	0.0	0.0	0.0	0.0	0.0	0.0	0.0	0.0	0.0	0.0
12.244	0.0	0.0	0.0	0.0	0.0	0.0	0.0	0.0	0.0	0.0	0.0	0.0	0.0	0.0	0.0	0.0
12.272	0.0	0.0	0.0	0.0	0.0	0.0	0.0	0.0	0.0	0.0	0.0	0.0	0.0	0.0	0.0	0.0
12.303	0.0	0.0	0.0	0.0	0.0	0.0	0.0	0.0	0.0	0.0	0.0	0.0	0.0	0.0	0.0	0.0
12.342	0.0	0.0	0.0	0.0	0.0	0.0	0.0	0.0	0.0	0.0	0.0	0.0	0.0	0.0	0.0	0.0
12.362	0.0	0.0	0.0	0.0	0.0	0.0	0.0	0.0	0.0	0.0	0.0	0.0	0.0	0.0	0.0	0.0
12.393	0.0	0.0	0.0	0.0	0.0	0.0	0.0	0.0	0.0	0.0	0.0	0.0	0.0	0.0	0.0	0.0
12.423	0.0	0.0	0.0	0.0	0.0	0.0	0.0	0.0	0.0	0.0	0.0	0.0	0.0	0.0	0.0	0.0
12.453	0.0	0.0	0.0	0.0	0.0	0.0	0.0	0.0	0.0	0.0	0.0	0.0	0.0	0.0	0.0	0.0
12.483	0.0	0.0	0.0	0.0	0.0	0.0	0.0	0.0	0.0	0.0	0.0	0.0	0.0	0.0	0.0	0.0
12.513	0.0	0.0	0.0	0.0	0.0	0.0	0.0	0.0	0.0	0.0	0.0	0.0	0.0	0.0	0.0	0.0
12.543	0.0	0.0	0.0	0.0	0.0	0.0	0.0	0.0	0.0	0.0	0.0	0.0	0.0	0.0	0.0	0.0
12.572	0.0	0.0	0.0	0.0	0.0	0.0	0.0	0.0	0.0	0.0	0.0	0.0	0.0	0.0	0.0	0.0
12.601	0.0	0.0	0.0	0.0	0.0	0.0	0.0	0.0	0.0	0.0	0.0	0.0	0.0	0.0	0.0	0.0
12.631	0.0	0.0	0.0	0.0	0.0	0.0	0.0	0.0	0.0	0.0	0.0	0.0	0.0	0.0	0.0	0.0
12.662	0.0	0.0	0.0	0.0	0.0	0.0	0.0	0.0	0.0	0.0	0.0	0.0	0.0	0.0	0.0	0.0
12.694	0.0	0.0	0.0	0.0	0.0	0.0	0.0	0.0	0.0	0.0	0.0	0.0	0.0	0.0	0.0	0.0
12.721	0.0	0.0	0.0	0.0	0.0	0.0	0.0	0.0	0.0	0.0	0.0	0.0	0.0	0.0	0.0	0.0
12.752	0.0	0.0	0.0	0.0	0.0	0.0	0.0	0.0	0.0	0.0	0.0	0.0	0.0	0.0	0.0	0.0
12.783	0.0	0.0	0.0	0.0	0.0	0.0	0.0	0.0	0.0	0.0	0.0	0.0	0.0	0.0	0.0	0.0
12.811	0.0	0.0	0.0	0.0	0.0	0.0	0.0	0.0	0.0	0.0	0.0	0.0	0.0	0.0	0.0	0.0
12.841	0.0	0.0	0.0	0.0	0.0	0.0	0.0	1.0	4.0	0.0	0.0	0.0	0.0	0.0	0.0	0.0
12.871	0.0	0.0	0.0	0.0	0.0	0.0	0.0	3.0	7.0	4.0	0.0	0.0	0.0	0.0	0.0	0.0
12.902	0.0	0.0	0.0	0.0	0.0	0.0	0.0	1.0	5.0	5.0	0.0	0.0	3.0	0.0	2.0	2.0
12.931	0.0	0.0	0.0	0.0	0.0	0.0	0.0	2.0	6.0	6.0	0.0	2.0	6.0	1.0	5.0	3.0
12.961	0.0	0.0	0.0	0.0	0.0	0.0	1.0	4.0	9.0	8.0	0.0	7.0	11.0	4.0	9.0	5.0
12.991	0.0	0.0	0.0	0.0	0.0	0.0	2.0	5.0	12.0	10.0	1.0	11.0	14.0	6.0	13.0	8.0
13.039	0.0	0.0	0.0	0.0	0.0	0.0	3.0	6.0	12.0	13.0	2.0	12.0	15.0	6.0	14.0	8.0
13.056	0.0	0.0	0.0	0.0	0.0	0.0	3.0	7.0	13.0	13.0	2.0	12.0	15.0	6.0	13.0	8.0
13.089	0.0	0.0	0.0	0.0	0.0	0.0	3.0	7.0	13.0	13.0	2.0	11.0	14.0	4.0	11.0	6.0
13.115	0.0	0.0	0.0	0.0	0.0	1.0	4.0	8.0	12.0	13.0	2.0	11.0	13.0	4.0	11.0	6.0
13.14	0.0	0.0	0.0	0.0	0.0	1.0	4.0	9.0	13.0	14.0	1.0	10.0	12.0	3.0	9.0	4.0
13.17	0.0	0.0	0.0	0.0	0.0	1.0	5.0	10.0	13.0	15.0	1.0	9.0	11.0	2.0	7.0	3.0
13.2	0.0	0.0	0.0	0.0	0.0	2.0	6.0	11.0	14.0	15.0	0.0	7.0	9.0	0.0	5.0	2.0
13.23	0.0	0.0	0.0	0.0	0.0	2.0	7.0	12.0	15.0	15.0	0.0	5.0	8.0	0.0	2.0	0.0
13.26	0.0	0.0	0.0	0.0	0.0	3.0	9.0	15.0	16.0	15.0	0.0	4.0	7.0	0.0	0.0	0.0
13.29	0.0	0.0	0.0	0.0	0.0	4.0	11.0	17.0	18.0	15.0	0.0	2.0	6.0	0.0	0.0	0.0
13.319	0.0	0.0	0.0	0.0	0.0	5.0	15.0	20.0	21.0	14.0	0.0	0.0	4.0	0.0	0.0	0.0
13.349	0.0	1.0	0.0	0.0	0.0	7.0	16.0	23.0	22.0	13.0	0.0	0.0	2.0	0.0	0.0	0.0
13.379	0.0	1.0	0.0	0.0	0.0	8.0	19.0	26.0	24.0	12.0	0.0	0.0	1.0	0.0	0.0	0.0
13.411	0.0	2.0	1.0	0.0	0.0	8.0	19.0	27.0	24.0	11.0	0.0	0.0	1.0	0.0	0.0	0.0
13.439	5.0	3.0	2.0	1.0	0.0	10.0	22.0	31.0	28.0	7.0	0.0	0.0	0.0	0.0	0.0	0.0
13.469	7.0	5.0	3.0	2.0	0.0	12.0	24.0	32.0	27.0	4.0	0.0	0.0	0.0	0.0	0.0	0.0
13.5	11.0	7.0	4.0	2.0	0.0	15.0	25.0	32.0	26.0	1.0	0.0	0.0	0.0	0.0	0.0	0.0
13.54	17.0	10.0	7.0	3.0	0.0	17.0	24.0	27.0	22.0	0.0	0.0	0.0	0.0	0.0	0.0	0.0
13.568	20.0	13.0	7.0	3.0	0.0	17.0	20.0	22.0	17.0	0.0	0.0	0.0	0.0	0.0	0.0	0.0
13.589	20.0	13.0	7.0	3.0	0.0	17.0	19.0	20.0	16.0	0.0	0.0	0.0	0.0	0.0	0.0	0.0
13.621	14.0	10.0	1.0	0.0	0.0	8.0	1.0	2.0	6.0	0.0	0.0	0.0	0.0	0.0	0.0	0.0
13.648	4.0	2.0	0.0	0.0	0.0	1.0	0.0	0.0	1.0	0.0	0.0	0.0	0.0	0.0	0.0	0.0
13.683	0.0	0.0	0.0	0.0	0.0	0.0	0.0	0.0	0.0	0.0	0.0	0.0	0.0	0.0	0.0	0.0
13.708	0.0	0.0	0.0	0.0	0.0	0.0	0.0	0.0	0.0	0.0	0.0	0.0	0.0	0.0	0.0	0.0
13.738	0.0	0.0	0.0	0.0	0.0	0.0	0.0	0.0	0.0	0.0	0.0	0.0	0.0	0.0	0.0	0.0
13.772	0.0	0.0	0.0	0.0	0.0	0.0	0.0	0.0	0.0	0.0	0.0	0.0	0.0	0.0	0.0	0.0
13.797	0.0	0.0	0.0	0.0	0.0	0.0	0.0	0.0	0.0	0.0	0.0	0.0	0.0	0.0	0.0	0.0
13.826	0.0	0.0	0.0	0.0	0.0	0.0	0.0	0.0	0.0	0.0	0.0	0.0	0.0	0.0	0.0	0.0
13.856	0.0	0.0	0.0	0.0	0.0	0.0	0.0	0.0	0.0	0.0	0.0	0.0	0.0	0.0	0.0	0.0
13.886	0.0	0.0	0.0	0.0	0.0	0.0	0.0	0.0	0.0	0.0	0.0	0.0	0.0	0.0	0.0	0.0
13.916	0.0	0.0	0.0	0.0	0.0	0.0	0.0	0.0	0.0	0.0	0.0	0.0	0.0	0.0	0.0	0.0
13.947	0.0	0.0	0.0	0.0	0.0	0.0	0.0	0.0	0.0	0.0	0.0	0.0	0.0	0.0	0.0	0.0
13.976	0.0	0.0	0.0	0.0	0.0	0.0	0.0	0.0	0.0	0.0	0.0	0.0	0.0	0.0	0.0	0.0
14.013	0.0	0.0	0.0	0.0	0.0	0.0	0.0	0.0	0.0	0.0	0.0	0.0	0.0	0.0	0.0	0.0
14.036	0.0	0.0	0.0	0.0	0.0	0.0	0.0	0.0	0.0	0.0	0.0	0.0	0.0	0.0	0.0	0.0
14.067	0.0	0.0	0.0	0.0	0.0	0.0	0.0	0.0	0.0	0.0	0.0	0.0	0.0	0.0	0.0	0.0
14.096	0.0	0.0	0.0	0.0	0.0	0.0	0.0	0.0	0.0	0.0	0.0	0.0	0.0	0.0	0.0	0.0
14.126	0.0	0.0	0.0	0.0	0.0	0.0	0.0	0.0	0.0	0.0	0.0	0.0	0.0	0.0	0.0	0.0
14.156	0.0	0.0	0.0	0.0	0.0	0.0	0.0	0.0	0.0	0.0	0.0	0.0	0.0	0.0	0.0	0.0
14.186	0.0	0.0	0.0	0.0	0.0	0.0	0.0	0.0	0.0	0.0	0.0	0.0	0.0	0.0	0.0	0.0
14.217	0.0	0.0	0.0	0.0	0.0	0.0	0.0	0.0	0.0	0.0	0.0	0.0	0.0	0.0	0.0	0.0
14.246	0.0	0.0	0.0	0.0	0.0	0.0	0.0	0.0	0.0	0.0	0.0	0.0	0.0	0.0	0.0	0.0
14.275	0.0	0.0	0.0	0.0	0.0	0.0	2.0	3.0	3.0	0.0	0.0	0.0	0.0	0.0	0.0	0.0
14.306	0.0	0.0	0.0	0.0	0.0	4.0	9.0	13.0	13.0	5.0	0.0	0.0	0.0	0.0	0.0	0.0
14.335	0.0	0.0	0.0	0.0	0.0	4.0	9.0	13.0	13.0	5.0	0.0	0.0	0.0	0.0	0.0	0.0
14.364	0.0	0.0	0.0	0.0	0.0	6.0	11.0	16.0	17.0	7.0	0.0	0.0	0.0	0.0	0.0	0.0
14.394	0.0	1.0	0.0	0.0	0.0	8.0	14.0	17.0	18.0	10.0	0.0	0.0	2.0	0.0	0.0	0.0
14.425	0.0	1.0	0.0	0.0	0.0	8.0	14.0	17.0	18.0	13.0	0.0	1.0	5.0	0.0	0.0	0.0
14.454	0.0	0.0	0.0	0.0	0.0	7.0	14.0	17.0	18.0	14.0	0.0	3.0	7.0	0.0	0.0	0.0
14.489	0.0	0.0	0.0	0.0	0.0	6.0	12.0	15.0	18.0	15.0	0.0	6.0	10.0	0.0	4.0	1.0
14.515	0.0	0.0	0.0	0.0	0.0	6.0	10.0	15.0	18.0	17.0	0.0	8.0	11.0	1.0	6.0	2.0
14.545	0.0	0.0	0.0	0.0	0.0	4.0	6.0	12.0	18.0	17.0	0.0	9.0	13.0	2.0	8.0	4.0
14.575	0.0	0.0	0.0	0.0	0.0	2.0	3.0	9.0	18.0	18.0	0.0	11.0	16.0	3.0	10.0	5.0
14.603	0.0	0.0	0.0	0.0	0.0	0.0	0.0	5.0	18.0	19.0	0.0	11.0	16.0	4.0	13.0	7.0
14.635	0.0	0.0	0.0	0.0	0.0	0.0	0.0	3.0	17.0	18.0	0.0	11.0	17.0	5.0	14.0	9.0
14.666	0.0	0.0	0.0	0.0	0.0	0.0	0.0	1.0	16.0	18.0	0.0	11.0	19.0	6.0	17.0	11.0
14.695	0.0	0.0	0.0	0.0	0.0	0.0	0.0	0.0	15.0	18.0	0.0	12.0	19.0	7.0	20.0	13.0
14.724	0.0	0.0	0.0	0.0	0.0	0.0	0.0	0.0	14.0	17.0	0.0	11.0	20.0	7.0	21.0	15.0
14.753	0.0	0.0	0.0	0.0	0.0	0.0	0.0	0.0	12.0	17.0	0.0	13.0	21.0	8.0	25.0	18.0
14.784	0.0	0.0	0.0	0.0	0.0	0.0	0.0	0.0	13.0	17.0	0.0	13.0	22.0	9.0	27.0	20.0
14.815	0.0	0.0	0.0	0.0	0.0	0.0	0.0	0.0	12.0	16.0	0.0	13.0	22.0	10.0	29.0	22.0
14.844	0.0	0.0	0.0	0.0	0.0	0.0	0.0	0.0	12.0	15.0	0.0	14.0	23.0	10.0	30.0	24.0
14.873	0.0	0.0	0.0	0.0	0.0	0.0	0.0	0.0	12.0	16.0	0.0	15.0	24.0	11.0	31.0	25.0
14.903	0.0	0.0	0.0	0.0	0.0	0.0	0.0	0.0	12.0	18.0	0.0	16.0	24.0	11.0	29.0	24.0
14.934	0.0	0.0	0.0	0.0	0.0	0.0	0.0	0.0	14.0	20.0	0.0	18.0	26.0	10.0	25.0	20.0
14.963	0.0	0.0	0.0	0.0	0.0	0.0	0.0	6.0	21.0	23.0	0.0	19.0	26.0	6.0	19.0	13.0
14.993	0.0	0.0	0.0	0.0	0.0	0.0	2.0	10.0	24.0	26.0	0.0	15.0	23.0	2.0	10.0	6.0
15.023	0.0	0.0	0.0	0.0	0.0	2.0	15.0	28.0	36.0	25.0	0.0	2.0	8.0	0.0	0.0	0.0
15.053	0.0	0.0	0.0	0.0	0.0	8.0	21.0	33.0	36.0	10.0	0.0	0.0	0.0	0.0	0.0	0.0
15.083	4.0	2.0	1.0	0.0	0.0	12.0	19.0	28.0	27.0	0.0	0.0	0.0	0.0	0.0	0.0	0.0
15.113	6.0	3.0	0.0	0.0	0.0	10.0	8.0	13.0	14.0	0.0	0.0	0.0	0.0	0.0	0.0	0.0
15.142	5.0	2.0	0.0	0.0	0.0	3.0	0.0	2.0	4.0	0.0	0.0	0.0	0.0	0.0	0.0	0.0
15.172	0.0	0.0	0.0	0.0	0.0	0.0	0.0	0.0	0.0	0.0	0.0	0.0	0.0	0.0	0.0	0.0
15.205	0.0	0.0	0.0	0.0	0.0	0.0	0.0	0.0	0.0	0.0	0.0	0.0	0.0	0.0	0.0	0.0
15.232	0.0	0.0	0.0	0.0	0.0	0.0	0.0	0.0	0.0	0.0	0.0	0.0	0.0	0.0	0.0	0.0
15.262	0.0	0.0	0.0	0.0	0.0	0.0	0.0	0.0	0.0	0.0	0.0	0.0	0.0	0.0	0.0	0.0
15.292	0.0	0.0	0.0	0.0	0.0	0.0	0.0	0.0	0.0	0.0	0.0	0.0	0.0	0.0	0.0	0.0
15.322	0.0	0.0	0.0	0.0	0.0	0.0	0.0	0.0	0.0	0.0	0.0	0.0	0.0	0.0	0.0	0.0
15.352	0.0	0.0	0.0	0.0	0.0	0.0	0.0	0.0	0.0	0.0	0.0	0.0	0.0	0.0	0.0	0.0
15.381	0.0	0.0	0.0	0.0	0.0	0.0	0.0	0.0	0.0	0.0	0.0	0.0	0.0	0.0	0.0	0.0
15.41	0.0	0.0	0.0	0.0	0.0	0.0	0.0	0.0	0.0	0.0	0.0	0.0	0.0	0.0	0.0	0.0
15.441	0.0	0.0	0.0	0.0	0.0	0.0	0.0	0.0	0.0	0.0	0.0	0.0	0.0	0.0	0.0	0.0
15.471	0.0	0.0	0.0	0.0	0.0	0.0	0.0	0.0	0.0	0.0	0.0	0.0	0.0	0.0	0.0	0.0
15.501	0.0	0.0	0.0	0.0	0.0	0.0	0.0	0.0	0.0	0.0	0.0	0.0	0.0	0.0	0.0	0.0
15.532	0.0	0.0	0.0	0.0	0.0	0.0	0.0	0.0	0.0	0.0	0.0	0.0	0.0	0.0	0.0	0.0
15.561	0.0	0.0	0.0	0.0	0.0	0.0	0.0	0.0	0.0	0.0	0.0	0.0	0.0	0.0	0.0	0.0
15.591	0.0	0.0	0.0	0.0	0.0	0.0	0.0	0.0	0.0	0.0	0.0	0.0	0.0	0.0	0.0	0.0
15.623	0.0	0.0	0.0	0.0	0.0	0.0	0.0	0.0	0.0	0.0	0.0	0.0	0.0	0.0	0.0	0.0
15.651	0.0	0.0	0.0	0.0	0.0	0.0	0.0	0.0	0.0	0.0	0.0	0.0	0.0	0.0	0.0	0.0
15.679	0.0	0.0	0.0	0.0	0.0	0.0	0.0	0.0	0.0	0.0	0.0	0.0	0.0	0.0	0.0	0.0
15.709	0.0	0.0	0.0	0.0	0.0	0.0	0.0	0.0	0.0	0.0	0.0	0.0	0.0	0.0	0.0	0.0
15.739	0.0	0.0	0.0	0.0	0.0	0.0	0.0	0.0	0.0	0.0	0.0	0.0	0.0	0.0	0.0	0.0
15.769	0.0	0.0	0.0	0.0	0.0	0.0	0.0	0.0	0.0	0.0	0.0	0.0	0.0	0.0	0.0	0.0
15.799	0.0	0.0	0.0	0.0	0.0	0.0	0.0	0.0	0.0	0.0	0.0	0.0	0.0	0.0	0.0	0.0
15.83	0.0	0.0	0.0	0.0	0.0	0.0	0.0	0.0	0.0	0.0	0.0	0.0	0.0	0.0	0.0	0.0
15.859	0.0	0.0	0.0	0.0	0.0	0.0	0.0	2.0	3.0	0.0	0.0	0.0	0.0	0.0	0.0	0.0
15.889	0.0	0.0	0.0	0.0	0.0	0.0	1.0	5.0	8.0	7.0	0.0	0.0	1.0	0.0	0.0	0.0
15.925	0.0	0.0	0.0	0.0	0.0	0.0	4.0	8.0	12.0	8.0	0.0	0.0	1.0	0.0	0.0	0.0
15.949	0.0	0.0	0.0	0.0	0.0	1.0	6.0	11.0	15.0	12.0	0.0	1.0	6.0	0.0	0.0	0.0
15.979	0.0	0.0	0.0	0.0	0.0	1.0	7.0	12.0	15.0	13.0	0.0	5.0	9.0	0.0	1.0	0.0
16.009	0.0	0.0	0.0	0.0	0.0	2.0	7.0	12.0	14.0	14.0	0.0	7.0	10.0	0.0	5.0	3.0
16.039	0.0	0.0	0.0	0.0	0.0	1.0	6.0	11.0	14.0	14.0	0.0	10.0	12.0	3.0	9.0	5.0
16.072	0.0	0.0	0.0	0.0	0.0	1.0	4.0	9.0	11.0	13.0	2.0	12.0	13.0	5.0	15.0	8.0
16.099	0.0	0.0	0.0	0.0	0.0	1.0	2.0	7.0	10.0	13.0	3.0	14.0	15.0	9.0	19.0	11.0
16.13	0.0	0.0	0.0	0.0	0.0	0.0	1.0	5.0	9.0	12.0	2.0	13.0	15.0	11.0	23.0	13.0
16.157	0.0	0.0	0.0	0.0	0.0	0.0	0.0	4.0	8.0	12.0	2.0	14.0	15.0	12.0	23.0	15.0
16.189	0.0	0.0	0.0	0.0	0.0	0.0	0.0	2.0	7.0	11.0	2.0	13.0	15.0	12.0	25.0	15.0
16.22	0.0	0.0	0.0	0.0	0.0	0.0	0.0	1.0	7.0	11.0	2.0	13.0	15.0	12.0	25.0	16.0
16.256	0.0	0.0	0.0	0.0	0.0	0.0	0.0	1.0	7.0	11.0	1.0	11.0	15.0	12.0	25.0	16.0
16.28	0.0	0.0	0.0	0.0	0.0	0.0	0.0	1.0	8.0	12.0	1.0	12.0	15.0	12.0	24.0	16.0
16.31	0.0	0.0	0.0	0.0	0.0	0.0	0.0	2.0	8.0	12.0	2.0	13.0	15.0	11.0	23.0	15.0
16.34	0.0	0.0	0.0	0.0	0.0	0.0	0.0	3.0	8.0	13.0	2.0	13.0	16.0	10.0	22.0	14.0
16.376	0.0	0.0	0.0	0.0	0.0	0.0	0.0	4.0	9.0	14.0	2.0	13.0	16.0	9.0	19.0	13.0
16.398	0.0	0.0	0.0	0.0	0.0	0.0	1.0	5.0	11.0	16.0	1.0	12.0	15.0	6.0	15.0	8.0
16.435	0.0	0.0	0.0	0.0	0.0	0.0	2.0	8.0	14.0	17.0	0.0	11.0	14.0	4.0	11.0	6.0
16.457	0.0	0.0	0.0	0.0	0.0	0.0	3.0	9.0	14.0	18.0	0.0	10.0	14.0	3.0	10.0	5.0
16.487	0.0	0.0	0.0	0.0	0.0	1.0	6.0	13.0	18.0	20.0	0.0	9.0	13.0	0.0	5.0	2.0
16.519	0.0	0.0	0.0	0.0	0.0	2.0	9.0	17.0	21.0	23.0	0.0	8.0	11.0	0.0	2.0	0.0
16.547	0.0	0.0	0.0	0.0	0.0	4.0	13.0	22.0	25.0	24.0	0.0	6.0	9.0	0.0	0.0	0.0
16.577	0.0	0.0	0.0	0.0	0.0	8.0	20.0	30.0	30.0	23.0	0.0	2.0	5.0	0.0	0.0	0.0
16.606	0.0	2.0	1.0	0.0	0.0	13.0	26.0	36.0	34.0	14.0	0.0	0.0	1.0	0.0	0.0	0.0
16.642	9.0	5.0	3.0	1.0	0.0	17.0	27.0	36.0	33.0	4.0	0.0	0.0	0.0	0.0	0.0	0.0
16.667	13.0	8.0	4.0	1.0	0.0	17.0	23.0	30.0	26.0	0.0	0.0	0.0	0.0	0.0	0.0	0.0
16.695	13.0	7.0	0.0	0.0	0.0	10.0	6.0	10.0	10.0	0.0	0.0	0.0	0.0	0.0	0.0	0.0
16.726	6.0	3.0	0.0	0.0	0.0	2.0	0.0	1.0	3.0	0.0	0.0	0.0	0.0	0.0	0.0	0.0
16.757	0.0	0.0	0.0	0.0	0.0	0.0	0.0	0.0	0.0	0.0	0.0	0.0	0.0	0.0	0.0	0.0
16.787	0.0	0.0	0.0	0.0	0.0	0.0	0.0	0.0	0.0	0.0	0.0	0.0	0.0	0.0	0.0	0.0
16.816	0.0	0.0	0.0	0.0	0.0	0.0	0.0	0.0	0.0	0.0	0.0	0.0	0.0	0.0	0.0	0.0
16.848	0.0	0.0	0.0	0.0	0.0	0.0	0.0	0.0	0.0	0.0	0.0	0.0	0.0	0.0	0.0	0.0
16.881	0.0	0.0	0.0	0.0	0.0	0.0	0.0	0.0	0.0	0.0	0.0	0.0	0.0	0.0	0.0	0.0
16.907	0.0	0.0	0.0	0.0	0.0	0.0	0.0	0.0	0.0	0.0	0.0	0.0	0.0	0.0	0.0	0.0
16.935	0.0	0.0	0.0	0.0	0.0	0.0	0.0	0.0	0.0	0.0	0.0	0.0	0.0	0.0	0.0	0.0
16.965	0.0	0.0	0.0	0.0	0.0	0.0	0.0	0.0	0.0	0.0	0.0	0.0	0.0	0.0	0.0	0.0
16.995	0.0	0.0	0.0	0.0	0.0	0.0	0.0	0.0	0.0	0.0	0.0	0.0	0.0	0.0	0.0	0.0
17.024	0.0	0.0	0.0	0.0	0.0	0.0	0.0	0.0	0.0	0.0	0.0	0.0	0.0	0.0	0.0	0.0
17.054	0.0	0.0	0.0	0.0	0.0	0.0	0.0	0.0	0.0	0.0	0.0	0.0	0.0	0.0	0.0	0.0
17.084	0.0	0.0	0.0	0.0	0.0	0.0	0.0	0.0	0.0	0.0	0.0	0.0	0.0	0.0	0.0	0.0
17.115	0.0	0.0	0.0	0.0	0.0	0.0	0.0	0.0	0.0	0.0	0.0	0.0	0.0	0.0	0.0	0.0
17.145	0.0	0.0	0.0	0.0	0.0	0.0	0.0	0.0	0.0	0.0	0.0	0.0	0.0	0.0	0.0	0.0
17.175	0.0	0.0	0.0	0.0	0.0	0.0	0.0	0.0	0.0	0.0	0.0	0.0	0.0	0.0	0.0	0.0
17.204	0.0	0.0	0.0	0.0	0.0	0.0	0.0	0.0	0.0	0.0	0.0	0.0	0.0	0.0	0.0	0.0
17.234	0.0	0.0	0.0	0.0	0.0	0.0	0.0	0.0	0.0	0.0	0.0	0.0	0.0	0.0	0.0	0.0
17.264	0.0	0.0	0.0	0.0	0.0	0.0	0.0	0.0	0.0	0.0	0.0	0.0	0.0	0.0	0.0	0.0
17.294	0.0	0.0	0.0	0.0	0.0	0.0	0.0	0.0	0.0	0.0	0.0	0.0	0.0	0.0	0.0	0.0
17.324	0.0	0.0	0.0	0.0	0.0	0.0	0.0	0.0	0.0	0.0	0.0	0.0	0.0	0.0	0.0	0.0
17.356	0.0	0.0	0.0	0.0	0.0	0.0	0.0	0.0	0.0	0.0	0.0	0.0	0.0	0.0	0.0	0.0
17.384	0.0	0.0	0.0	0.0	0.0	0.0	0.0	0.0	0.0	0.0	0.0	0.0	0.0	0.0	0.0	0.0
17.413	0.0	0.0	0.0	0.0	0.0	0.0	0.0	0.0	0.0	0.0	0.0	0.0	0.0	0.0	0.0	0.0
17.444	0.0	0.0	0.0	0.0	0.0	0.0	0.0	0.0	0.0	0.0	0.0	0.0	0.0	0.0	0.0	0.0
17.473	0.0	0.0	0.0	0.0	0.0	0.0	0.0	0.0	0.0	0.0	0.0	0.0	0.0	0.0	2.0	2.0
17.503	0.0	0.0	0.0	0.0	0.0	0.0	0.0	0.0	0.0	0.0	0.0	0.0	0.0	0.0	0.0	0.0
17.533	0.0	0.0	0.0	0.0	0.0	0.0	0.0	0.0	1.0	0.0	0.0	0.0	2.0	0.0	2.0	0.0
17.563	0.0	0.0	0.0	0.0	0.0	0.0	0.0	0.0	2.0	1.0	1.0	7.0	6.0	8.0	16.0	9.0
17.593	0.0	0.0	0.0	0.0	0.0	0.0	0.0	0.0	2.0	2.0	3.0	10.0	9.0	12.0	23.0	13.0
17.623	0.0	0.0	0.0	0.0	0.0	0.0	0.0	0.0	1.0	2.0	5.0	12.0	10.0	15.0	28.0	15.0
17.653	0.0	0.0	0.0	0.0	0.0	0.0	0.0	0.0	0.0	1.0	5.0	12.0	10.0	18.0	31.0	18.0
17.683	0.0	0.0	0.0	0.0	0.0	0.0	0.0	0.0	0.0	1.0	6.0	13.0	10.0	20.0	35.0	19.0
17.712	0.0	0.0	0.0	0.0	0.0	0.0	0.0	0.0	0.0	1.0	7.0	12.0	10.0	20.0	36.0	20.0
17.741	0.0	0.0	0.0	0.0	0.0	0.0	0.0	0.0	0.0	0.0	6.0	11.0	9.0	21.0	37.0	21.0
17.773	0.0	0.0	0.0	0.0	0.0	0.0	0.0	0.0	0.0	0.0	5.0	11.0	9.0	21.0	36.0	21.0
17.802	0.0	0.0	0.0	0.0	0.0	0.0	0.0	0.0	0.0	0.0	6.0	11.0	9.0	22.0	38.0	22.0
17.832	0.0	0.0	0.0	0.0	0.0	0.0	0.0	0.0	0.0	0.0	5.0	11.0	9.0	22.0	38.0	22.0
17.862	0.0	0.0	0.0	0.0	0.0	0.0	0.0	0.0	0.0	0.0	5.0	11.0	9.0	22.0	38.0	23.0
17.891	0.0	0.0	0.0	0.0	0.0	0.0	0.0	0.0	0.0	0.0	5.0	11.0	10.0	21.0	38.0	23.0
17.921	0.0	0.0	0.0	0.0	0.0	0.0	0.0	0.0	0.0	1.0	5.0	12.0	11.0	22.0	38.0	24.0
17.952	0.0	0.0	0.0	0.0	0.0	0.0	0.0	0.0	0.0	2.0	5.0	12.0	12.0	21.0	39.0	24.0
17.981	0.0	0.0	0.0	0.0	0.0	0.0	0.0	0.0	0.0	2.0	4.0	13.0	13.0	22.0	39.0	25.0
18.011	0.0	0.0	0.0	0.0	0.0	0.0	0.0	0.0	0.0	4.0	4.0	14.0	15.0	21.0	38.0	25.0
18.041	0.0	0.0	0.0	0.0	0.0	0.0	0.0	0.0	1.0	5.0	4.0	14.0	15.0	21.0	36.0	24.0
18.075	0.0	0.0	0.0	0.0	0.0	0.0	0.0	0.0	3.0	7.0	3.0	16.0	16.0	18.0	33.0	22.0
18.101	0.0	0.0	0.0	0.0	0.0	0.0	0.0	3.0	7.0	9.0	3.0	16.0	17.0	16.0	29.0	19.0
18.132	0.0	0.0	0.0	0.0	0.0	0.0	1.0	4.0	7.0	12.0	3.0	15.0	18.0	12.0	26.0	15.0
18.161	0.0	0.0	0.0	0.0	0.0	0.0	5.0	10.0	14.0	16.0	2.0	13.0	15.0	7.0	17.0	8.0
18.191	0.0	0.0	0.0	0.0	0.0	2.0	12.0	18.0	22.0	22.0	0.0	7.0	9.0	0.0	4.0	0.0
18.221	0.0	0.0	0.0	0.0	0.0	5.0	18.0	25.0	28.0	21.0	0.0	3.0	6.0	0.0	0.0	0.0
18.25	0.0	2.0	2.0	0.0	0.0	11.0	25.0	33.0	34.0	12.0	0.0	0.0	0.0	0.0	0.0	0.0
18.28	9.0	6.0	4.0	1.0	0.0	14.0	23.0	29.0	30.0	0.0	0.0	0.0	0.0	0.0	0.0	0.0
18.311	10.0	6.0	2.0	0.0	0.0	9.0	11.0	16.0	19.0	0.0	0.0	0.0	0.0	0.0	0.0	0.0
18.34	7.0	4.0	0.0	0.0	0.0	3.0	0.0	4.0	7.0	0.0	0.0	0.0	0.0	0.0	0.0	0.0
18.369	0.0	0.0	0.0	0.0	0.0	0.0	0.0	0.0	0.0	0.0	0.0	0.0	0.0	0.0	0.0	0.0
18.399	0.0	0.0	0.0	0.0	0.0	0.0	0.0	0.0	0.0	0.0	0.0	0.0	0.0	0.0	0.0	0.0
18.431	0.0	0.0	0.0	0.0	0.0	0.0	0.0	0.0	0.0	0.0	0.0	0.0	0.0	0.0	0.0	0.0
18.459	0.0	0.0	0.0	0.0	0.0	0.0	0.0	0.0	0.0	0.0	0.0	0.0	0.0	0.0	0.0	0.0
18.489	0.0	0.0	0.0	0.0	0.0	0.0	0.0	0.0	0.0	0.0	0.0	0.0	0.0	0.0	0.0	0.0
18.519	0.0	0.0	0.0	0.0	0.0	0.0	0.0	0.0	0.0	0.0	0.0	0.0	0.0	0.0	0.0	0.0
18.549	0.0	0.0	0.0	0.0	0.0	0.0	0.0	0.0	0.0	0.0	0.0	0.0	0.0	0.0	0.0	0.0
18.586	0.0	0.0	0.0	0.0	0.0	0.0	0.0	0.0	0.0	0.0	0.0	0.0	0.0	0.0	0.0	0.0
18.609	0.0	0.0	0.0	0.0	0.0	0.0	0.0	0.0	0.0	0.0	0.0	0.0	0.0	0.0	0.0	0.0
18.639	0.0	0.0	0.0	0.0	0.0	0.0	0.0	0.0	0.0	0.0	0.0	0.0	0.0	0.0	0.0	0.0
18.669	0.0	0.0	0.0	0.0	0.0	0.0	0.0	0.0	0.0	0.0	0.0	0.0	0.0	0.0	0.0	0.0
18.699	0.0	0.0	0.0	0.0	0.0	0.0	0.0	0.0	0.0	0.0	0.0	0.0	0.0	0.0	0.0	0.0
18.73	0.0	0.0	0.0	0.0	0.0	0.0	0.0	0.0	0.0	0.0	0.0	0.0	0.0	0.0	0.0	0.0
18.758	0.0	0.0	0.0	0.0	0.0	0.0	0.0	0.0	0.0	0.0	0.0	0.0	0.0	0.0	0.0	0.0
18.789	0.0	0.0	0.0	0.0	0.0	0.0	0.0	0.0	0.0	0.0	0.0	0.0	0.0	0.0	0.0	0.0
18.819	0.0	0.0	0.0	0.0	0.0	0.0	0.0	0.0	0.0	0.0	0.0	0.0	0.0	0.0	0.0	0.0
18.849	0.0	0.0	0.0	0.0	0.0	0.0	0.0	0.0	0.0	0.0	0.0	0.0	0.0	0.0	0.0	0.0
18.878	0.0	0.0	0.0	0.0	0.0	0.0	0.0	0.0	0.0	0.0	0.0	0.0	0.0	0.0	0.0	0.0
18.908	0.0	0.0	0.0	0.0	0.0	0.0	0.0	0.0	0.0	0.0	0.0	0.0	0.0	0.0	0.0	0.0
18.94	0.0	0.0	0.0	0.0	0.0	0.0	0.0	0.0	0.0	0.0	0.0	0.0	0.0	0.0	0.0	0.0
18.968	0.0	0.0	0.0	0.0	0.0	0.0	0.0	0.0	0.0	0.0	0.0	0.0	0.0	0.0	0.0	0.0
18.999	0.0	0.0	0.0	0.0	0.0	0.0	0.0	0.0	0.0	0.0	0.0	0.0	0.0	0.0	0.0	0.0
19.029	0.0	0.0	0.0	0.0	0.0	0.0	0.0	0.0	0.0	0.0	0.0	0.0	0.0	0.0	0.0	0.0
19.058	0.0	0.0	0.0	0.0	0.0	0.0	0.0	1.0	0.0	0.0	0.0	0.0	0.0	0.0	0.0	0.0
19.087	0.0	0.0	0.0	0.0	0.0	0.0	0.0	1.0	0.0	0.0	0.0	0.0	0.0	0.0	0.0	0.0
19.118	0.0	0.0	0.0	0.0	0.0	0.0	1.0	2.0	3.0	1.0	0.0	0.0	0.0	0.0	0.0	0.0
19.149	0.0	0.0	0.0	0.0	0.0	0.0	2.0	4.0	5.0	5.0	0.0	2.0	5.0	1.0	6.0	3.0
19.177	0.0	0.0	0.0	0.0	0.0	0.0	2.0	3.0	4.0	5.0	0.0	6.0	7.0	6.0	13.0	6.0
19.207	0.0	0.0	0.0	0.0	0.0	0.0	1.0	2.0	3.0	4.0	2.0	9.0	7.0	9.0	17.0	8.0
19.237	0.0	0.0	0.0	0.0	0.0	0.0	0.0	0.0	0.0	3.0	5.0	9.0	6.0	15.0	24.0	11.0
19.267	0.0	0.0	0.0	0.0	0.0	0.0	0.0	0.0	0.0	2.0	5.0	9.0	5.0	17.0	29.0	13.0
19.303	0.0	0.0	0.0	0.0	0.0	0.0	0.0	0.0	0.0	1.0	5.0	9.0	5.0	18.0	30.0	14.0
19.325	0.0	0.0	0.0	0.0	0.0	0.0	0.0	0.0	0.0	0.0	6.0	8.0	4.0	21.0	32.0	13.0
19.356	0.0	0.0	0.0	0.0	0.0	0.0	0.0	0.0	0.0	0.0	6.0	7.0	4.0	20.0	32.0	14.0
19.385	0.0	0.0	0.0	0.0	0.0	0.0	0.0	0.0	0.0	0.0	5.0	7.0	3.0	20.0	32.0	14.0
19.415	0.0	0.0	0.0	0.0	0.0	0.0	0.0	0.0	0.0	0.0	5.0	7.0	3.0	20.0	32.0	15.0
19.447	0.0	0.0	0.0	0.0	0.0	0.0	0.0	0.0	0.0	0.0	6.0	7.0	4.0	18.0	30.0	14.0
19.476	0.0	0.0	0.0	0.0	0.0	0.0	0.0	0.0	0.0	0.0	6.0	7.0	4.0	17.0	29.0	14.0
19.507	0.0	0.0	0.0	0.0	0.0	0.0	0.0	0.0	0.0	1.0	5.0	8.0	5.0	15.0	26.0	12.0
19.537	0.0	0.0	0.0	0.0	0.0	0.0	0.0	0.0	0.0	2.0	5.0	8.0	6.0	11.0	20.0	9.0
19.565	0.0	0.0	0.0	0.0	0.0	0.0	0.0	1.0	1.0	4.0	3.0	7.0	7.0	8.0	16.0	6.0
19.595	0.0	0.0	0.0	0.0	0.0	0.0	2.0	3.0	2.0	6.0	2.0	6.0	6.0	5.0	11.0	4.0
19.625	0.0	0.0	0.0	0.0	0.0	1.0	4.0	6.0	4.0	8.0	0.0	4.0	5.0	2.0	7.0	2.0
19.655	0.0	1.0	0.0	0.0	0.0	3.0	7.0	9.0	6.0	10.0	0.0	4.0	4.0	0.0	4.0	1.0
19.685	0.0	1.0	0.0	0.0	0.0	4.0	9.0	12.0	8.0	11.0	0.0	2.0	4.0	0.0	3.0	0.0
19.715	0.0	2.0	0.0	0.0	0.0	6.0	13.0	16.0	11.0	12.0	0.0	1.0	2.0	0.0	0.0	0.0
19.745	0.0	4.0	0.0	0.0	0.0	9.0	17.0	20.0	15.0	12.0	0.0	0.0	1.0	0.0	0.0	0.0
19.775	0.0	7.0	2.0	0.0	0.0	15.0	23.0	23.0	17.0	7.0	0.0	0.0	0.0	0.0	0.0	0.0
19.804	0.0	10.0	4.0	0.0	0.0	19.0	25.0	25.0	16.0	3.0	0.0	0.0	0.0	0.0	0.0	0.0
19.834	24.0	13.0	5.0	1.0	0.0	20.0	23.0	21.0	13.0	0.0	0.0	0.0	0.0	0.0	0.0	0.0
19.864	28.0	17.0	6.0	0.0	0.0	18.0	11.0	7.0	7.0	0.0	0.0	0.0	0.0	0.0	0.0	0.0
19.894	18.0	13.0	1.0	0.0	0.0	9.0	1.0	0.0	3.0	0.0	0.0	0.0	0.0	0.0	0.0	0.0
19.924	2.0	1.0	0.0	0.0	0.0	0.0	0.0	0.0	0.0	0.0	0.0	0.0	0.0	0.0	0.0	0.0
19.954	0.0	0.0	0.0	0.0	0.0	0.0	0.0	0.0	0.0	0.0	0.0	0.0	0.0	0.0	0.0	0.0
19.984	0.0	0.0	0.0	0.0	0.0	0.0	0.0	0.0	0.0	0.0	0.0	0.0	0.0	0.0	0.0	0.0
20.018	0.0	0.0	0.0	0.0	0.0	0.0	0.0	0.0	0.0	0.0	0.0	0.0	0.0	0.0	0.0	0.0
20.044	0.0	0.0	0.0	0.0	0.0	0.0	0.0	0.0	0.0	0.0	0.0	0.0	0.0	0.0	0.0	0.0
20.073	0.0	0.0	0.0	0.0	0.0	0.0	0.0	0.0	0.0	0.0	0.0	0.0	0.0	0.0	0.0	0.0
20.103	0.0	0.0	0.0	0.0	0.0	0.0	0.0	0.0	0.0	0.0	0.0	0.0	0.0	0.0	0.0	0.0
20.133	0.0	0.0	0.0	0.0	0.0	0.0	0.0	0.0	0.0	0.0	0.0	0.0	0.0	0.0	0.0	0.0
20.164	0.0	0.0	0.0	0.0	0.0	0.0	0.0	0.0	0.0	0.0	0.0	0.0	0.0	0.0	0.0	0.0
20.193	0.0	0.0	0.0	0.0	0.0	0.0	0.0	0.0	0.0	0.0	0.0	0.0	0.0	0.0	0.0	0.0
20.223	0.0	0.0	0.0	0.0	0.0	0.0	0.0	0.0	0.0	0.0	0.0	0.0	0.0	0.0	0.0	0.0
20.253	0.0	0.0	0.0	0.0	0.0	0.0	0.0	0.0	0.0	0.0	0.0	0.0	0.0	0.0	0.0	0.0
20.283	0.0	0.0	0.0	0.0	0.0	0.0	0.0	0.0	0.0	0.0	0.0	0.0	0.0	0.0	0.0	0.0
20.312	0.0	0.0	0.0	0.0	0.0	0.0	0.0	0.0	0.0	0.0	0.0	0.0	0.0	0.0	0.0	0.0
20.342	0.0	0.0	0.0	0.0	0.0	0.0	0.0	0.0	0.0	0.0	0.0	0.0	0.0	0.0	0.0	0.0
20.374	0.0	0.0	0.0	0.0	0.0	0.0	0.0	0.0	0.0	0.0	0.0	0.0	0.0	0.0	0.0	0.0
20.402	0.0	0.0	0.0	0.0	0.0	0.0	0.0	0.0	0.0	0.0	0.0	0.0	0.0	0.0	0.0	0.0
20.433	0.0	0.0	0.0	0.0	0.0	0.0	0.0	0.0	0.0	0.0	0.0	0.0	0.0	0.0	0.0	0.0
20.463	0.0	0.0	0.0	0.0	0.0	0.0	0.0	0.0	0.0	0.0	0.0	0.0	0.0	0.0	0.0	0.0
20.492	0.0	0.0	0.0	0.0	0.0	0.0	0.0	0.0	0.0	0.0	0.0	0.0	0.0	0.0	0.0	0.0
20.522	0.0	0.0	0.0	0.0	0.0	1.0	6.0	13.0	16.0	0.0	0.0	0.0	0.0	0.0	0.0	0.0
20.552	0.0	0.0	0.0	0.0	0.0	2.0	7.0	14.0	15.0	0.0	0.0	0.0	0.0	0.0	0.0	0.0
20.581	0.0	0.0	0.0	0.0	0.0	2.0	7.0	14.0	16.0	6.0	0.0	0.0	0.0	0.0	0.0	0.0
20.611	0.0	0.0	0.0	0.0	0.0	2.0	8.0	14.0	18.0	9.0	0.0	0.0	0.0	0.0	0.0	0.0
20.641	0.0	0.0	0.0	0.0	0.0	2.0	8.0	16.0	19.0	13.0	0.0	0.0	2.0	0.0	0.0	0.0
20.671	0.0	0.0	0.0	0.0	0.0	3.0	9.0	18.0	21.0	17.0	0.0	1.0	6.0	0.0	0.0	0.0
20.701	0.0	0.0	0.0	0.0	0.0	3.0	9.0	19.0	22.0	18.0	0.0	1.0	7.0	0.0	0.0	0.0
20.736	0.0	0.0	0.0	0.0	0.0	4.0	11.0	20.0	24.0	21.0	0.0	5.0	10.0	0.0	1.0	0.0
20.76	0.0	0.0	0.0	0.0	0.0	4.0	10.0	21.0	25.0	22.0	0.0	6.0	11.0	0.0	2.0	0.0
20.791	0.0	0.0	0.0	0.0	0.0	4.0	11.0	22.0	27.0	23.0	0.0	6.0	11.0	0.0	2.0	0.0
20.821	0.0	0.0	0.0	0.0	0.0	4.0	12.0	22.0	27.0	24.0	0.0	7.0	12.0	0.0	1.0	0.0
20.851	0.0	0.0	0.0	0.0	0.0	4.0	12.0	23.0	28.0	25.0	0.0	7.0	12.0	0.0	1.0	0.0
20.88	0.0	0.0	0.0	0.0	0.0	4.0	12.0	24.0	30.0	25.0	0.0	6.0	12.0	0.0	0.0	0.0
20.91	0.0	0.0	0.0	0.0	0.0	4.0	12.0	24.0	29.0	25.0	0.0	6.0	11.0	0.0	0.0	0.0
20.941	0.0	0.0	0.0	0.0	0.0	4.0	11.0	23.0	24.0	22.0	0.0	5.0	9.0	0.0	0.0	0.0
20.97	0.0	0.0	0.0	0.0	0.0	3.0	10.0	20.0	20.0	16.0	0.0	5.0	9.0	0.0	1.0	0.0
21.0	0.0	0.0	0.0	0.0	0.0	3.0	10.0	20.0	17.0	15.0	0.0	5.0	9.0	0.0	1.0	0.0
21.03	0.0	0.0	0.0	0.0	0.0	4.0	11.0	21.0	16.0	15.0	0.0	4.0	8.0	0.0	1.0	0.0
21.06	0.0	0.0	0.0	0.0	0.0	5.0	12.0	21.0	16.0	14.0	0.0	3.0	6.0	0.0	0.0	0.0
21.089	0.0	1.0	0.0	0.0	0.0	8.0	14.0	22.0	16.0	13.0	0.0	2.0	4.0	0.0	0.0	0.0
21.119	0.0	2.0	0.0	0.0	0.0	11.0	17.0	25.0	16.0	10.0	0.0	0.0	2.0	0.0	0.0	0.0
21.149	0.0	5.0	2.0	0.0	0.0	14.0	21.0	28.0	18.0	8.0	0.0	0.0	0.0	0.0	0.0	0.0
21.18	0.0	6.0	3.0	0.0	0.0	18.0	24.0	30.0	18.0	6.0	0.0	0.0	0.0	0.0	0.0	0.0
21.209	18.0	10.0	4.0	1.0	0.0	21.0	24.0	29.0	16.0	2.0	0.0	0.0	0.0	0.0	0.0	0.0
21.241	22.0	12.0	5.0	1.0	0.0	23.0	20.0	24.0	13.0	0.0	0.0	0.0	0.0	0.0	0.0	0.0
21.269	25.0	13.0	5.0	1.0	0.0	22.0	18.0	22.0	10.0	0.0	0.0	0.0	0.0	0.0	0.0	0.0
21.299	23.0	13.0	3.0	0.0	0.0	17.0	6.0	7.0	5.0	0.0	0.0	0.0	0.0	0.0	0.0	0.0
21.331	13.0	7.0	0.0	0.0	0.0	9.0	0.0	0.0	2.0	0.0	0.0	0.0	0.0	0.0	0.0	0.0
21.359	2.0	0.0	0.0	0.0	0.0	1.0	0.0	0.0	0.0	0.0	0.0	0.0	0.0	0.0	0.0	0.0
21.39	0.0	0.0	0.0	0.0	0.0	0.0	0.0	0.0	0.0	0.0	0.0	0.0	0.0	0.0	0.0	0.0
21.417	0.0	0.0	0.0	0.0	0.0	0.0	0.0	0.0	0.0	0.0	0.0	0.0	0.0	0.0	0.0	0.0
21.451	0.0	0.0	0.0	0.0	0.0	0.0	0.0	0.0	0.0	0.0	0.0	0.0	0.0	0.0	0.0	0.0
21.478	0.0	0.0	0.0	0.0	0.0	0.0	0.0	0.0	0.0	0.0	0.0	0.0	0.0	0.0	0.0	0.0
21.511	0.0	0.0	0.0	0.0	0.0	0.0	0.0	0.0	0.0	0.0	0.0	0.0	0.0	0.0	0.0	0.0
21.539	0.0	0.0	0.0	0.0	0.0	0.0	0.0	0.0	0.0	0.0	0.0	0.0	0.0	0.0	0.0	0.0
21.569	0.0	0.0	0.0	0.0	0.0	0.0	0.0	0.0	0.0	0.0	0.0	0.0	0.0	0.0	0.0	0.0
21.6	0.0	0.0	0.0	0.0	0.0	0.0	0.0	0.0	0.0	0.0	0.0	0.0	0.0	0.0	0.0	0.0
21.629	0.0	0.0	0.0	0.0	0.0	0.0	0.0	0.0	0.0	0.0	0.0	0.0	0.0	0.0	0.0	0.0
21.66	0.0	0.0	0.0	0.0	0.0	0.0	0.0	0.0	0.0	0.0	0.0	0.0	0.0	0.0	0.0	0.0
21.687	0.0	0.0	0.0	0.0	0.0	0.0	0.0	0.0	0.0	0.0	0.0	0.0	0.0	0.0	0.0	0.0
21.718	0.0	0.0	0.0	0.0	0.0	0.0	0.0	0.0	0.0	0.0	0.0	0.0	0.0	0.0	0.0	0.0
21.75	0.0	0.0	0.0	0.0	0.0	0.0	0.0	0.0	0.0	0.0	0.0	0.0	0.0	0.0	0.0	0.0
21.777	0.0	0.0	0.0	0.0	0.0	0.0	0.0	0.0	0.0	0.0	0.0	0.0	0.0	0.0	0.0	0.0
21.82	0.0	0.0	0.0	0.0	0.0	0.0	0.0	0.0	0.0	0.0	0.0	0.0	0.0	0.0	0.0	0.0
21.837	0.0	0.0	0.0	0.0	0.0	0.0	0.0	0.0	0.0	0.0	0.0	0.0	0.0	0.0	0.0	0.0
21.868	0.0	0.0	0.0	0.0	0.0	0.0	0.0	0.0	0.0	0.0	0.0	0.0	0.0	0.0	0.0	0.0
21.896	0.0	0.0	0.0	0.0	0.0	0.0	0.0	0.0	0.0	0.0	0.0	0.0	0.0	0.0	0.0	0.0
21.925	0.0	0.0	0.0	0.0	0.0	0.0	0.0	0.0	0.0	0.0	0.0	0.0	0.0	0.0	0.0	0.0
21.956	0.0	0.0	0.0	0.0	0.0	0.0	0.0	0.0	0.0	0.0	0.0	0.0	0.0	0.0	0.0	0.0
21.986	0.0	0.0	0.0	0.0	0.0	0.0	3.0	8.0	10.0	0.0	0.0	0.0	0.0	0.0	0.0	0.0
22.016	0.0	0.0	0.0	0.0	0.0	1.0	7.0	14.0	15.0	2.0	0.0	0.0	0.0	0.0	0.0	0.0
22.047	0.0	0.0	0.0	0.0	0.0	1.0	7.0	13.0	12.0	6.0	0.0	0.0	0.0	0.0	0.0	0.0
22.077	0.0	0.0	0.0	0.0	0.0	2.0	7.0	13.0	14.0	10.0	0.0	0.0	3.0	0.0	0.0	0.0
22.109	0.0	0.0	0.0	0.0	0.0	3.0	8.0	14.0	17.0	12.0	0.0	3.0	6.0	0.0	2.0	0.0
