# Supplementary material for: Level-Ground and Stair Adaptation for Hip Exoskeletons Based on Continuous Locomotion Mode Perception
Source: Cyborg Bionic Syst. 2025 Apr 22;6:0248. doi: 10.34133/cbsystems.0248 (PMC12012296; doi:10.34133/cbsystems.0248)
Supplement: Supplementary 1 — Data files S1 to S61 [file cbsystems.0248.f1.zip › 3_HipAngle.csv]

time	angle
9.74	74.33000183105469
9.75	74.23999786376953
9.759	74.01000213623047
9.769	73.58000183105469
9.779	72.88999938964844
9.789	72.0999984741211
9.799	71.06999969482422
9.81	69.73999786376953
9.823	66.83000183105469
9.829	63.400001525878906
9.839	59.959999084472656
9.851	56.630001068115234
9.859	53.91999816894531
9.869	51.779998779296875
9.881	50.04999923706055
9.889	48.599998474121094
9.9	47.31999969482422
9.91	46.119998931884766
9.92	44.7400016784668
9.929	43.09000015258789
9.94	41.15999984741211
9.949	38.95000076293945
9.959	36.619998931884766
9.97	34.38999938964844
9.982	32.369998931884766
9.99	30.6299991607666
9.999	29.299999237060547
10.01	28.280000686645508
10.019	27.479999542236328
10.029	26.860000610351562
10.039	26.40999984741211
10.049	26.100000381469727
10.059	25.93000030517578
10.069	25.8799991607666
10.085	25.889999389648438
10.089	25.829999923706055
10.099	25.709999084472656
10.109	25.6299991607666
10.123	25.549999237060547
10.13	25.520000457763672
10.139	25.459999084472656
10.149	25.229999542236328
10.159	24.790000915527344
10.169	24.1299991607666
10.179	23.3799991607666
10.189	22.670000076293945
10.199	22.06999969482422
10.209	21.610000610351562
10.223	21.280000686645508
10.229	21.059999465942383
10.239	20.8700008392334
10.249	20.639999389648438
10.259	20.350000381469727
10.269	19.989999771118164
10.279	19.559999465942383
10.29	19.139999389648438
10.301	18.729999542236328
10.309	18.329999923706055
10.319	17.950000762939453
10.329	17.540000915527344
10.339	17.139999389648438
10.349	16.739999771118164
10.36	16.34000015258789
10.369	15.970000267028809
10.379	15.600000381469727
10.394	15.229999542236328
10.404	14.869999885559082
10.41	14.529999732971191
10.424	14.210000038146973
10.429	13.90999984741211
10.439	13.670000076293945
10.449	13.449999809265137
10.459	13.229999542236328
10.472	13.029999732971191
10.479	12.84000015258789
10.491	12.630000114440918
10.499	12.350000381469727
10.509	11.960000038146973
10.519	11.40999984741211
10.53	10.59000015258789
10.54	9.579999923706055
10.549	8.619999885559082
10.559	7.809999942779541
10.569	7.179999828338623
10.579	6.800000190734863
10.589	6.630000114440918
10.6	6.550000190734863
10.609	6.53000020980835
10.619	6.550000190734863
10.629	6.539999961853027
10.639	6.539999961853027
10.649	6.539999961853027
10.659	6.559999942779541
10.669	6.610000133514404
10.679	6.809999942779541
10.69	7.380000114440918
10.699	8.40999984741211
10.709	9.880000114440918
10.72	11.75
10.729	13.899999618530273
10.741	16.270000457763672
10.749	18.68000030517578
10.767	21.260000228881836
10.769	23.969999313354492
10.787	26.899999618530273
10.791	29.920000076293945
10.804	32.4900016784668
10.811	34.54999923706055
10.819	36.34000015258789
10.831	38.0099983215332
10.839	39.65999984741211
10.852	41.310001373291016
10.859	43.0099983215332
10.87	44.7599983215332
10.884	46.65999984741211
10.889	48.63999938964844
10.911	50.66999816894531
10.92	54.47999954223633
10.929	56.25
10.94	57.959999084472656
10.949	59.61000061035156
10.959	61.18000030517578
10.969	62.61000061035156
10.979	63.95000076293945
10.99	65.22000122070312
10.999	66.41999816894531
11.009	67.56999969482422
11.022	68.69999694824219
11.029	69.77999877929688
11.041	70.72000122070312
11.054	71.61000061035156
11.074	72.33999633789062
11.081	73.47000122070312
11.089	73.7300033569336
11.099	73.77999877929688
11.109	73.77999877929688
11.119	73.7699966430664
11.129	73.73999786376953
11.14	73.69000244140625
11.15	73.52999877929688
11.159	73.25
11.173	72.94000244140625
11.179	72.5
11.189	71.7699966430664
11.2	70.7300033569336
11.213	69.38999938964844
11.219	66.43000030517578
11.231	62.959999084472656
11.239	59.439998626708984
11.249	56.060001373291016
11.259	53.29999923706055
11.269	51.02000045776367
11.279	49.099998474121094
11.289	47.38999938964844
11.303	45.869998931884766
11.314	44.33000183105469
11.319	42.59000015258789
11.329	40.61000061035156
11.339	38.369998931884766
11.351	36.02000045776367
11.359	33.720001220703125
11.369	31.530000686645508
11.379	29.56999969482422
11.389	28.010000228881836
11.399	26.75
11.422	25.68000030517578
11.422	24.770000457763672
11.429	24.020000457763672
11.439	23.450000762939453
11.451	23.020000457763672
11.46	22.709999084472656
11.47	22.5
11.479	22.239999771118164
11.489	21.829999923706055
11.499	21.299999237060547
11.51	20.729999542236328
11.519	20.229999542236328
11.529	19.799999237060547
11.539	19.510000228881836
11.549	19.360000610351562
11.559	19.25
11.571	19.06999969482422
11.579	18.760000228881836
11.589	18.3700008392334
11.599	17.93000030517578
11.61	17.459999084472656
11.622	17.06999969482422
11.63	16.81999969482422
11.639	16.670000076293945
11.649	16.530000686645508
11.659	16.329999923706055
11.67	16.020000457763672
11.679	15.609999656677246
11.689	15.15999984741211
11.699	14.699999809265137
11.709	14.300000190734863
11.723	13.960000038146973
11.729	13.670000076293945
11.739	13.430000305175781
11.749	13.140000343322754
11.76	12.8100004196167
11.769	12.5
11.779	12.15999984741211
11.79	11.819999694824219
11.799	11.520000457763672
11.809	11.239999771118164
11.827	10.960000038146973
11.829	10.710000038146973
11.839	10.470000267028809
11.854	10.260000228881836
11.86	10.119999885559082
11.869	10.010000228881836
11.879	9.920000076293945
11.889	9.920000076293945
11.899	9.920000076293945
11.909	9.90999984741211
11.919	9.880000114440918
11.929	9.720000267028809
11.939	9.449999809265137
11.949	8.979999542236328
11.959	8.25
11.969	7.380000114440918
11.98	6.570000171661377
11.989	5.900000095367432
11.999	5.380000114440918
12.009	4.989999771118164
12.019	4.75
12.031	4.630000114440918
12.047	4.650000095367432
12.049	4.659999847412109
12.07	4.659999847412109
12.07	4.690000057220459
12.085	4.710000038146973
12.099	4.869999885559082
12.109	6.150000095367432
12.121	7.360000133514404
12.135	8.9399995803833
12.144	10.789999961853027
12.151	12.789999961853027
12.159	14.880000114440918
12.17	17.06999969482422
12.187	19.65999984741211
12.19	22.43000030517578
12.199	25.290000915527344
12.209	28.229999542236328
12.219	30.860000610351562
12.236	33.119998931884766
12.24	35.119998931884766
12.249	37.060001373291016
12.259	39.04999923706055
12.27	41.08000183105469
12.279	43.130001068115234
12.289	45.189998626708984
12.299	47.349998474121094
12.309	49.59000015258789
12.319	51.77000045776367
12.329	53.849998474121094
12.342	55.88999938964844
12.35	57.93000030517578
12.36	59.95000076293945
12.369	61.81999969482422
12.379	63.540000915527344
12.389	65.1500015258789
12.399	66.69999694824219
12.409	68.22000122070312
12.419	69.69999694824219
12.429	71.0999984741211
12.441	72.41000366210938
12.449	73.62000274658203
12.459	74.69999694824219
12.469	75.70999908447266
12.479	76.58999633789062
12.489	77.37999725341797
12.499	78.01000213623047
12.509	78.62000274658203
12.519	79.22000122070312
12.529	79.58000183105469
12.553	79.79000091552734
12.559	79.8499984741211
12.569	79.79000091552734
12.579	79.66000366210938
12.589	79.31999969482422
12.601	78.7300033569336
12.609	78.06999969482422
12.619	77.22000122070312
12.629	76.18000030517578
12.648	75.0
12.651	73.01000213623047
12.659	69.7300033569336
12.669	66.16000366210938
12.68	62.90999984741211
12.69	59.9900016784668
12.699	57.470001220703125
12.709	55.4900016784668
12.721	53.88999938964844
12.729	52.45000076293945
12.739	50.93000030517578
12.749	49.060001373291016
12.759	46.88999938964844
12.769	44.59000015258789
12.779	42.189998626708984
12.789	39.630001068115234
12.799	36.970001220703125
12.811	34.560001373291016
12.819	32.540000915527344
12.829	31.079999923706055
12.84	30.049999237060547
12.85	29.239999771118164
12.859	28.56999969482422
12.869	28.06999969482422
12.879	27.860000610351562
12.889	27.799999237060547
12.899	27.81999969482422
12.909	27.65999984741211
12.919	27.239999771118164
12.929	26.65999984741211
12.942	26.06999969482422
12.954	25.579999923706055
12.961	25.209999084472656
12.969	24.969999313354492
12.979	24.850000381469727
12.991	24.65999984741211
13.004	24.350000381469727
13.705	23.93000030517578
13.708	23.170000076293945
13.71	22.969999313354492
13.713	22.850000381469727
13.723	22.239999771118164
13.726	21.0
13.726	20.299999237060547
13.73	38.66999816894531
13.733	43.06999969482422
13.739	45.290000915527344
13.749	47.61000061035156
13.76	50.02000045776367
13.772	52.40999984741211
13.779	54.75
13.789	57.150001525878906
13.799	59.599998474121094
13.809	61.93000030517578
13.82	64.08999633789062
13.829	66.1500015258789
13.839	68.16999816894531
13.849	70.1500015258789
13.859	71.98999786376953
13.869	73.70999908447266
13.879	75.3499984741211
13.893	76.94000244140625
13.899	78.48999786376953
13.909	79.98999786376953
13.919	81.37000274658203
13.929	82.58999633789062
13.939	83.69999694824219
13.949	84.69000244140625
13.96	85.5199966430664
13.969	86.23999786376953
13.979	86.9000015258789
13.989	87.31999969482422
13.999	87.66000366210938
14.013	87.87999725341797
14.019	87.94999694824219
14.029	87.94999694824219
14.039	87.91999816894531
14.049	87.80999755859375
14.059	87.55000305175781
14.068	87.1500015258789
14.079	86.48999786376953
14.089	85.7300033569336
14.1	84.91000366210938
14.109	84.02999877929688
14.119	83.1500015258789
14.129	82.19999694824219
14.139	81.25
14.149	80.23999786376953
14.159	79.19000244140625
14.169	77.91999816894531
14.181	75.30999755859375
14.189	72.18000030517578
14.199	68.98999786376953
14.209	66.06999969482422
14.219	63.75
14.23	61.88999938964844
14.239	60.279998779296875
14.25	58.689998626708984
14.259	57.130001068115234
14.27	55.630001068115234
14.283	54.20000076293945
14.289	52.9900016784668
14.299	52.11000061035156
14.309	51.72999954223633
14.319	51.65999984741211
14.329	51.54999923706055
14.339	51.18000030517578
14.349	50.25
14.359	49.0
14.369	47.58000183105469
14.388	46.290000915527344
14.391	45.34000015258789
14.399	44.63999938964844
14.409	44.060001373291016
14.421	43.52000045776367
14.429	42.77000045776367
14.439	41.88999938964844
14.449	40.869998931884766
14.459	39.790000915527344
14.469	38.65999984741211
14.479	37.630001068115234
14.489	36.709999084472656
14.499	35.97999954223633
14.509	35.25
14.519	34.47999954223633
14.529	33.66999816894531
14.539	32.720001220703125
14.549	31.75
14.559	30.700000762939453
14.569	29.690000534057617
14.579	28.65999984741211
14.594	27.649999618530273
14.6	26.68000030517578
14.609	25.770000457763672
14.619	24.899999618530273
14.629	24.1200008392334
14.643	23.299999237060547
14.652	22.559999465942383
14.662	21.760000228881836
14.671	21.010000228881836
15.399	20.25
15.402	18.93000030517578
15.404	17.829999923706055
15.409	17.40999984741211
15.414	17.100000381469727
15.416	16.309999465942383
15.419	15.84000015258789
15.422	73.33999633789062
15.429	74.81999969482422
15.439	76.26000213623047
15.449	77.63999938964844
15.459	78.94999694824219
15.469	80.20999908447266
15.479	81.36000061035156
15.489	82.3499984741211
15.499	83.30000305175781
15.514	84.0999984741211
15.519	84.81999969482422
15.529	85.33000183105469
15.539	85.70999908447266
15.549	86.04000091552734
15.559	86.2699966430664
15.569	86.44999694824219
15.579	86.51000213623047
15.589	86.48999786376953
15.599	86.38999938964844
15.614	86.19000244140625
15.619	85.8499984741211
15.629	85.31999969482422
15.639	84.63999938964844
15.651	83.93000030517578
15.659	83.16000366210938
15.669	82.30000305175781
15.679	81.47000122070312
15.691	80.5999984741211
15.699	79.7699966430664
15.709	78.86000061035156
15.719	77.9800033569336
15.732	77.08000183105469
15.739	76.0999984741211
15.749	75.0
15.759	73.69999694824219
15.769	71.02999877929688
15.779	67.58000183105469
15.789	64.37000274658203
15.799	61.65999984741211
15.809	59.5099983215332
15.82	58.029998779296875
15.83	57.16999816894531
15.839	56.58000183105469
15.853	55.900001525878906
15.859	55.209999084472656
15.869	54.689998626708984
15.879	54.400001525878906
15.889	54.25
15.899	54.06999969482422
15.909	53.83000183105469
15.925	53.38999938964844
15.929	52.52000045776367
15.939	51.34000015258789
15.949	50.0
15.959	48.75
15.969	47.68000030517578
15.979	46.79999923706055
15.991	46.04999923706055
15.999	45.52000045776367
16.009	44.9900016784668
16.023	44.439998626708984
16.032	43.970001220703125
16.039	43.59000015258789
16.049	43.130001068115234
16.06	42.58000183105469
16.071	42.029998779296875
16.079	41.5099983215332
16.09	41.02000045776367
16.099	40.61000061035156
16.109	40.290000915527344
16.119	39.810001373291016
16.13	38.90999984741211
16.141	37.7400016784668
16.151	36.45000076293945
16.164	35.25
16.171	34.189998626708984
16.18	33.29999923706055
16.192	32.540000915527344
16.2	31.860000610351562
16.215	31.09000015258789
16.263	30.350000381469727
16.288	29.510000228881836
16.291	27.649999618530273
16.295	25.709999084472656
16.299	23.850000381469727
16.309	21.8700008392334
16.32	20.799999237060547
16.34	19.709999084472656
16.357	17.610000610351562
16.36	16.68000030517578
16.376	15.819999694824219
16.38	15.149999618530273
16.389	14.59000015258789
16.399	14.069999694824219
16.415	13.65999984741211
16.419	13.359999656677246
16.435	13.010000228881836
16.443	12.5600004196167
16.457	12.119999885559082
16.463	11.800000190734863
16.472	11.609999656677246
16.479	11.390000343322754
16.491	11.020000457763672
16.508	10.5
16.509	9.989999771118164
16.536	9.569999694824219
16.541	8.6899995803833
16.551	8.220000267028809
16.559	7.840000152587891
16.573	7.5
16.579	7.050000190734863
16.604	6.449999809265137
16.61	5.360000133514404
16.621	4.900000095367432
16.629	4.570000171661377
16.642	4.440000057220459
16.649	4.53000020980835
16.659	4.639999866485596
16.669	4.820000171661377
16.679	5.139999866485596
16.69	5.670000076293945
16.701	6.539999961853027
16.712	7.679999828338623
16.719	9.300000190734863
16.729	11.569999694824219
16.745	13.989999771118164
16.749	16.399999618530273
16.759	18.639999389648438
16.77	20.8799991607666
16.779	23.049999237060547
16.791	25.1200008392334
16.799	27.239999771118164
16.809	29.3700008392334
16.819	31.469999313354492
16.83	33.529998779296875
16.85	35.560001373291016
16.859	39.68000030517578
16.868	41.70000076293945
16.884	43.63999938964844
16.892	45.61000061035156
16.899	47.63999938964844
16.909	49.720001220703125
16.919	51.7400016784668
16.929	53.650001525878906
16.948	55.52000045776367
16.951	57.380001068115234
16.959	59.25
16.968	61.060001373291016
16.979	62.77000045776367
16.989	64.43000030517578
16.999	66.08000183105469
17.008	67.7300033569336
17.019	69.38999938964844
17.029	70.98999786376953
17.039	72.5199966430664
17.049	73.93000030517578
17.059	75.25
17.069	76.48999786376953
17.079	77.6500015258789
17.089	78.72000122070312
17.099	79.72000122070312
17.109	80.55999755859375
17.119	81.29000091552734
17.129	81.77999877929688
17.14	82.22000122070312
17.153	82.58999633789062
17.159	82.94999694824219
17.169	83.06999969482422
17.179	83.02999877929688
17.189	82.98999786376953
17.199	82.94999694824219
17.211	82.83000183105469
17.219	82.66999816894531
17.229	82.43000030517578
17.241	82.05000305175781
17.255	81.4800033569336
17.259	80.7699966430664
17.269	80.04000091552734
17.279	79.19999694824219
17.289	78.29000091552734
17.301	77.38999938964844
17.309	76.41999816894531
17.319	75.44999694824219
17.328	74.44000244140625
17.339	72.7699966430664
17.356	69.87000274658203
17.359	66.69000244140625
17.37	63.83000183105469
17.379	61.380001068115234
17.39	59.2400016784668
17.399	57.5099983215332
17.409	56.220001220703125
17.424	55.04999923706055
17.429	53.97999954223633
17.439	53.02000045776367
17.451	52.33000183105469
17.459	52.16999816894531
17.469	52.290000915527344
17.479	52.209999084472656
17.489	51.88999938964844
17.5	51.13999938964844
17.509	49.88999938964844
17.52	48.43000030517578
17.529	46.970001220703125
17.539	45.79999923706055
17.549	45.04999923706055
17.563	44.61000061035156
17.569	44.41999816894531
17.579	44.29999923706055
17.589	44.209999084472656
17.599	44.06999969482422
17.611	43.849998474121094
17.619	43.41999816894531
17.629	42.77000045776367
17.644	42.2599983215332
17.653	42.029998779296875
17.663	41.970001220703125
17.669	41.86000061035156
17.679	41.41999816894531
17.689	40.59000015258789
17.698	39.61000061035156
17.712	38.5099983215332
17.719	37.52000045776367
17.729	36.65999984741211
17.739	36.029998779296875
17.749	35.439998626708984
17.765	34.810001373291016
17.769	34.220001220703125
17.779	33.529998779296875
17.789	32.709999084472656
17.802	31.860000610351562
17.81	30.889999389648438
17.819	29.93000030517578
17.829	28.889999389648438
17.839	27.860000610351562
17.849	26.809999465942383
17.859	25.829999923706055
17.875	24.84000015258789
17.879	23.850000381469727
17.889	22.809999465942383
17.899	21.770000457763672
17.911	20.780000686645508
17.919	19.81999969482422
17.93	19.0
17.939	18.25
17.949	17.56999969482422
17.959	17.079999923706055
17.969	16.610000610351562
17.979	16.110000610351562
17.989	15.6899995803833
17.999	15.430000305175781
18.009	15.229999542236328
18.019	14.970000267028809
18.031	14.550000190734863
18.039	14.079999923706055
18.049	13.720000267028809
18.059	13.510000228881836
18.081	13.329999923706055
18.089	12.640000343322754
18.099	12.260000228881836
18.109	11.970000267028809
18.122	11.850000381469727
18.129	11.850000381469727
18.139	11.84000015258789
18.149	11.8100004196167
18.161	11.65999984741211
18.18	11.300000190734863
18.191	10.039999961853027
18.199	9.489999771118164
18.212	8.890000343322754
18.219	8.239999771118164
18.228	7.760000228881836
18.239	7.400000095367432
18.25	7.099999904632568
18.261	7.019999980926514
18.269	7.119999885559082
18.279	7.369999885559082
18.289	7.909999847412109
18.299	9.460000038146973
18.311	11.640000343322754
18.319	13.949999809265137
18.328	16.1200008392334
18.34	18.3799991607666
18.349	20.6200008392334
18.359	22.649999618530273
18.369	24.520000457763672
18.38	26.31999969482422
18.389	28.079999923706055
18.399	29.799999237060547
18.409	31.479999542236328
18.419	33.130001068115234
18.431	34.81999969482422
18.439	36.599998474121094
18.449	38.5
18.459	40.459999084472656
18.47	42.400001525878906
18.484	44.34000015258789
18.489	46.29999923706055
18.499	48.33000183105469
18.508	50.349998474121094
18.519	52.220001220703125
18.531	54.0
18.539	55.720001220703125
18.549	57.459999084472656
18.559	59.2400016784668
18.569	61.0
18.586	62.689998626708984
18.589	64.33999633789062
18.599	65.98999786376953
18.609	67.66999816894531
18.62	69.4000015258789
18.63	71.0999984741211
18.639	72.72000122070312
18.649	74.2300033569336
18.659	75.69999694824219
18.669	77.0999984741211
18.691	78.41999816894531
18.699	80.9000015258789
18.71	81.91000366210938
18.721	82.83000183105469
18.73	83.63999938964844
18.74	84.27999877929688
18.749	84.83000183105469
18.758	85.1500015258789
18.769	85.27999877929688
18.779	85.41999816894531
18.789	85.51000213623047
18.799	85.4800033569336
18.809	85.43000030517578
18.819	85.4000015258789
18.829	85.2699966430664
18.839	84.93000030517578
18.853	84.38999938964844
18.859	83.77999877929688
18.869	82.98999786376953
18.881	82.08000183105469
18.893	81.16999816894531
18.899	80.25
18.908	79.33999633789062
18.919	78.36000061035156
18.931	77.44000244140625
18.942	76.48999786376953
18.949	75.54000091552734
18.959	74.51000213623047
18.97	73.37999725341797
18.979	70.83999633789062
18.999	67.52999877929688
19.0	64.37000274658203
19.01	61.66999816894531
19.019	59.52000045776367
19.029	58.09000015258789
19.039	57.40999984741211
19.049	57.25
19.061	57.2599983215332
19.069	57.2599983215332
19.079	57.11000061035156
19.099	56.61000061035156
19.109	54.54999923706055
19.121	53.369998931884766
19.132	52.25
19.139	51.5
19.152	51.06999969482422
19.163	50.709999084472656
19.169	50.33000183105469
19.179	50.099998474121094
19.189	50.02000045776367
19.199	49.90999984741211
19.209	49.779998779296875
19.219	49.40999984741211
19.229	48.61000061035156
19.24	47.41999816894531
19.249	46.29999923706055
19.259	45.349998474121094
19.269	44.560001373291016
19.279	43.91999816894531
19.289	43.38999938964844
19.303	42.84000015258789
19.309	42.189998626708984
19.319	41.38999938964844
19.329	40.43000030517578
19.341	39.349998474121094
19.35	38.20000076293945
19.359	37.029998779296875
19.369	35.869998931884766
19.379	34.720001220703125
19.389	33.56999969482422
19.406	32.40999984741211
19.409	31.229999542236328
19.42	30.040000915527344
19.429	28.81999969482422
19.439	27.6299991607666
19.45	26.520000457763672
19.464	25.5
19.469	24.59000015258789
19.479	23.75
19.489	22.979999542236328
19.511	22.239999771118164
19.519	20.770000457763672
19.529	20.049999237060547
19.541	19.329999923706055
19.549	18.6299991607666
19.559	17.959999084472656
19.569	17.34000015258789
19.579	16.799999237060547
19.589	16.350000381469727
19.599	15.989999771118164
19.61	15.640000343322754
19.62	15.260000228881836
19.629	14.819999694824219
19.639	14.329999923706055
19.65	13.819999694824219
19.661	13.369999885559082
19.669	12.949999809265137
19.678	12.619999885559082
19.689	12.380000114440918
19.7	12.180000305175781
19.711	12.050000190734863
19.719	11.970000267028809
19.729	11.880000114440918
19.739	11.770000457763672
19.749	11.640000343322754
19.76	11.489999771118164
19.769	11.34000015258789
19.779	11.229999542236328
19.789	11.229999542236328
19.801	11.260000228881836
19.817	11.300000190734863
19.822	11.539999961853027
19.829	12.130000114440918
19.839	13.100000381469727
19.849	14.460000038146973
19.86	16.200000762939453
19.869	18.239999771118164
19.879	20.469999313354492
19.889	22.959999084472656
19.899	25.719999313354492
19.916	28.8700008392334
19.919	32.08000183105469
19.929	34.88999938964844
19.939	37.439998626708984
19.95	39.68000030517578
19.959	41.58000183105469
19.969	43.290000915527344
19.979	44.91999816894531
19.989	46.599998474121094
19.999	48.349998474121094
20.009	50.16999816894531
20.018	52.02000045776367
20.029	53.880001068115234
20.04	55.75
20.049	57.689998626708984
20.059	59.61000061035156
20.069	61.41999816894531
20.078	63.060001373291016
20.089	64.55999755859375
20.099	65.94999694824219
20.109	67.19999694824219
20.124	68.4000015258789
20.129	69.52999877929688
20.139	70.51000213623047
20.149	71.4000015258789
20.164	72.16999816894531
20.169	72.80000305175781
20.179	73.37999725341797
20.189	73.76000213623047
20.198	73.97000122070312
20.209	74.12999725341797
20.221	74.22000122070312
20.229	74.20999908447266
20.241	74.19999694824219
20.249	74.1500015258789
20.259	73.94999694824219
20.269	73.52999877929688
20.279	72.88999938964844
20.288	72.13999938964844
20.301	71.16999816894531
20.309	70.08999633789062
20.32	68.08000183105469
20.329	64.80000305175781
20.339	61.41999816894531
20.349	58.060001373291016
20.361	55.130001068115234
20.369	52.84000015258789
20.379	51.0
20.389	49.40999984741211
20.399	47.95000076293945
20.408	46.4900016784668
20.419	44.84000015258789
20.43	43.040000915527344
20.438	41.08000183105469
20.449	38.93000030517578
20.458	36.689998626708984
20.469	34.5099983215332
20.479	32.459999084472656
20.489	30.549999237060547
20.499	28.950000762939453
20.508	27.760000228881836
20.519	26.899999618530273
20.53	26.270000457763672
20.539	25.809999465942383
20.549	25.459999084472656
20.558	25.1299991607666
20.569	24.719999313354492
20.58	24.200000762939453
20.589	23.579999923706055
20.601	22.899999618530273
20.609	22.219999313354492
20.62	21.6200008392334
20.635	21.110000610351562
20.639	20.709999084472656
20.649	20.440000534057617
20.659	20.25
20.669	20.030000686645508
20.679	19.729999542236328
20.689	19.389999389648438
20.698	19.030000686645508
20.709	18.690000534057617
20.718	18.43000030517578
20.737	18.309999465942383
20.739	18.329999923706055
20.749	18.309999465942383
20.758	18.270000457763672
20.77	18.110000610351562
20.779	17.790000915527344
20.789	17.3799991607666
20.799	16.969999313354492
20.809	16.600000381469727
20.819	16.290000915527344
20.829	16.049999237060547
20.842	15.829999923706055
20.857	15.609999656677246
20.861	15.350000381469727
20.869	15.050000190734863
20.879	14.720000267028809
20.889	14.399999618530273
20.899	14.079999923706055
20.91	13.800000190734863
20.919	13.550000190734863
20.929	13.300000190734863
20.941	12.989999771118164
20.949	12.680000305175781
20.959	12.380000114440918
20.969	12.0600004196167
20.979	11.770000457763672
20.988	11.550000190734863
21.0	11.359999656677246
21.009	11.170000076293945
21.019	10.960000038146973
21.03	10.770000457763672
21.047	10.59000015258789
21.049	10.329999923706055
21.06	9.819999694824219
21.069	9.079999923706055
21.079	8.289999961853027
21.089	7.650000095367432
21.099	7.159999847412109
21.109	6.840000152587891
21.119	6.690000057220459
21.129	6.659999847412109
21.147	6.699999809265137
21.149	6.679999828338623
21.158	6.690000057220459
21.169	6.690000057220459
21.18	6.690000057220459
21.189	6.690000057220459
21.199	6.690000057220459
21.209	6.690000057220459
21.219	6.710000038146973
21.229	6.78000020980835
21.249	7.03000020980835
21.25	7.579999923706055
21.259	8.420000076293945
21.272	9.579999923706055
21.279	10.970000267028809
21.289	12.510000228881836
21.302	14.1899995803833
21.309	15.949999809265137
21.331	17.850000381469727
21.339	22.350000381469727
21.35	24.760000228881836
21.359	27.200000762939453
21.371	29.459999084472656
21.378	31.469999313354492
21.389	33.2400016784668
21.399	34.93000030517578
21.409	36.68000030517578
21.42	38.54999923706055
21.429	40.47999954223633
21.442	42.400001525878906
21.451	44.27000045776367
21.459	46.18000030517578
21.47	48.13999938964844
21.481	50.11000061035156
21.498	51.97999954223633
21.501	53.75
21.531	55.439998626708984
21.534	57.09000015258789
21.538	60.290000915527344
21.561	61.77000045776367
21.569	63.15999984741211
21.579	65.75
21.591	66.91000366210938
21.6	68.05999755859375
21.609	69.12999725341797
21.619	70.13999938964844
21.629	71.0
21.639	71.80999755859375
21.649	72.41999816894531
21.66	72.91999816894531
21.669	73.37000274658203
21.679	73.62000274658203
21.69	73.6500015258789
21.7	73.63999938964844
21.709	73.61000061035156
21.72	73.56999969482422
21.73	73.5
21.74	73.27999877929688
21.75	73.02999877929688
21.77	72.68000030517578
21.774	72.05999755859375
21.781	71.12999725341797
21.791	70.04000091552734
21.847	68.01000213623047
21.864	61.4900016784668
21.872	55.25
21.873	52.869998931884766
21.876	50.849998474121094
21.884	47.45000076293945
21.889	45.81999969482422
21.908	44.02000045776367
21.92	39.709999084472656
21.931	37.119998931884766
21.941	34.47999954223633
21.949	32.0099983215332
21.964	29.799999237060547
21.97	28.18000030517578
21.979	27.079999923706055
21.989	26.290000915527344
21.999	25.670000076293945
22.011	25.170000076293945
22.021	24.760000228881836
22.029	24.329999923706055
22.042	23.860000610351562
22.052	23.360000610351562
22.071	22.81999969482422
22.074	22.209999084472656
22.08	21.59000015258789
22.089	21.020000457763672
22.1	20.5
22.114	20.059999465942383
22.119	19.670000076293945
22.129	19.290000915527344
