# Supplementary material for: Level-Ground and Stair Adaptation for Hip Exoskeletons Based on Continuous Locomotion Mode Perception
Source: Cyborg Bionic Syst. 2025 Apr 22;6:0248. doi: 10.34133/cbsystems.0248 (PMC12012296; doi:10.34133/cbsystems.0248)
Supplement: Supplementary 1 — Data files S1 to S61 [file cbsystems.0248.f1.zip › 3_LocomotionMode.csv]

time	lm
9.793	0
9.859	0
10.06	0
10.167	0
10.25	0
10.348	0
10.454	0
10.526	0
10.641	0
10.723	0
10.82	0
10.926	0
11.049	0
11.137	0
11.246	0
11.287	0
11.493	0
11.588	0
11.688	0
11.805	0
11.902	0
11.981	0
12.061	0
12.163	0
12.269	0
12.351	0
12.455	0
12.562	0
12.623	0
12.735	0
12.847	0
12.942	0
13.024	0
13.126	0
13.206	0
13.308	0
13.398	0
13.488	0
13.593	1
13.699	1
13.804	1
13.863	1
13.958	1
14.068	1
14.152	1
14.25	1
14.357	1
14.485	1
14.545	1
14.63	1
14.731	1
14.828	1
14.926	1
15.022	1
15.134	1
15.195	1
15.291	1
15.394	1
15.499	1
15.594	1
15.693	1
15.801	1
15.874	1
15.973	1
16.055	1
16.155	1
16.251	1
16.365	1
16.454	1
16.552	1
16.638	1
16.73	1
16.824	1
16.921	1
16.991	1
17.088	1
17.196	1
17.295	1
17.387	1
17.449	1
17.553	1
17.655	1
17.759	1
17.887	1
17.978	1
18.065	1
18.129	1
18.245	1
18.317	1
18.426	1
18.539	1
18.632	1
18.734	1
18.8	1
18.881	1
18.986	1
19.085	1
19.207	0
19.297	0
19.399	0
19.467	0
19.564	0
19.646	0
19.748	0
19.851	0
19.957	0
20.057	0
20.124	0
20.222	0
20.329	0
20.425	0
20.526	0
20.625	0
20.742	0
20.802	0
20.884	0
20.985	0
21.106	0
21.185	0
21.292	0
21.396	0
21.464	0
21.561	0
21.661	0
21.762	0
21.872	0
21.966	0
22.087	0
