# Supplementary material for: Level-Ground and Stair Adaptation for Hip Exoskeletons Based on Continuous Locomotion Mode Perception
Source: Cyborg Bionic Syst. 2025 Apr 22;6:0248. doi: 10.34133/cbsystems.0248 (PMC12012296; doi:10.34133/cbsystems.0248)
Supplement: Supplementary 1 — Data files S1 to S61 [file cbsystems.0248.f1.zip › 4_FootPress.csv]

time	press1	press2	press3	press4	press5	press6	press7	press8	press9	press10	press11	press12	press13	press14	press15	press16
6.241	0.0	0.0	0.0	0.0	0.0	0.0	0.0	0.0	0.0	0.0	0.0	0.0	0.0	0.0	0.0	0.0
6.271	0.0	0.0	0.0	0.0	0.0	0.0	0.0	0.0	0.0	0.0	0.0	0.0	0.0	0.0	0.0	0.0
6.309	0.0	0.0	0.0	0.0	0.0	0.0	0.0	0.0	0.0	0.0	0.0	0.0	0.0	0.0	0.0	0.0
6.33	0.0	0.0	0.0	0.0	0.0	0.0	0.0	0.0	0.0	0.0	0.0	0.0	0.0	0.0	0.0	0.0
6.36	0.0	0.0	0.0	0.0	0.0	0.0	0.0	0.0	0.0	0.0	0.0	0.0	0.0	0.0	0.0	0.0
6.392	0.0	0.0	0.0	0.0	0.0	0.0	0.0	0.0	0.0	0.0	0.0	0.0	0.0	0.0	0.0	0.0
6.42	0.0	0.0	0.0	0.0	0.0	0.0	0.0	0.0	0.0	0.0	0.0	0.0	0.0	0.0	0.0	0.0
6.451	0.0	0.0	0.0	0.0	0.0	0.0	0.0	0.0	0.0	0.0	0.0	0.0	0.0	0.0	0.0	0.0
6.481	0.0	0.0	0.0	0.0	0.0	0.0	0.0	0.0	0.0	0.0	0.0	0.0	0.0	0.0	0.0	0.0
6.513	0.0	0.0	0.0	0.0	0.0	0.0	0.0	1.0	6.0	0.0	0.0	0.0	0.0	0.0	0.0	0.0
6.54	0.0	0.0	0.0	0.0	0.0	0.0	4.0	7.0	9.0	1.0	0.0	0.0	0.0	0.0	0.0	0.0
6.569	0.0	0.0	0.0	0.0	0.0	0.0	1.0	4.0	4.0	4.0	0.0	0.0	1.0	0.0	0.0	0.0
6.602	0.0	0.0	0.0	0.0	0.0	0.0	0.0	0.0	3.0	4.0	0.0	2.0	5.0	0.0	9.0	6.0
6.631	0.0	0.0	0.0	0.0	0.0	0.0	0.0	0.0	3.0	4.0	0.0	7.0	9.0	9.0	20.0	12.0
6.661	0.0	0.0	0.0	0.0	0.0	0.0	0.0	0.0	2.0	4.0	2.0	10.0	12.0	15.0	30.0	19.0
6.689	0.0	0.0	0.0	0.0	0.0	0.0	0.0	0.0	1.0	3.0	4.0	12.0	11.0	19.0	36.0	24.0
6.719	0.0	0.0	0.0	0.0	0.0	0.0	0.0	0.0	0.0	3.0	5.0	11.0	10.0	21.0	37.0	25.0
6.749	0.0	0.0	0.0	0.0	0.0	0.0	0.0	0.0	0.0	2.0	5.0	10.0	8.0	20.0	35.0	24.0
6.779	0.0	0.0	0.0	0.0	0.0	0.0	0.0	0.0	0.0	2.0	5.0	11.0	8.0	19.0	33.0	22.0
6.81	0.0	0.0	0.0	0.0	0.0	0.0	0.0	0.0	0.0	2.0	6.0	11.0	8.0	19.0	33.0	23.0
6.838	0.0	0.0	0.0	0.0	0.0	0.0	0.0	0.0	0.0	2.0	6.0	10.0	8.0	19.0	33.0	23.0
6.868	0.0	0.0	0.0	0.0	0.0	0.0	0.0	0.0	0.0	3.0	6.0	11.0	9.0	17.0	32.0	22.0
6.902	0.0	0.0	0.0	0.0	0.0	0.0	0.0	0.0	0.0	3.0	6.0	10.0	9.0	15.0	30.0	19.0
6.93	0.0	0.0	0.0	0.0	0.0	0.0	0.0	0.0	0.0	4.0	5.0	10.0	9.0	15.0	29.0	19.0
6.958	0.0	0.0	0.0	0.0	0.0	0.0	0.0	0.0	0.0	3.0	5.0	10.0	8.0	14.0	26.0	17.0
6.988	0.0	0.0	0.0	0.0	0.0	1.0	0.0	0.0	0.0	4.0	5.0	9.0	8.0	12.0	24.0	15.0
7.023	0.0	0.0	0.0	0.0	0.0	2.0	0.0	0.0	0.0	5.0	5.0	9.0	7.0	11.0	22.0	13.0
7.049	0.0	0.0	0.0	0.0	0.0	4.0	2.0	1.0	1.0	6.0	5.0	8.0	6.0	8.0	19.0	10.0
7.078	0.0	1.0	0.0	0.0	0.0	6.0	3.0	2.0	1.0	6.0	4.0	7.0	5.0	6.0	15.0	7.0
7.108	0.0	4.0	0.0	0.0	0.0	11.0	8.0	7.0	2.0	6.0	1.0	2.0	2.0	1.0	8.0	2.0
7.138	0.0	7.0	2.0	0.0	0.0	16.0	13.0	10.0	4.0	5.0	0.0	0.0	0.0	0.0	2.0	0.0
7.168	0.0	12.0	4.0	0.0	0.0	21.0	18.0	14.0	5.0	3.0	0.0	0.0	0.0	0.0	0.0	0.0
7.197	0.0	15.0	6.0	1.0	0.0	26.0	17.0	13.0	4.0	0.0	0.0	0.0	0.0	0.0	0.0	0.0
7.231	30.0	15.0	5.0	1.0	0.0	24.0	10.0	5.0	3.0	0.0	0.0	0.0	0.0	0.0	0.0	0.0
7.258	27.0	14.0	3.0	0.0	0.0	20.0	3.0	1.0	3.0	0.0	0.0	0.0	0.0	0.0	0.0	0.0
7.288	0.0	6.0	0.0	0.0	0.0	10.0	0.0	0.0	1.0	0.0	0.0	0.0	0.0	0.0	0.0	0.0
7.32	0.0	0.0	0.0	0.0	0.0	2.0	0.0	0.0	0.0	0.0	0.0	0.0	0.0	0.0	0.0	0.0
7.347	0.0	0.0	0.0	0.0	0.0	0.0	0.0	0.0	0.0	0.0	0.0	0.0	0.0	0.0	0.0	0.0
7.377	0.0	0.0	0.0	0.0	0.0	0.0	0.0	0.0	0.0	0.0	0.0	0.0	0.0	0.0	0.0	0.0
7.406	0.0	0.0	0.0	0.0	0.0	0.0	0.0	0.0	0.0	0.0	0.0	0.0	0.0	0.0	0.0	0.0
7.438	0.0	0.0	0.0	0.0	0.0	0.0	0.0	0.0	0.0	0.0	0.0	0.0	0.0	0.0	0.0	0.0
7.466	0.0	0.0	0.0	0.0	0.0	0.0	0.0	0.0	0.0	0.0	0.0	0.0	0.0	0.0	0.0	0.0
7.496	0.0	0.0	0.0	0.0	0.0	0.0	0.0	0.0	0.0	0.0	0.0	0.0	0.0	0.0	0.0	0.0
7.526	0.0	0.0	0.0	0.0	0.0	0.0	0.0	0.0	0.0	0.0	0.0	0.0	0.0	0.0	0.0	0.0
7.559	0.0	0.0	0.0	0.0	0.0	0.0	0.0	0.0	0.0	0.0	0.0	0.0	0.0	0.0	0.0	0.0
7.586	0.0	0.0	0.0	0.0	0.0	0.0	0.0	0.0	0.0	0.0	0.0	0.0	0.0	0.0	0.0	0.0
7.615	0.0	0.0	0.0	0.0	0.0	0.0	0.0	0.0	0.0	0.0	0.0	0.0	0.0	0.0	0.0	0.0
7.65	0.0	0.0	0.0	0.0	0.0	0.0	0.0	0.0	0.0	0.0	0.0	0.0	0.0	0.0	0.0	0.0
7.676	0.0	0.0	0.0	0.0	0.0	0.0	0.0	0.0	0.0	0.0	0.0	0.0	0.0	0.0	0.0	0.0
7.706	0.0	0.0	0.0	0.0	0.0	0.0	0.0	0.0	0.0	0.0	0.0	0.0	0.0	0.0	0.0	0.0
7.741	0.0	0.0	0.0	0.0	0.0	0.0	0.0	0.0	0.0	0.0	0.0	0.0	0.0	0.0	0.0	0.0
7.766	0.0	0.0	0.0	0.0	0.0	0.0	0.0	0.0	0.0	0.0	0.0	0.0	0.0	0.0	0.0	0.0
7.796	0.0	0.0	0.0	0.0	0.0	0.0	0.0	0.0	0.0	0.0	0.0	0.0	0.0	0.0	0.0	0.0
7.826	0.0	0.0	0.0	0.0	0.0	0.0	0.0	0.0	0.0	0.0	0.0	0.0	0.0	0.0	0.0	0.0
7.856	0.0	0.0	0.0	0.0	0.0	0.0	0.0	0.0	0.0	0.0	0.0	0.0	0.0	0.0	0.0	0.0
7.884	0.0	0.0	0.0	0.0	0.0	0.0	9.0	17.0	23.0	0.0	0.0	0.0	0.0	0.0	0.0	0.0
7.914	0.0	0.0	0.0	0.0	0.0	1.0	13.0	23.0	30.0	5.0	0.0	0.0	0.0	0.0	0.0	0.0
7.945	0.0	0.0	0.0	0.0	0.0	3.0	13.0	20.0	26.0	15.0	0.0	0.0	5.0	0.0	0.0	0.0
7.974	0.0	0.0	0.0	0.0	0.0	0.0	8.0	13.0	20.0	16.0	0.0	5.0	12.0	0.0	6.0	4.0
8.013	0.0	0.0	0.0	0.0	0.0	0.0	2.0	8.0	16.0	14.0	0.0	11.0	18.0	7.0	19.0	12.0
8.034	0.0	0.0	0.0	0.0	0.0	0.0	0.0	4.0	10.0	11.0	1.0	12.0	16.0	11.0	24.0	16.0
8.064	0.0	0.0	0.0	0.0	0.0	0.0	0.0	1.0	6.0	7.0	1.0	12.0	15.0	13.0	28.0	19.0
8.094	0.0	0.0	0.0	0.0	0.0	0.0	0.0	0.0	4.0	5.0	1.0	11.0	12.0	16.0	32.0	21.0
8.123	0.0	0.0	0.0	0.0	0.0	0.0	0.0	0.0	2.0	2.0	3.0	9.0	8.0	19.0	34.0	23.0
8.157	0.0	0.0	0.0	0.0	0.0	0.0	0.0	0.0	0.0	1.0	4.0	9.0	7.0	19.0	35.0	23.0
8.202	0.0	0.0	0.0	0.0	0.0	0.0	0.0	0.0	0.0	0.0	4.0	9.0	5.0	20.0	36.0	22.0
8.213	0.0	0.0	0.0	0.0	0.0	0.0	0.0	0.0	0.0	0.0	6.0	9.0	5.0	19.0	34.0	22.0
8.248	0.0	0.0	0.0	0.0	0.0	2.0	0.0	0.0	0.0	0.0	6.0	8.0	4.0	17.0	31.0	17.0
8.279	0.0	1.0	0.0	0.0	0.0	4.0	0.0	0.0	0.0	0.0	6.0	8.0	3.0	15.0	26.0	15.0
8.318	0.0	3.0	0.0	0.0	0.0	7.0	0.0	0.0	0.0	1.0	6.0	7.0	3.0	12.0	23.0	11.0
8.335	0.0	5.0	0.0	0.0	0.0	11.0	1.0	0.0	0.0	1.0	5.0	5.0	1.0	9.0	17.0	7.0
8.363	0.0	8.0	0.0	0.0	0.0	17.0	5.0	0.0	0.0	1.0	3.0	3.0	0.0	4.0	9.0	3.0
8.393	0.0	13.0	1.0	0.0	0.0	24.0	10.0	1.0	0.0	0.0	0.0	0.0	0.0	0.0	4.0	0.0
8.422	0.0	18.0	3.0	0.0	0.0	31.0	14.0	3.0	0.0	0.0	0.0	0.0	0.0	0.0	0.0	0.0
8.458	0.0	21.0	4.0	0.0	0.0	37.0	15.0	3.0	0.0	0.0	0.0	0.0	0.0	0.0	0.0	0.0
8.482	0.0	24.0	5.0	0.0	0.0	37.0	13.0	2.0	0.0	0.0	0.0	0.0	0.0	0.0	0.0	0.0
8.512	0.0	24.0	5.0	0.0	0.0	36.0	11.0	1.0	0.0	0.0	0.0	0.0	0.0	0.0	0.0	0.0
8.542	35.0	21.0	4.0	0.0	0.0	30.0	6.0	0.0	0.0	0.0	0.0	0.0	0.0	0.0	0.0	0.0
8.579	24.0	14.0	2.0	0.0	0.0	19.0	1.0	0.0	0.0	0.0	0.0	0.0	0.0	0.0	0.0	0.0
8.604	0.0	6.0	0.0	0.0	0.0	9.0	0.0	0.0	0.0	0.0	0.0	0.0	0.0	0.0	0.0	0.0
8.633	0.0	0.0	0.0	0.0	0.0	0.0	0.0	0.0	0.0	0.0	0.0	0.0	0.0	0.0	0.0	0.0
8.662	0.0	0.0	0.0	0.0	0.0	0.0	0.0	0.0	0.0	0.0	0.0	0.0	0.0	0.0	0.0	0.0
8.693	0.0	0.0	0.0	0.0	0.0	0.0	0.0	0.0	0.0	0.0	0.0	0.0	0.0	0.0	0.0	0.0
8.721	0.0	0.0	0.0	0.0	0.0	0.0	0.0	0.0	0.0	0.0	0.0	0.0	0.0	0.0	0.0	0.0
8.753	0.0	0.0	0.0	0.0	0.0	0.0	0.0	0.0	0.0	0.0	0.0	0.0	0.0	0.0	0.0	0.0
8.781	0.0	0.0	0.0	0.0	0.0	0.0	0.0	0.0	0.0	0.0	0.0	0.0	0.0	0.0	0.0	0.0
8.818	0.0	0.0	0.0	0.0	0.0	0.0	0.0	0.0	0.0	0.0	0.0	0.0	0.0	0.0	0.0	0.0
8.849	0.0	0.0	0.0	0.0	0.0	0.0	0.0	0.0	0.0	0.0	0.0	0.0	0.0	0.0	0.0	0.0
8.871	0.0	0.0	0.0	0.0	0.0	0.0	0.0	0.0	0.0	0.0	0.0	0.0	0.0	0.0	0.0	0.0
8.9	0.0	0.0	0.0	0.0	0.0	0.0	0.0	0.0	0.0	0.0	0.0	0.0	0.0	0.0	0.0	0.0
8.931	0.0	0.0	0.0	0.0	0.0	0.0	0.0	0.0	0.0	0.0	0.0	0.0	0.0	0.0	0.0	0.0
8.974	0.0	0.0	0.0	0.0	0.0	0.0	0.0	0.0	0.0	0.0	0.0	0.0	0.0	0.0	0.0	0.0
8.997	0.0	0.0	0.0	0.0	0.0	0.0	0.0	0.0	0.0	0.0	0.0	0.0	0.0	0.0	0.0	0.0
9.025	0.0	0.0	0.0	0.0	0.0	0.0	0.0	0.0	0.0	0.0	0.0	0.0	0.0	0.0	0.0	0.0
9.053	0.0	0.0	0.0	0.0	0.0	0.0	0.0	0.0	0.0	0.0	0.0	0.0	0.0	0.0	0.0	0.0
9.086	0.0	0.0	0.0	0.0	0.0	0.0	0.0	0.0	0.0	0.0	0.0	0.0	0.0	0.0	0.0	0.0
9.116	0.0	0.0	0.0	0.0	0.0	0.0	0.0	0.0	0.0	0.0	0.0	0.0	0.0	0.0	0.0	0.0
9.144	0.0	0.0	0.0	0.0	0.0	0.0	0.0	0.0	0.0	0.0	0.0	0.0	0.0	0.0	0.0	0.0
9.172	0.0	0.0	0.0	0.0	0.0	0.0	0.0	0.0	0.0	0.0	0.0	0.0	0.0	0.0	0.0	0.0
9.201	0.0	0.0	0.0	0.0	0.0	0.0	0.0	0.0	0.0	0.0	0.0	0.0	0.0	0.0	0.0	0.0
9.23	0.0	0.0	0.0	0.0	0.0	0.0	0.0	0.0	0.0	0.0	0.0	0.0	0.0	0.0	0.0	0.0
9.262	0.0	0.0	0.0	0.0	0.0	0.0	0.0	0.0	1.0	0.0	0.0	0.0	0.0	0.0	0.0	0.0
9.293	0.0	0.0	0.0	0.0	0.0	0.0	1.0	4.0	8.0	5.0	0.0	0.0	0.0	0.0	0.0	0.0
9.326	0.0	0.0	0.0	0.0	0.0	0.0	0.0	3.0	7.0	6.0	0.0	1.0	4.0	0.0	3.0	2.0
9.352	0.0	0.0	0.0	0.0	0.0	0.0	1.0	3.0	8.0	7.0	1.0	5.0	6.0	3.0	7.0	3.0
9.38	0.0	1.0	0.0	0.0	0.0	0.0	2.0	4.0	7.0	7.0	2.0	7.0	6.0	4.0	9.0	4.0
9.413	0.0	1.0	0.0	0.0	0.0	1.0	1.0	3.0	5.0	6.0	3.0	8.0	7.0	6.0	11.0	4.0
9.441	0.0	2.0	0.0	0.0	0.0	2.0	0.0	1.0	3.0	5.0	4.0	8.0	6.0	8.0	14.0	6.0
9.484	0.0	2.0	0.0	0.0	0.0	3.0	0.0	0.0	2.0	5.0	4.0	7.0	5.0	8.0	13.0	6.0
9.505	0.0	3.0	0.0	0.0	0.0	4.0	0.0	0.0	2.0	5.0	4.0	6.0	4.0	7.0	12.0	4.0
9.529	0.0	2.0	0.0	0.0	0.0	5.0	0.0	0.0	1.0	4.0	4.0	6.0	3.0	7.0	12.0	4.0
9.558	0.0	3.0	0.0	0.0	0.0	5.0	1.0	0.0	1.0	4.0	4.0	6.0	3.0	7.0	12.0	4.0
9.593	0.0	3.0	0.0	0.0	0.0	6.0	1.0	0.0	2.0	5.0	4.0	5.0	3.0	6.0	11.0	3.0
9.622	0.0	3.0	0.0	0.0	0.0	7.0	2.0	1.0	2.0	5.0	3.0	5.0	3.0	5.0	9.0	2.0
9.648	0.0	3.0	0.0	0.0	0.0	7.0	3.0	2.0	3.0	5.0	1.0	4.0	2.0	2.0	6.0	0.0
9.686	0.0	4.0	0.0	0.0	0.0	9.0	5.0	4.0	4.0	5.0	0.0	2.0	0.0	0.0	2.0	0.0
9.708	0.0	4.0	0.0	0.0	0.0	10.0	8.0	6.0	5.0	5.0	0.0	0.0	0.0	0.0	0.0	0.0
9.737	0.0	5.0	0.0	0.0	0.0	12.0	10.0	8.0	5.0	4.0	0.0	0.0	0.0	0.0	0.0	0.0
9.771	0.0	7.0	2.0	0.0	0.0	14.0	11.0	10.0	6.0	4.0	0.0	0.0	0.0	0.0	0.0	0.0
9.798	0.0	9.0	3.0	0.0	0.0	17.0	14.0	12.0	8.0	4.0	0.0	0.0	0.0	0.0	0.0	0.0
9.835	0.0	11.0	4.0	0.0	0.0	19.0	16.0	14.0	10.0	3.0	0.0	0.0	0.0	0.0	0.0	0.0
9.86	25.0	12.0	5.0	1.0	0.0	20.0	18.0	15.0	11.0	2.0	0.0	0.0	0.0	0.0	0.0	0.0
9.897	28.0	13.0	6.0	1.0	0.0	21.0	18.0	16.0	11.0	0.0	0.0	0.0	0.0	0.0	0.0	0.0
9.92	31.0	15.0	8.0	2.0	0.0	23.0	17.0	16.0	11.0	0.0	0.0	0.0	0.0	0.0	0.0	0.0
9.949	32.0	16.0	8.0	2.0	0.0	23.0	17.0	14.0	11.0	0.0	0.0	0.0	0.0	0.0	0.0	0.0
9.977	33.0	18.0	8.0	3.0	0.0	20.0	14.0	12.0	11.0	0.0	0.0	0.0	0.0	0.0	0.0	0.0
10.006	25.0	16.0	5.0	0.0	0.0	12.0	4.0	4.0	8.0	0.0	0.0	0.0	0.0	0.0	0.0	0.0
10.039	12.0	8.0	1.0	0.0	0.0	4.0	0.0	0.0	3.0	0.0	0.0	0.0	0.0	0.0	0.0	0.0
10.066	2.0	2.0	0.0	0.0	0.0	0.0	0.0	0.0	0.0	0.0	0.0	0.0	0.0	0.0	0.0	0.0
10.102	0.0	0.0	0.0	0.0	0.0	0.0	0.0	0.0	0.0	0.0	0.0	0.0	0.0	0.0	0.0	0.0
10.126	0.0	0.0	0.0	0.0	0.0	0.0	0.0	0.0	0.0	0.0	0.0	0.0	0.0	0.0	0.0	0.0
10.158	0.0	0.0	0.0	0.0	0.0	0.0	0.0	0.0	0.0	0.0	0.0	0.0	0.0	0.0	0.0	0.0
10.188	0.0	0.0	0.0	0.0	0.0	0.0	0.0	0.0	0.0	0.0	0.0	0.0	0.0	0.0	0.0	0.0
10.219	0.0	0.0	0.0	0.0	0.0	0.0	0.0	0.0	0.0	0.0	0.0	0.0	0.0	0.0	0.0	0.0
10.246	0.0	0.0	0.0	0.0	0.0	0.0	0.0	0.0	0.0	0.0	0.0	0.0	0.0	0.0	0.0	0.0
10.276	0.0	0.0	0.0	0.0	0.0	0.0	0.0	0.0	0.0	0.0	0.0	0.0	0.0	0.0	0.0	0.0
10.305	0.0	0.0	0.0	0.0	0.0	0.0	0.0	0.0	0.0	0.0	0.0	0.0	0.0	0.0	0.0	0.0
10.345	0.0	0.0	0.0	0.0	0.0	0.0	0.0	0.0	0.0	0.0	0.0	0.0	0.0	0.0	0.0	0.0
10.369	0.0	0.0	0.0	0.0	0.0	0.0	0.0	0.0	0.0	0.0	0.0	0.0	0.0	0.0	0.0	0.0
10.402	0.0	0.0	0.0	0.0	0.0	0.0	0.0	0.0	0.0	0.0	0.0	0.0	0.0	0.0	0.0	0.0
10.426	0.0	0.0	0.0	0.0	0.0	0.0	0.0	0.0	0.0	0.0	0.0	0.0	0.0	0.0	0.0	0.0
10.454	0.0	0.0	0.0	0.0	0.0	0.0	0.0	0.0	0.0	0.0	0.0	0.0	0.0	0.0	0.0	0.0
10.485	0.0	0.0	0.0	0.0	0.0	0.0	0.0	0.0	0.0	0.0	0.0	0.0	0.0	0.0	0.0	0.0
10.516	0.0	0.0	0.0	0.0	0.0	0.0	0.0	0.0	0.0	0.0	0.0	0.0	0.0	0.0	0.0	0.0
10.549	0.0	0.0	0.0	0.0	0.0	0.0	0.0	0.0	0.0	0.0	0.0	0.0	0.0	0.0	0.0	0.0
10.579	0.0	0.0	0.0	0.0	0.0	0.0	0.0	0.0	0.0	0.0	0.0	0.0	0.0	0.0	0.0	0.0
10.609	0.0	0.0	0.0	0.0	0.0	0.0	0.0	0.0	0.0	0.0	0.0	0.0	0.0	0.0	0.0	0.0
10.634	0.0	0.0	0.0	0.0	0.0	0.0	0.0	0.0	0.0	0.0	0.0	0.0	0.0	0.0	0.0	0.0
10.665	0.0	0.0	0.0	0.0	0.0	0.0	0.0	0.0	0.0	0.0	0.0	0.0	0.0	0.0	0.0	0.0
10.694	0.0	0.0	0.0	0.0	0.0	0.0	0.0	0.0	0.0	0.0	0.0	0.0	0.0	0.0	0.0	0.0
10.723	0.0	0.0	0.0	0.0	0.0	0.0	1.0	2.0	1.0	0.0	0.0	0.0	0.0	0.0	0.0	0.0
10.753	0.0	0.0	0.0	0.0	0.0	1.0	2.0	3.0	4.0	1.0	0.0	0.0	0.0	0.0	0.0	0.0
10.783	0.0	0.0	0.0	0.0	0.0	1.0	3.0	3.0	5.0	3.0	0.0	2.0	3.0	3.0	8.0	4.0
10.814	0.0	0.0	0.0	0.0	0.0	1.0	2.0	3.0	4.0	4.0	2.0	7.0	6.0	8.0	14.0	7.0
10.843	0.0	0.0	0.0	0.0	0.0	1.0	2.0	2.0	4.0	4.0	4.0	9.0	7.0	11.0	18.0	9.0
10.873	0.0	0.0	0.0	0.0	0.0	1.0	1.0	2.0	4.0	4.0	4.0	10.0	9.0	12.0	20.0	10.0
10.904	0.0	0.0	0.0	0.0	0.0	2.0	0.0	2.0	4.0	5.0	3.0	10.0	9.0	13.0	20.0	10.0
10.933	0.0	0.0	0.0	0.0	0.0	2.0	1.0	3.0	5.0	6.0	2.0	9.0	10.0	11.0	19.0	10.0
10.963	0.0	0.0	0.0	0.0	0.0	1.0	1.0	3.0	6.0	6.0	1.0	8.0	9.0	9.0	19.0	10.0
10.992	0.0	0.0	0.0	0.0	0.0	1.0	0.0	2.0	7.0	7.0	0.0	7.0	8.0	9.0	18.0	9.0
11.022	0.0	0.0	0.0	0.0	0.0	0.0	0.0	2.0	6.0	7.0	0.0	7.0	8.0	8.0	18.0	9.0
11.052	0.0	0.0	0.0	0.0	0.0	0.0	0.0	1.0	6.0	7.0	0.0	7.0	8.0	8.0	18.0	10.0
11.082	0.0	0.0	0.0	0.0	0.0	0.0	0.0	1.0	7.0	8.0	0.0	7.0	10.0	9.0	20.0	10.0
11.122	0.0	0.0	0.0	0.0	0.0	0.0	0.0	2.0	7.0	8.0	0.0	9.0	12.0	11.0	21.0	12.0
11.142	0.0	0.0	0.0	0.0	0.0	0.0	0.0	3.0	8.0	9.0	1.0	11.0	14.0	12.0	24.0	13.0
11.173	0.0	0.0	0.0	0.0	0.0	0.0	1.0	4.0	9.0	10.0	1.0	12.0	15.0	12.0	24.0	15.0
11.202	0.0	0.0	0.0	0.0	0.0	0.0	1.0	4.0	9.0	10.0	1.0	12.0	15.0	12.0	24.0	15.0
11.231	0.0	0.0	0.0	0.0	0.0	1.0	4.0	8.0	12.0	13.0	3.0	15.0	17.0	12.0	24.0	15.0
11.261	0.0	0.0	0.0	0.0	0.0	1.0	6.0	11.0	15.0	16.0	2.0	14.0	17.0	8.0	18.0	11.0
11.291	0.0	0.0	0.0	0.0	0.0	3.0	10.0	16.0	19.0	18.0	1.0	10.0	14.0	3.0	9.0	4.0
11.326	0.0	1.0	1.0	0.0	0.0	8.0	19.0	24.0	24.0	20.0	0.0	4.0	8.0	0.0	1.0	0.0
11.353	0.0	5.0	4.0	1.0	0.0	14.0	26.0	30.0	28.0	14.0	0.0	0.0	3.0	0.0	0.0	0.0
11.381	13.0	10.0	7.0	3.0	0.0	21.0	29.0	32.0	28.0	4.0	0.0	0.0	0.0	0.0	0.0	0.0
11.411	24.0	17.0	10.0	5.0	0.0	22.0	21.0	20.0	17.0	0.0	0.0	0.0	0.0	0.0	0.0	0.0
11.441	25.0	18.0	8.0	3.0	0.0	17.0	8.0	7.0	8.0	0.0	0.0	0.0	0.0	0.0	0.0	0.0
11.473	17.0	14.0	3.0	0.0	0.0	5.0	0.0	0.0	3.0	0.0	0.0	0.0	0.0	0.0	0.0	0.0
11.5	6.0	6.0	0.0	0.0	0.0	0.0	0.0	0.0	0.0	0.0	0.0	0.0	0.0	0.0	0.0	0.0
11.531	0.0	0.0	0.0	0.0	0.0	0.0	0.0	0.0	0.0	0.0	0.0	0.0	0.0	0.0	0.0	0.0
11.56	0.0	0.0	0.0	0.0	0.0	0.0	0.0	0.0	0.0	0.0	0.0	0.0	0.0	0.0	0.0	0.0
11.596	0.0	0.0	0.0	0.0	0.0	0.0	0.0	0.0	0.0	0.0	0.0	0.0	0.0	0.0	0.0	0.0
11.621	0.0	0.0	0.0	0.0	0.0	0.0	0.0	0.0	0.0	0.0	0.0	0.0	0.0	0.0	0.0	0.0
11.65	0.0	0.0	0.0	0.0	0.0	0.0	0.0	0.0	0.0	0.0	0.0	0.0	0.0	0.0	0.0	0.0
11.681	0.0	0.0	0.0	0.0	0.0	0.0	0.0	0.0	0.0	0.0	0.0	0.0	0.0	0.0	0.0	0.0
11.711	0.0	0.0	0.0	0.0	0.0	0.0	0.0	0.0	0.0	0.0	0.0	0.0	0.0	0.0	0.0	0.0
11.742	0.0	0.0	0.0	0.0	0.0	0.0	0.0	0.0	0.0	0.0	0.0	0.0	0.0	0.0	0.0	0.0
11.773	0.0	0.0	0.0	0.0	0.0	0.0	0.0	0.0	0.0	0.0	0.0	0.0	0.0	0.0	0.0	0.0
11.805	0.0	0.0	0.0	0.0	0.0	0.0	0.0	0.0	0.0	0.0	0.0	0.0	0.0	0.0	0.0	0.0
11.835	0.0	0.0	0.0	0.0	0.0	0.0	0.0	0.0	0.0	0.0	0.0	0.0	0.0	0.0	0.0	0.0
11.866	0.0	0.0	0.0	0.0	0.0	0.0	0.0	0.0	0.0	0.0	0.0	0.0	0.0	0.0	0.0	0.0
11.895	0.0	0.0	0.0	0.0	0.0	0.0	0.0	0.0	0.0	0.0	0.0	0.0	0.0	0.0	0.0	0.0
11.92	0.0	0.0	0.0	0.0	0.0	0.0	0.0	0.0	0.0	0.0	0.0	0.0	0.0	0.0	0.0	0.0
11.949	0.0	0.0	0.0	0.0	0.0	0.0	0.0	0.0	0.0	0.0	0.0	0.0	0.0	0.0	0.0	0.0
11.987	0.0	0.0	0.0	0.0	0.0	0.0	0.0	0.0	0.0	0.0	0.0	0.0	0.0	0.0	0.0	0.0
12.009	0.0	0.0	0.0	0.0	0.0	0.0	0.0	0.0	0.0	0.0	0.0	0.0	0.0	0.0	0.0	0.0
12.04	0.0	0.0	0.0	0.0	0.0	0.0	0.0	0.0	0.0	0.0	0.0	0.0	0.0	0.0	0.0	0.0
12.068	0.0	0.0	0.0	0.0	0.0	0.0	0.0	0.0	0.0	0.0	0.0	0.0	0.0	0.0	0.0	0.0
12.099	0.0	0.0	0.0	0.0	0.0	0.0	0.0	0.0	0.0	0.0	0.0	0.0	0.0	0.0	0.0	0.0
12.128	0.0	0.0	0.0	0.0	0.0	0.0	0.0	0.0	0.0	0.0	0.0	0.0	0.0	0.0	0.0	0.0
12.158	0.0	0.0	0.0	0.0	0.0	0.0	0.0	0.0	0.0	0.0	0.0	0.0	0.0	0.0	0.0	0.0
12.189	0.0	0.0	0.0	0.0	0.0	0.0	0.0	0.0	1.0	0.0	0.0	0.0	0.0	0.0	0.0	0.0
12.221	0.0	0.0	0.0	0.0	0.0	0.0	0.0	0.0	2.0	1.0	0.0	0.0	0.0	0.0	0.0	0.0
12.251	0.0	0.0	0.0	0.0	0.0	0.0	0.0	1.0	3.0	2.0	0.0	0.0	0.0	0.0	0.0	0.0
12.278	0.0	0.0	0.0	0.0	0.0	0.0	0.0	2.0	5.0	2.0	0.0	0.0	1.0	0.0	1.0	0.0
12.308	0.0	0.0	0.0	0.0	0.0	0.0	2.0	3.0	6.0	6.0	2.0	9.0	10.0	8.0	17.0	8.0
12.338	0.0	0.0	0.0	0.0	0.0	1.0	3.0	4.0	8.0	9.0	3.0	11.0	12.0	9.0	19.0	10.0
12.368	0.0	0.0	0.0	0.0	0.0	2.0	4.0	6.0	11.0	11.0	3.0	13.0	14.0	9.0	19.0	11.0
12.398	0.0	0.0	0.0	0.0	0.0	2.0	4.0	7.0	13.0	13.0	1.0	13.0	15.0	7.0	17.0	10.0
12.428	0.0	0.0	0.0	0.0	0.0	1.0	3.0	7.0	17.0	17.0	0.0	12.0	17.0	5.0	16.0	9.0
12.458	0.0	0.0	0.0	0.0	0.0	1.0	2.0	8.0	19.0	18.0	0.0	10.0	16.0	3.0	13.0	8.0
12.489	0.0	0.0	0.0	0.0	0.0	0.0	1.0	7.0	21.0	21.0	0.0	9.0	18.0	2.0	13.0	8.0
12.518	0.0	0.0	0.0	0.0	0.0	0.0	0.0	7.0	21.0	22.0	0.0	9.0	18.0	2.0	12.0	9.0
12.547	0.0	0.0	0.0	0.0	0.0	0.0	1.0	7.0	21.0	22.0	0.0	9.0	17.0	2.0	10.0	7.0
12.579	0.0	0.0	0.0	0.0	0.0	0.0	2.0	8.0	22.0	22.0	0.0	10.0	17.0	2.0	11.0	7.0
12.608	0.0	0.0	0.0	0.0	0.0	0.0	3.0	9.0	22.0	23.0	0.0	11.0	18.0	2.0	11.0	8.0
12.638	0.0	0.0	0.0	0.0	0.0	0.0	4.0	11.0	25.0	24.0	0.0	12.0	18.0	2.0	11.0	6.0
12.668	0.0	0.0	0.0	0.0	0.0	1.0	5.0	13.0	27.0	26.0	0.0	10.0	17.0	0.0	6.0	4.0
12.698	0.0	0.0	0.0	0.0	0.0	1.0	7.0	17.0	30.0	27.0	0.0	10.0	15.0	0.0	4.0	1.0
12.728	0.0	0.0	0.0	0.0	0.0	2.0	9.0	19.0	32.0	28.0	0.0	8.0	13.0	0.0	2.0	0.0
12.761	0.0	0.0	0.0	0.0	0.0	3.0	12.0	24.0	35.0	30.0	0.0	6.0	12.0	0.0	0.0	0.0
12.786	0.0	0.0	0.0	0.0	0.0	4.0	16.0	27.0	39.0	29.0	0.0	4.0	10.0	0.0	0.0	0.0
12.816	0.0	0.0	0.0	0.0	0.0	4.0	16.0	27.0	39.0	29.0	0.0	4.0	10.0	0.0	0.0	0.0
12.846	0.0	1.0	1.0	0.0	0.0	10.0	25.0	40.0	45.0	23.0	0.0	1.0	4.0	0.0	0.0	0.0
12.876	2.0	4.0	3.0	1.0	0.0	15.0	30.0	44.0	46.0	13.0	0.0	0.0	1.0	0.0	0.0	0.0
12.908	7.0	8.0	7.0	3.0	0.0	21.0	32.0	44.0	41.0	5.0	0.0	0.0	0.0	0.0	0.0	0.0
12.936	13.0	11.0	8.0	5.0	0.0	24.0	30.0	36.0	33.0	1.0	0.0	0.0	0.0	0.0	0.0	0.0
12.965	19.0	15.0	9.0	4.0	0.0	23.0	22.0	25.0	23.0	0.0	0.0	0.0	0.0	0.0	0.0	0.0
12.996	19.0	14.0	5.0	1.0	0.0	13.0	6.0	7.0	10.0	0.0	0.0	0.0	0.0	0.0	0.0	0.0
13.028	12.0	8.0	0.0	0.0	0.0	3.0	0.0	0.0	3.0	0.0	0.0	0.0	0.0	0.0	0.0	0.0
13.056	3.0	2.0	0.0	0.0	0.0	0.0	0.0	0.0	0.0	0.0	0.0	0.0	0.0	0.0	0.0	0.0
13.084	0.0	0.0	0.0	0.0	0.0	0.0	0.0	0.0	0.0	0.0	0.0	0.0	0.0	0.0	0.0	0.0
13.114	0.0	0.0	0.0	0.0	0.0	0.0	0.0	0.0	0.0	0.0	0.0	0.0	0.0	0.0	0.0	0.0
13.144	0.0	0.0	0.0	0.0	0.0	0.0	0.0	0.0	0.0	0.0	0.0	0.0	0.0	0.0	0.0	0.0
13.181	0.0	0.0	0.0	0.0	0.0	0.0	0.0	0.0	0.0	0.0	0.0	0.0	0.0	0.0	0.0	0.0
13.209	0.0	0.0	0.0	0.0	0.0	0.0	0.0	0.0	0.0	0.0	0.0	0.0	0.0	0.0	0.0	0.0
13.234	0.0	0.0	0.0	0.0	0.0	0.0	0.0	0.0	0.0	0.0	0.0	0.0	0.0	0.0	0.0	0.0
13.265	0.0	0.0	0.0	0.0	0.0	0.0	0.0	0.0	0.0	0.0	0.0	0.0	0.0	0.0	0.0	0.0
13.294	0.0	0.0	0.0	0.0	0.0	0.0	0.0	0.0	0.0	0.0	0.0	0.0	0.0	0.0	0.0	0.0
13.323	0.0	0.0	0.0	0.0	0.0	0.0	0.0	0.0	0.0	0.0	0.0	0.0	0.0	0.0	0.0	0.0
13.353	0.0	0.0	0.0	0.0	0.0	0.0	0.0	0.0	0.0	0.0	0.0	0.0	0.0	0.0	0.0	0.0
13.383	0.0	0.0	0.0	0.0	0.0	0.0	0.0	0.0	0.0	0.0	0.0	0.0	0.0	0.0	0.0	0.0
13.413	0.0	0.0	0.0	0.0	0.0	0.0	0.0	0.0	0.0	0.0	0.0	0.0	0.0	0.0	0.0	0.0
13.443	0.0	0.0	0.0	0.0	0.0	0.0	0.0	0.0	0.0	0.0	0.0	0.0	0.0	0.0	0.0	0.0
13.477	0.0	0.0	0.0	0.0	0.0	0.0	0.0	0.0	0.0	0.0	0.0	0.0	0.0	0.0	0.0	0.0
13.503	0.0	0.0	0.0	0.0	0.0	0.0	0.0	0.0	0.0	0.0	0.0	0.0	0.0	0.0	0.0	0.0
13.533	0.0	0.0	0.0	0.0	0.0	0.0	0.0	0.0	0.0	0.0	0.0	0.0	0.0	0.0	0.0	0.0
13.562	0.0	0.0	0.0	0.0	0.0	0.0	0.0	0.0	0.0	0.0	0.0	0.0	0.0	0.0	0.0	0.0
13.592	0.0	0.0	0.0	0.0	0.0	0.0	0.0	0.0	0.0	0.0	0.0	0.0	0.0	0.0	0.0	0.0
13.622	0.0	0.0	0.0	0.0	0.0	0.0	0.0	0.0	0.0	0.0	0.0	0.0	0.0	0.0	0.0	0.0
13.652	0.0	0.0	0.0	0.0	0.0	0.0	0.0	0.0	0.0	0.0	0.0	0.0	0.0	0.0	0.0	0.0
13.682	0.0	0.0	0.0	0.0	0.0	0.0	0.0	0.0	0.0	0.0	0.0	0.0	0.0	0.0	0.0	0.0
13.712	0.0	0.0	0.0	0.0	0.0	0.0	0.0	0.0	0.0	0.0	0.0	0.0	0.0	0.0	0.0	0.0
13.742	0.0	0.0	0.0	0.0	0.0	0.0	1.0	5.0	7.0	0.0	0.0	0.0	0.0	0.0	0.0	0.0
13.774	0.0	0.0	0.0	0.0	0.0	0.0	3.0	5.0	7.0	0.0	0.0	0.0	0.0	0.0	0.0	0.0
13.802	0.0	0.0	0.0	0.0	0.0	1.0	3.0	7.0	11.0	5.0	0.0	0.0	0.0	0.0	0.0	0.0
13.834	0.0	0.0	0.0	0.0	0.0	0.0	4.0	8.0	11.0	9.0	0.0	1.0	5.0	0.0	2.0	1.0
13.861	0.0	0.0	0.0	0.0	0.0	1.0	4.0	7.0	10.0	9.0	0.0	4.0	6.0	1.0	7.0	4.0
13.891	0.0	0.0	0.0	0.0	0.0	1.0	4.0	7.0	11.0	10.0	0.0	7.0	8.0	5.0	11.0	6.0
13.921	0.0	0.0	0.0	0.0	0.0	0.0	2.0	6.0	10.0	12.0	2.0	12.0	13.0	11.0	21.0	11.0
13.952	0.0	0.0	0.0	0.0	0.0	0.0	0.0	4.0	10.0	13.0	3.0	13.0	15.0	13.0	25.0	14.0
13.989	0.0	0.0	0.0	0.0	0.0	0.0	0.0	2.0	10.0	14.0	2.0	14.0	18.0	15.0	29.0	17.0
14.012	0.0	0.0	0.0	0.0	0.0	0.0	0.0	1.0	10.0	13.0	2.0	13.0	17.0	15.0	31.0	19.0
14.042	0.0	0.0	0.0	0.0	0.0	0.0	0.0	0.0	9.0	13.0	1.0	12.0	16.0	15.0	30.0	19.0
14.071	0.0	0.0	0.0	0.0	0.0	0.0	0.0	0.0	8.0	13.0	0.0	11.0	16.0	14.0	29.0	20.0
14.1	0.0	0.0	0.0	0.0	0.0	0.0	0.0	0.0	9.0	13.0	0.0	11.0	16.0	12.0	28.0	19.0
14.13	0.0	0.0	0.0	0.0	0.0	0.0	0.0	0.0	9.0	14.0	0.0	10.0	17.0	12.0	27.0	19.0
14.16	0.0	0.0	0.0	0.0	0.0	0.0	0.0	0.0	11.0	16.0	0.0	11.0	18.0	11.0	26.0	19.0
14.193	0.0	0.0	0.0	0.0	0.0	0.0	0.0	0.0	12.0	17.0	0.0	12.0	20.0	10.0	25.0	19.0
14.22	0.0	0.0	0.0	0.0	0.0	0.0	0.0	1.0	14.0	18.0	0.0	12.0	21.0	9.0	23.0	17.0
14.251	0.0	0.0	0.0	0.0	0.0	0.0	0.0	3.0	15.0	20.0	0.0	13.0	22.0	8.0	22.0	16.0
14.28	0.0	0.0	0.0	0.0	0.0	0.0	0.0	4.0	18.0	22.0	0.0	14.0	22.0	7.0	20.0	14.0
14.31	0.0	0.0	0.0	0.0	0.0	0.0	1.0	8.0	22.0	24.0	0.0	15.0	22.0	6.0	18.0	12.0
14.342	0.0	0.0	0.0	0.0	0.0	0.0	3.0	11.0	25.0	27.0	0.0	15.0	23.0	5.0	16.0	10.0
14.369	0.0	0.0	0.0	0.0	0.0	0.0	5.0	14.0	29.0	29.0	0.0	14.0	22.0	2.0	12.0	7.0
14.411	0.0	0.0	0.0	0.0	0.0	0.0	8.0	18.0	32.0	32.0	0.0	14.0	22.0	1.0	9.0	6.0
14.432	0.0	0.0	0.0	0.0	0.0	1.0	11.0	22.0	37.0	35.0	0.0	12.0	20.0	0.0	6.0	3.0
14.462	0.0	0.0	0.0	0.0	0.0	4.0	18.0	31.0	45.0	38.0	0.0	8.0	15.0	0.0	0.0	0.0
14.492	0.0	0.0	0.0	0.0	0.0	6.0	24.0	41.0	51.0	33.0	0.0	3.0	9.0	0.0	0.0	0.0
14.521	0.0	0.0	1.0	1.0	0.0	9.0	30.0	49.0	57.0	20.0	0.0	0.0	1.0	0.0	0.0	0.0
14.55	0.0	2.0	3.0	2.0	0.0	12.0	31.0	51.0	57.0	5.0	0.0	0.0	0.0	0.0	0.0	0.0
14.581	2.0	5.0	4.0	2.0	0.0	11.0	26.0	40.0	43.0	1.0	0.0	0.0	0.0	0.0	0.0	0.0
14.609	4.0	3.0	0.0	0.0	0.0	3.0	3.0	11.0	15.0	0.0	0.0	0.0	0.0	0.0	0.0	0.0
14.639	1.0	0.0	0.0	0.0	0.0	0.0	0.0	1.0	5.0	0.0	0.0	0.0	0.0	0.0	0.0	0.0
14.668	0.0	0.0	0.0	0.0	0.0	0.0	0.0	0.0	1.0	0.0	0.0	0.0	0.0	0.0	0.0	0.0
14.705	0.0	0.0	0.0	0.0	0.0	0.0	0.0	0.0	0.0	0.0	0.0	0.0	0.0	0.0	0.0	0.0
14.728	0.0	0.0	0.0	0.0	0.0	0.0	0.0	0.0	0.0	0.0	0.0	0.0	0.0	0.0	0.0	0.0
14.758	0.0	0.0	0.0	0.0	0.0	0.0	0.0	0.0	0.0	0.0	0.0	0.0	0.0	0.0	0.0	0.0
14.788	0.0	0.0	0.0	0.0	0.0	0.0	0.0	0.0	0.0	0.0	0.0	0.0	0.0	0.0	0.0	0.0
14.818	0.0	0.0	0.0	0.0	0.0	0.0	0.0	0.0	0.0	0.0	0.0	0.0	0.0	0.0	0.0	0.0
14.85	0.0	0.0	0.0	0.0	0.0	0.0	0.0	0.0	0.0	0.0	0.0	0.0	0.0	0.0	0.0	0.0
14.877	0.0	0.0	0.0	0.0	0.0	0.0	0.0	0.0	0.0	0.0	0.0	0.0	0.0	0.0	0.0	0.0
14.911	0.0	0.0	0.0	0.0	0.0	0.0	0.0	0.0	0.0	0.0	0.0	0.0	0.0	0.0	0.0	0.0
14.938	0.0	0.0	0.0	0.0	0.0	0.0	0.0	0.0	0.0	0.0	0.0	0.0	0.0	0.0	0.0	0.0
14.968	0.0	0.0	0.0	0.0	0.0	0.0	0.0	0.0	0.0	0.0	0.0	0.0	0.0	0.0	0.0	0.0
14.998	0.0	0.0	0.0	0.0	0.0	0.0	0.0	0.0	0.0	0.0	0.0	0.0	0.0	0.0	0.0	0.0
15.028	0.0	0.0	0.0	0.0	0.0	0.0	0.0	0.0	0.0	0.0	0.0	0.0	0.0	0.0	0.0	0.0
15.058	0.0	0.0	0.0	0.0	0.0	0.0	0.0	0.0	0.0	0.0	0.0	0.0	0.0	0.0	0.0	0.0
15.087	0.0	0.0	0.0	0.0	0.0	0.0	0.0	0.0	0.0	0.0	0.0	0.0	0.0	0.0	0.0	0.0
15.117	0.0	0.0	0.0	0.0	0.0	0.0	0.0	0.0	0.0	0.0	0.0	0.0	0.0	0.0	0.0	0.0
15.147	0.0	0.0	0.0	0.0	0.0	0.0	0.0	0.0	0.0	0.0	0.0	0.0	0.0	0.0	0.0	0.0
15.177	0.0	0.0	0.0	0.0	0.0	0.0	0.0	0.0	0.0	0.0	0.0	0.0	0.0	0.0	0.0	0.0
15.207	0.0	0.0	0.0	0.0	0.0	0.0	0.0	0.0	0.0	0.0	0.0	0.0	0.0	0.0	0.0	0.0
15.236	0.0	0.0	0.0	0.0	0.0	0.0	0.0	0.0	0.0	0.0	0.0	0.0	0.0	0.0	0.0	0.0
15.266	0.0	0.0	0.0	0.0	0.0	0.0	0.0	0.0	0.0	0.0	0.0	0.0	0.0	0.0	0.0	0.0
15.296	0.0	0.0	0.0	0.0	0.0	0.0	0.0	0.0	1.0	0.0	0.0	0.0	0.0	0.0	0.0	0.0
15.326	0.0	0.0	0.0	0.0	0.0	0.0	0.0	1.0	5.0	0.0	0.0	0.0	0.0	0.0	0.0	0.0
15.356	0.0	0.0	0.0	0.0	0.0	0.0	0.0	3.0	7.0	4.0	0.0	0.0	0.0	0.0	0.0	0.0
15.386	0.0	0.0	0.0	0.0	0.0	0.0	2.0	6.0	11.0	6.0	0.0	0.0	1.0	0.0	0.0	0.0
15.419	0.0	0.0	0.0	0.0	0.0	0.0	3.0	8.0	14.0	11.0	0.0	1.0	7.0	0.0	2.0	1.0
15.446	0.0	0.0	0.0	0.0	0.0	0.0	3.0	7.0	14.0	12.0	0.0	6.0	10.0	2.0	9.0	5.0
15.476	0.0	0.0	0.0	0.0	0.0	0.0	3.0	7.0	14.0	14.0	0.0	8.0	12.0	3.0	11.0	6.0
15.506	0.0	0.0	0.0	0.0	0.0	0.0	3.0	6.0	13.0	15.0	1.0	12.0	17.0	7.0	18.0	10.0
15.536	0.0	0.0	0.0	0.0	0.0	0.0	2.0	6.0	14.0	17.0	1.0	12.0	17.0	8.0	20.0	12.0
15.566	0.0	0.0	0.0	0.0	0.0	0.0	1.0	5.0	14.0	17.0	0.0	12.0	18.0	8.0	22.0	13.0
15.596	0.0	0.0	0.0	0.0	0.0	0.0	0.0	3.0	15.0	18.0	0.0	12.0	20.0	8.0	22.0	15.0
15.625	0.0	0.0	0.0	0.0	0.0	0.0	0.0	2.0	16.0	18.0	0.0	11.0	20.0	7.0	22.0	16.0
15.655	0.0	0.0	0.0	0.0	0.0	0.0	0.0	2.0	14.0	18.0	0.0	11.0	20.0	7.0	22.0	16.0
15.685	0.0	0.0	0.0	0.0	0.0	0.0	0.0	1.0	13.0	17.0	0.0	10.0	18.0	7.0	23.0	17.0
15.715	0.0	0.0	0.0	0.0	0.0	0.0	0.0	0.0	11.0	15.0	0.0	11.0	19.0	8.0	24.0	18.0
15.745	0.0	0.0	0.0	0.0	0.0	0.0	0.0	0.0	11.0	15.0	0.0	12.0	19.0	8.0	24.0	19.0
15.776	0.0	0.0	0.0	0.0	0.0	0.0	0.0	1.0	11.0	16.0	0.0	12.0	19.0	8.0	24.0	18.0
15.814	0.0	0.0	0.0	0.0	0.0	0.0	0.0	2.0	12.0	18.0	0.0	13.0	20.0	8.0	23.0	17.0
15.835	0.0	0.0	0.0	0.0	0.0	0.0	0.0	3.0	11.0	18.0	0.0	13.0	20.0	8.0	23.0	17.0
15.865	0.0	0.0	0.0	0.0	0.0	0.0	0.0	3.0	12.0	17.0	1.0	13.0	19.0	8.0	22.0	15.0
15.893	0.0	0.0	0.0	0.0	0.0	0.0	0.0	4.0	11.0	14.0	0.0	12.0	17.0	8.0	21.0	14.0
15.923	0.0	0.0	0.0	0.0	0.0	0.0	0.0	4.0	8.0	11.0	0.0	11.0	15.0	8.0	22.0	13.0
15.956	0.0	0.0	0.0	0.0	0.0	0.0	0.0	4.0	6.0	9.0	1.0	10.0	13.0	8.0	22.0	13.0
15.983	0.0	0.0	0.0	0.0	0.0	0.0	0.0	3.0	5.0	8.0	2.0	9.0	11.0	8.0	21.0	12.0
16.013	0.0	0.0	0.0	0.0	0.0	0.0	1.0	4.0	6.0	9.0	2.0	9.0	10.0	7.0	18.0	10.0
16.043	0.0	0.0	0.0	0.0	0.0	2.0	4.0	6.0	7.0	10.0	3.0	7.0	10.0	4.0	12.0	6.0
16.073	0.0	0.0	0.0	0.0	0.0	5.0	8.0	10.0	9.0	11.0	1.0	5.0	7.0	1.0	6.0	2.0
16.106	0.0	2.0	0.0	0.0	0.0	9.0	13.0	14.0	11.0	11.0	0.0	2.0	4.0	0.0	2.0	0.0
16.141	0.0	4.0	0.0	0.0	0.0	16.0	19.0	20.0	13.0	8.0	0.0	0.0	0.0	0.0	0.0	0.0
16.162	0.0	7.0	2.0	0.0	0.0	19.0	20.0	20.0	13.0	1.0	0.0	0.0	0.0	0.0	0.0	0.0
16.194	22.0	9.0	3.0	0.0	0.0	20.0	14.0	14.0	9.0	0.0	0.0	0.0	0.0	0.0	0.0	0.0
16.222	22.0	10.0	1.0	0.0	0.0	16.0	5.0	4.0	4.0	0.0	0.0	0.0	0.0	0.0	0.0	0.0
16.268	17.0	8.0	0.0	0.0	0.0	11.0	1.0	0.0	2.0	0.0	0.0	0.0	0.0	0.0	0.0	0.0
16.282	0.0	0.0	0.0	0.0	0.0	0.0	0.0	0.0	0.0	0.0	0.0	0.0	0.0	0.0	0.0	0.0
16.312	0.0	0.0	0.0	0.0	0.0	0.0	0.0	0.0	0.0	0.0	0.0	0.0	0.0	0.0	0.0	0.0
16.342	0.0	0.0	0.0	0.0	0.0	0.0	0.0	0.0	0.0	0.0	0.0	0.0	0.0	0.0	0.0	0.0
16.381	0.0	0.0	0.0	0.0	0.0	0.0	0.0	0.0	0.0	0.0	0.0	0.0	0.0	0.0	0.0	0.0
16.402	0.0	0.0	0.0	0.0	0.0	0.0	0.0	0.0	0.0	0.0	0.0	0.0	0.0	0.0	0.0	0.0
16.432	0.0	0.0	0.0	0.0	0.0	0.0	0.0	0.0	0.0	0.0	0.0	0.0	0.0	0.0	0.0	0.0
16.461	0.0	0.0	0.0	0.0	0.0	0.0	0.0	0.0	0.0	0.0	0.0	0.0	0.0	0.0	0.0	0.0
16.492	0.0	0.0	0.0	0.0	0.0	0.0	0.0	0.0	0.0	0.0	0.0	0.0	0.0	0.0	0.0	0.0
16.522	0.0	0.0	0.0	0.0	0.0	0.0	0.0	0.0	0.0	0.0	0.0	0.0	0.0	0.0	0.0	0.0
16.551	0.0	0.0	0.0	0.0	0.0	0.0	0.0	0.0	0.0	0.0	0.0	0.0	0.0	0.0	0.0	0.0
16.583	0.0	0.0	0.0	0.0	0.0	0.0	0.0	0.0	0.0	0.0	0.0	0.0	0.0	0.0	0.0	0.0
16.611	0.0	0.0	0.0	0.0	0.0	0.0	0.0	0.0	0.0	0.0	0.0	0.0	0.0	0.0	0.0	0.0
16.641	0.0	0.0	0.0	0.0	0.0	0.0	0.0	0.0	0.0	0.0	0.0	0.0	0.0	0.0	0.0	0.0
16.67	0.0	0.0	0.0	0.0	0.0	0.0	0.0	0.0	0.0	0.0	0.0	0.0	0.0	0.0	0.0	0.0
16.7	0.0	0.0	0.0	0.0	0.0	0.0	0.0	0.0	0.0	0.0	0.0	0.0	0.0	0.0	0.0	0.0
16.73	0.0	0.0	0.0	0.0	0.0	0.0	0.0	0.0	0.0	0.0	0.0	0.0	0.0	0.0	0.0	0.0
16.762	0.0	0.0	0.0	0.0	0.0	0.0	0.0	0.0	0.0	0.0	0.0	0.0	0.0	0.0	0.0	0.0
16.79	0.0	0.0	0.0	0.0	0.0	0.0	0.0	0.0	0.0	0.0	0.0	0.0	0.0	0.0	0.0	0.0
16.821	0.0	0.0	0.0	0.0	0.0	0.0	0.0	0.0	0.0	0.0	0.0	0.0	0.0	0.0	0.0	0.0
16.854	0.0	0.0	0.0	0.0	0.0	0.0	0.0	0.0	0.0	0.0	0.0	0.0	0.0	0.0	0.0	0.0
16.88	0.0	0.0	0.0	0.0	0.0	0.0	0.0	0.0	0.0	0.0	0.0	0.0	0.0	0.0	0.0	0.0
16.918	0.0	0.0	0.0	0.0	0.0	0.0	2.0	3.0	5.0	0.0	0.0	0.0	0.0	0.0	0.0	0.0
16.948	0.0	0.0	0.0	0.0	0.0	0.0	2.0	4.0	4.0	1.0	0.0	0.0	0.0	0.0	0.0	0.0
16.97	0.0	0.0	0.0	0.0	0.0	0.0	1.0	4.0	3.0	2.0	0.0	0.0	0.0	0.0	0.0	0.0
17.0	0.0	0.0	0.0	0.0	0.0	0.0	1.0	3.0	5.0	5.0	0.0	0.0	1.0	0.0	1.0	0.0
17.029	0.0	0.0	0.0	0.0	0.0	0.0	1.0	3.0	6.0	6.0	0.0	2.0	5.0	1.0	5.0	3.0
17.061	0.0	0.0	0.0	0.0	0.0	0.0	0.0	3.0	5.0	7.0	0.0	6.0	6.0	5.0	12.0	6.0
17.09	0.0	0.0	0.0	0.0	0.0	0.0	0.0	3.0	5.0	7.0	0.0	6.0	6.0	5.0	12.0	6.0
17.119	0.0	0.0	0.0	0.0	0.0	0.0	3.0	6.0	7.0	9.0	3.0	11.0	11.0	9.0	16.0	9.0
17.15	0.0	0.0	0.0	0.0	0.0	0.0	4.0	7.0	8.0	11.0	3.0	10.0	11.0	7.0	14.0	8.0
17.179	0.0	0.0	0.0	0.0	0.0	0.0	4.0	8.0	9.0	12.0	3.0	10.0	11.0	7.0	14.0	7.0
17.209	0.0	0.0	0.0	0.0	0.0	1.0	5.0	10.0	10.0	13.0	3.0	10.0	12.0	6.0	14.0	7.0
17.239	0.0	0.0	0.0	0.0	0.0	1.0	6.0	10.0	11.0	14.0	2.0	11.0	12.0	6.0	13.0	6.0
17.268	0.0	0.0	0.0	0.0	0.0	2.0	7.0	11.0	12.0	15.0	2.0	11.0	12.0	5.0	13.0	6.0
17.3	0.0	0.0	0.0	0.0	0.0	2.0	7.0	12.0	12.0	15.0	2.0	10.0	12.0	4.0	11.0	5.0
17.33	0.0	0.0	0.0	0.0	0.0	2.0	7.0	12.0	13.0	16.0	2.0	9.0	11.0	4.0	10.0	4.0
17.367	0.0	0.0	0.0	0.0	0.0	2.0	8.0	14.0	14.0	17.0	1.0	9.0	11.0	3.0	8.0	3.0
17.389	0.0	0.0	0.0	0.0	0.0	3.0	9.0	14.0	15.0	17.0	0.0	8.0	10.0	1.0	5.0	2.0
17.418	0.0	0.0	0.0	0.0	0.0	3.0	10.0	16.0	17.0	18.0	0.0	7.0	9.0	0.0	4.0	1.0
17.45	0.0	0.0	0.0	0.0	0.0	3.0	13.0	19.0	19.0	19.0	0.0	5.0	9.0	0.0	1.0	0.0
17.478	0.0	0.0	0.0	0.0	0.0	4.0	14.0	20.0	20.0	20.0	0.0	4.0	7.0	0.0	0.0	0.0
17.509	0.0	0.0	0.0	0.0	0.0	5.0	18.0	25.0	24.0	21.0	0.0	2.0	6.0	0.0	0.0	0.0
17.545	0.0	1.0	0.0	0.0	0.0	7.0	22.0	28.0	28.0	21.0	0.0	1.0	4.0	0.0	0.0	0.0
17.58	0.0	1.0	0.0	0.0	0.0	8.0	24.0	31.0	30.0	20.0	0.0	0.0	3.0	0.0	0.0	0.0
17.602	0.0	2.0	1.0	0.0	0.0	9.0	26.0	35.0	33.0	16.0	0.0	0.0	1.0	0.0	0.0	0.0
17.637	0.0	2.0	1.0	0.0	0.0	9.0	26.0	35.0	33.0	16.0	0.0	0.0	1.0	0.0	0.0	0.0
17.657	7.0	5.0	3.0	1.0	0.0	12.0	30.0	37.0	37.0	4.0	0.0	0.0	0.0	0.0	0.0	0.0
17.687	8.0	6.0	4.0	1.0	0.0	12.0	27.0	32.0	31.0	0.0	0.0	0.0	0.0	0.0	0.0	0.0
17.718	9.0	7.0	3.0	1.0	0.0	10.0	18.0	20.0	21.0	0.0	0.0	0.0	0.0	0.0	0.0	0.0
17.747	8.0	6.0	0.0	0.0	0.0	6.0	4.0	8.0	10.0	0.0	0.0	0.0	0.0	0.0	0.0	0.0
17.776	2.0	1.0	0.0	0.0	0.0	1.0	0.0	1.0	3.0	0.0	0.0	0.0	0.0	0.0	0.0	0.0
17.808	0.0	0.0	0.0	0.0	0.0	0.0	0.0	0.0	0.0	0.0	0.0	0.0	0.0	0.0	0.0	0.0
17.837	0.0	0.0	0.0	0.0	0.0	0.0	0.0	0.0	0.0	0.0	0.0	0.0	0.0	0.0	0.0	0.0
17.868	0.0	0.0	0.0	0.0	0.0	0.0	0.0	0.0	0.0	0.0	0.0	0.0	0.0	0.0	0.0	0.0
17.896	0.0	0.0	0.0	0.0	0.0	0.0	0.0	0.0	0.0	0.0	0.0	0.0	0.0	0.0	0.0	0.0
17.928	0.0	0.0	0.0	0.0	0.0	0.0	0.0	0.0	0.0	0.0	0.0	0.0	0.0	0.0	0.0	0.0
17.957	0.0	0.0	0.0	0.0	0.0	0.0	0.0	0.0	0.0	0.0	0.0	0.0	0.0	0.0	0.0	0.0
17.987	0.0	0.0	0.0	0.0	0.0	0.0	0.0	0.0	0.0	0.0	0.0	0.0	0.0	0.0	0.0	0.0
18.018	0.0	0.0	0.0	0.0	0.0	0.0	0.0	0.0	0.0	0.0	0.0	0.0	0.0	0.0	0.0	0.0
18.045	0.0	0.0	0.0	0.0	0.0	0.0	0.0	0.0	0.0	0.0	0.0	0.0	0.0	0.0	0.0	0.0
18.075	0.0	0.0	0.0	0.0	0.0	0.0	0.0	0.0	0.0	0.0	0.0	0.0	0.0	0.0	0.0	0.0
18.106	0.0	0.0	0.0	0.0	0.0	0.0	0.0	0.0	0.0	0.0	0.0	0.0	0.0	0.0	0.0	0.0
18.136	0.0	0.0	0.0	0.0	0.0	0.0	0.0	0.0	0.0	0.0	0.0	0.0	0.0	0.0	0.0	0.0
18.169	0.0	0.0	0.0	0.0	0.0	0.0	0.0	0.0	0.0	0.0	0.0	0.0	0.0	0.0	0.0	0.0
18.196	0.0	0.0	0.0	0.0	0.0	0.0	0.0	0.0	0.0	0.0	0.0	0.0	0.0	0.0	0.0	0.0
18.224	0.0	0.0	0.0	0.0	0.0	0.0	0.0	0.0	0.0	0.0	0.0	0.0	0.0	0.0	0.0	0.0
18.254	0.0	0.0	0.0	0.0	0.0	0.0	0.0	0.0	0.0	0.0	0.0	0.0	0.0	0.0	0.0	0.0
18.289	0.0	0.0	0.0	0.0	0.0	0.0	0.0	0.0	0.0	0.0	0.0	0.0	0.0	0.0	0.0	0.0
18.314	0.0	0.0	0.0	0.0	0.0	0.0	0.0	0.0	0.0	0.0	0.0	0.0	0.0	0.0	0.0	0.0
18.344	0.0	0.0	0.0	0.0	0.0	0.0	0.0	0.0	0.0	0.0	0.0	0.0	0.0	0.0	0.0	0.0
18.375	0.0	0.0	0.0	0.0	0.0	0.0	0.0	0.0	0.0	0.0	0.0	0.0	0.0	0.0	0.0	0.0
18.404	0.0	0.0	0.0	0.0	0.0	0.0	1.0	2.0	2.0	0.0	0.0	0.0	0.0	0.0	0.0	0.0
18.438	0.0	0.0	0.0	0.0	0.0	0.0	5.0	8.0	8.0	0.0	0.0	0.0	0.0	0.0	0.0	0.0
18.464	0.0	0.0	0.0	0.0	0.0	1.0	5.0	8.0	8.0	4.0	0.0	0.0	0.0	0.0	0.0	0.0
18.494	0.0	0.0	0.0	0.0	0.0	0.0	4.0	7.0	10.0	7.0	0.0	0.0	1.0	0.0	0.0	0.0
18.524	0.0	0.0	0.0	0.0	0.0	0.0	5.0	8.0	10.0	8.0	0.0	0.0	4.0	0.0	1.0	1.0
18.553	0.0	0.0	0.0	0.0	0.0	1.0	6.0	10.0	11.0	10.0	0.0	6.0	8.0	2.0	7.0	4.0
