# Supplementary material for: Level-Ground and Stair Adaptation for Hip Exoskeletons Based on Continuous Locomotion Mode Perception
Source: Cyborg Bionic Syst. 2025 Apr 22;6:0248. doi: 10.34133/cbsystems.0248 (PMC12012296; doi:10.34133/cbsystems.0248)
Supplement: Supplementary 1 — Data files S1 to S61 [file cbsystems.0248.f1.zip › 4_HipAngle.csv]

time	angle
6.249	72.63999938964844
6.258	72.62999725341797
6.269	72.5999984741211
6.279	72.48999786376953
6.288	72.27999877929688
6.309	72.0199966430664
6.32	70.77999877929688
6.328	69.72000122070312
6.338	68.43000030517578
6.351	65.58999633789062
6.357	61.95000076293945
6.368	58.4900016784668
6.378	55.220001220703125
6.388	52.279998779296875
6.397	49.88999938964844
6.41	47.91999816894531
6.42	46.11000061035156
6.428	44.27000045776367
6.438	42.25
6.451	40.04999923706055
6.458	37.68000030517578
6.467	34.9900016784668
6.478	32.02000045776367
6.487	29.1200008392334
6.498	26.389999389648438
6.523	24.040000915527344
6.527	21.209999084472656
6.537	20.360000610351562
6.55	19.690000534057617
6.558	19.15999984741211
6.569	18.75
6.577	18.459999084472656
6.591	18.299999237060547
6.602	18.170000076293945
6.62	17.979999542236328
6.628	17.469999313354492
6.638	17.200000762939453
6.647	16.950000762939453
6.658	16.760000228881836
6.667	16.56999969482422
6.677	16.280000686645508
6.689	15.960000038146973
6.697	15.760000228881836
6.708	15.670000076293945
6.719	15.520000457763672
6.73	15.119999885559082
6.737	14.479999542236328
6.749	13.739999771118164
6.759	13.050000190734863
6.768	12.449999809265137
6.779	11.979999542236328
6.788	11.630000114440918
6.799	11.34000015258789
6.81	11.039999961853027
6.819	10.699999809265137
6.828	10.3100004196167
6.838	9.890000343322754
6.859	9.460000038146973
6.868	8.5600004196167
6.878	8.09000015258789
6.888	7.630000114440918
6.901	7.170000076293945
6.912	6.75
6.92	6.340000152587891
6.929	5.96999979019165
6.938	5.650000095367432
6.953	5.329999923706055
6.958	5.019999980926514
6.968	4.730000019073486
6.978	4.5
6.988	4.349999904632568
6.998	4.21999979019165
7.008	4.070000171661377
7.023	3.9100000858306885
7.028	3.7200000286102295
7.038	3.509999990463257
7.049	3.1600000858306885
7.059	2.5299999713897705
7.067	1.7599999904632568
7.078	1.0499999523162842
7.088	0.47999998927116394
7.098	0.05999999865889549
7.107	-0.2199999988079071
7.118	-0.3799999952316284
7.128	-0.3499999940395355
7.138	-0.33000001311302185
7.148	-0.33000001311302185
7.157	-0.30000001192092896
7.168	-0.1899999976158142
7.178	0.03999999910593033
7.188	0.4000000059604645
7.2	0.949999988079071
7.208	1.75
7.218	2.9000000953674316
7.231	4.420000076293945
7.238	6.239999771118164
7.248	8.229999542236328
7.258	10.279999732971191
7.268	12.40999984741211
7.278	14.90999984741211
7.288	17.579999923706055
7.297	20.34000015258789
7.308	23.09000015258789
7.345	25.530000686645508
7.35	29.399999618530273
7.357	32.93000030517578
7.377	34.86000061035156
7.379	36.869998931884766
7.393	38.900001525878906
7.398	40.970001220703125
7.408	43.11000061035156
7.42	45.2599983215332
7.435	47.279998779296875
7.439	49.15999984741211
7.449	50.959999084472656
7.459	52.709999084472656
7.48	54.43000030517578
7.483	56.040000915527344
7.489	57.5099983215332
7.499	58.86000061035156
7.508	60.13999938964844
7.518	61.349998474121094
7.54	62.43000030517578
7.541	63.5
7.548	64.4800033569336
7.559	65.36000061035156
7.57	66.05999755859375
7.582	66.68000030517578
7.591	67.13999938964844
7.601	67.33999633789062
7.608	67.47000122070312
7.618	67.5
7.642	67.47000122070312
7.653	67.20999908447266
7.658	66.7699966430664
7.668	66.2300033569336
7.682	65.62999725341797
7.688	64.86000061035156
7.698	63.90999984741211
7.708	62.7599983215332
7.718	60.65999984741211
7.728	57.31999969482422
7.741	53.540000915527344
7.758	50.0
7.761	46.970001220703125
7.768	44.470001220703125
7.78	42.439998626708984
7.788	40.709999084472656
7.798	39.18000030517578
7.808	37.529998779296875
7.818	35.5
7.83	33.08000183105469
7.843	30.5
7.854	28.040000915527344
7.858	25.799999237060547
7.868	23.989999771118164
7.88	22.690000534057617
7.889	21.850000381469727
7.898	21.360000610351562
7.907	21.079999923706055
7.918	20.850000381469727
7.927	20.440000534057617
7.945	19.84000015258789
7.949	19.049999237060547
7.961	18.170000076293945
7.968	17.31999969482422
7.978	16.579999923706055
7.988	15.979999542236328
7.998	15.600000381469727
8.019	15.4399995803833
8.034	15.170000076293945
8.039	14.819999694824219
8.048	14.369999885559082
8.058	13.84000015258789
8.068	13.300000190734863
8.078	12.770000457763672
8.091	12.3100004196167
8.097	11.920000076293945
8.109	11.609999656677246
8.117	11.380000114440918
8.128	11.130000114440918
8.139	10.779999732971191
8.163	10.279999732971191
8.168	9.029999732971191
8.202	8.420000076293945
8.208	7.420000076293945
8.247	6.989999771118164
8.253	6.150000095367432
8.258	5.340000152587891
8.28	5.0
8.3	4.71999979019165
8.318	4.489999771118164
8.322	4.050000190734863
8.33	3.690000057220459
8.331	3.5799999237060547
8.338	3.5899999141693115
8.358	3.569999933242798
8.368	3.430000066757202
8.378	3.2799999713897705
8.388	3.0299999713897705
8.402	2.5199999809265137
8.408	1.75
8.418	0.9300000071525574
8.428	0.20999999344348907
8.438	-0.3400000035762787
8.464	-0.7599999904632568
8.469	-0.9800000190734863
8.478	-0.9599999785423279
8.488	-0.949999988079071
8.502	-0.8799999952316284
8.508	-0.6000000238418579
8.518	-0.07000000029802322
8.529	0.8100000023841858
8.538	2.140000104904175
8.55	3.890000104904175
8.559	5.96999979019165
8.568	8.15999984741211
8.583	10.229999542236328
8.589	12.550000190734863
8.61	15.149999618530273
8.618	20.3700008392334
8.628	22.709999084472656
8.638	24.809999465942383
8.648	26.65999984741211
8.662	28.309999465942383
8.668	29.940000534057617
8.678	31.639999389648438
8.69	33.47999954223633
8.699	35.47999954223633
8.709	37.5
8.718	39.540000915527344
8.728	41.619998931884766
8.738	43.779998779296875
8.75	45.95000076293945
8.758	47.97999954223633
8.769	49.90999984741211
8.777	51.7599983215332
8.791	53.540000915527344
8.802	55.2599983215332
8.808	56.869998931884766
8.818	58.34000015258789
8.828	59.77000045776367
8.839	61.150001525878906
8.855	62.459999084472656
8.858	63.75
8.868	64.98999786376953
8.882	66.06999969482422
8.887	67.08000183105469
8.9	67.91000366210938
8.908	68.62999725341797
8.92	69.16000366210938
8.928	69.54000091552734
8.938	69.83999633789062
8.949	70.02999877929688
8.974	70.18000030517578
8.978	70.27999877929688
9.001	70.25
9.006	70.19999694824219
9.016	70.0199966430664
9.025	69.58000183105469
9.028	68.91000366210938
9.038	68.05000305175781
9.047	67.06999969482422
9.066	65.91000366210938
9.07	63.900001525878906
9.089	60.61000061035156
9.102	53.959999084472656
9.108	51.040000915527344
9.122	48.7599983215332
9.128	46.95000076293945
9.14	45.36000061035156
9.148	43.880001068115234
9.16	42.38999938964844
9.174	40.709999084472656
9.182	38.849998474121094
9.196	36.79999923706055
9.201	34.470001220703125
9.208	32.0
9.221	29.639999389648438
9.232	27.520000457763672
9.249	25.700000762939453
9.268	22.899999618530273
9.271	21.790000915527344
9.293	21.030000686645508
9.296	20.719999313354492
9.302	20.760000228881836
9.31	20.81999969482422
9.322	20.829999923706055
9.333	20.799999237060547
9.342	20.670000076293945
9.351	20.40999984741211
9.366	20.139999389648438
9.368	19.93000030517578
9.385	19.75
9.388	19.510000228881836
9.406	19.270000457763672
9.436	19.1299991607666
9.444	19.1299991607666
9.448	18.969999313354492
9.462	18.59000015258789
9.484	17.989999771118164
9.484	17.280000686645508
9.488	16.540000915527344
9.505	15.850000381469727
9.511	15.25
9.529	14.720000267028809
9.532	14.239999771118164
9.538	13.739999771118164
9.548	13.210000038146973
9.562	12.619999885559082
9.571	12.0
9.586	11.350000381469727
9.59	10.680000305175781
9.606	10.0
9.61	9.34000015258789
9.618	8.6899995803833
9.637	8.0600004196167
9.648	7.480000019073486
9.654	6.960000038146973
9.663	6.53000020980835
9.668	6.170000076293945
9.686	5.909999847412109
9.688	5.730000019073486
9.697	5.590000152587891
9.712	5.46999979019165
9.726	5.329999923706055
9.728	5.130000114440918
9.738	4.920000076293945
9.818	4.690000057220459
9.821	4.46999979019165
9.824	4.289999961853027
9.835	4.130000114440918
9.85	4.0
9.862	3.6500000953674316
9.869	3.119999885559082
9.869	2.799999952316284
9.882	2.4700000286102295
9.897	2.1500000953674316
9.957	1.8700000047683716
9.96	1.4500000476837158
9.966	1.5199999809265137
9.977	1.5499999523162842
9.984	1.7899999618530273
10.025	2.369999885559082
10.039	3.3499999046325684
10.042	4.75
10.044	6.53000020980835
10.047	8.40999984741211
10.05	10.5600004196167
10.066	13.109999656677246
10.086	15.960000038146973
10.102	18.8799991607666
10.173	21.709999084472656
10.176	26.850000381469727
10.222	28.959999084472656
10.227	32.970001220703125
10.231	37.189998626708984
10.237	46.11000061035156
10.241	54.79999923706055
10.246	63.97999954223633
10.249	68.02999877929688
10.26	69.75
10.269	71.41999816894531
10.288	73.08000183105469
10.302	76.31999969482422
10.308	77.77999877929688
10.346	79.13999938964844
10.347	80.37000274658203
10.349	81.41000366210938
10.353	82.36000061035156
10.361	83.11000061035156
10.369	83.76000213623047
10.383	84.23999786376953
10.387	84.4800033569336
10.405	84.66999816894531
10.408	84.75
10.423	84.76000213623047
10.429	84.72000122070312
10.438	84.52999877929688
10.454	84.11000061035156
10.464	83.45999908447266
10.484	82.7300033569336
10.492	80.7300033569336
10.5	78.95999908447266
10.508	76.08000183105469
10.519	72.94000244140625
10.539	70.06999969482422
10.579	67.69999694824219
10.581	65.80000305175781
10.584	64.5
10.587	62.56999969482422
10.59	61.66999816894531
10.608	60.650001525878906
10.611	59.4900016784668
10.618	58.15999984741211
10.628	56.63999938964844
10.638	54.959999084472656
10.65	53.18000030517578
10.658	51.61000061035156
10.668	50.29999923706055
10.678	49.150001525878906
10.688	48.189998626708984
10.699	47.33000183105469
10.711	46.72999954223633
10.718	46.189998626708984
10.728	45.400001525878906
10.738	44.45000076293945
10.748	43.25
10.758	42.0
10.768	40.779998779296875
10.778	39.63999938964844
10.788	38.619998931884766
10.798	37.59000015258789
10.814	36.599998474121094
10.818	35.560001373291016
10.828	34.529998779296875
10.838	33.459999084472656
10.849	32.400001525878906
10.859	31.350000381469727
10.868	30.290000915527344
10.878	29.25
10.888	28.209999084472656
10.898	27.329999923706055
10.918	26.510000228881836
10.928	24.610000610351562
10.938	23.219999313354492
10.948	21.639999389648438
10.958	20.079999923706055
10.968	18.649999618530273
10.978	17.360000610351562
10.988	16.170000076293945
10.998	15.050000190734863
11.008	14.039999961853027
11.018	13.050000190734863
11.028	12.180000305175781
11.038	11.350000381469727
11.048	10.649999618530273
11.058	10.050000190734863
11.068	9.380000114440918
11.078	8.779999732971191
11.088	8.229999542236328
11.098	7.619999885559082
11.108	7.090000152587891
11.121	6.75
11.128	6.389999866485596
11.138	5.929999828338623
11.148	5.46999979019165
11.158	5.159999847412109
11.168	5.03000020980835
11.181	5.0
11.188	4.900000095367432
11.198	4.730000019073486
11.208	4.449999809265137
11.223	4.059999942779541
11.228	3.740000009536743
11.238	3.559999942779541
11.248	3.5
11.259	3.2100000381469727
11.268	2.640000104904175
11.278	1.7699999809265137
11.288	0.9200000166893005
11.297	0.20999999344348907
11.308	-0.3100000023841858
11.326	-0.550000011920929
11.329	-0.5099999904632568
11.338	-0.49000000953674316
11.348	-0.49000000953674316
11.358	-0.49000000953674316
11.368	-0.49000000953674316
11.378	-0.4699999988079071
11.388	-0.4099999964237213
11.398	-0.23999999463558197
11.408	-0.009999999776482582
11.418	0.3700000047683716
11.43	1.0
11.438	2.0299999713897705
11.448	3.390000104904175
11.457	5.510000228881836
11.468	7.980000019073486
11.477	10.420000076293945
11.488	12.760000228881836
11.498	15.180000305175781
11.507	17.6200008392334
11.518	20.059999465942383
11.531	22.649999618530273
11.538	25.3799991607666
11.547	27.959999084472656
11.558	30.440000534057617
11.567	32.91999816894531
11.578	35.43000030517578
11.596	37.849998474121094
11.597	40.16999816894531
11.612	42.540000915527344
11.621	44.88999938964844
11.631	47.15999984741211
11.637	49.29999923706055
11.648	51.41999816894531
11.657	53.599998474121094
11.668	55.72999954223633
11.678	57.709999084472656
11.688	59.56999969482422
11.708	61.400001525878906
11.723	65.0999984741211
11.734	66.91999816894531
11.752	68.62999725341797
11.755	70.26000213623047
11.767	71.83999633789062
11.767	73.36000061035156
11.784	74.83999633789062
11.79	76.23999786376953
11.809	77.4800033569336
11.815	78.62000274658203
11.835	79.56999969482422
11.844	80.94999694824219
11.852	81.41000366210938
11.874	81.83999633789062
11.878	82.12999725341797
11.9	82.0999984741211
11.911	82.02999877929688
11.917	81.87999725341797
11.928	81.73999786376953
11.929	81.55999755859375
11.942	81.25
11.952	80.75
11.96	80.08000183105469
11.967	79.30000305175781
11.987	78.41000366210938
11.99	77.30999755859375
12.022	75.27999877929688
12.028	68.30000305175781
12.04	61.779998779296875
12.048	59.380001068115234
12.058	57.81999969482422
12.068	56.59000015258789
12.084	55.560001373291016
12.103	54.52000045776367
12.108	52.349998474121094
12.118	50.95000076293945
12.128	49.369998931884766
12.138	47.709999084472656
12.148	46.099998474121094
12.158	44.66999816894531
12.168	43.43000030517578
12.179	42.41999816894531
12.193	41.68000030517578
12.197	41.439998626708984
12.208	41.4900016784668
12.218	41.369998931884766
12.228	40.95000076293945
12.25	39.95000076293945
12.26	36.88999938964844
12.269	35.31999969482422
12.278	34.04999923706055
12.288	33.189998626708984
12.3	32.470001220703125
12.308	31.739999771118164
12.318	31.030000686645508
12.33	30.1200008392334
12.338	29.110000610351562
12.355	27.989999771118164
12.36	26.84000015258789
12.368	25.6299991607666
12.377	24.389999389648438
12.388	23.219999313354492
12.398	22.100000381469727
12.41	21.1299991607666
12.42	20.239999771118164
12.428	19.540000915527344
12.442	18.969999313354492
12.453	18.540000915527344
12.458	18.100000381469727
12.468	17.360000610351562
12.48	16.350000381469727
12.489	15.229999542236328
12.5	14.140000343322754
12.51	13.140000343322754
12.518	12.319999694824219
12.529	11.630000114440918
12.539	11.010000228881836
12.552	10.5600004196167
12.56	10.170000076293945
12.569	9.680000305175781
12.581	9.170000076293945
12.591	8.760000228881836
12.601	8.359999656677246
12.608	7.829999923706055
12.62	7.289999961853027
12.63	6.920000076293945
12.638	6.659999847412109
12.651	6.340000152587891
12.66	5.940000057220459
12.668	5.630000114440918
12.68	5.5
12.688	5.53000020980835
12.698	5.539999961853027
12.707	5.539999961853027
12.72	5.539999961853027
12.728	5.519999980926514
12.74	5.480000019073486
12.748	5.309999942779541
12.761	5.139999866485596
12.768	5.019999980926514
12.779	4.929999828338623
12.79	4.809999942779541
12.797	4.639999866485596
12.808	4.389999866485596
12.82	4.059999942779541
12.828	3.740000009536743
12.838	3.5299999713897705
12.848	3.2899999618530273
12.86	2.799999952316284
12.868	1.9800000190734863
12.878	1.0800000429153442
12.888	0.3400000035762787
12.898	-0.28999999165534973
12.908	-0.6399999856948853
12.918	-0.6499999761581421
12.928	-0.5299999713897705
12.939	-0.2800000011920929
12.948	0.10000000149011612
12.964	1.1799999475479126
12.968	2.7699999809265137
12.978	4.570000171661377
12.988	6.25
13.0	7.889999866485596
13.008	9.59000015258789
13.018	11.449999809265137
13.028	13.479999542236328
13.038	15.59000015258789
13.048	17.700000762939453
13.066	19.809999465942383
13.07	22.06999969482422
13.078	24.43000030517578
13.088	26.770000457763672
13.098	29.040000915527344
13.108	31.350000381469727
13.12	33.810001373291016
13.128	36.31999969482422
13.138	38.75
13.15	41.13999938964844
13.16	43.560001373291016
13.169	45.97999954223633
13.186	48.22999954223633
13.188	50.40999984741211
13.201	52.58000183105469
13.209	54.72999954223633
13.218	56.81999969482422
13.228	58.779998779296875
13.238	60.70000076293945
13.249	62.63999938964844
13.258	64.61000061035156
13.273	66.52999877929688
13.278	68.3499984741211
13.288	70.06999969482422
13.299	71.75
13.309	73.3499984741211
13.32	74.91000366210938
13.327	76.33000183105469
13.338	77.58000183105469
13.348	78.73999786376953
13.359	79.72000122070312
13.372	80.55000305175781
13.378	81.22000122070312
13.388	81.83999633789062
13.397	82.30999755859375
13.41	82.55999755859375
13.417	82.76000213623047
13.428	82.87000274658203
13.438	82.83999633789062
13.448	82.80000305175781
13.458	82.7300033569336
13.477	82.45999908447266
13.477	81.91999816894531
13.488	81.2699966430664
13.498	80.5999984741211
13.508	79.80999755859375
13.525	78.97000122070312
13.528	78.01000213623047
13.538	76.94000244140625
13.547	75.05000305175781
13.558	71.87999725341797
13.57	68.72000122070312
13.578	65.79000091552734
13.589	63.15999984741211
13.599	61.13999938964844
13.609	59.90999984741211
13.618	59.0099983215332
13.628	58.119998931884766
13.638	57.130001068115234
13.648	55.959999084472656
13.658	54.630001068115234
13.673	53.150001525878906
13.682	51.54999923706055
13.688	49.90999984741211
13.698	48.33000183105469
13.708	46.97999954223633
13.717	45.939998626708984
13.729	45.18000030517578
13.738	44.77000045776367
13.748	44.5
13.758	44.119998931884766
13.771	43.5099983215332
13.782	42.72999954223633
13.788	41.630001068115234
13.798	40.369998931884766
13.811	39.099998474121094
13.834	37.9900016784668
13.838	36.33000183105469
13.854	35.630001068115234
13.858	35.099998474121094
13.868	34.5
13.888	33.810001373291016
13.898	32.349998474121094
13.907	31.479999542236328
13.918	30.6200008392334
13.931	29.719999313354492
13.937	28.809999465942383
13.948	27.84000015258789
13.958	26.8700008392334
13.968	25.8799991607666
13.978	24.93000030517578
13.989	23.969999313354492
13.997	23.079999923706055
14.008	22.18000030517578
14.017	21.3799991607666
14.027	20.6200008392334
14.037	20.010000228881836
14.048	19.40999984741211
14.059	18.670000076293945
14.068	17.899999618530273
14.078	17.020000457763672
14.09	16.139999389648438
14.097	15.229999542236328
14.11	14.369999885559082
14.117	13.569999694824219
14.13	12.800000190734863
14.138	12.1899995803833
14.147	11.579999923706055
14.157	11.010000228881836
14.167	10.59000015258789
14.178	10.199999809265137
14.193	9.699999809265137
14.202	9.140000343322754
14.207	8.649999618530273
14.218	8.149999618530273
14.229	7.570000171661377
14.238	7.059999942779541
14.248	6.71999979019165
14.258	6.400000095367432
14.268	6.019999980926514
14.278	5.690000057220459
14.294	5.440000057220459
14.297	5.28000020980835
14.308	5.25
14.318	5.25
14.328	5.239999771118164
14.337	5.239999771118164
14.348	5.239999771118164
14.358	5.230000019073486
14.367	5.230000019073486
14.377	5.21999979019165
14.388	5.210000038146973
14.411	5.190000057220459
14.432	5.010000228881836
14.438	4.489999771118164
14.448	4.079999923706055
14.458	3.700000047683716
14.467	3.4600000381469727
14.478	3.380000114440918
14.488	3.380000114440918
14.498	3.359999895095825
14.508	3.299999952316284
14.518	3.25
14.528	3.2799999713897705
14.538	3.299999952316284
14.548	3.3399999141693115
14.558	3.5
14.568	3.799999952316284
14.578	4.21999979019165
14.588	4.670000076293945
14.601	5.059999942779541
14.609	5.489999771118164
14.618	5.980000019073486
14.628	6.550000190734863
14.639	7.210000038146973
14.648	8.140000343322754
14.658	9.350000381469727
14.668	11.260000228881836
14.678	14.010000228881836
14.688	17.0
14.705	19.809999465942383
14.708	22.489999771118164
14.718	25.31999969482422
14.728	28.010000228881836
14.737	30.440000534057617
14.75	32.75
14.758	34.88999938964844
14.769	36.81999969482422
14.778	38.63999938964844
14.788	40.439998626708984
14.808	42.349998474121094
14.808	44.38999938964844
14.818	46.5099983215332
14.827	48.650001525878906
14.838	50.84000015258789
14.852	53.13999938964844
14.858	55.470001220703125
14.868	57.689998626708984
14.878	59.810001373291016
14.893	61.90999984741211
14.898	63.9900016784668
14.91	66.0
14.918	67.81999969482422
14.928	69.48999786376953
14.938	71.08000183105469
14.948	72.62000274658203
14.958	74.11000061035156
14.968	75.58000183105469
14.977	76.95999908447266
14.987	78.19000244140625
15.001	79.27999877929688
15.011	80.22000122070312
15.018	80.88999938964844
15.027	81.41999816894531
15.038	81.87000274658203
15.048	82.0999984741211
15.058	82.0999984741211
15.068	82.04000091552734
15.078	81.91000366210938
15.087	81.72000122070312
15.098	81.48999786376953
15.112	81.05999755859375
15.12	80.4000015258789
15.128	79.5199966430664
15.138	78.52999877929688
15.154	77.38999938964844
15.162	75.41999816894531
15.168	72.19999694824219
15.177	68.94000244140625
15.188	65.88999938964844
15.198	63.09000015258789
15.209	60.810001373291016
15.218	59.099998474121094
15.228	57.88999938964844
15.24	56.81999969482422
15.247	55.790000915527344
15.258	54.72999954223633
15.271	53.66999816894531
15.278	52.52000045776367
15.287	51.38999938964844
15.299	50.43000030517578
15.307	49.70000076293945
15.318	49.130001068115234
15.329	48.79999923706055
15.338	48.560001373291016
15.348	48.20000076293945
15.359	47.56999969482422
15.368	46.7400016784668
15.378	45.68000030517578
15.388	44.47999954223633
15.398	43.279998779296875
15.408	42.529998779296875
15.419	42.16999816894531
15.427	42.0
15.438	41.86000061035156
15.448	41.5
15.458	40.900001525878906
15.469	40.150001525878906
15.478	39.43000030517578
15.487	38.849998474121094
15.498	38.310001373291016
15.508	37.68000030517578
15.526	36.810001373291016
15.528	35.720001220703125
15.538	34.529998779296875
15.548	33.369998931884766
15.561	32.34000015258789
15.57	31.479999542236328
15.578	30.75
15.588	30.09000015258789
15.598	29.440000534057617
15.607	28.739999771118164
15.625	27.989999771118164
15.628	27.190000534057617
15.638	26.34000015258789
15.647	25.459999084472656
15.658	24.579999923706055
15.669	23.709999084472656
15.678	22.8799991607666
15.688	22.110000610351562
15.697	21.3799991607666
15.708	20.700000762939453
15.718	20.049999237060547
15.729	19.420000076293945
15.738	18.84000015258789
15.748	18.290000915527344
15.757	17.780000686645508
15.768	17.270000457763672
15.789	16.760000228881836
15.797	15.729999542236328
15.814	15.210000038146973
15.835	14.6899995803833
15.838	13.819999694824219
15.854	13.4399995803833
15.858	13.100000381469727
15.867	12.779999732971191
15.878	12.5
15.888	12.220000267028809
15.898	11.930000305175781
15.908	11.59000015258789
15.919	11.15999984741211
15.936	10.630000114440918
15.94	9.880000114440918
15.948	8.800000190734863
15.961	7.53000020980835
15.97	6.289999961853027
15.98	5.190000057220459
15.988	4.239999771118164
15.998	3.5299999713897705
16.009	3.0
16.018	2.609999895095825
16.028	2.359999895095825
16.038	2.25
16.048	2.2899999618530273
16.058	2.2799999713897705
16.068	2.2799999713897705
16.078	2.2799999713897705
16.089	2.2799999713897705
16.098	2.2799999713897705
16.108	2.2899999618530273
16.118	2.2899999618530273
16.128	2.309999942779541
16.14	2.440000057220459
16.149	2.799999952316284
16.158	3.4200000762939453
16.168	4.349999904632568
16.18	5.570000171661377
16.19	7.010000228881836
16.198	8.609999656677246
16.209	10.34000015258789
16.217	12.180000305175781
16.228	14.130000114440918
16.239	16.34000015258789
16.268	18.700000762939453
16.276	21.270000457763672
16.279	26.270000457763672
16.288	28.299999237060547
16.298	30.110000610351562
16.308	31.850000381469727
16.318	33.599998474121094
16.328	35.400001525878906
16.342	37.220001220703125
16.347	39.02000045776367
16.369	40.880001068115234
16.39	44.77000045776367
16.393	46.68000030517578
16.398	48.47999954223633
16.407	50.220001220703125
16.418	51.93000030517578
16.428	53.619998931884766
16.447	55.25
16.45	56.77000045776367
16.458	58.150001525878906
16.468	59.45000076293945
16.477	60.63999938964844
16.488	61.7599983215332
16.498	62.81999969482422
16.507	63.84000015258789
16.518	64.81999969482422
16.528	65.66000366210938
16.537	66.4000015258789
16.549	67.08000183105469
16.557	67.52999877929688
16.578	67.88999938964844
16.583	68.1500015258789
16.588	68.36000061035156
16.598	68.45999908447266
16.608	68.41999816894531
16.617	68.38999938964844
16.628	68.33999633789062
16.641	68.12000274658203
16.65	67.62000274658203
16.663	66.80000305175781
16.668	65.7699966430664
16.677	64.4800033569336
16.691	61.63999938964844
16.698	58.310001373291016
16.708	54.97999954223633
16.717	51.83000183105469
16.73	49.27000045776367
16.738	47.220001220703125
16.755	45.5099983215332
16.796	43.970001220703125
16.799	41.029998779296875
16.801	37.41999816894531
16.807	35.29999923706055
16.817	32.95000076293945
16.828	30.579999923706055
16.838	28.280000686645508
16.857	26.06999969482422
16.862	23.979999542236328
16.869	22.280000686645508
16.878	20.979999542236328
16.889	19.899999618530273
16.897	18.950000762939453
16.908	18.020000457763672
16.918	17.1200008392334
16.928	16.31999969482422
16.94	15.65999984741211
16.956	15.119999885559082
16.959	14.720000267028809
16.968	14.449999809265137
16.978	14.199999809265137
16.988	13.890000343322754
16.997	13.539999961853027
17.008	13.15999984741211
17.017	12.789999961853027
17.029	12.479999542236328
17.037	12.25
17.049	12.109999656677246
17.061	12.09000015258789
17.068	12.069999694824219
17.078	11.930000305175781
17.088	11.680000305175781
17.099	11.399999618530273
17.108	11.140000343322754
17.118	10.9399995803833
17.128	10.84000015258789
17.137	10.829999923706055
17.149	10.779999732971191
17.162	10.569999694824219
17.168	10.229999542236328
17.178	9.779999732971191
17.187	9.279999732971191
17.198	8.770000457763672
17.21	8.289999961853027
17.217	7.860000133514404
17.228	7.449999809265137
17.239	7.050000190734863
17.248	6.670000076293945
17.258	6.28000020980835
17.268	5.900000095367432
17.278	5.53000020980835
17.287	5.159999847412109
17.299	4.789999961853027
17.309	4.400000095367432
17.317	4.010000228881836
17.33	3.5899999141693115
17.338	3.1500000953674316
17.35	2.6700000762939453
17.358	2.200000047683716
17.371	1.7699999809265137
17.377	1.399999976158142
17.389	1.1399999856948853
17.399	0.949999988079071
17.408	0.7900000214576721
17.418	0.6299999952316284
17.43	0.5099999904632568
17.437	0.4000000059604645
17.45	0.27000001072883606
17.459	0.11999999731779099
17.472	-0.03999999910593033
17.478	-0.23000000417232513
17.489	-0.5099999904632568
17.508	-1.0399999618530273
17.51	-1.809999942779541
17.529	-2.680000066757202
17.544	-4.170000076293945
17.548	-4.53000020980835
17.561	-4.53000020980835
17.582	-4.539999961853027
17.586	-4.53000020980835
17.608	-4.53000020980835
17.62	-4.53000020980835
17.623	-4.5
17.637	-4.409999847412109
17.641	-4.260000228881836
17.648	-4.039999961853027
17.658	-3.7300000190734863
17.676	-3.299999952316284
17.679	-2.6500000953674316
17.687	-1.7799999713897705
17.697	-0.7099999785423279
17.709	0.5600000023841858
17.718	2.069999933242798
17.728	3.8299999237060547
17.737	5.769999980926514
17.747	7.619999885559082
17.757	9.640000343322754
17.779	11.90999984741211
17.782	14.430000305175781
17.788	16.90999984741211
17.798	19.059999465942383
17.814	21.0
17.822	22.829999923706055
17.828	24.600000381469727
17.84	26.329999923706055
17.849	28.040000915527344
17.858	29.790000915527344
17.868	31.6200008392334
17.879	33.529998779296875
17.888	35.5099983215332
17.898	37.45000076293945
17.908	39.349998474121094
17.917	41.27000045776367
17.928	43.22999954223633
17.937	45.22999954223633
17.947	47.13999938964844
17.96	48.91999816894531
17.968	50.630001068115234
17.981	52.290000915527344
17.987	53.939998626708984
17.998	55.52000045776367
18.01	57.0
18.018	58.349998474121094
18.027	59.61000061035156
18.037	60.75
18.047	61.75
18.058	62.63999938964844
18.067	63.47999954223633
18.088	64.16999816894531
18.1	65.22000122070312
18.11	65.36000061035156
18.12	65.44000244140625
18.136	65.44999694824219
18.146	65.43000030517578
18.15	65.4000015258789
18.159	65.25
18.173	64.79000091552734
18.178	64.20999908447266
18.192	63.45000076293945
18.203	62.45000076293945
18.209	61.209999084472656
18.218	58.63999938964844
18.228	55.40999984741211
18.238	52.119998931884766
18.25	49.209999084472656
18.258	46.779998779296875
18.268	44.779998779296875
18.278	43.11000061035156
18.293	41.66999816894531
18.298	40.36000061035156
18.308	38.970001220703125
18.319	37.369998931884766
18.331	35.529998779296875
18.343	33.459999084472656
18.347	31.270000457763672
18.359	29.110000610351562
18.368	27.079999923706055
18.379	25.229999542236328
18.393	23.770000457763672
18.398	22.690000534057617
18.408	21.8700008392334
18.418	21.270000457763672
18.428	20.860000610351562
18.438	20.559999465942383
18.447	20.3799991607666
18.458	20.25
18.467	20.030000686645508
18.478	19.649999618530273
18.492	19.139999389648438
18.502	18.56999969482422
18.509	18.0
18.519	17.450000762939453
18.53	16.950000762939453
18.538	16.469999313354492
18.547	16.0
18.557	15.539999961853027
18.568	15.079999923706055
18.578	14.619999885559082
