# Supplementary material for: Level-Ground and Stair Adaptation for Hip Exoskeletons Based on Continuous Locomotion Mode Perception
Source: Cyborg Bionic Syst. 2025 Apr 22;6:0248. doi: 10.34133/cbsystems.0248 (PMC12012296; doi:10.34133/cbsystems.0248)
Supplement: Supplementary 1 — Data files S1 to S61 [file cbsystems.0248.f1.zip › 4_LocomotionMode.csv]

time	lm
6.306	0
6.406	0
6.506	0
6.606	0
6.677	0
6.765	0
6.858	0
6.961	0
7.064	0
7.17	0
7.267	0
7.33	0
7.426	0
7.525	0
7.624	0
7.729	0
7.821	0
7.945	0
7.999	0
8.093	0
8.199	0
8.415	0
8.501	0
8.587	0
8.653	0
8.752	0
8.844	0
8.954	0
9.065	0
9.161	0
9.284	0
9.364	0
9.43	0
9.526	0
9.645	0
9.74	0
9.839	0
9.936	0
10.042	1
10.091	1
10.186	1
10.292	1
10.383	1
10.479	1
10.569	1
10.674	1
10.738	1
10.84	1
10.944	1
11.046	1
11.131	1
11.24	1
11.334	1
11.414	1
11.506	1
11.606	1
11.705	1
11.805	1
11.905	1
11.974	1
12.076	1
12.18	1
12.285	1
12.377	1
12.479	1
12.601	1
12.644	1
12.843	1
12.97	1
13.07	1
13.163	1
13.249	1
13.316	1
13.416	1
13.531	1
13.631	1
13.718	1
13.82	1
13.932	1
14.032	1
14.101	1
14.199	1
14.287	1
14.386	1
14.486	1
14.583	1
14.69	1
14.758	1
14.858	1
14.954	1
15.063	1
15.161	1
15.259	1
15.364	0
15.426	0
15.528	0
15.65	0
15.745	0
15.838	0
15.918	0
16.021	0
16.091	0
16.19	0
16.29	0
16.393	0
16.492	0
16.596	0
16.689	0
16.76	0
16.964	0
17.066	0
17.162	0
17.36	0
17.43	0
17.54	0
17.631	0
17.75	0
17.846	0
17.937	0
18.039	0
18.107	0
18.206	0
18.492	0
