# Supplementary material for: Level-Ground and Stair Adaptation for Hip Exoskeletons Based on Continuous Locomotion Mode Perception
Source: Cyborg Bionic Syst. 2025 Apr 22;6:0248. doi: 10.34133/cbsystems.0248 (PMC12012296; doi:10.34133/cbsystems.0248)
Supplement: Supplementary 1 — Data files S1 to S61 [file cbsystems.0248.f1.zip › 5_FootPress.csv]

time	press1	press2	press3	press4	press5	press6	press7	press8	press9	press10	press11	press12	press13	press14	press15	press16
7.105	0.0	0.0	0.0	0.0	0.0	0.0	0.0	0.0	0.0	0.0	0.0	0.0	0.0	0.0	0.0	0.0
7.135	0.0	0.0	0.0	0.0	0.0	0.0	0.0	0.0	0.0	0.0	0.0	0.0	0.0	0.0	0.0	0.0
7.161	0.0	0.0	0.0	0.0	0.0	0.0	0.0	0.0	0.0	0.0	0.0	0.0	0.0	0.0	0.0	0.0
7.191	0.0	0.0	0.0	0.0	0.0	0.0	0.0	0.0	0.0	0.0	0.0	0.0	0.0	0.0	0.0	0.0
7.228	0.0	0.0	0.0	0.0	0.0	0.0	0.0	0.0	0.0	0.0	0.0	0.0	0.0	0.0	0.0	0.0
7.252	0.0	0.0	0.0	0.0	0.0	0.0	0.0	0.0	0.0	0.0	0.0	0.0	0.0	0.0	0.0	0.0
7.286	0.0	0.0	0.0	0.0	0.0	0.0	0.0	0.0	0.0	0.0	0.0	0.0	0.0	0.0	0.0	0.0
7.315	0.0	0.0	0.0	0.0	0.0	0.0	0.0	0.0	0.0	0.0	0.0	0.0	0.0	0.0	0.0	0.0
7.344	0.0	0.0	0.0	0.0	0.0	0.0	0.0	0.0	0.0	0.0	0.0	0.0	0.0	0.0	0.0	0.0
7.37	0.0	0.0	0.0	0.0	0.0	0.0	1.0	3.0	4.0	0.0	0.0	0.0	0.0	0.0	0.0	0.0
7.399	0.0	0.0	0.0	0.0	0.0	1.0	9.0	15.0	14.0	0.0	0.0	0.0	0.0	0.0	0.0	0.0
7.43	0.0	0.0	0.0	0.0	0.0	1.0	7.0	12.0	12.0	4.0	0.0	0.0	0.0	0.0	0.0	0.0
7.46	0.0	0.0	0.0	0.0	0.0	0.0	5.0	10.0	11.0	8.0	0.0	2.0	5.0	0.0	3.0	2.0
7.492	0.0	0.0	0.0	0.0	0.0	0.0	5.0	10.0	13.0	10.0	0.0	6.0	8.0	2.0	7.0	4.0
7.532	0.0	0.0	0.0	0.0	0.0	0.0	4.0	9.0	12.0	11.0	1.0	9.0	11.0	3.0	11.0	6.0
7.551	0.0	0.0	0.0	0.0	0.0	0.0	3.0	8.0	11.0	11.0	1.0	11.0	12.0	6.0	15.0	9.0
7.589	0.0	0.0	0.0	0.0	0.0	0.0	2.0	7.0	9.0	10.0	2.0	11.0	12.0	6.0	15.0	9.0
7.615	0.0	0.0	0.0	0.0	0.0	0.0	2.0	6.0	8.0	9.0	2.0	11.0	11.0	7.0	17.0	10.0
7.639	0.0	0.0	0.0	0.0	0.0	0.0	1.0	5.0	7.0	8.0	2.0	10.0	11.0	7.0	17.0	10.0
7.673	0.0	0.0	0.0	0.0	0.0	0.0	1.0	5.0	7.0	8.0	2.0	10.0	9.0	7.0	17.0	10.0
7.707	0.0	0.0	0.0	0.0	0.0	0.0	1.0	5.0	6.0	7.0	3.0	9.0	8.0	6.0	15.0	9.0
7.728	0.0	0.0	0.0	0.0	0.0	0.0	1.0	4.0	5.0	7.0	3.0	8.0	6.0	5.0	13.0	6.0
7.764	0.0	1.0	0.0	0.0	0.0	2.0	2.0	5.0	5.0	7.0	2.0	6.0	4.0	3.0	9.0	3.0
7.788	0.0	2.0	0.0	0.0	0.0	3.0	4.0	7.0	5.0	7.0	1.0	4.0	3.0	1.0	4.0	0.0
7.819	0.0	3.0	1.0	0.0	0.0	5.0	5.0	7.0	6.0	6.0	0.0	2.0	1.0	0.0	1.0	0.0
7.848	0.0	4.0	2.0	0.0	0.0	8.0	8.0	9.0	6.0	5.0	0.0	1.0	0.0	0.0	0.0	0.0
7.881	0.0	6.0	3.0	0.0	0.0	10.0	11.0	12.0	7.0	4.0	0.0	0.0	0.0	0.0	0.0	0.0
7.907	0.0	7.0	4.0	1.0	0.0	12.0	13.0	14.0	8.0	4.0	0.0	0.0	0.0	0.0	0.0	0.0
7.94	0.0	7.0	4.0	1.0	0.0	15.0	15.0	16.0	9.0	3.0	0.0	0.0	0.0	0.0	0.0	0.0
7.967	0.0	9.0	5.0	2.0	0.0	15.0	17.0	17.0	10.0	2.0	0.0	0.0	0.0	0.0	0.0	0.0
7.997	16.0	11.0	7.0	2.0	0.0	18.0	18.0	19.0	10.0	1.0	0.0	0.0	0.0	0.0	0.0	0.0
8.027	20.0	13.0	8.0	3.0	0.0	19.0	18.0	18.0	10.0	0.0	0.0	0.0	0.0	0.0	0.0	0.0
8.062	22.0	13.0	8.0	4.0	0.0	20.0	16.0	15.0	8.0	0.0	0.0	0.0	0.0	0.0	0.0	0.0
8.087	24.0	16.0	9.0	4.0	0.0	20.0	12.0	10.0	6.0	0.0	0.0	0.0	0.0	0.0	0.0	0.0
8.118	22.0	15.0	6.0	2.0	0.0	17.0	4.0	3.0	5.0	0.0	0.0	0.0	0.0	0.0	0.0	0.0
8.149	11.0	8.0	1.0	0.0	0.0	7.0	0.0	0.0	0.0	0.0	0.0	0.0	0.0	0.0	0.0	0.0
8.181	6.0	5.0	0.0	0.0	0.0	5.0	0.0	0.0	0.0	0.0	0.0	0.0	0.0	0.0	0.0	0.0
8.206	0.0	0.0	0.0	0.0	0.0	0.0	0.0	0.0	0.0	0.0	0.0	0.0	0.0	0.0	0.0	0.0
8.242	0.0	0.0	0.0	0.0	0.0	0.0	0.0	0.0	0.0	0.0	0.0	0.0	0.0	0.0	0.0	0.0
8.269	0.0	0.0	0.0	0.0	0.0	0.0	0.0	0.0	0.0	0.0	0.0	0.0	0.0	0.0	0.0	0.0
8.307	0.0	0.0	0.0	0.0	0.0	0.0	0.0	0.0	0.0	0.0	0.0	0.0	0.0	0.0	0.0	0.0
8.327	0.0	0.0	0.0	0.0	0.0	0.0	0.0	0.0	0.0	0.0	0.0	0.0	0.0	0.0	0.0	0.0
8.362	0.0	0.0	0.0	0.0	0.0	0.0	0.0	0.0	0.0	0.0	0.0	0.0	0.0	0.0	0.0	0.0
8.399	0.0	0.0	0.0	0.0	0.0	0.0	0.0	0.0	0.0	0.0	0.0	0.0	0.0	0.0	0.0	0.0
8.416	0.0	0.0	0.0	0.0	0.0	0.0	0.0	0.0	0.0	0.0	0.0	0.0	0.0	0.0	0.0	0.0
8.456	0.0	0.0	0.0	0.0	0.0	0.0	0.0	0.0	0.0	0.0	0.0	0.0	0.0	0.0	0.0	0.0
8.484	0.0	0.0	0.0	0.0	0.0	0.0	0.0	0.0	0.0	0.0	0.0	0.0	0.0	0.0	0.0	0.0
8.505	0.0	0.0	0.0	0.0	0.0	0.0	0.0	0.0	0.0	0.0	0.0	0.0	0.0	0.0	0.0	0.0
8.541	0.0	0.0	0.0	0.0	0.0	0.0	0.0	0.0	0.0	0.0	0.0	0.0	0.0	0.0	0.0	0.0
8.573	0.0	0.0	0.0	0.0	0.0	0.0	0.0	0.0	0.0	0.0	0.0	0.0	0.0	0.0	0.0	0.0
8.597	0.0	0.0	0.0	0.0	0.0	0.0	0.0	0.0	0.0	0.0	0.0	0.0	0.0	0.0	0.0	0.0
8.627	0.0	0.0	0.0	0.0	0.0	0.0	0.0	0.0	0.0	0.0	0.0	0.0	0.0	0.0	0.0	0.0
8.667	0.0	0.0	0.0	0.0	0.0	0.0	0.0	0.0	0.0	0.0	0.0	0.0	0.0	0.0	0.0	0.0
8.689	0.0	0.0	0.0	0.0	0.0	0.0	0.0	0.0	0.0	0.0	0.0	0.0	0.0	0.0	0.0	0.0
8.717	0.0	0.0	0.0	0.0	0.0	0.0	0.0	0.0	0.0	0.0	0.0	0.0	0.0	0.0	0.0	0.0
8.746	0.0	0.0	0.0	0.0	0.0	0.0	0.0	0.0	0.0	0.0	0.0	0.0	0.0	0.0	0.0	0.0
8.774	0.0	0.0	0.0	0.0	0.0	1.0	5.0	8.0	9.0	0.0	0.0	0.0	0.0	0.0	0.0	0.0
8.81	2.0	0.0	0.0	0.0	0.0	2.0	6.0	9.0	9.0	2.0	0.0	0.0	0.0	0.0	0.0	0.0
8.835	0.0	0.0	0.0	0.0	0.0	1.0	6.0	9.0	10.0	5.0	0.0	0.0	2.0	0.0	0.0	0.0
8.873	0.0	0.0	0.0	0.0	0.0	3.0	7.0	10.0	11.0	6.0	0.0	0.0	3.0	0.0	0.0	0.0
8.894	0.0	1.0	0.0	0.0	0.0	4.0	8.0	11.0	12.0	8.0	0.0	4.0	5.0	0.0	2.0	1.0
8.924	0.0	1.0	0.0	0.0	0.0	4.0	8.0	11.0	12.0	9.0	0.0	6.0	8.0	1.0	5.0	2.0
8.956	0.0	0.0	0.0	0.0	0.0	4.0	7.0	10.0	11.0	9.0	1.0	8.0	8.0	2.0	7.0	3.0
8.984	0.0	0.0	0.0	0.0	0.0	3.0	5.0	8.0	8.0	8.0	1.0	8.0	8.0	3.0	9.0	4.0
9.014	0.0	0.0	0.0	0.0	0.0	3.0	5.0	8.0	7.0	8.0	2.0	9.0	8.0	4.0	10.0	5.0
9.044	0.0	0.0	0.0	0.0	0.0	3.0	5.0	8.0	7.0	8.0	2.0	9.0	9.0	5.0	12.0	6.0
9.075	0.0	0.0	0.0	0.0	0.0	3.0	5.0	8.0	7.0	8.0	2.0	10.0	9.0	5.0	13.0	7.0
9.106	0.0	0.0	0.0	0.0	0.0	3.0	5.0	9.0	8.0	9.0	2.0	9.0	10.0	5.0	13.0	7.0
9.137	0.0	0.0	0.0	0.0	0.0	3.0	6.0	10.0	9.0	10.0	2.0	9.0	10.0	4.0	12.0	6.0
9.178	0.0	0.0	0.0	0.0	0.0	3.0	6.0	11.0	9.0	11.0	1.0	9.0	10.0	4.0	11.0	6.0
9.196	0.0	0.0	0.0	0.0	0.0	3.0	8.0	13.0	10.0	11.0	1.0	9.0	9.0	2.0	9.0	4.0
9.221	0.0	0.0	0.0	0.0	0.0	4.0	8.0	13.0	10.0	12.0	0.0	8.0	9.0	1.0	7.0	3.0
9.252	0.0	0.0	0.0	0.0	0.0	4.0	9.0	14.0	10.0	12.0	0.0	7.0	8.0	1.0	6.0	2.0
9.286	0.0	0.0	0.0	0.0	0.0	5.0	12.0	16.0	12.0	13.0	0.0	6.0	7.0	0.0	4.0	0.0
9.314	0.0	1.0	0.0	0.0	0.0	6.0	13.0	17.0	13.0	13.0	0.0	5.0	6.0	0.0	2.0	0.0
9.343	0.0	2.0	0.0	0.0	0.0	8.0	15.0	20.0	15.0	13.0	0.0	2.0	4.0	0.0	0.0	0.0
9.377	0.0	4.0	1.0	0.0	0.0	11.0	20.0	24.0	17.0	12.0	0.0	0.0	2.0	0.0	0.0	0.0
9.405	0.0	6.0	2.0	0.0	0.0	14.0	23.0	25.0	18.0	10.0	0.0	0.0	0.0	0.0	0.0	0.0
9.435	0.0	8.0	3.0	0.0	0.0	17.0	26.0	27.0	18.0	7.0	0.0	0.0	0.0	0.0	0.0	0.0
9.462	17.0	10.0	4.0	1.0	0.0	19.0	25.0	28.0	17.0	2.0	0.0	0.0	0.0	0.0	0.0	0.0
9.499	21.0	14.0	4.0	1.0	0.0	19.0	23.0	23.0	14.0	0.0	0.0	0.0	0.0	0.0	0.0	0.0
9.523	22.0	15.0	4.0	0.0	0.0	16.0	10.0	8.0	7.0	0.0	0.0	0.0	0.0	0.0	0.0	0.0
9.551	20.0	14.0	3.0	0.0	0.0	14.0	7.0	5.0	5.0	0.0	0.0	0.0	0.0	0.0	0.0	0.0
9.581	4.0	3.0	0.0	0.0	0.0	2.0	0.0	0.0	0.0	0.0	0.0	0.0	0.0	0.0	0.0	0.0
9.614	0.0	0.0	0.0	0.0	0.0	0.0	0.0	0.0	0.0	0.0	0.0	0.0	0.0	0.0	0.0	0.0
9.641	0.0	0.0	0.0	0.0	0.0	0.0	0.0	0.0	0.0	0.0	0.0	0.0	0.0	0.0	0.0	0.0
9.671	0.0	0.0	0.0	0.0	0.0	0.0	0.0	0.0	0.0	0.0	0.0	0.0	0.0	0.0	0.0	0.0
9.703	0.0	0.0	0.0	0.0	0.0	0.0	0.0	0.0	0.0	0.0	0.0	0.0	0.0	0.0	0.0	0.0
9.732	0.0	0.0	0.0	0.0	0.0	0.0	0.0	0.0	0.0	0.0	0.0	0.0	0.0	0.0	0.0	0.0
9.76	0.0	0.0	0.0	0.0	0.0	0.0	0.0	0.0	0.0	0.0	0.0	0.0	0.0	0.0	0.0	0.0
9.793	0.0	0.0	0.0	0.0	0.0	0.0	0.0	0.0	0.0	0.0	0.0	0.0	0.0	0.0	0.0	0.0
9.822	0.0	0.0	0.0	0.0	0.0	0.0	0.0	0.0	0.0	0.0	0.0	0.0	0.0	0.0	0.0	0.0
9.858	0.0	0.0	0.0	0.0	0.0	0.0	0.0	0.0	0.0	0.0	0.0	0.0	0.0	0.0	0.0	0.0
9.888	0.0	0.0	0.0	0.0	0.0	0.0	0.0	0.0	0.0	0.0	0.0	0.0	0.0	0.0	0.0	0.0
9.91	0.0	0.0	0.0	0.0	0.0	0.0	0.0	0.0	0.0	0.0	0.0	0.0	0.0	0.0	0.0	0.0
9.94	0.0	0.0	0.0	0.0	0.0	0.0	0.0	0.0	0.0	0.0	0.0	0.0	0.0	0.0	0.0	0.0
9.969	0.0	0.0	0.0	0.0	0.0	0.0	0.0	0.0	0.0	0.0	0.0	0.0	0.0	0.0	0.0	0.0
9.999	0.0	0.0	0.0	0.0	0.0	0.0	0.0	0.0	0.0	0.0	0.0	0.0	0.0	0.0	0.0	0.0
10.029	0.0	0.0	0.0	0.0	0.0	0.0	0.0	0.0	0.0	0.0	0.0	0.0	0.0	0.0	0.0	0.0
10.059	0.0	0.0	0.0	0.0	0.0	0.0	0.0	0.0	0.0	0.0	0.0	0.0	0.0	0.0	0.0	0.0
10.093	0.0	0.0	0.0	0.0	0.0	0.0	0.0	0.0	0.0	0.0	0.0	0.0	0.0	0.0	0.0	0.0
10.121	0.0	0.0	0.0	0.0	0.0	0.0	0.0	0.0	0.0	0.0	0.0	0.0	0.0	0.0	0.0	0.0
10.15	0.0	0.0	0.0	0.0	0.0	0.0	0.0	0.0	0.0	0.0	0.0	0.0	0.0	0.0	0.0	0.0
10.18	0.0	0.0	0.0	0.0	0.0	0.0	0.0	0.0	1.0	0.0	0.0	0.0	0.0	0.0	0.0	0.0
10.208	0.0	0.0	0.0	0.0	0.0	1.0	5.0	7.0	8.0	0.0	0.0	0.0	0.0	0.0	0.0	0.0
10.237	0.0	0.0	0.0	0.0	0.0	1.0	4.0	6.0	7.0	4.0	0.0	0.0	0.0	0.0	0.0	0.0
10.268	0.0	0.0	0.0	0.0	0.0	1.0	4.0	6.0	7.0	6.0	0.0	2.0	6.0	0.0	4.0	2.0
10.298	0.0	0.0	0.0	0.0	0.0	1.0	3.0	6.0	8.0	8.0	0.0	8.0	10.0	5.0	12.0	7.0
10.328	0.0	0.0	0.0	0.0	0.0	1.0	4.0	6.0	9.0	9.0	1.0	10.0	12.0	7.0	15.0	10.0
10.358	0.0	0.0	0.0	0.0	0.0	2.0	3.0	6.0	9.0	10.0	3.0	11.0	13.0	8.0	16.0	10.0
10.389	0.0	0.0	0.0	0.0	0.0	2.0	3.0	6.0	8.0	10.0	3.0	11.0	12.0	8.0	15.0	9.0
10.419	0.0	0.0	0.0	0.0	0.0	2.0	4.0	6.0	9.0	11.0	3.0	11.0	12.0	6.0	13.0	8.0
10.448	0.0	0.0	0.0	0.0	0.0	3.0	5.0	8.0	10.0	12.0	2.0	10.0	11.0	5.0	11.0	6.0
10.477	0.0	0.0	0.0	0.0	0.0	4.0	6.0	10.0	11.0	13.0	2.0	10.0	11.0	3.0	9.0	5.0
10.517	0.0	0.0	0.0	0.0	0.0	4.0	7.0	10.0	12.0	14.0	1.0	9.0	10.0	2.0	7.0	3.0
10.539	0.0	0.0	0.0	0.0	0.0	4.0	8.0	12.0	12.0	13.0	0.0	7.0	8.0	0.0	4.0	1.0
10.576	0.0	1.0	0.0	0.0	0.0	5.0	8.0	12.0	12.0	13.0	0.0	6.0	7.0	0.0	3.0	0.0
10.605	0.0	1.0	0.0	0.0	0.0	4.0	8.0	13.0	11.0	12.0	0.0	6.0	7.0	0.0	3.0	0.0
10.634	0.0	2.0	0.0	0.0	0.0	6.0	10.0	14.0	12.0	13.0	0.0	4.0	5.0	0.0	1.0	0.0
10.659	0.0	2.0	0.0	0.0	0.0	7.0	11.0	15.0	12.0	12.0	0.0	3.0	4.0	0.0	0.0	0.0
10.691	0.0	3.0	0.0	0.0	0.0	8.0	13.0	16.0	13.0	11.0	0.0	1.0	3.0	0.0	0.0	0.0
10.72	0.0	4.0	0.0	0.0	0.0	9.0	13.0	17.0	13.0	10.0	0.0	0.0	2.0	0.0	0.0	0.0
10.752	0.0	7.0	1.0	0.0	0.0	15.0	17.0	19.0	12.0	7.0	0.0	0.0	0.0	0.0	0.0	0.0
10.776	0.0	11.0	3.0	0.0	0.0	19.0	19.0	19.0	11.0	3.0	0.0	0.0	0.0	0.0	0.0	0.0
10.808	0.0	13.0	4.0	0.0	0.0	22.0	20.0	18.0	11.0	1.0	0.0	0.0	0.0	0.0	0.0	0.0
10.837	29.0	15.0	5.0	1.0	0.0	23.0	20.0	18.0	10.0	0.0	0.0	0.0	0.0	0.0	0.0	0.0
10.866	33.0	19.0	6.0	2.0	0.0	25.0	19.0	16.0	8.0	0.0	0.0	0.0	0.0	0.0	0.0	0.0
10.896	35.0	21.0	8.0	2.0	0.0	25.0	16.0	10.0	6.0	0.0	0.0	0.0	0.0	0.0	0.0	0.0
10.929	33.0	21.0	5.0	0.0	0.0	19.0	6.0	4.0	4.0	0.0	0.0	0.0	0.0	0.0	0.0	0.0
10.956	25.0	16.0	2.0	0.0	0.0	11.0	1.0	0.0	2.0	0.0	0.0	0.0	0.0	0.0	0.0	0.0
10.985	4.0	3.0	0.0	0.0	0.0	0.0	0.0	0.0	0.0	0.0	0.0	0.0	0.0	0.0	0.0	0.0
11.015	0.0	0.0	0.0	0.0	0.0	0.0	0.0	0.0	0.0	0.0	0.0	0.0	0.0	0.0	0.0	0.0
11.045	0.0	0.0	0.0	0.0	0.0	0.0	0.0	0.0	0.0	0.0	0.0	0.0	0.0	0.0	0.0	0.0
11.075	0.0	0.0	0.0	0.0	0.0	0.0	0.0	0.0	0.0	0.0	0.0	0.0	0.0	0.0	0.0	0.0
11.105	0.0	0.0	0.0	0.0	0.0	0.0	0.0	0.0	0.0	0.0	0.0	0.0	0.0	0.0	0.0	0.0
11.144	0.0	0.0	0.0	0.0	0.0	0.0	0.0	0.0	0.0	0.0	0.0	0.0	0.0	0.0	0.0	0.0
11.167	0.0	0.0	0.0	0.0	0.0	0.0	0.0	0.0	0.0	0.0	0.0	0.0	0.0	0.0	0.0	0.0
11.195	0.0	0.0	0.0	0.0	0.0	0.0	0.0	0.0	0.0	0.0	0.0	0.0	0.0	0.0	0.0	0.0
11.229	0.0	0.0	0.0	0.0	0.0	0.0	0.0	0.0	0.0	0.0	0.0	0.0	0.0	0.0	0.0	0.0
11.263	0.0	0.0	0.0	0.0	0.0	0.0	0.0	0.0	0.0	0.0	0.0	0.0	0.0	0.0	0.0	0.0
11.286	0.0	0.0	0.0	0.0	0.0	0.0	0.0	0.0	0.0	0.0	0.0	0.0	0.0	0.0	0.0	0.0
11.321	0.0	0.0	0.0	0.0	0.0	0.0	0.0	0.0	0.0	0.0	0.0	0.0	0.0	0.0	0.0	0.0
11.346	0.0	0.0	0.0	0.0	0.0	0.0	0.0	0.0	0.0	0.0	0.0	0.0	0.0	0.0	0.0	0.0
11.381	0.0	0.0	0.0	0.0	0.0	0.0	0.0	0.0	0.0	0.0	0.0	0.0	0.0	0.0	0.0	0.0
11.405	0.0	0.0	0.0	0.0	0.0	0.0	0.0	0.0	0.0	0.0	0.0	0.0	0.0	0.0	0.0	0.0
11.436	0.0	0.0	0.0	0.0	0.0	0.0	0.0	0.0	0.0	0.0	0.0	0.0	0.0	0.0	0.0	0.0
11.466	0.0	0.0	0.0	0.0	0.0	0.0	0.0	0.0	0.0	0.0	0.0	0.0	0.0	0.0	0.0	0.0
11.495	0.0	0.0	0.0	0.0	0.0	0.0	0.0	0.0	0.0	0.0	0.0	0.0	0.0	0.0	0.0	0.0
11.526	0.0	0.0	0.0	0.0	0.0	0.0	0.0	0.0	0.0	0.0	0.0	0.0	0.0	0.0	0.0	0.0
11.555	0.0	0.0	0.0	0.0	0.0	0.0	0.0	0.0	0.0	0.0	0.0	0.0	0.0	0.0	0.0	0.0
11.584	0.0	0.0	0.0	0.0	0.0	0.0	0.0	0.0	0.0	0.0	0.0	0.0	0.0	0.0	0.0	0.0
11.614	0.0	0.0	0.0	0.0	0.0	0.0	0.0	0.0	0.0	0.0	0.0	0.0	0.0	0.0	0.0	0.0
11.645	0.0	0.0	0.0	0.0	0.0	0.0	0.0	1.0	2.0	0.0	0.0	0.0	0.0	0.0	0.0	0.0
11.683	0.0	0.0	0.0	0.0	0.0	0.0	3.0	6.0	7.0	1.0	0.0	0.0	0.0	0.0	0.0	0.0
11.703	0.0	0.0	0.0	0.0	0.0	0.0	5.0	7.0	9.0	5.0	0.0	0.0	0.0	0.0	0.0	0.0
11.735	0.0	0.0	0.0	0.0	0.0	1.0	5.0	9.0	11.0	8.0	0.0	0.0	4.0	0.0	2.0	1.0
11.764	0.0	0.0	0.0	0.0	0.0	1.0	5.0	7.0	11.0	10.0	0.0	5.0	8.0	3.0	8.0	3.0
11.794	0.0	0.0	0.0	0.0	0.0	1.0	5.0	7.0	11.0	10.0	1.0	9.0	10.0	5.0	13.0	6.0
11.827	0.0	0.0	0.0	0.0	0.0	1.0	4.0	6.0	10.0	10.0	1.0	10.0	12.0	9.0	17.0	8.0
11.861	0.0	0.0	0.0	0.0	0.0	0.0	1.0	5.0	11.0	12.0	1.0	11.0	13.0	10.0	19.0	10.0
11.882	0.0	0.0	0.0	0.0	0.0	0.0	0.0	5.0	11.0	12.0	0.0	10.0	13.0	10.0	21.0	12.0
11.912	0.0	0.0	0.0	0.0	0.0	0.0	0.0	4.0	11.0	12.0	0.0	10.0	13.0	10.0	21.0	12.0
11.942	0.0	0.0	0.0	0.0	0.0	0.0	0.0	2.0	10.0	12.0	0.0	9.0	13.0	9.0	22.0	13.0
11.973	0.0	0.0	0.0	0.0	0.0	0.0	0.0	1.0	10.0	12.0	0.0	8.0	13.0	9.0	21.0	13.0
12.004	0.0	0.0	0.0	0.0	0.0	0.0	0.0	1.0	10.0	12.0	0.0	9.0	14.0	9.0	22.0	14.0
12.039	0.0	0.0	0.0	0.0	0.0	0.0	0.0	1.0	10.0	13.0	0.0	10.0	15.0	8.0	22.0	15.0
12.061	0.0	0.0	0.0	0.0	0.0	0.0	0.0	0.0	10.0	13.0	0.0	10.0	17.0	9.0	24.0	17.0
12.094	0.0	0.0	0.0	0.0	0.0	0.0	0.0	1.0	11.0	14.0	0.0	11.0	18.0	9.0	24.0	18.0
12.123	0.0	0.0	0.0	0.0	0.0	0.0	0.0	1.0	12.0	15.0	0.0	12.0	19.0	10.0	24.0	18.0
12.153	0.0	0.0	0.0	0.0	0.0	0.0	0.0	2.0	13.0	17.0	0.0	13.0	20.0	10.0	25.0	19.0
12.181	0.0	0.0	0.0	0.0	0.0	0.0	0.0	3.0	14.0	18.0	0.0	15.0	21.0	10.0	25.0	18.0
12.213	0.0	0.0	0.0	0.0	0.0	0.0	0.0	5.0	16.0	19.0	0.0	15.0	21.0	8.0	21.0	15.0
12.246	0.0	0.0	0.0	0.0	0.0	0.0	3.0	8.0	17.0	20.0	0.0	15.0	20.0	6.0	18.0	12.0
12.272	0.0	0.0	0.0	0.0	0.0	0.0	8.0	14.0	21.0	23.0	0.0	14.0	19.0	3.0	13.0	8.0
12.306	0.0	0.0	0.0	0.0	0.0	3.0	14.0	21.0	27.0	26.0	0.0	10.0	16.0	0.0	6.0	3.0
12.331	0.0	0.0	0.0	0.0	0.0	8.0	22.0	30.0	32.0	25.0	0.0	3.0	8.0	0.0	0.0	0.0
12.359	0.0	3.0	2.0	1.0	0.0	15.0	31.0	40.0	37.0	16.0	0.0	0.0	1.0	0.0	0.0	0.0
12.39	11.0	10.0	7.0	3.0	0.0	22.0	35.0	41.0	36.0	4.0	0.0	0.0	0.0	0.0	0.0	0.0
12.422	17.0	14.0	9.0	5.0	0.0	23.0	27.0	28.0	24.0	0.0	0.0	0.0	0.0	0.0	0.0	0.0
12.453	19.0	15.0	6.0	3.0	0.0	16.0	10.0	11.0	12.0	0.0	0.0	0.0	0.0	0.0	0.0	0.0
12.48	8.0	6.0	0.0	0.0	0.0	2.0	0.0	0.0	2.0	0.0	0.0	0.0	0.0	0.0	0.0	0.0
12.509	0.0	0.0	0.0	0.0	0.0	0.0	0.0	0.0	0.0	0.0	0.0	0.0	0.0	0.0	0.0	0.0
12.549	0.0	0.0	0.0	0.0	0.0	0.0	0.0	0.0	0.0	0.0	0.0	0.0	0.0	0.0	0.0	0.0
12.569	0.0	0.0	0.0	0.0	0.0	0.0	0.0	0.0	0.0	0.0	0.0	0.0	0.0	0.0	0.0	0.0
12.603	0.0	0.0	0.0	0.0	0.0	0.0	0.0	0.0	0.0	0.0	0.0	0.0	0.0	0.0	0.0	0.0
12.629	0.0	0.0	0.0	0.0	0.0	0.0	0.0	0.0	0.0	0.0	0.0	0.0	0.0	0.0	0.0	0.0
12.66	0.0	0.0	0.0	0.0	0.0	0.0	0.0	0.0	0.0	0.0	0.0	0.0	0.0	0.0	0.0	0.0
12.692	0.0	0.0	0.0	0.0	0.0	0.0	0.0	0.0	0.0	0.0	0.0	0.0	0.0	0.0	0.0	0.0
12.721	0.0	0.0	0.0	0.0	0.0	0.0	0.0	0.0	0.0	0.0	0.0	0.0	0.0	0.0	0.0	0.0
12.754	0.0	0.0	0.0	0.0	0.0	0.0	0.0	0.0	0.0	0.0	0.0	0.0	0.0	0.0	0.0	0.0
12.783	0.0	0.0	0.0	0.0	0.0	0.0	0.0	0.0	0.0	0.0	0.0	0.0	0.0	0.0	0.0	0.0
12.81	0.0	0.0	0.0	0.0	0.0	0.0	0.0	0.0	0.0	0.0	0.0	0.0	0.0	0.0	0.0	0.0
12.845	0.0	0.0	0.0	0.0	0.0	0.0	0.0	0.0	0.0	0.0	0.0	0.0	0.0	0.0	0.0	0.0
12.869	0.0	0.0	0.0	0.0	0.0	0.0	0.0	0.0	0.0	0.0	0.0	0.0	0.0	0.0	0.0	0.0
12.899	0.0	0.0	0.0	0.0	0.0	0.0	0.0	0.0	0.0	0.0	0.0	0.0	0.0	0.0	0.0	0.0
12.93	0.0	0.0	0.0	0.0	0.0	0.0	0.0	0.0	0.0	0.0	0.0	0.0	0.0	0.0	0.0	0.0
12.962	0.0	0.0	0.0	0.0	0.0	0.0	0.0	0.0	0.0	0.0	0.0	0.0	0.0	0.0	0.0	0.0
12.989	0.0	0.0	0.0	0.0	0.0	0.0	0.0	0.0	0.0	0.0	0.0	0.0	0.0	0.0	0.0	0.0
13.019	0.0	0.0	0.0	0.0	0.0	0.0	0.0	0.0	0.0	0.0	0.0	0.0	0.0	0.0	0.0	0.0
13.05	0.0	0.0	0.0	0.0	0.0	0.0	0.0	0.0	0.0	0.0	0.0	0.0	0.0	0.0	0.0	0.0
13.08	0.0	0.0	0.0	0.0	0.0	0.0	0.0	0.0	0.0	0.0	0.0	0.0	0.0	0.0	0.0	0.0
13.109	0.0	0.0	0.0	0.0	0.0	0.0	0.0	0.0	0.0	0.0	0.0	0.0	0.0	0.0	0.0	0.0
13.137	0.0	0.0	0.0	0.0	0.0	0.0	0.0	0.0	0.0	0.0	0.0	0.0	0.0	0.0	0.0	0.0
13.169	0.0	0.0	0.0	0.0	0.0	0.0	0.0	0.0	0.0	0.0	0.0	0.0	0.0	0.0	0.0	0.0
13.199	0.0	0.0	0.0	0.0	0.0	0.0	0.0	0.0	3.0	0.0	0.0	0.0	0.0	0.0	0.0	0.0
13.227	0.0	0.0	0.0	0.0	0.0	0.0	3.0	6.0	7.0	4.0	0.0	0.0	0.0	0.0	0.0	0.0
13.268	0.0	0.0	0.0	0.0	0.0	1.0	7.0	11.0	17.0	12.0	0.0	1.0	7.0	0.0	0.0	0.0
13.288	0.0	0.0	0.0	0.0	0.0	2.0	8.0	12.0	18.0	15.0	0.0	6.0	11.0	1.0	5.0	4.0
13.316	0.0	0.0	0.0	0.0	0.0	3.0	8.0	12.0	18.0	16.0	0.0	9.0	13.0	2.0	7.0	4.0
13.346	0.0	0.0	0.0	0.0	0.0	3.0	7.0	12.0	19.0	17.0	0.0	10.0	15.0	3.0	12.0	7.0
13.378	0.0	0.0	0.0	0.0	0.0	3.0	6.0	12.0	19.0	18.0	0.0	11.0	17.0	4.0	13.0	8.0
13.407	0.0	0.0	0.0	0.0	0.0	2.0	5.0	11.0	21.0	19.0	0.0	10.0	16.0	3.0	12.0	7.0
13.436	0.0	0.0	0.0	0.0	0.0	2.0	4.0	10.0	21.0	20.0	0.0	10.0	16.0	3.0	12.0	8.0
13.473	0.0	0.0	0.0	0.0	0.0	1.0	3.0	10.0	21.0	20.0	0.0	9.0	15.0	2.0	11.0	6.0
13.496	0.0	0.0	0.0	0.0	0.0	1.0	3.0	11.0	19.0	20.0	0.0	9.0	14.0	1.0	9.0	5.0
13.526	0.0	0.0	0.0	0.0	0.0	2.0	4.0	11.0	18.0	19.0	0.0	8.0	12.0	0.0	7.0	4.0
13.556	0.0	0.0	0.0	0.0	0.0	1.0	4.0	10.0	16.0	16.0	0.0	8.0	10.0	1.0	8.0	4.0
13.585	0.0	0.0	0.0	0.0	0.0	1.0	4.0	10.0	13.0	14.0	0.0	7.0	10.0	2.0	9.0	4.0
13.614	0.0	0.0	0.0	0.0	0.0	1.0	5.0	12.0	13.0	14.0	0.0	7.0	9.0	1.0	7.0	3.0
13.645	0.0	0.0	0.0	0.0	0.0	3.0	7.0	13.0	14.0	14.0	0.0	6.0	9.0	1.0	5.0	2.0
13.681	0.0	0.0	0.0	0.0	0.0	4.0	9.0	15.0	15.0	14.0	0.0	5.0	7.0	0.0	2.0	0.0
13.705	0.0	3.0	0.0	0.0	0.0	8.0	13.0	17.0	16.0	12.0	0.0	3.0	5.0	0.0	0.0	0.0
13.735	0.0	5.0	0.0	0.0	0.0	11.0	16.0	19.0	16.0	12.0	0.0	1.0	3.0	0.0	0.0	0.0
13.764	0.0	10.0	2.0	0.0	0.0	18.0	22.0	22.0	17.0	8.0	0.0	0.0	0.0	0.0	0.0	0.0
13.795	0.0	12.0	3.0	0.0	0.0	23.0	24.0	25.0	17.0	5.0	0.0	0.0	0.0	0.0	0.0	0.0
13.825	28.0	18.0	6.0	1.0	0.0	28.0	26.0	25.0	16.0	1.0	0.0	0.0	0.0	0.0	0.0	0.0
13.854	36.0	23.0	8.0	2.0	0.0	32.0	24.0	19.0	11.0	0.0	0.0	0.0	0.0	0.0	0.0	0.0
13.885	39.0	25.0	8.0	2.0	0.0	32.0	16.0	12.0	8.0	0.0	0.0	0.0	0.0	0.0	0.0	0.0
13.919	39.0	25.0	7.0	0.0	0.0	29.0	11.0	6.0	5.0	0.0	0.0	0.0	0.0	0.0	0.0	0.0
13.944	36.0	23.0	4.0	0.0	0.0	19.0	3.0	1.0	2.0	0.0	0.0	0.0	0.0	0.0	0.0	0.0
13.974	21.0	13.0	0.0	0.0	0.0	7.0	0.0	0.0	0.0	0.0	0.0	0.0	0.0	0.0	0.0	0.0
14.004	9.0	6.0	0.0	0.0	0.0	0.0	0.0	0.0	0.0	0.0	0.0	0.0	0.0	0.0	0.0	0.0
14.034	0.0	0.0	0.0	0.0	0.0	0.0	0.0	0.0	0.0	0.0	0.0	0.0	0.0	0.0	0.0	0.0
14.064	0.0	0.0	0.0	0.0	0.0	0.0	0.0	0.0	0.0	0.0	0.0	0.0	0.0	0.0	0.0	0.0
14.093	0.0	0.0	0.0	0.0	0.0	0.0	0.0	0.0	0.0	0.0	0.0	0.0	0.0	0.0	0.0	0.0
14.124	0.0	0.0	0.0	0.0	0.0	0.0	0.0	0.0	0.0	0.0	0.0	0.0	0.0	0.0	0.0	0.0
14.154	0.0	0.0	0.0	0.0	0.0	0.0	0.0	0.0	0.0	0.0	0.0	0.0	0.0	0.0	0.0	0.0
14.191	0.0	0.0	0.0	0.0	0.0	0.0	0.0	0.0	0.0	0.0	0.0	0.0	0.0	0.0	0.0	0.0
14.213	0.0	0.0	0.0	0.0	0.0	0.0	0.0	0.0	0.0	0.0	0.0	0.0	0.0	0.0	0.0	0.0
14.243	0.0	0.0	0.0	0.0	0.0	0.0	0.0	0.0	0.0	0.0	0.0	0.0	0.0	0.0	0.0	0.0
14.276	0.0	0.0	0.0	0.0	0.0	0.0	0.0	0.0	0.0	0.0	0.0	0.0	0.0	0.0	0.0	0.0
14.303	0.0	0.0	0.0	0.0	0.0	0.0	0.0	0.0	0.0	0.0	0.0	0.0	0.0	0.0	0.0	0.0
14.335	0.0	0.0	0.0	0.0	0.0	0.0	0.0	0.0	0.0	0.0	0.0	0.0	0.0	0.0	0.0	0.0
14.362	0.0	0.0	0.0	0.0	0.0	0.0	0.0	0.0	0.0	0.0	0.0	0.0	0.0	0.0	0.0	0.0
14.393	0.0	0.0	0.0	0.0	0.0	0.0	0.0	0.0	0.0	0.0	0.0	0.0	0.0	0.0	0.0	0.0
14.422	0.0	0.0	0.0	0.0	0.0	0.0	0.0	0.0	0.0	0.0	0.0	0.0	0.0	0.0	0.0	0.0
14.452	0.0	0.0	0.0	0.0	0.0	0.0	0.0	0.0	0.0	0.0	0.0	0.0	0.0	0.0	0.0	0.0
14.482	0.0	0.0	0.0	0.0	0.0	0.0	0.0	0.0	0.0	0.0	0.0	0.0	0.0	0.0	0.0	0.0
14.512	0.0	0.0	0.0	0.0	0.0	0.0	0.0	0.0	0.0	0.0	0.0	0.0	0.0	0.0	0.0	0.0
14.544	0.0	0.0	0.0	0.0	0.0	0.0	0.0	0.0	0.0	0.0	0.0	0.0	0.0	0.0	0.0	0.0
14.575	0.0	0.0	0.0	0.0	0.0	0.0	0.0	0.0	0.0	0.0	0.0	0.0	0.0	0.0	0.0	0.0
14.601	0.0	0.0	0.0	0.0	0.0	0.0	0.0	0.0	0.0	0.0	0.0	0.0	0.0	0.0	0.0	0.0
14.631	0.0	0.0	0.0	0.0	0.0	0.0	0.0	0.0	0.0	0.0	0.0	0.0	0.0	0.0	0.0	0.0
14.671	0.0	0.0	0.0	0.0	0.0	0.0	0.0	0.0	0.0	0.0	0.0	0.0	0.0	0.0	0.0	0.0
14.699	0.0	0.0	0.0	0.0	0.0	0.0	0.0	1.0	1.0	0.0	0.0	0.0	0.0	0.0	0.0	0.0
14.725	0.0	0.0	0.0	0.0	0.0	0.0	3.0	5.0	6.0	0.0	0.0	0.0	0.0	0.0	0.0	0.0
14.753	0.0	0.0	0.0	0.0	0.0	1.0	5.0	8.0	10.0	7.0	0.0	0.0	1.0	0.0	0.0	0.0
14.781	0.0	0.0	0.0	0.0	0.0	1.0	5.0	7.0	9.0	8.0	0.0	3.0	6.0	0.0	5.0	2.0
14.811	0.0	0.0	0.0	0.0	0.0	1.0	4.0	6.0	8.0	8.0	1.0	8.0	8.0	5.0	13.0	7.0
14.842	0.0	0.0	0.0	0.0	0.0	1.0	3.0	5.0	7.0	8.0	2.0	10.0	10.0	10.0	20.0	10.0
14.871	0.0	0.0	0.0	0.0	0.0	1.0	1.0	3.0	5.0	8.0	2.0	10.0	11.0	12.0	25.0	14.0
14.905	0.0	0.0	0.0	0.0	0.0	0.0	0.0	1.0	4.0	6.0	2.0	10.0	10.0	14.0	28.0	15.0
14.93	0.0	0.0	0.0	0.0	0.0	0.0	0.0	0.0	3.0	5.0	2.0	9.0	8.0	15.0	28.0	17.0
14.974	0.0	0.0	0.0	0.0	0.0	0.0	0.0	0.0	2.0	4.0	2.0	9.0	9.0	15.0	29.0	17.0
14.993	0.0	0.0	0.0	0.0	0.0	0.0	0.0	0.0	0.0	3.0	2.0	8.0	7.0	16.0	31.0	18.0
15.023	0.0	0.0	0.0	0.0	0.0	0.0	0.0	0.0	0.0	2.0	2.0	7.0	6.0	16.0	30.0	18.0
15.05	0.0	0.0	0.0	0.0	0.0	0.0	0.0	0.0	0.0	1.0	2.0	7.0	6.0	15.0	30.0	18.0
15.08	0.0	0.0	0.0	0.0	0.0	0.0	0.0	0.0	0.0	1.0	2.0	6.0	5.0	15.0	29.0	17.0
15.115	0.0	0.0	0.0	0.0	0.0	0.0	0.0	0.0	0.0	1.0	2.0	6.0	5.0	14.0	29.0	18.0
15.14	0.0	0.0	0.0	0.0	0.0	0.0	0.0	0.0	0.0	0.0	2.0	6.0	5.0	15.0	30.0	18.0
15.17	0.0	0.0	0.0	0.0	0.0	0.0	0.0	0.0	0.0	1.0	3.0	7.0	5.0	16.0	31.0	18.0
15.201	0.0	0.0	0.0	0.0	0.0	0.0	0.0	0.0	0.0	1.0	4.0	8.0	7.0	16.0	33.0	20.0
15.235	0.0	0.0	0.0	0.0	0.0	0.0	0.0	0.0	0.0	2.0	5.0	9.0	8.0	16.0	30.0	18.0
15.265	0.0	0.0	0.0	0.0	0.0	0.0	0.0	0.0	0.0	3.0	6.0	10.0	9.0	14.0	26.0	15.0
15.29	0.0	0.0	0.0	0.0	0.0	1.0	0.0	2.0	1.0	6.0	6.0	9.0	8.0	10.0	20.0	10.0
15.319	0.0	3.0	0.0	0.0	0.0	5.0	5.0	5.0	2.0	7.0	4.0	7.0	6.0	5.0	12.0	5.0
15.349	0.0	9.0	1.0	0.0	0.0	16.0	15.0	14.0	6.0	8.0	0.0	0.0	0.0	0.0	0.0	0.0
15.382	0.0	15.0	4.0	0.0	0.0	25.0	23.0	19.0	8.0	4.0	0.0	0.0	0.0	0.0	0.0	0.0
15.41	33.0	19.0	6.0	1.0	0.0	29.0	21.0	18.0	8.0	0.0	0.0	0.0	0.0	0.0	0.0	0.0
15.438	34.0	20.0	6.0	1.0	0.0	30.0	20.0	16.0	7.0	0.0	0.0	0.0	0.0	0.0	0.0	0.0
15.468	32.0	19.0	4.0	0.0	0.0	20.0	6.0	3.0	3.0	0.0	0.0	0.0	0.0	0.0	0.0	0.0
15.499	19.0	13.0	0.0	0.0	0.0	8.0	0.0	0.0	0.0	0.0	0.0	0.0	0.0	0.0	0.0	0.0
15.529	3.0	2.0	0.0	0.0	0.0	1.0	0.0	0.0	0.0	0.0	0.0	0.0	0.0	0.0	0.0	0.0
15.562	0.0	0.0	0.0	0.0	0.0	0.0	0.0	0.0	0.0	0.0	0.0	0.0	0.0	0.0	0.0	0.0
15.589	0.0	0.0	0.0	0.0	0.0	0.0	0.0	0.0	0.0	0.0	0.0	0.0	0.0	0.0	0.0	0.0
15.621	0.0	0.0	0.0	0.0	0.0	0.0	0.0	0.0	0.0	0.0	0.0	0.0	0.0	0.0	0.0	0.0
15.649	0.0	0.0	0.0	0.0	0.0	0.0	0.0	0.0	0.0	0.0	0.0	0.0	0.0	0.0	0.0	0.0
15.678	0.0	0.0	0.0	0.0	0.0	0.0	0.0	0.0	0.0	0.0	0.0	0.0	0.0	0.0	0.0	0.0
15.709	0.0	0.0	0.0	0.0	0.0	0.0	0.0	0.0	0.0	0.0	0.0	0.0	0.0	0.0	0.0	0.0
15.738	0.0	0.0	0.0	0.0	0.0	0.0	0.0	0.0	0.0	0.0	0.0	0.0	0.0	0.0	0.0	0.0
15.769	0.0	0.0	0.0	0.0	0.0	0.0	0.0	0.0	0.0	0.0	0.0	0.0	0.0	0.0	0.0	0.0
15.798	0.0	0.0	0.0	0.0	0.0	0.0	0.0	0.0	0.0	0.0	0.0	0.0	0.0	0.0	0.0	0.0
15.83	0.0	0.0	0.0	0.0	0.0	0.0	0.0	0.0	0.0	0.0	0.0	0.0	0.0	0.0	0.0	0.0
15.857	0.0	0.0	0.0	0.0	0.0	0.0	0.0	0.0	0.0	0.0	0.0	0.0	0.0	0.0	0.0	0.0
15.892	0.0	0.0	0.0	0.0	0.0	0.0	0.0	0.0	0.0	0.0	0.0	0.0	0.0	0.0	0.0	0.0
15.918	0.0	0.0	0.0	0.0	0.0	0.0	0.0	0.0	0.0	0.0	0.0	0.0	0.0	0.0	0.0	0.0
15.947	0.0	0.0	0.0	0.0	0.0	0.0	0.0	0.0	0.0	0.0	0.0	0.0	0.0	0.0	0.0	0.0
15.977	0.0	0.0	0.0	0.0	0.0	0.0	0.0	0.0	0.0	0.0	0.0	0.0	0.0	0.0	0.0	0.0
16.007	0.0	0.0	0.0	0.0	0.0	0.0	0.0	0.0	0.0	0.0	0.0	0.0	0.0	0.0	0.0	0.0
16.036	0.0	0.0	0.0	0.0	0.0	0.0	0.0	0.0	0.0	0.0	0.0	0.0	0.0	0.0	0.0	0.0
16.072	0.0	0.0	0.0	0.0	0.0	0.0	0.0	0.0	0.0	0.0	0.0	0.0	0.0	0.0	0.0	0.0
16.096	0.0	0.0	0.0	0.0	0.0	0.0	0.0	0.0	0.0	0.0	0.0	0.0	0.0	0.0	0.0	0.0
16.127	0.0	0.0	0.0	0.0	0.0	0.0	0.0	0.0	0.0	0.0	0.0	0.0	0.0	0.0	0.0	0.0
16.157	0.0	0.0	0.0	0.0	0.0	0.0	0.0	0.0	3.0	0.0	0.0	0.0	0.0	0.0	0.0	0.0
16.185	0.0	0.0	0.0	0.0	0.0	0.0	1.0	3.0	9.0	2.0	0.0	0.0	0.0	0.0	0.0	0.0
16.215	0.0	0.0	0.0	0.0	0.0	0.0	4.0	6.0	10.0	8.0	0.0	0.0	2.0	0.0	0.0	0.0
16.245	0.0	0.0	0.0	0.0	0.0	2.0	6.0	9.0	14.0	10.0	0.0	0.0	6.0	0.0	0.0	0.0
16.275	0.0	0.0	0.0	0.0	0.0	2.0	7.0	9.0	15.0	14.0	0.0	3.0	10.0	0.0	2.0	2.0
16.305	0.0	0.0	0.0	0.0	0.0	3.0	8.0	10.0	16.0	16.0	0.0	6.0	12.0	0.0	5.0	4.0
16.34	0.0	0.0	0.0	0.0	0.0	3.0	8.0	10.0	16.0	17.0	0.0	9.0	15.0	1.0	8.0	5.0
16.365	0.0	0.0	0.0	0.0	0.0	3.0	6.0	10.0	16.0	17.0	0.0	11.0	16.0	2.0	11.0	7.0
16.395	0.0	0.0	0.0	0.0	0.0	2.0	5.0	8.0	14.0	18.0	0.0	13.0	19.0	3.0	14.0	9.0
16.424	0.0	0.0	0.0	0.0	0.0	1.0	3.0	6.0	13.0	16.0	1.0	13.0	20.0	5.0	16.0	11.0
16.46	0.0	0.0	0.0	0.0	0.0	0.0	0.0	4.0	10.0	14.0	0.0	12.0	19.0	5.0	18.0	12.0
16.484	0.0	0.0	0.0	0.0	0.0	0.0	0.0	1.0	7.0	12.0	0.0	12.0	18.0	6.0	19.0	13.0
16.514	0.0	0.0	0.0	0.0	0.0	0.0	0.0	0.0	5.0	10.0	0.0	11.0	16.0	6.0	19.0	13.0
16.545	0.0	0.0	0.0	0.0	0.0	0.0	0.0	0.0	2.0	8.0	0.0	10.0	15.0	6.0	20.0	14.0
16.577	0.0	0.0	0.0	0.0	0.0	0.0	0.0	0.0	2.0	7.0	0.0	10.0	14.0	7.0	21.0	15.0
16.604	0.0	0.0	0.0	0.0	0.0	0.0	0.0	0.0	1.0	7.0	0.0	11.0	14.0	7.0	21.0	15.0
16.634	0.0	0.0	0.0	0.0	0.0	0.0	0.0	0.0	1.0	7.0	0.0	11.0	15.0	7.0	22.0	15.0
16.664	0.0	0.0	0.0	0.0	0.0	0.0	0.0	0.0	2.0	9.0	2.0	12.0	17.0	8.0	23.0	16.0
16.693	0.0	0.0	0.0	0.0	0.0	0.0	0.0	0.0	3.0	10.0	2.0	13.0	18.0	7.0	22.0	16.0
16.723	0.0	0.0	0.0	0.0	0.0	0.0	0.0	1.0	4.0	10.0	2.0	13.0	18.0	6.0	20.0	15.0
16.753	0.0	0.0	0.0	0.0	0.0	0.0	0.0	3.0	5.0	12.0	1.0	13.0	18.0	5.0	18.0	13.0
16.783	0.0	0.0	0.0	0.0	0.0	0.0	1.0	4.0	6.0	13.0	1.0	11.0	17.0	3.0	14.0	10.0
16.813	0.0	0.0	0.0	0.0	0.0	0.0	2.0	5.0	7.0	14.0	1.0	10.0	15.0	1.0	11.0	6.0
16.843	0.0	0.0	0.0	0.0	0.0	1.0	6.0	8.0	10.0	15.0	0.0	9.0	14.0	0.0	6.0	4.0
16.873	0.0	0.0	0.0	0.0	0.0	2.0	9.0	12.0	13.0	16.0	0.0	6.0	12.0	0.0	2.0	1.0
16.903	0.0	0.0	0.0	0.0	0.0	2.0	9.0	12.0	13.0	16.0	0.0	6.0	12.0	0.0	2.0	1.0
16.933	0.0	2.0	0.0	0.0	0.0	7.0	19.0	22.0	21.0	15.0	0.0	0.0	4.0	0.0	0.0	0.0
16.962	7.0	4.0	2.0	0.0	0.0	10.0	22.0	26.0	23.0	10.0	0.0	0.0	1.0	0.0	0.0	0.0
16.992	12.0	6.0	3.0	1.0	0.0	14.0	23.0	25.0	23.0	1.0	0.0	0.0	0.0	0.0	0.0	0.0
17.022	14.0	7.0	4.0	1.0	0.0	13.0	19.0	21.0	18.0	0.0	0.0	0.0	0.0	0.0	0.0	0.0
17.055	12.0	7.0	0.0	0.0	0.0	8.0	4.0	6.0	7.0	0.0	0.0	0.0	0.0	0.0	0.0	0.0
17.082	5.0	2.0	0.0	0.0	0.0	1.0	0.0	0.0	0.0	0.0	0.0	0.0	0.0	0.0	0.0	0.0
17.112	0.0	0.0	0.0	0.0	0.0	0.0	0.0	0.0	0.0	0.0	0.0	0.0	0.0	0.0	0.0	0.0
17.142	0.0	0.0	0.0	0.0	0.0	0.0	0.0	0.0	0.0	0.0	0.0	0.0	0.0	0.0	0.0	0.0
17.172	0.0	0.0	0.0	0.0	0.0	0.0	0.0	0.0	0.0	0.0	0.0	0.0	0.0	0.0	0.0	0.0
17.202	0.0	0.0	0.0	0.0	0.0	0.0	0.0	0.0	0.0	0.0	0.0	0.0	0.0	0.0	0.0	0.0
17.231	0.0	0.0	0.0	0.0	0.0	0.0	0.0	0.0	0.0	0.0	0.0	0.0	0.0	0.0	0.0	0.0
17.261	0.0	0.0	0.0	0.0	0.0	0.0	0.0	0.0	0.0	0.0	0.0	0.0	0.0	0.0	0.0	0.0
17.291	0.0	0.0	0.0	0.0	0.0	0.0	0.0	0.0	0.0	0.0	0.0	0.0	0.0	0.0	0.0	0.0
17.322	0.0	0.0	0.0	0.0	0.0	0.0	0.0	0.0	0.0	0.0	0.0	0.0	0.0	0.0	0.0	0.0
17.351	0.0	0.0	0.0	0.0	0.0	0.0	0.0	0.0	0.0	0.0	0.0	0.0	0.0	0.0	0.0	0.0
17.381	0.0	0.0	0.0	0.0	0.0	0.0	0.0	0.0	0.0	0.0	0.0	0.0	0.0	0.0	0.0	0.0
17.413	0.0	0.0	0.0	0.0	0.0	0.0	0.0	0.0	0.0	0.0	0.0	0.0	0.0	0.0	0.0	0.0
17.441	0.0	0.0	0.0	0.0	0.0	0.0	0.0	0.0	0.0	0.0	0.0	0.0	0.0	0.0	0.0	0.0
17.47	0.0	0.0	0.0	0.0	0.0	0.0	0.0	0.0	0.0	0.0	0.0	0.0	0.0	0.0	0.0	0.0
17.5	0.0	0.0	0.0	0.0	0.0	0.0	0.0	0.0	0.0	0.0	0.0	0.0	0.0	0.0	0.0	0.0
17.53	0.0	0.0	0.0	0.0	0.0	0.0	0.0	0.0	0.0	0.0	0.0	0.0	0.0	0.0	0.0	0.0
17.57	0.0	0.0	0.0	0.0	0.0	0.0	0.0	0.0	0.0	0.0	0.0	0.0	0.0	0.0	0.0	0.0
17.591	0.0	0.0	0.0	0.0	0.0	0.0	0.0	0.0	0.0	0.0	0.0	0.0	0.0	0.0	0.0	0.0
17.62	0.0	0.0	0.0	0.0	0.0	0.0	0.0	0.0	0.0	0.0	0.0	0.0	0.0	0.0	0.0	0.0
17.651	0.0	0.0	0.0	0.0	0.0	0.0	0.0	0.0	0.0	0.0	0.0	0.0	0.0	0.0	0.0	0.0
17.68	0.0	0.0	0.0	0.0	0.0	0.0	0.0	0.0	0.0	0.0	0.0	0.0	0.0	0.0	0.0	0.0
17.713	0.0	0.0	0.0	0.0	0.0	0.0	0.0	0.0	0.0	0.0	0.0	0.0	0.0	0.0	0.0	0.0
17.739	0.0	0.0	0.0	0.0	0.0	1.0	5.0	8.0	12.0	3.0	0.0	0.0	0.0	0.0	0.0	0.0
17.772	0.0	0.0	0.0	0.0	0.0	1.0	5.0	8.0	12.0	3.0	0.0	0.0	0.0	0.0	0.0	0.0
17.799	0.0	0.0	0.0	0.0	0.0	1.0	6.0	9.0	12.0	10.0	0.0	0.0	3.0	0.0	0.0	0.0
17.829	0.0	0.0	0.0	0.0	0.0	2.0	7.0	10.0	13.0	11.0	0.0	0.0	4.0	0.0	0.0	0.0
17.859	0.0	0.0	0.0	0.0	0.0	2.0	7.0	9.0	12.0	12.0	0.0	3.0	7.0	0.0	2.0	1.0
17.89	0.0	0.0	0.0	0.0	0.0	2.0	7.0	9.0	10.0	12.0	0.0	6.0	9.0	1.0	6.0	3.0
17.924	0.0	0.0	0.0	0.0	0.0	3.0	7.0	9.0	10.0	12.0	1.0	8.0	11.0	2.0	8.0	4.0
17.952	0.0	0.0	0.0	0.0	0.0	3.0	7.0	9.0	11.0	13.0	2.0	9.0	11.0	3.0	9.0	4.0
17.98	0.0	0.0	0.0	0.0	0.0	4.0	7.0	9.0	11.0	13.0	2.0	8.0	11.0	3.0	8.0	5.0
18.008	0.0	0.0	0.0	0.0	0.0	4.0	9.0	12.0	13.0	15.0	1.0	8.0	12.0	1.0	6.0	2.0
18.038	0.0	0.0	0.0	0.0	0.0	5.0	9.0	12.0	14.0	16.0	1.0	7.0	10.0	0.0	4.0	1.0
18.069	0.0	0.0	0.0	0.0	0.0	5.0	11.0	14.0	15.0	17.0	0.0	7.0	10.0	0.0	2.0	0.0
18.1	0.0	0.0	0.0	0.0	0.0	5.0	13.0	16.0	17.0	18.0	0.0	4.0	8.0	0.0	0.0	0.0
18.129	0.0	0.0	0.0	0.0	0.0	6.0	14.0	18.0	19.0	18.0	0.0	3.0	7.0	0.0	0.0	0.0
18.16	0.0	1.0	0.0	0.0	0.0	6.0	16.0	20.0	20.0	19.0	0.0	1.0	6.0	0.0	0.0	0.0
18.189	0.0	1.0	0.0	0.0	0.0	6.0	16.0	20.0	21.0	19.0	0.0	1.0	5.0	0.0	0.0	0.0
18.22	0.0	1.0	0.0	0.0	0.0	7.0	17.0	21.0	22.0	18.0	0.0	0.0	5.0	0.0	0.0	0.0
18.247	0.0	2.0	0.0	0.0	0.0	8.0	20.0	23.0	22.0	16.0	0.0	0.0	3.0	0.0	0.0	0.0
18.28	0.0	3.0	0.0	0.0	0.0	10.0	22.0	25.0	23.0	15.0	0.0	0.0	2.0	0.0	0.0	0.0
18.308	0.0	4.0	1.0	0.0	0.0	13.0	26.0	28.0	24.0	11.0	0.0	0.0	1.0	0.0	0.0	0.0
18.34	0.0	5.0	2.0	0.0	0.0	15.0	27.0	29.0	23.0	8.0	0.0	0.0	0.0	0.0	0.0	0.0
18.369	11.0	7.0	3.0	1.0	0.0	18.0	29.0	29.0	22.0	4.0	0.0	0.0	0.0	0.0	0.0	0.0
18.397	14.0	9.0	4.0	1.0	0.0	21.0	30.0	28.0	21.0	2.0	0.0	0.0	0.0	0.0	0.0	0.0
18.428	15.0	10.0	5.0	2.0	0.0	22.0	30.0	28.0	21.0	2.0	0.0	0.0	0.0	0.0	0.0	0.0
18.459	17.0	11.0	5.0	2.0	0.0	22.0	29.0	27.0	20.0	1.0	0.0	0.0	0.0	0.0	0.0	0.0
18.49	19.0	12.0	6.0	2.0	0.0	22.0	28.0	23.0	15.0	0.0	0.0	0.0	0.0	0.0	0.0	0.0
18.517	20.0	13.0	4.0	0.0	0.0	17.0	10.0	7.0	6.0	0.0	0.0	0.0	0.0	0.0	0.0	0.0
18.546	6.0	4.0	0.0	0.0	0.0	4.0	0.0	0.0	0.0	0.0	0.0	0.0	0.0	0.0	0.0	0.0
18.577	0.0	0.0	0.0	0.0	0.0	0.0	0.0	0.0	0.0	0.0	0.0	0.0	0.0	0.0	0.0	0.0
18.607	0.0	0.0	0.0	0.0	0.0	0.0	0.0	0.0	0.0	0.0	0.0	0.0	0.0	0.0	0.0	0.0
18.637	0.0	0.0	0.0	0.0	0.0	0.0	0.0	0.0	0.0	0.0	0.0	0.0	0.0	0.0	0.0	0.0
18.667	0.0	0.0	0.0	0.0	0.0	0.0	0.0	0.0	0.0	0.0	0.0	0.0	0.0	0.0	0.0	0.0
18.696	0.0	0.0	0.0	0.0	0.0	0.0	0.0	0.0	0.0	0.0	0.0	0.0	0.0	0.0	0.0	0.0
18.727	0.0	0.0	0.0	0.0	0.0	0.0	0.0	0.0	0.0	0.0	0.0	0.0	0.0	0.0	0.0	0.0
18.755	0.0	0.0	0.0	0.0	0.0	0.0	0.0	0.0	0.0	0.0	0.0	0.0	0.0	0.0	0.0	0.0
18.788	0.0	0.0	0.0	0.0	0.0	0.0	0.0	0.0	0.0	0.0	0.0	0.0	0.0	0.0	0.0	0.0
18.815	0.0	0.0	0.0	0.0	0.0	0.0	0.0	0.0	0.0	0.0	0.0	0.0	0.0	0.0	0.0	0.0
18.846	0.0	0.0	0.0	0.0	0.0	0.0	0.0	0.0	0.0	0.0	0.0	0.0	0.0	0.0	0.0	0.0
18.877	0.0	0.0	0.0	0.0	0.0	0.0	0.0	0.0	0.0	0.0	0.0	0.0	0.0	0.0	0.0	0.0
18.905	0.0	0.0	0.0	0.0	0.0	0.0	0.0	0.0	0.0	0.0	0.0	0.0	0.0	0.0	0.0	0.0
18.937	0.0	0.0	0.0	0.0	0.0	0.0	0.0	0.0	0.0	0.0	0.0	0.0	0.0	0.0	0.0	0.0
18.965	0.0	0.0	0.0	0.0	0.0	0.0	0.0	0.0	0.0	0.0	0.0	0.0	0.0	0.0	0.0	0.0
19.0	0.0	0.0	0.0	0.0	0.0	0.0	0.0	0.0	0.0	0.0	0.0	0.0	0.0	0.0	0.0	0.0
19.024	0.0	0.0	0.0	0.0	0.0	0.0	0.0	0.0	0.0	0.0	0.0	0.0	0.0	0.0	0.0	0.0
19.054	0.0	0.0	0.0	0.0	0.0	0.0	0.0	0.0	0.0	0.0	0.0	0.0	0.0	0.0	0.0	0.0
19.084	0.0	0.0	0.0	0.0	0.0	0.0	0.0	0.0	0.0	0.0	0.0	0.0	0.0	0.0	0.0	0.0
19.114	0.0	0.0	0.0	0.0	0.0	0.0	0.0	0.0	0.0	0.0	0.0	0.0	0.0	0.0	0.0	0.0
19.144	0.0	0.0	0.0	0.0	0.0	0.0	0.0	0.0	0.0	0.0	0.0	0.0	0.0	0.0	0.0	0.0
19.174	0.0	0.0	0.0	0.0	0.0	0.0	0.0	0.0	0.0	0.0	0.0	0.0	0.0	0.0	0.0	0.0
19.207	0.0	0.0	0.0	0.0	0.0	0.0	4.0	8.0	9.0	0.0	0.0	0.0	0.0	0.0	0.0	0.0
19.234	0.0	0.0	0.0	0.0	0.0	0.0	4.0	9.0	11.0	6.0	0.0	0.0	1.0	0.0	0.0	0.0
19.264	0.0	0.0	0.0	0.0	0.0	0.0	3.0	8.0	10.0	8.0	0.0	0.0	5.0	0.0	0.0	0.0
19.294	0.0	0.0	0.0	0.0	0.0	0.0	4.0	9.0	12.0	9.0	0.0	3.0	6.0	0.0	1.0	0.0
19.323	0.0	0.0	0.0	0.0	0.0	0.0	5.0	9.0	13.0	12.0	0.0	5.0	8.0	1.0	5.0	2.0
