# Supplementary material for: Level-Ground and Stair Adaptation for Hip Exoskeletons Based on Continuous Locomotion Mode Perception
Source: Cyborg Bionic Syst. 2025 Apr 22;6:0248. doi: 10.34133/cbsystems.0248 (PMC12012296; doi:10.34133/cbsystems.0248)
Supplement: Supplementary 1 — Data files S1 to S61 [file cbsystems.0248.f1.zip › 5_HipAngle.csv]

time	angle
7.111	72.75
7.14	72.5999984741211
7.148	72.37999725341797
7.155	71.87000274658203
7.172	71.36000061035156
7.175	70.62999725341797
7.187	69.69999694824219
7.193	68.54000091552734
7.204	63.959999084472656
7.214	60.38999938964844
7.228	56.849998474121094
7.23	53.5099983215332
7.241	50.81999969482422
7.252	48.75
7.265	47.11000061035156
7.286	45.689998626708984
7.288	44.38999938964844
7.294	42.939998626708984
7.307	41.209999084472656
7.315	39.22999954223633
7.326	36.95000076293945
7.335	34.459999084472656
7.349	32.06999969482422
7.352	29.920000076293945
7.359	28.06999969482422
7.376	26.520000457763672
7.385	25.229999542236328
7.398	24.18000030517578
7.408	23.329999923706055
7.408	22.649999618530273
7.43	22.15999984741211
7.435	21.850000381469727
7.452	21.65999984741211
7.46	21.299999237060547
7.475	20.899999618530273
7.483	20.350000381469727
7.492	19.729999542236328
7.502	19.1200008392334
7.516	18.540000915527344
7.544	17.969999313354492
7.547	17.40999984741211
7.558	16.860000610351562
7.56	16.350000381469727
7.59	15.890000343322754
7.592	15.210000038146973
7.604	14.640000343322754
7.611	14.270000457763672
7.622	13.829999923706055
7.636	13.34000015258789
7.639	12.850000381469727
7.649	12.359999656677246
7.669	11.890000343322754
7.711	11.460000038146973
7.716	11.0600004196167
7.72	10.380000114440918
7.722	9.710000038146973
7.736	9.359999656677246
7.764	9.0
7.777	8.359999656677246
7.779	8.0600004196167
7.783	7.809999942779541
7.791	7.559999942779541
7.799	7.300000190734863
7.809	7.050000190734863
7.819	6.880000114440918
7.829	6.760000228881836
7.839	6.650000095367432
7.849	6.579999923706055
7.867	6.46999979019165
7.869	6.329999923706055
7.886	6.110000133514404
7.889	5.809999942779541
7.899	5.449999809265137
7.909	4.920000076293945
7.919	4.139999866485596
7.929	3.25
7.944	2.440000057220459
7.949	1.7899999618530273
7.959	1.2699999809265137
7.969	0.9300000071525574
7.98	0.7599999904632568
7.989	0.7599999904632568
7.999	0.800000011920929
8.009	0.7699999809265137
8.019	0.800000011920929
8.029	0.800000011920929
8.052	0.8199999928474426
8.069	1.1699999570846558
8.079	2.7200000286102295
8.088	4.050000190734863
8.099	5.730000019073486
8.118	7.670000076293945
8.12	9.720000267028809
8.135	11.680000305175781
8.149	13.930000305175781
8.159	19.40999984741211
8.169	22.25
8.191	25.040000915527344
8.193	27.5
8.199	29.56999969482422
8.21	31.329999923706055
8.223	32.9900016784668
8.242	34.65999984741211
8.259	36.41999816894531
8.262	40.060001373291016
8.515	41.849998474121094
8.516	43.709999084472656
8.518	45.61000061035156
8.541	47.540000915527344
8.559	49.40999984741211
8.583	51.18000030517578
8.597	52.90999984741211
8.619	56.189998626708984
8.619	57.720001220703125
8.627	69.37999725341797
8.667	69.31999969482422
8.667	69.11000061035156
8.679	68.61000061035156
8.704	65.48999786376953
8.708	61.38999938964844
8.717	58.0
8.717	54.459999084472656
8.726	51.290000915527344
8.736	48.68000030517578
8.738	43.0099983215332
8.743	41.45000076293945
8.759	37.459999084472656
8.765	32.29999923706055
8.773	27.549999237060547
8.774	25.520000457763672
8.779	23.8700008392334
8.781	22.540000915527344
8.791	21.450000762939453
8.802	20.600000381469727
8.809	19.989999771118164
8.824	19.6200008392334
8.832	19.40999984741211
8.841	19.309999465942383
8.851	19.190000534057617
8.873	18.889999389648438
8.88	18.469999313354492
8.883	18.020000457763672
8.894	17.559999465942383
8.913	17.06999969482422
8.93	15.90999984741211
8.931	15.3100004196167
8.948	14.760000228881836
8.956	14.289999961853027
8.971	13.90999984741211
8.973	13.579999923706055
8.984	13.289999961853027
8.994	12.989999771118164
8.999	12.649999618530273
9.011	12.289999961853027
9.021	11.899999618530273
9.034	11.5
9.041	11.079999923706055
9.05	10.6899995803833
9.062	10.300000190734863
9.075	9.930000305175781
9.079	9.579999923706055
9.092	9.229999542236328
9.106	8.880000114440918
9.109	8.539999961853027
9.122	8.199999809265137
9.137	7.909999847412109
9.142	7.679999828338623
9.151	7.46999979019165
9.196	7.300000190734863
9.211	7.119999885559082
9.217	6.900000095367432
9.221	6.610000133514404
9.249	6.429999828338623
9.249	6.400000095367432
9.257	6.360000133514404
9.266	6.349999904632568
9.273	6.329999923706055
9.281	6.289999961853027
9.303	5.989999771118164
9.322	4.329999923706055
9.33	2.6700000762939453
9.34	2.0799999237060547
9.367	1.6799999475479126
9.448	1.4600000381469727
9.482	1.409999966621399
9.489	1.409999966621399
9.537	1.409999966621399
9.558	1.4199999570846558
9.56	1.5
9.58	1.7300000190734863
9.584	4.409999847412109
9.592	7.989999771118164
9.606	10.029999732971191
9.607	14.229999542236328
9.613	16.770000457763672
9.621	22.040000915527344
9.629	29.040000915527344
9.632	32.779998779296875
9.648	36.7400016784668
9.661	38.79999923706055
9.802	40.83000183105469
9.814	42.83000183105469
9.843	46.939998626708984
9.857	50.790000915527344
9.866	54.470001220703125
9.888	56.33000183105469
9.892	58.099998474121094
9.899	67.9000015258789
9.902	70.6500015258789
9.905	71.62000274658203
9.91	72.13999938964844
9.913	72.25
9.933	72.1500015258789
9.94	71.69000244140625
9.949	71.11000061035156
9.96	70.31999969482422
9.972	69.41999816894531
9.979	68.31999969482422
9.991	67.0
10.002	64.20999908447266
10.009	60.91999816894531
10.019	57.720001220703125
10.032	54.619998931884766
10.039	52.060001373291016
10.049	50.08000183105469
10.059	48.439998626708984
10.069	46.939998626708984
10.079	45.4900016784668
10.093	43.849998474121094
10.099	42.0099983215332
10.109	40.029998779296875
10.121	37.83000183105469
10.13	35.380001068115234
10.139	33.0
10.15	30.950000762939453
10.159	29.3700008392334
10.169	28.190000534057617
10.18	27.260000228881836
10.196	26.489999771118164
10.199	25.850000381469727
10.21	25.34000015258789
10.219	24.920000076293945
10.229	24.489999771118164
10.242	24.059999465942383
10.25	23.670000076293945
10.259	23.299999237060547
10.27	22.989999771118164
10.28	22.700000762939453
10.289	22.389999389648438
10.302	22.100000381469727
10.309	21.829999923706055
10.319	21.530000686645508
10.331	21.200000762939453
10.339	20.850000381469727
10.349	20.479999542236328
10.361	20.1299991607666
10.369	19.799999237060547
10.379	19.489999771118164
10.389	19.200000762939453
10.4	18.920000076293945
10.409	18.68000030517578
10.419	18.43000030517578
10.429	18.09000015258789
10.439	17.649999618530273
10.451	17.139999389648438
10.46	16.600000381469727
10.469	16.09000015258789
10.479	15.609999656677246
10.489	15.220000267028809
11.293	14.859999656677246
11.296	14.25
11.3	13.600000381469727
11.304	13.260000228881836
11.32	12.899999618530273
11.329	12.539999961853027
11.336	12.180000305175781
11.341	80.75
11.349	81.4000015258789
11.36	81.94000244140625
11.363	82.22000122070312
11.375	82.19999694824219
11.381	82.19000244140625
11.383	82.1500015258789
11.394	82.04000091552734
11.395	81.80000305175781
11.405	81.5199966430664
11.415	81.08000183105469
11.426	80.44999694824219
11.431	79.61000061035156
11.457	78.75
11.473	76.8499984741211
11.484	74.52999877929688
11.495	71.93000030517578
11.508	68.8499984741211
11.512	65.7300033569336
11.529	62.959999084472656
11.547	60.90999984741211
11.551	59.56999969482422
11.551	58.709999084472656
11.566	58.06999969482422
11.57	57.43000030517578
11.584	56.470001220703125
11.593	55.2400016784668
11.601	53.849998474121094
11.614	52.41999816894531
11.619	51.04999923706055
11.639	49.880001068115234
11.645	48.83000183105469
11.649	48.02000045776367
11.662	47.380001068115234
11.677	47.04999923706055
11.683	46.86000061035156
11.692	46.540000915527344
11.7	45.900001525878906
11.714	45.040000915527344
11.722	44.18000030517578
11.73	43.33000183105469
11.739	42.779998779296875
11.75	42.40999984741211
11.764	41.9900016784668
11.769	41.380001068115234
11.794	40.54999923706055
11.798	39.38999938964844
11.802	38.04999923706055
11.817	36.630001068115234
11.826	35.29999923706055
11.833	34.16999816894531
11.84	33.29999923706055
11.861	32.56999969482422
11.865	31.860000610351562
11.871	31.239999771118164
11.882	30.479999542236328
11.893	29.639999389648438
11.902	28.700000762939453
11.915	27.68000030517578
11.922	26.6299991607666
11.934	25.549999237060547
11.942	24.440000534057617
11.949	23.3799991607666
11.959	22.329999923706055
11.969	21.360000610351562
11.983	20.389999389648438
11.989	19.510000228881836
12.004	18.6299991607666
12.018	17.850000381469727
12.027	17.010000228881836
12.039	16.209999084472656
12.049	15.430000305175781
12.06	13.970000267028809
12.08	13.260000228881836
12.086	12.630000114440918
12.095	12.109999656677246
12.103	11.510000228881836
12.11	10.90999984741211
12.126	10.4399995803833
12.134	9.979999542236328
12.143	9.5
12.166	9.109999656677246
12.175	8.850000381469727
12.185	7.570000171661377
12.196	6.320000171661377
12.201	4.889999866485596
12.209	3.5899999141693115
12.23	2.569999933242798
12.267	1.7999999523162842
12.274	1.2699999809265137
12.284	0.699999988079071
12.295	0.28999999165534973
12.314	-0.12999999523162842
12.317	-0.44999998807907104
12.324	-0.6200000047683716
12.33	-0.699999988079071
12.333	-0.7799999713897705
12.347	-0.8899999856948853
12.353	-1.100000023841858
12.359	-1.3799999952316284
12.374	-1.6200000047683716
12.379	-1.7200000286102295
12.39	-1.649999976158142
12.403	-1.5800000429153442
12.411	-1.3600000143051147
12.422	-0.9200000166893005
12.43	-0.10000000149011612
12.455	1.0
12.462	4.559999942779541
12.474	7.260000228881836
12.48	10.050000190734863
12.504	12.5600004196167
12.509	15.180000305175781
12.513	17.93000030517578
12.528	20.6200008392334
12.53	23.280000686645508
12.556	26.0
12.584	30.8799991607666
12.595	35.5
12.598	37.86000061035156
12.605	40.13999938964844
12.609	42.369998931884766
12.623	44.65999984741211
12.632	47.0099983215332
12.641	49.22999954223633
12.659	51.34000015258789
12.665	53.439998626708984
12.673	55.56999969482422
12.694	57.66999816894531
12.7	61.529998779296875
12.709	63.369998931884766
12.731	65.18000030517578
12.736	66.97000122070312
12.74	68.6500015258789
12.754	70.22000122070312
12.762	71.68000030517578
12.769	73.08000183105469
12.785	74.4000015258789
12.791	75.58999633789062
12.805	76.76000213623047
12.81	77.7699966430664
12.824	78.61000061035156
12.832	79.2300033569336
12.845	79.76000213623047
12.855	80.23999786376953
12.861	80.43000030517578
12.873	80.45999908447266
12.881	80.44000244140625
12.891	80.33999633789062
12.899	80.16999816894531
12.911	79.97000122070312
12.924	79.76000213623047
12.93	79.43000030517578
12.941	78.83000183105469
12.951	78.01000213623047
12.962	77.0999984741211
12.971	76.06999969482422
12.979	74.83000183105469
12.993	72.16999816894531
13.004	69.02999877929688
13.016	65.81999969482422
13.022	62.95000076293945
13.03	60.689998626708984
13.042	58.9900016784668
13.063	57.88999938964844
13.066	57.02000045776367
13.072	56.25
13.08	55.5099983215332
13.094	54.58000183105469
13.1	53.540000915527344
13.114	52.36000061035156
13.119	51.119998931884766
13.129	49.869998931884766
13.142	48.65999984741211
13.149	47.4900016784668
13.159	46.36000061035156
13.169	45.31999969482422
13.18	44.61000061035156
13.191	44.08000183105469
13.203	43.529998779296875
13.212	42.91999816894531
13.219	42.150001525878906
13.232	41.15999984741211
13.241	40.119998931884766
13.249	39.08000183105469
13.268	38.130001068115234
13.272	37.310001373291016
13.281	36.56999969482422
13.291	35.81999969482422
13.301	35.11000061035156
13.311	34.25
13.322	33.290000915527344
13.331	32.27000045776367
13.341	31.239999771118164
13.352	30.209999084472656
13.371	29.239999771118164
13.375	28.280000686645508
13.382	27.420000076293945
13.393	26.540000915527344
13.4	25.690000534057617
13.425	24.81999969482422
13.432	23.93000030517578
13.441	22.1200008392334
13.452	21.190000534057617
13.462	20.219999313354492
13.473	19.270000457763672
13.483	18.299999237060547
13.489	17.3700008392334
13.502	16.459999084472656
13.513	15.649999618530273
13.52	14.859999656677246
13.531	14.180000305175781
13.54	13.479999542236328
13.552	12.760000228881836
13.562	12.140000343322754
13.575	11.470000267028809
13.58	10.84000015258789
13.589	10.329999923706055
13.601	9.75
13.613	9.140000343322754
13.62	8.670000076293945
13.631	8.220000267028809
13.64	7.760000228881836
13.651	7.400000095367432
13.665	7.210000038146973
13.681	7.150000095367432
13.686	7.150000095367432
13.692	7.099999904632568
13.701	6.940000057220459
13.713	6.550000190734863
13.721	5.949999809265137
13.731	5.210000038146973
13.738	4.349999904632568
13.754	3.359999895095825
13.762	2.5199999809265137
13.769	1.8200000524520874
13.782	1.3300000429153442
13.79	1.090000033378601
13.802	0.9599999785423279
13.809	0.800000011920929
13.82	0.5799999833106995
13.834	0.33000001311302185
13.84	0.14000000059604645
13.854	0.019999999552965164
13.859	-0.019999999552965164
13.869	0.0
13.885	0.009999999776482582
13.889	0.03999999910593033
13.91	0.15000000596046448
13.912	0.4300000071525574
13.927	0.8500000238418579
13.933	1.4700000286102295
13.94	2.369999885559082
13.956	3.430000066757202
13.963	4.730000019073486
13.974	6.710000038146973
13.985	9.09000015258789
13.989	11.529999732971191
14.001	13.75
14.014	15.989999771118164
14.022	18.260000228881836
14.031	20.5
14.039	22.709999084472656
14.051	24.93000030517578
14.061	27.149999618530273
14.071	29.280000686645508
14.085	31.3700008392334
14.089	33.540000915527344
14.102	35.779998779296875
14.11	38.029998779296875
14.122	40.20000076293945
14.132	42.33000183105469
14.139	44.540000915527344
14.151	46.79999923706055
14.159	49.0
14.171	51.060001373291016
14.181	53.04999923706055
14.191	55.029998779296875
14.202	57.02000045776367
14.209	58.970001220703125
14.221	60.86000061035156
14.229	62.779998779296875
14.239	64.69999694824219
14.251	66.68000030517578
14.26	68.58000183105469
14.272	70.37000274658203
14.297	72.05999755859375
14.303	73.6500015258789
14.307	75.1500015258789
14.311	76.55000305175781
14.32	77.81999969482422
14.331	78.9000015258789
14.339	79.76000213623047
14.35	80.4800033569336
14.359	80.91000366210938
14.371	81.16999816894531
14.379	81.20999908447266
14.395	81.16000366210938
14.399	81.0
14.411	80.73999786376953
14.422	79.52999877929688
14.433	76.98999786376953
14.44	74.11000061035156
14.45	71.43000030517578
14.459	69.04000091552734
14.471	66.9000015258789
14.479	65.19999694824219
14.495	63.9900016784668
14.502	63.119998931884766
14.511	62.34000015258789
14.521	61.65999984741211
14.532	60.90999984741211
14.544	60.06999969482422
14.549	59.11000061035156
14.559	57.9900016784668
14.581	56.709999084472656
14.598	55.349998474121094
14.603	52.869998931884766
14.625	51.970001220703125
14.629	51.25
14.639	50.56999969482422
14.651	50.40999984741211
14.671	50.29999923706055
14.679	49.93000030517578
14.7	49.459999084472656
14.716	48.77000045776367
14.716	47.84000015258789
14.722	46.689998626708984
14.729	45.529998779296875
14.742	44.52000045776367
14.749	43.709999084472656
14.762	43.150001525878906
14.769	42.7599983215332
14.779	42.2400016784668
14.789	41.52000045776367
14.804	40.709999084472656
14.811	39.77000045776367
14.82	38.83000183105469
14.831	37.83000183105469
14.846	36.869998931884766
14.851	35.84000015258789
14.859	34.849998474121094
14.87	33.83000183105469
14.879	32.88999938964844
14.889	31.959999084472656
14.905	31.1299991607666
14.91	30.280000686645508
14.919	29.469999313354492
14.929	28.600000381469727
14.939	27.670000076293945
14.95	26.65999984741211
14.974	25.579999923706055
14.979	23.40999984741211
14.993	22.3700008392334
15.008	21.389999389648438
15.011	20.399999618530273
15.028	19.469999313354492
15.034	18.540000915527344
15.039	17.65999984741211
15.05	16.729999542236328
15.059	15.859999656677246
15.071	14.9399995803833
15.082	14.109999656677246
15.09	13.300000190734863
15.099	12.569999694824219
15.111	11.970000267028809
15.124	11.350000381469727
15.129	10.779999732971191
15.14	10.289999961853027
15.156	9.760000228881836
15.17	9.289999961853027
15.17	9.010000228881836
15.181	8.890000343322754
15.191	8.829999923706055
15.201	8.699999809265137
15.214	8.40999984741211
15.219	7.940000057220459
15.254	7.429999828338623
15.259	6.989999771118164
15.265	6.400000095367432
15.27	5.429999828338623
15.28	3.369999885559082
15.289	2.630000114440918
15.299	2.0899999141693115
15.315	1.7899999618530273
15.319	1.7100000381469727
15.329	1.7200000286102295
15.339	1.7100000381469727
15.349	1.7000000476837158
15.36	1.6799999475479126
15.371	1.649999976158142
15.382	1.5700000524520874
15.391	1.5
15.399	1.5199999809265137
15.416	1.5299999713897705
15.431	1.559999942779541
15.441	1.7899999618530273
15.451	2.140000104904175
15.46	2.680000066757202
15.47	3.4600000381469727
15.479	4.480000019073486
15.491	5.650000095367432
15.501	7.440000057220459
15.513	9.569999694824219
15.521	11.720000267028809
15.531	13.819999694824219
15.539	16.110000610351562
15.553	18.479999542236328
15.562	20.829999923706055
15.571	23.139999389648438
15.58	25.469999313354492
15.589	27.739999771118164
15.599	29.850000381469727
15.629	31.860000610351562
15.639	33.88999938964844
15.643	38.02000045776367
15.652	39.9900016784668
15.66	41.91999816894531
15.671	43.90999984741211
15.68	45.939998626708984
15.691	47.9900016784668
15.7	49.95000076293945
15.712	51.849998474121094
15.726	53.7599983215332
15.729	55.70000076293945
15.741	57.650001525878906
15.75	59.54999923706055
15.761	61.41999816894531
15.769	63.34000015258789
15.779	65.29000091552734
15.789	67.27999877929688
15.8	69.19999694824219
15.808	71.0
15.819	72.70999908447266
15.83	74.36000061035156
15.839	75.93000030517578
15.849	77.44000244140625
15.859	78.81999969482422
15.869	80.04000091552734
15.879	81.12999725341797
15.891	82.05999755859375
15.899	82.72000122070312
15.908	83.25
15.921	83.68000030517578
15.932	83.95999908447266
15.94	83.94999694824219
15.951	83.86000061035156
15.961	83.7699966430664
15.997	83.62000274658203
16.0	83.30000305175781
16.003	81.86000061035156
16.01	80.88999938964844
16.021	79.76000213623047
16.03	77.69999694824219
16.039	74.19999694824219
16.049	70.58999633789062
16.059	67.1500015258789
16.072	63.970001220703125
16.079	61.54999923706055
16.088	59.97999954223633
16.099	58.83000183105469
16.109	57.86000061035156
16.119	56.86000061035156
16.133	55.709999084472656
16.139	54.33000183105469
16.149	52.939998626708984
16.16	51.70000076293945
16.171	50.650001525878906
16.179	49.869998931884766
16.19	49.380001068115234
16.2	49.290000915527344
16.209	49.27000045776367
16.219	49.15999984741211
16.239	48.81999969482422
16.242	48.0099983215332
16.25	46.77000045776367
16.259	45.33000183105469
16.269	44.060001373291016
16.279	42.9900016784668
16.29	42.13999938964844
16.299	41.380001068115234
16.309	41.040000915527344
16.32	41.0099983215332
16.329	41.02000045776367
16.34	40.81999969482422
16.35	40.310001373291016
16.359	39.52000045776367
16.371	38.52000045776367
16.38	37.40999984741211
16.389	36.2599983215332
16.399	35.18000030517578
16.409	34.189998626708984
16.419	33.29999923706055
16.43	32.470001220703125
16.442	31.65999984741211
16.451	30.84000015258789
16.465	30.0
16.472	29.139999389648438
16.479	28.239999771118164
16.489	27.31999969482422
16.5	26.3700008392334
16.509	25.43000030517578
16.519	24.520000457763672
16.529	23.670000076293945
16.544	22.8799991607666
16.55	22.139999389648438
16.56	21.43000030517578
16.569	20.729999542236328
16.581	20.059999465942383
16.591	19.40999984741211
16.599	18.790000915527344
16.61	18.18000030517578
16.627	17.579999923706055
16.629	16.969999313354492
16.649	16.3700008392334
16.659	15.1899995803833
16.669	14.630000114440918
16.679	14.09000015258789
16.689	13.59000015258789
16.699	13.149999618530273
16.709	12.760000228881836
16.719	12.40999984741211
16.729	12.050000190734863
16.739	11.520000457763672
16.75	10.640000343322754
16.759	9.529999732971191
16.769	8.420000076293945
16.781	7.429999828338623
16.789	6.570000171661377
16.799	5.880000114440918
16.811	5.400000095367432
16.819	5.090000152587891
16.829	4.900000095367432
16.84	4.760000228881836
16.849	4.570000171661377
16.859	4.309999942779541
16.869	4.019999980926514
16.879	3.680000066757202
16.889	3.3299999237060547
16.9	3.0299999713897705
16.909	2.7899999618530273
16.919	2.5999999046325684
16.929	2.5399999618530273
16.94	2.5799999237060547
16.952	2.640000104904175
16.96	2.630000114440918
16.969	2.7300000190734863
16.979	3.0
16.989	3.5899999141693115
16.999	4.519999980926514
17.01	5.760000228881836
17.019	7.25
17.03	8.90999984741211
17.039	10.680000305175781
17.059	12.449999809265137
17.061	14.489999771118164
17.069	16.84000015258789
17.079	19.31999969482422
17.089	21.809999465942383
17.099	24.18000030517578
17.109	26.3799991607666
17.119	28.329999923706055
17.131	30.09000015258789
17.139	31.770000457763672
17.166	33.47999954223633
17.17	35.29999923706055
17.172	37.20000076293945
17.179	39.119998931884766
17.189	41.02000045776367
17.202	42.93000030517578
17.21	44.88999938964844
17.219	46.869998931884766
17.229	48.790000915527344
17.24	50.599998474121094
17.249	52.349998474121094
17.259	54.040000915527344
17.269	55.709999084472656
17.279	57.29999923706055
17.289	58.7599983215332
17.302	60.09000015258789
17.309	61.33000183105469
17.322	62.459999084472656
17.329	63.5099983215332
17.339	64.43000030517578
17.351	65.36000061035156
17.362	66.16999816894531
17.369	66.94000244140625
17.379	67.4800033569336
17.389	67.9000015258789
17.401	68.22000122070312
17.409	68.48999786376953
17.419	68.63999938964844
17.429	68.61000061035156
17.439	68.55000305175781
17.451	68.37999725341797
17.467	68.05000305175781
17.47	67.5
17.479	66.76000213623047
17.489	65.87999725341797
17.5	64.91000366210938
17.51	63.86000061035156
17.519	62.040000915527344
17.53	59.08000183105469
17.539	55.7400016784668
17.549	52.56999969482422
17.559	49.86000061035156
17.569	47.599998474121094
17.594	45.7599983215332
17.599	42.970001220703125
17.611	41.77000045776367
17.62	40.40999984741211
17.629	38.810001373291016
17.639	36.91999816894531
17.651	34.790000915527344
17.659	32.52000045776367
17.671	30.229999542236328
17.68	27.989999771118164
17.695	25.889999389648438
17.699	24.239999771118164
17.722	23.0
17.724	22.040000915527344
17.729	21.31999969482422
17.741	20.829999923706055
17.749	20.5
17.763	20.299999237060547
17.772	20.229999542236328
17.779	20.100000381469727
17.789	19.81999969482422
17.799	19.389999389648438
17.811	18.84000015258789
17.819	18.25
17.829	17.649999618530273
17.839	17.079999923706055
17.848	16.540000915527344
17.859	16.059999465942383
17.877	15.609999656677246
17.88	15.25
17.927	14.930000305175781
17.937	14.34000015258789
17.947	13.699999809265137
17.952	13.039999961853027
17.959	12.739999771118164
17.98	12.460000038146973
17.99	12.010000228881836
17.999	11.819999694824219
18.009	11.59000015258789
18.019	11.25
18.029	10.819999694824219
18.039	10.359999656677246
18.048	9.880000114440918
18.06	9.449999809265137
18.068	9.0600004196167
18.079	8.720000267028809
18.089	8.399999618530273
18.1	8.069999694824219
18.109	7.730000019073486
18.129	7.389999866485596
18.13	7.019999980926514
18.139	6.659999847412109
18.149	6.289999961853027
18.159	5.929999828338623
18.169	5.630000114440918
18.181	5.400000095367432
18.189	5.199999809265137
18.199	5.019999980926514
18.209	4.820000171661377
18.223	4.639999866485596
18.232	4.489999771118164
18.245	4.380000114440918
18.249	4.269999980926514
18.267	4.070000171661377
18.271	3.7699999809265137
18.283	3.319999933242798
18.29	2.640000104904175
18.299	1.75
18.309	0.8299999833106995
18.319	0.0
18.329	-0.6899999976158142
18.339	-1.25
18.351	-1.690000057220459
18.359	-1.9900000095367432
18.369	-2.1700000762939453
18.387	-2.1700000762939453
18.389	-2.1500000953674316
18.401	-2.1700000762939453
18.41	-2.1600000858306885
18.419	-2.1600000858306885
18.43	-2.119999885559082
18.439	-1.9900000095367432
18.449	-1.659999966621399
18.459	-1.0099999904632568
18.469	-0.05999999865889549
18.48	1.149999976158142
18.49	2.5999999046325684
18.499	4.309999942779541
18.509	6.269999980926514
18.519	8.199999809265137
18.529	10.260000228881836
18.54	12.539999961853027
18.549	15.079999923706055
18.559	17.760000228881836
18.569	20.09000015258789
18.58	22.1200008392334
18.591	23.979999542236328
18.599	25.729999542236328
18.61	27.440000534057617
18.619	29.139999389648438
18.631	30.84000015258789
18.639	32.619998931884766
18.651	34.5
18.659	36.439998626708984
18.67	38.36000061035156
18.679	40.189998626708984
18.693	41.97999954223633
18.699	43.790000915527344
18.709	45.599998474121094
18.719	47.38999938964844
18.732	49.040000915527344
18.739	50.58000183105469
18.749	52.040000915527344
18.759	53.439998626708984
18.769	54.84000015258789
18.801	56.209999084472656
18.823	58.7599983215332
18.832	60.86000061035156
18.846	61.7599983215332
18.851	63.18000030517578
18.859	63.61000061035156
18.869	64.01000213623047
18.879	64.36000061035156
18.889	64.70999908447266
18.9	64.93000030517578
18.909	64.87999725341797
18.919	64.86000061035156
18.929	64.83000183105469
18.939	64.73999786376953
18.949	64.58999633789062
18.959	64.33999633789062
18.97	63.900001525878906
18.979	63.220001220703125
18.989	62.33000183105469
19.004	61.369998931884766
19.011	60.33000183105469
19.019	59.18000030517578
19.032	56.459999084472656
19.039	53.0099983215332
19.049	49.72999954223633
19.06	46.619998931884766
19.07	43.95000076293945
19.079	41.900001525878906
19.096	40.279998779296875
19.111	38.84000015258789
19.114	37.40999984741211
19.12	35.7400016784668
19.13	33.7400016784668
19.141	31.559999465942383
19.15	29.34000015258789
19.16	27.1299991607666
19.174	25.06999969482422
19.192	23.299999237060547
