# Supplementary material for: Level-Ground and Stair Adaptation for Hip Exoskeletons Based on Continuous Locomotion Mode Perception
Source: Cyborg Bionic Syst. 2025 Apr 22;6:0248. doi: 10.34133/cbsystems.0248 (PMC12012296; doi:10.34133/cbsystems.0248)
Supplement: Supplementary 1 — Data files S1 to S61 [file cbsystems.0248.f1.zip › 5_LocomotionMode.csv]

time	lm
7.187	0
7.289	0
7.4	0
7.504	0
7.602	0
7.687	0
7.778	0
7.869	0
7.969	0
8.069	0
8.157	0
8.275	0
8.359	0
8.432	0
8.534	0
8.647	0
8.733	0
8.834	0
8.931	0
9.032	0
9.188	0
9.298	0
9.39	0
9.5	0
9.596	0
9.663	0
9.779	0
9.871	0
9.979	0
10.063	0
10.163	0
10.277	0
10.332	0
10.416	0
10.519	0
10.614	0
10.728	0
10.825	0
10.928	1
10.982	1
11.105	1
11.192	1
11.278	1
11.376	1
11.481	1
11.577	1
11.654	1
11.755	1
11.838	1
11.953	1
12.058	1
12.153	1
12.246	1
12.319	1
12.419	1
12.519	1
12.622	1
12.72	1
12.834	1
12.92	1
12.991	1
13.187	1
13.297	1
13.393	1
13.492	1
13.594	1
13.671	1
13.764	1
13.861	1
13.972	1
14.06	1
14.18	1
14.247	1
14.346	1
14.444	1
14.547	1
14.635	1
14.699	1
14.802	1
14.901	1
14.997	1
15.116	1
15.211	1
15.311	1
15.377	1
15.481	1
15.592	1
15.676	1
15.778	1
15.874	1
15.976	1
16.042	1
16.141	1
16.265	0
16.341	0
16.443	0
16.543	0
16.61	0
16.71	0
16.822	0
16.923	0
17.019	0
17.128	0
17.204	0
17.28	0
17.381	0
17.481	0
17.592	0
17.681	0
17.79	0
17.897	0
17.998	0
18.061	0
18.138	0
18.245	0
18.357	0
18.465	0
18.545	0
18.645	0
18.71	0
18.826	0
18.914	0
19.015	0
19.098	0
19.227	0
19.299	0
