# Supplementary material for: Level-Ground and Stair Adaptation for Hip Exoskeletons Based on Continuous Locomotion Mode Perception
Source: Cyborg Bionic Syst. 2025 Apr 22;6:0248. doi: 10.34133/cbsystems.0248 (PMC12012296; doi:10.34133/cbsystems.0248)
Supplement: Supplementary 1 — Data files S1 to S61 [file cbsystems.0248.f1.zip › 6_FootPress.csv]

time	press1	press2	press3	press4	press5	press6	press7	press8	press9	press10	press11	press12	press13	press14	press15	press16
6.974	0.0	0.0	0.0	0.0	0.0	0.0	0.0	0.0	0.0	0.0	0.0	0.0	0.0	0.0	0.0	0.0
7.003	0.0	0.0	0.0	0.0	0.0	0.0	0.0	0.0	0.0	0.0	0.0	0.0	0.0	0.0	0.0	0.0
7.031	0.0	0.0	0.0	0.0	0.0	0.0	0.0	0.0	0.0	0.0	0.0	0.0	0.0	0.0	0.0	0.0
7.06	0.0	0.0	0.0	0.0	0.0	0.0	0.0	0.0	0.0	0.0	0.0	0.0	0.0	0.0	0.0	0.0
7.091	0.0	0.0	0.0	0.0	0.0	0.0	0.0	0.0	0.0	0.0	0.0	0.0	0.0	0.0	0.0	0.0
7.123	0.0	0.0	0.0	0.0	0.0	0.0	0.0	0.0	0.0	0.0	0.0	0.0	0.0	0.0	0.0	0.0
7.153	0.0	0.0	0.0	0.0	0.0	0.0	0.0	0.0	0.0	0.0	0.0	0.0	0.0	0.0	0.0	0.0
7.191	0.0	0.0	0.0	0.0	0.0	0.0	0.0	0.0	0.0	0.0	0.0	0.0	0.0	0.0	0.0	0.0
7.217	0.0	0.0	0.0	0.0	0.0	0.0	0.0	0.0	0.0	0.0	0.0	0.0	0.0	0.0	0.0	0.0
7.242	0.0	0.0	0.0	0.0	0.0	0.0	0.0	0.0	0.0	0.0	0.0	0.0	0.0	0.0	0.0	0.0
7.271	0.0	0.0	0.0	0.0	0.0	0.0	0.0	0.0	2.0	1.0	0.0	0.0	0.0	0.0	4.0	3.0
7.302	0.0	0.0	0.0	0.0	0.0	0.0	0.0	0.0	2.0	1.0	0.0	2.0	3.0	5.0	12.0	7.0
7.329	0.0	0.0	0.0	0.0	0.0	0.0	0.0	0.0	3.0	2.0	0.0	6.0	8.0	7.0	19.0	13.0
7.363	0.0	0.0	0.0	0.0	0.0	0.0	0.0	0.0	4.0	4.0	0.0	10.0	13.0	13.0	30.0	21.0
7.391	0.0	0.0	0.0	0.0	0.0	0.0	0.0	0.0	4.0	5.0	1.0	13.0	15.0	16.0	35.0	28.0
7.422	0.0	0.0	0.0	0.0	0.0	0.0	0.0	0.0	4.0	5.0	1.0	14.0	17.0	17.0	39.0	32.0
7.449	0.0	0.0	0.0	0.0	0.0	0.0	0.0	0.0	5.0	6.0	2.0	15.0	19.0	18.0	43.0	35.0
7.481	0.0	0.0	0.0	0.0	0.0	0.0	0.0	0.0	4.0	6.0	2.0	16.0	20.0	18.0	43.0	36.0
7.514	0.0	0.0	0.0	0.0	0.0	0.0	0.0	0.0	4.0	6.0	2.0	16.0	20.0	18.0	43.0	37.0
7.55	0.0	0.0	0.0	0.0	0.0	0.0	0.0	0.0	4.0	7.0	2.0	16.0	20.0	17.0	43.0	36.0
7.568	0.0	0.0	0.0	0.0	0.0	0.0	0.0	0.0	4.0	6.0	2.0	16.0	20.0	16.0	40.0	34.0
7.607	0.0	0.0	0.0	0.0	0.0	0.0	0.0	0.0	5.0	7.0	1.0	16.0	20.0	15.0	36.0	31.0
7.634	0.0	0.0	0.0	0.0	0.0	0.0	0.0	0.0	4.0	7.0	1.0	15.0	19.0	13.0	34.0	28.0
7.658	0.0	0.0	0.0	0.0	0.0	0.0	0.0	0.0	5.0	7.0	1.0	15.0	19.0	13.0	33.0	28.0
7.706	0.0	0.0	0.0	0.0	0.0	0.0	0.0	0.0	5.0	8.0	1.0	15.0	18.0	12.0	32.0	26.0
7.718	0.0	0.0	0.0	0.0	0.0	0.0	0.0	1.0	6.0	7.0	1.0	14.0	18.0	12.0	31.0	25.0
7.757	0.0	0.0	0.0	0.0	0.0	0.0	0.0	1.0	6.0	7.0	2.0	14.0	17.0	11.0	30.0	23.0
7.778	0.0	0.0	0.0	0.0	0.0	0.0	0.0	2.0	6.0	8.0	2.0	14.0	17.0	11.0	28.0	21.0
7.812	0.0	0.0	0.0	0.0	0.0	0.0	0.0	3.0	7.0	9.0	3.0	13.0	17.0	9.0	25.0	19.0
7.843	0.0	0.0	0.0	0.0	0.0	0.0	0.0	5.0	8.0	10.0	2.0	12.0	15.0	7.0	20.0	14.0
7.872	0.0	0.0	0.0	0.0	0.0	0.0	4.0	10.0	10.0	12.0	2.0	10.0	12.0	4.0	15.0	10.0
7.901	0.0	0.0	0.0	0.0	0.0	1.0	8.0	15.0	13.0	14.0	0.0	7.0	8.0	0.0	8.0	3.0
7.927	0.0	3.0	1.0	0.0	0.0	4.0	14.0	20.0	15.0	13.0	0.0	3.0	4.0	0.0	2.0	0.0
7.96	0.0	5.0	3.0	1.0	0.0	8.0	20.0	26.0	18.0	8.0	0.0	0.0	0.0	0.0	0.0	0.0
7.991	8.0	7.0	5.0	2.0	0.0	10.0	19.0	24.0	17.0	1.0	0.0	0.0	0.0	0.0	0.0	0.0
8.017	11.0	10.0	4.0	1.0	0.0	9.0	9.0	10.0	9.0	0.0	0.0	0.0	0.0	0.0	0.0	0.0
8.056	11.0	9.0	2.0	0.0	0.0	5.0	1.0	3.0	6.0	0.0	0.0	0.0	0.0	0.0	0.0	0.0
8.078	1.0	1.0	0.0	0.0	0.0	0.0	0.0	0.0	0.0	0.0	0.0	0.0	0.0	0.0	0.0	0.0
8.122	0.0	0.0	0.0	0.0	0.0	0.0	0.0	0.0	0.0	0.0	0.0	0.0	0.0	0.0	0.0	0.0
8.141	0.0	0.0	0.0	0.0	0.0	0.0	0.0	0.0	0.0	0.0	0.0	0.0	0.0	0.0	0.0	0.0
8.166	0.0	0.0	0.0	0.0	0.0	0.0	0.0	0.0	0.0	0.0	0.0	0.0	0.0	0.0	0.0	0.0
8.199	0.0	0.0	0.0	0.0	0.0	0.0	0.0	0.0	0.0	0.0	0.0	0.0	0.0	0.0	0.0	0.0
8.226	0.0	0.0	0.0	0.0	0.0	0.0	0.0	0.0	0.0	0.0	0.0	0.0	0.0	0.0	0.0	0.0
8.273	0.0	0.0	0.0	0.0	0.0	0.0	0.0	0.0	0.0	0.0	0.0	0.0	0.0	0.0	0.0	0.0
8.293	0.0	0.0	0.0	0.0	0.0	0.0	0.0	0.0	0.0	0.0	0.0	0.0	0.0	0.0	0.0	0.0
8.325	0.0	0.0	0.0	0.0	0.0	0.0	0.0	0.0	0.0	0.0	0.0	0.0	0.0	0.0	0.0	0.0
8.347	0.0	0.0	0.0	0.0	0.0	0.0	0.0	0.0	0.0	0.0	0.0	0.0	0.0	0.0	0.0	0.0
8.38	0.0	0.0	0.0	0.0	0.0	0.0	0.0	0.0	0.0	0.0	0.0	0.0	0.0	0.0	0.0	0.0
8.405	0.0	0.0	0.0	0.0	0.0	0.0	0.0	0.0	0.0	0.0	0.0	0.0	0.0	0.0	0.0	0.0
8.44	0.0	0.0	0.0	0.0	0.0	0.0	0.0	0.0	0.0	0.0	0.0	0.0	0.0	0.0	0.0	0.0
8.465	0.0	0.0	0.0	0.0	0.0	0.0	0.0	0.0	0.0	0.0	0.0	0.0	0.0	0.0	0.0	0.0
8.496	0.0	0.0	0.0	0.0	0.0	0.0	0.0	0.0	0.0	0.0	0.0	0.0	0.0	0.0	0.0	0.0
8.531	0.0	0.0	0.0	0.0	0.0	0.0	0.0	0.0	0.0	0.0	0.0	0.0	0.0	0.0	0.0	0.0
8.556	0.0	0.0	0.0	0.0	0.0	0.0	0.0	0.0	0.0	0.0	0.0	0.0	0.0	0.0	0.0	0.0
8.589	0.0	0.0	0.0	0.0	0.0	0.0	0.0	0.0	0.0	0.0	0.0	0.0	0.0	0.0	0.0	0.0
8.616	0.0	0.0	0.0	0.0	0.0	0.0	0.0	0.0	0.0	0.0	0.0	0.0	0.0	0.0	0.0	0.0
8.649	0.0	0.0	0.0	0.0	0.0	0.0	0.0	0.0	0.0	0.0	0.0	0.0	0.0	0.0	0.0	0.0
8.676	0.0	0.0	0.0	0.0	0.0	0.0	3.0	5.0	5.0	0.0	0.0	0.0	0.0	0.0	0.0	0.0
8.704	0.0	0.0	0.0	0.0	0.0	2.0	12.0	18.0	16.0	0.0	0.0	0.0	0.0	0.0	0.0	0.0
8.734	0.0	0.0	0.0	0.0	0.0	2.0	11.0	17.0	15.0	3.0	0.0	0.0	0.0	0.0	0.0	0.0
8.767	0.0	0.0	0.0	0.0	0.0	1.0	10.0	15.0	17.0	8.0	0.0	0.0	2.0	0.0	0.0	0.0
8.794	0.0	0.0	0.0	0.0	0.0	1.0	8.0	14.0	17.0	11.0	0.0	1.0	6.0	0.0	1.0	0.0
8.824	0.0	0.0	0.0	0.0	0.0	1.0	8.0	14.0	18.0	14.0	0.0	5.0	10.0	0.0	5.0	3.0
8.855	0.0	0.0	0.0	0.0	0.0	2.0	7.0	13.0	18.0	14.0	0.0	7.0	12.0	0.0	7.0	4.0
8.884	0.0	0.0	0.0	0.0	0.0	1.0	7.0	13.0	18.0	15.0	0.0	9.0	14.0	2.0	10.0	7.0
8.913	0.0	0.0	0.0	0.0	0.0	2.0	7.0	14.0	18.0	16.0	0.0	10.0	15.0	2.0	11.0	8.0
8.948	0.0	0.0	0.0	0.0	0.0	2.0	8.0	14.0	19.0	17.0	0.0	11.0	16.0	2.0	12.0	8.0
8.975	0.0	0.0	0.0	0.0	0.0	2.0	8.0	15.0	21.0	18.0	0.0	11.0	17.0	2.0	12.0	9.0
9.006	0.0	0.0	0.0	0.0	0.0	2.0	8.0	16.0	21.0	18.0	0.0	11.0	17.0	2.0	12.0	8.0
9.035	0.0	0.0	0.0	0.0	0.0	2.0	9.0	17.0	21.0	19.0	0.0	10.0	17.0	0.0	10.0	7.0
9.067	0.0	0.0	0.0	0.0	0.0	2.0	9.0	16.0	21.0	19.0	0.0	10.0	15.0	0.0	9.0	6.0
9.095	0.0	0.0	0.0	0.0	0.0	2.0	8.0	16.0	20.0	19.0	0.0	9.0	15.0	0.0	9.0	5.0
9.128	0.0	0.0	0.0	0.0	0.0	2.0	8.0	16.0	19.0	17.0	0.0	9.0	14.0	0.0	8.0	5.0
9.152	0.0	0.0	0.0	0.0	0.0	1.0	8.0	15.0	17.0	15.0	0.0	9.0	13.0	0.0	9.0	5.0
9.186	0.0	0.0	0.0	0.0	0.0	1.0	8.0	16.0	16.0	14.0	0.0	9.0	13.0	0.0	9.0	5.0
9.217	0.0	0.0	0.0	0.0	0.0	2.0	9.0	17.0	16.0	15.0	0.0	8.0	13.0	0.0	8.0	4.0
9.243	0.0	0.0	0.0	0.0	0.0	3.0	10.0	18.0	16.0	15.0	0.0	7.0	12.0	0.0	6.0	3.0
9.274	0.0	0.0	0.0	0.0	0.0	3.0	12.0	19.0	17.0	14.0	0.0	6.0	10.0	0.0	2.0	0.0
9.301	0.0	0.0	0.0	0.0	0.0	5.0	16.0	22.0	19.0	14.0	0.0	3.0	7.0	0.0	0.0	0.0
9.336	0.0	1.0	0.0	0.0	0.0	6.0	17.0	24.0	19.0	13.0	0.0	3.0	7.0	0.0	0.0	0.0
9.362	0.0	4.0	2.0	0.0	0.0	12.0	24.0	30.0	22.0	9.0	0.0	0.0	2.0	0.0	0.0	0.0
9.391	9.0	6.0	3.0	1.0	0.0	15.0	25.0	31.0	23.0	4.0	0.0	0.0	0.0	0.0	0.0	0.0
9.421	13.0	8.0	4.0	1.0	0.0	17.0	26.0	30.0	22.0	1.0	0.0	0.0	0.0	0.0	0.0	0.0
9.451	16.0	11.0	5.0	1.0	0.0	17.0	22.0	24.0	16.0	0.0	0.0	0.0	0.0	0.0	0.0	0.0
9.481	17.0	12.0	3.0	0.0	0.0	14.0	10.0	9.0	8.0	0.0	0.0	0.0	0.0	0.0	0.0	0.0
9.511	12.0	8.0	0.0	0.0	0.0	8.0	1.0	1.0	4.0	0.0	0.0	0.0	0.0	0.0	0.0	0.0
9.541	5.0	3.0	0.0	0.0	0.0	3.0	0.0	0.0	0.0	0.0	0.0	0.0	0.0	0.0	0.0	0.0
9.571	0.0	0.0	0.0	0.0	0.0	0.0	0.0	0.0	0.0	0.0	0.0	0.0	0.0	0.0	0.0	0.0
9.602	0.0	0.0	0.0	0.0	0.0	0.0	0.0	0.0	0.0	0.0	0.0	0.0	0.0	0.0	0.0	0.0
9.631	0.0	0.0	0.0	0.0	0.0	0.0	0.0	0.0	0.0	0.0	0.0	0.0	0.0	0.0	0.0	0.0
9.661	0.0	0.0	0.0	0.0	0.0	0.0	0.0	0.0	0.0	0.0	0.0	0.0	0.0	0.0	0.0	0.0
9.691	0.0	0.0	0.0	0.0	0.0	0.0	0.0	0.0	0.0	0.0	0.0	0.0	0.0	0.0	0.0	0.0
9.721	0.0	0.0	0.0	0.0	0.0	0.0	0.0	0.0	0.0	0.0	0.0	0.0	0.0	0.0	0.0	0.0
9.753	0.0	0.0	0.0	0.0	0.0	0.0	0.0	0.0	0.0	0.0	0.0	0.0	0.0	0.0	0.0	0.0
9.781	0.0	0.0	0.0	0.0	0.0	0.0	0.0	0.0	0.0	0.0	0.0	0.0	0.0	0.0	0.0	0.0
9.811	0.0	0.0	0.0	0.0	0.0	0.0	0.0	0.0	0.0	0.0	0.0	0.0	0.0	0.0	0.0	0.0
9.84	0.0	0.0	0.0	0.0	0.0	0.0	0.0	0.0	0.0	0.0	0.0	0.0	0.0	0.0	0.0	0.0
9.871	0.0	0.0	0.0	0.0	0.0	0.0	0.0	0.0	0.0	0.0	0.0	0.0	0.0	0.0	0.0	0.0
9.898	0.0	0.0	0.0	0.0	0.0	0.0	0.0	0.0	0.0	0.0	0.0	0.0	0.0	0.0	0.0	0.0
9.935	0.0	0.0	0.0	0.0	0.0	0.0	0.0	0.0	0.0	0.0	0.0	0.0	0.0	0.0	0.0	0.0
9.961	0.0	0.0	0.0	0.0	0.0	0.0	0.0	0.0	0.0	0.0	0.0	0.0	0.0	0.0	0.0	0.0
9.994	0.0	0.0	0.0	0.0	0.0	0.0	0.0	0.0	0.0	0.0	0.0	0.0	0.0	0.0	0.0	0.0
10.025	0.0	0.0	0.0	0.0	0.0	0.0	0.0	0.0	0.0	0.0	0.0	0.0	0.0	0.0	0.0	0.0
10.049	0.0	0.0	0.0	0.0	0.0	0.0	0.0	0.0	0.0	0.0	0.0	0.0	0.0	0.0	0.0	0.0
10.087	0.0	0.0	0.0	0.0	0.0	0.0	0.0	0.0	0.0	0.0	0.0	0.0	0.0	0.0	0.0	0.0
10.114	0.0	0.0	0.0	0.0	0.0	0.0	0.0	0.0	0.0	0.0	0.0	0.0	0.0	0.0	0.0	0.0
10.139	0.0	0.0	0.0	0.0	0.0	0.0	0.0	0.0	0.0	0.0	0.0	0.0	0.0	0.0	0.0	0.0
10.168	0.0	0.0	0.0	0.0	0.0	0.0	0.0	2.0	3.0	0.0	0.0	0.0	0.0	0.0	0.0	0.0
10.198	0.0	0.0	0.0	0.0	0.0	0.0	0.0	2.0	2.0	1.0	0.0	0.0	1.0	0.0	0.0	0.0
10.228	0.0	0.0	0.0	0.0	0.0	0.0	0.0	2.0	3.0	3.0	0.0	0.0	2.0	0.0	2.0	1.0
10.266	0.0	0.0	0.0	0.0	0.0	0.0	0.0	2.0	5.0	4.0	0.0	6.0	6.0	2.0	10.0	6.0
10.288	0.0	0.0	0.0	0.0	0.0	0.0	0.0	2.0	4.0	5.0	1.0	10.0	11.0	7.0	17.0	12.0
10.318	0.0	0.0	0.0	0.0	0.0	0.0	0.0	2.0	4.0	6.0	3.0	12.0	13.0	8.0	20.0	13.0
10.348	0.0	0.0	0.0	0.0	0.0	0.0	0.0	2.0	5.0	7.0	3.0	12.0	13.0	9.0	20.0	14.0
10.378	0.0	0.0	0.0	0.0	0.0	0.0	0.0	3.0	6.0	7.0	3.0	12.0	14.0	9.0	20.0	15.0
10.408	0.0	0.0	0.0	0.0	0.0	0.0	1.0	5.0	8.0	9.0	3.0	12.0	14.0	7.0	17.0	13.0
10.437	0.0	0.0	0.0	0.0	0.0	0.0	2.0	6.0	8.0	11.0	3.0	12.0	14.0	6.0	15.0	11.0
10.47	0.0	0.0	0.0	0.0	0.0	0.0	4.0	7.0	9.0	11.0	2.0	12.0	14.0	5.0	14.0	9.0
10.497	0.0	0.0	0.0	0.0	0.0	1.0	4.0	9.0	11.0	13.0	1.0	11.0	13.0	3.0	12.0	8.0
10.527	0.0	0.0	0.0	0.0	0.0	1.0	5.0	10.0	12.0	14.0	0.0	10.0	12.0	2.0	8.0	5.0
10.557	0.0	0.0	0.0	0.0	0.0	1.0	7.0	13.0	14.0	15.0	0.0	9.0	11.0	0.0	6.0	3.0
10.587	0.0	0.0	0.0	0.0	0.0	2.0	8.0	14.0	16.0	16.0	0.0	7.0	10.0	0.0	4.0	1.0
10.617	0.0	0.0	0.0	0.0	0.0	2.0	10.0	16.0	17.0	17.0	0.0	5.0	8.0	0.0	2.0	0.0
10.648	0.0	0.0	0.0	0.0	0.0	3.0	12.0	20.0	19.0	17.0	0.0	3.0	6.0	0.0	0.0	0.0
10.683	0.0	1.0	0.0	0.0	0.0	5.0	14.0	22.0	21.0	16.0	0.0	1.0	5.0	0.0	0.0	0.0
10.706	0.0	2.0	0.0	0.0	0.0	6.0	17.0	24.0	22.0	14.0	0.0	0.0	3.0	0.0	0.0	0.0
10.737	0.0	3.0	1.0	0.0	0.0	9.0	19.0	27.0	23.0	10.0	0.0	0.0	1.0	0.0	0.0	0.0
10.766	0.0	6.0	2.0	0.0	0.0	12.0	22.0	28.0	24.0	6.0	0.0	0.0	0.0	0.0	0.0	0.0
10.798	14.0	9.0	4.0	1.0	0.0	15.0	23.0	28.0	22.0	4.0	0.0	0.0	0.0	0.0	0.0	0.0
10.828	15.0	10.0	4.0	1.0	0.0	15.0	23.0	27.0	22.0	2.0	0.0	0.0	0.0	0.0	0.0	0.0
10.856	19.0	12.0	6.0	2.0	0.0	18.0	22.0	26.0	19.0	0.0	0.0	0.0	0.0	0.0	0.0	0.0
10.886	24.0	15.0	7.0	2.0	0.0	18.0	21.0	22.0	16.0	0.0	0.0	0.0	0.0	0.0	0.0	0.0
10.927	23.0	16.0	5.0	0.0	0.0	16.0	10.0	9.0	9.0	0.0	0.0	0.0	0.0	0.0	0.0	0.0
10.958	18.0	14.0	2.0	0.0	0.0	10.0	2.0	3.0	6.0	0.0	0.0	0.0	0.0	0.0	0.0	0.0
10.983	6.0	5.0	0.0	0.0	0.0	4.0	0.0	0.0	1.0	0.0	0.0	0.0	0.0	0.0	0.0	0.0
11.008	0.0	0.0	0.0	0.0	0.0	0.0	0.0	0.0	0.0	0.0	0.0	0.0	0.0	0.0	0.0	0.0
11.037	0.0	0.0	0.0	0.0	0.0	0.0	0.0	0.0	0.0	0.0	0.0	0.0	0.0	0.0	0.0	0.0
11.064	0.0	0.0	0.0	0.0	0.0	0.0	0.0	0.0	0.0	0.0	0.0	0.0	0.0	0.0	0.0	0.0
11.099	0.0	0.0	0.0	0.0	0.0	0.0	0.0	0.0	0.0	0.0	0.0	0.0	0.0	0.0	0.0	0.0
11.127	0.0	0.0	0.0	0.0	0.0	0.0	0.0	0.0	0.0	0.0	0.0	0.0	0.0	0.0	0.0	0.0
11.155	0.0	0.0	0.0	0.0	0.0	0.0	0.0	0.0	0.0	0.0	0.0	0.0	0.0	0.0	0.0	0.0
11.189	0.0	0.0	0.0	0.0	0.0	0.0	0.0	0.0	0.0	0.0	0.0	0.0	0.0	0.0	0.0	0.0
11.216	0.0	0.0	0.0	0.0	0.0	0.0	0.0	0.0	0.0	0.0	0.0	0.0	0.0	0.0	0.0	0.0
11.259	0.0	0.0	0.0	0.0	0.0	0.0	0.0	0.0	0.0	0.0	0.0	0.0	0.0	0.0	0.0	0.0
11.274	0.0	0.0	0.0	0.0	0.0	0.0	0.0	0.0	0.0	0.0	0.0	0.0	0.0	0.0	0.0	0.0
11.304	0.0	0.0	0.0	0.0	0.0	0.0	0.0	0.0	0.0	0.0	0.0	0.0	0.0	0.0	0.0	0.0
11.334	0.0	0.0	0.0	0.0	0.0	0.0	0.0	0.0	0.0	0.0	0.0	0.0	0.0	0.0	0.0	0.0
11.364	0.0	0.0	0.0	0.0	0.0	0.0	0.0	0.0	0.0	0.0	0.0	0.0	0.0	0.0	0.0	0.0
11.394	0.0	0.0	0.0	0.0	0.0	0.0	0.0	0.0	0.0	0.0	0.0	0.0	0.0	0.0	0.0	0.0
11.424	0.0	0.0	0.0	0.0	0.0	0.0	0.0	0.0	0.0	0.0	0.0	0.0	0.0	0.0	0.0	0.0
11.453	0.0	0.0	0.0	0.0	0.0	0.0	0.0	0.0	0.0	0.0	0.0	0.0	0.0	0.0	0.0	0.0
11.483	0.0	0.0	0.0	0.0	0.0	0.0	0.0	0.0	0.0	0.0	0.0	0.0	0.0	0.0	0.0	0.0
11.512	0.0	0.0	0.0	0.0	0.0	0.0	0.0	0.0	0.0	0.0	0.0	0.0	0.0	0.0	0.0	0.0
11.543	0.0	0.0	0.0	0.0	0.0	0.0	0.0	0.0	0.0	0.0	0.0	0.0	0.0	0.0	0.0	0.0
11.573	0.0	0.0	0.0	0.0	0.0	0.0	0.0	0.0	0.0	0.0	0.0	0.0	0.0	0.0	0.0	0.0
11.603	0.0	0.0	0.0	0.0	0.0	0.0	0.0	0.0	0.0	0.0	0.0	0.0	0.0	0.0	0.0	0.0
11.632	0.0	0.0	0.0	0.0	0.0	0.0	0.0	0.0	0.0	0.0	0.0	0.0	0.0	0.0	0.0	0.0
11.663	0.0	0.0	0.0	0.0	0.0	0.0	1.0	4.0	5.0	0.0	0.0	0.0	0.0	0.0	0.0	0.0
11.698	0.0	0.0	0.0	0.0	0.0	0.0	3.0	6.0	8.0	4.0	0.0	0.0	0.0	0.0	0.0	0.0
11.722	0.0	0.0	0.0	0.0	0.0	0.0	4.0	8.0	10.0	5.0	0.0	0.0	0.0	0.0	0.0	0.0
11.754	0.0	0.0	0.0	0.0	0.0	0.0	4.0	9.0	11.0	7.0	0.0	3.0	5.0	0.0	1.0	0.0
11.782	0.0	1.0	0.0	0.0	0.0	0.0	4.0	8.0	10.0	8.0	1.0	5.0	6.0	2.0	5.0	1.0
11.812	0.0	1.0	0.0	0.0	0.0	1.0	3.0	7.0	9.0	7.0	1.0	7.0	6.0	2.0	7.0	3.0
11.842	0.0	1.0	0.0	0.0	0.0	1.0	3.0	6.0	7.0	7.0	1.0	7.0	7.0	4.0	9.0	4.0
11.873	0.0	1.0	0.0	0.0	0.0	1.0	2.0	5.0	7.0	7.0	2.0	7.0	7.0	5.0	10.0	5.0
11.904	0.0	0.0	0.0	0.0	0.0	2.0	2.0	5.0	6.0	8.0	2.0	8.0	8.0	5.0	11.0	5.0
11.934	0.0	0.0	0.0	0.0	0.0	2.0	1.0	4.0	6.0	7.0	2.0	8.0	8.0	6.0	13.0	6.0
11.962	0.0	0.0	0.0	0.0	0.0	2.0	1.0	4.0	6.0	8.0	2.0	8.0	8.0	7.0	14.0	7.0
11.991	0.0	0.0	0.0	0.0	0.0	1.0	0.0	3.0	6.0	8.0	3.0	9.0	8.0	8.0	16.0	8.0
12.024	0.0	0.0	0.0	0.0	0.0	1.0	0.0	3.0	5.0	7.0	3.0	9.0	9.0	9.0	17.0	9.0
12.052	0.0	0.0	0.0	0.0	0.0	1.0	0.0	3.0	5.0	7.0	3.0	9.0	8.0	9.0	17.0	9.0
12.085	0.0	0.0	0.0	0.0	0.0	0.0	0.0	2.0	4.0	7.0	3.0	9.0	8.0	9.0	18.0	9.0
12.112	0.0	0.0	0.0	0.0	0.0	0.0	0.0	1.0	3.0	6.0	3.0	9.0	8.0	9.0	19.0	10.0
12.145	0.0	0.0	0.0	0.0	0.0	0.0	0.0	1.0	3.0	6.0	3.0	8.0	6.0	9.0	19.0	9.0
12.173	0.0	0.0	0.0	0.0	0.0	0.0	0.0	1.0	2.0	5.0	4.0	8.0	7.0	9.0	18.0	9.0
12.202	0.0	0.0	0.0	0.0	0.0	0.0	0.0	1.0	2.0	5.0	4.0	8.0	6.0	9.0	18.0	8.0
12.235	0.0	0.0	0.0	0.0	0.0	1.0	0.0	1.0	2.0	5.0	4.0	9.0	6.0	9.0	18.0	7.0
12.262	0.0	0.0	0.0	0.0	0.0	2.0	1.0	2.0	2.0	6.0	4.0	9.0	6.0	8.0	15.0	6.0
12.291	0.0	3.0	0.0	0.0	0.0	6.0	4.0	5.0	3.0	8.0	3.0	7.0	6.0	5.0	10.0	3.0
12.322	0.0	7.0	0.0	0.0	0.0	13.0	12.0	12.0	7.0	10.0	1.0	4.0	3.0	0.0	3.0	0.0
12.35	0.0	11.0	3.0	0.0	0.0	19.0	19.0	18.0	11.0	9.0	0.0	0.0	0.0	0.0	0.0	0.0
12.38	25.0	14.0	5.0	1.0	0.0	24.0	23.0	24.0	15.0	3.0	0.0	0.0	0.0	0.0	0.0	0.0
12.417	30.0	18.0	7.0	2.0	0.0	28.0	23.0	22.0	14.0	0.0	0.0	0.0	0.0	0.0	0.0	0.0
12.44	33.0	21.0	7.0	2.0	0.0	26.0	18.0	15.0	11.0	0.0	0.0	0.0	0.0	0.0	0.0	0.0
12.471	29.0	19.0	4.0	0.0	0.0	17.0	5.0	3.0	5.0	0.0	0.0	0.0	0.0	0.0	0.0	0.0
12.5	15.0	12.0	0.0	0.0	0.0	5.0	0.0	0.0	0.0	0.0	0.0	0.0	0.0	0.0	0.0	0.0
12.533	4.0	4.0	0.0	0.0	0.0	0.0	0.0	0.0	0.0	0.0	0.0	0.0	0.0	0.0	0.0	0.0
12.56	0.0	0.0	0.0	0.0	0.0	0.0	0.0	0.0	0.0	0.0	0.0	0.0	0.0	0.0	0.0	0.0
12.593	0.0	0.0	0.0	0.0	0.0	0.0	0.0	0.0	0.0	0.0	0.0	0.0	0.0	0.0	0.0	0.0
12.621	0.0	0.0	0.0	0.0	0.0	0.0	0.0	0.0	0.0	0.0	0.0	0.0	0.0	0.0	0.0	0.0
12.653	0.0	0.0	0.0	0.0	0.0	0.0	0.0	0.0	0.0	0.0	0.0	0.0	0.0	0.0	0.0	0.0
12.681	0.0	0.0	0.0	0.0	0.0	0.0	0.0	0.0	0.0	0.0	0.0	0.0	0.0	0.0	0.0	0.0
12.71	0.0	0.0	0.0	0.0	0.0	0.0	0.0	0.0	0.0	0.0	0.0	0.0	0.0	0.0	0.0	0.0
12.743	0.0	0.0	0.0	0.0	0.0	0.0	0.0	0.0	0.0	0.0	0.0	0.0	0.0	0.0	0.0	0.0
12.771	0.0	0.0	0.0	0.0	0.0	0.0	0.0	0.0	0.0	0.0	0.0	0.0	0.0	0.0	0.0	0.0
12.799	0.0	0.0	0.0	0.0	0.0	0.0	0.0	0.0	0.0	0.0	0.0	0.0	0.0	0.0	0.0	0.0
12.829	0.0	0.0	0.0	0.0	0.0	0.0	0.0	0.0	0.0	0.0	0.0	0.0	0.0	0.0	0.0	0.0
12.864	0.0	0.0	0.0	0.0	0.0	0.0	0.0	0.0	0.0	0.0	0.0	0.0	0.0	0.0	0.0	0.0
12.892	0.0	0.0	0.0	0.0	0.0	0.0	0.0	0.0	0.0	0.0	0.0	0.0	0.0	0.0	0.0	0.0
12.919	0.0	0.0	0.0	0.0	0.0	0.0	0.0	0.0	0.0	0.0	0.0	0.0	0.0	0.0	0.0	0.0
12.949	0.0	0.0	0.0	0.0	0.0	0.0	0.0	0.0	0.0	0.0	0.0	0.0	0.0	0.0	0.0	0.0
12.98	0.0	0.0	0.0	0.0	0.0	0.0	0.0	0.0	0.0	0.0	0.0	0.0	0.0	0.0	0.0	0.0
13.007	0.0	0.0	0.0	0.0	0.0	0.0	0.0	0.0	0.0	0.0	0.0	0.0	0.0	0.0	0.0	0.0
13.037	0.0	0.0	0.0	0.0	0.0	0.0	0.0	0.0	0.0	0.0	0.0	0.0	0.0	0.0	0.0	0.0
13.067	0.0	0.0	0.0	0.0	0.0	0.0	0.0	0.0	0.0	0.0	0.0	0.0	0.0	0.0	0.0	0.0
13.099	0.0	0.0	0.0	0.0	0.0	0.0	0.0	0.0	0.0	0.0	0.0	0.0	0.0	0.0	0.0	0.0
13.132	0.0	0.0	0.0	0.0	0.0	0.0	0.0	0.0	0.0	0.0	0.0	0.0	0.0	0.0	0.0	0.0
13.157	0.0	0.0	0.0	0.0	0.0	0.0	0.0	0.0	0.0	0.0	0.0	0.0	0.0	0.0	0.0	0.0
13.187	0.0	0.0	0.0	0.0	0.0	0.0	0.0	0.0	0.0	0.0	0.0	0.0	0.0	0.0	0.0	0.0
13.219	0.0	0.0	0.0	0.0	0.0	0.0	0.0	1.0	1.0	0.0	0.0	0.0	0.0	0.0	0.0	0.0
13.247	0.0	0.0	0.0	0.0	0.0	0.0	0.0	1.0	2.0	1.0	0.0	0.0	0.0	0.0	0.0	0.0
13.276	0.0	0.0	0.0	0.0	0.0	0.0	1.0	4.0	7.0	5.0	0.0	3.0	5.0	1.0	6.0	2.0
13.306	0.0	0.0	0.0	0.0	0.0	0.0	2.0	4.0	8.0	7.0	1.0	9.0	11.0	5.0	14.0	8.0
13.34	0.0	0.0	0.0	0.0	0.0	0.0	2.0	4.0	8.0	7.0	3.0	12.0	13.0	10.0	20.0	12.0
13.366	0.0	0.0	0.0	0.0	0.0	0.0	1.0	4.0	8.0	8.0	3.0	13.0	14.0	12.0	23.0	14.0
13.396	0.0	0.0	0.0	0.0	0.0	0.0	0.0	3.0	7.0	8.0	3.0	13.0	14.0	13.0	26.0	15.0
13.428	0.0	0.0	0.0	0.0	0.0	0.0	0.0	2.0	6.0	6.0	3.0	13.0	13.0	14.0	27.0	17.0
13.456	0.0	0.0	0.0	0.0	0.0	0.0	0.0	0.0	4.0	4.0	3.0	11.0	10.0	15.0	30.0	18.0
13.49	0.0	0.0	0.0	0.0	0.0	0.0	0.0	0.0	2.0	2.0	3.0	11.0	9.0	16.0	32.0	19.0
13.516	0.0	0.0	0.0	0.0	0.0	0.0	0.0	0.0	0.0	1.0	4.0	9.0	7.0	18.0	32.0	19.0
13.544	0.0	0.0	0.0	0.0	0.0	0.0	0.0	0.0	0.0	0.0	4.0	8.0	5.0	18.0	33.0	19.0
13.575	0.0	0.0	0.0	0.0	0.0	0.0	0.0	0.0	0.0	0.0	4.0	8.0	5.0	19.0	33.0	19.0
13.605	0.0	0.0	0.0	0.0	0.0	0.0	0.0	0.0	0.0	0.0	4.0	8.0	6.0	18.0	34.0	19.0
13.635	0.0	0.0	0.0	0.0	0.0	0.0	0.0	0.0	0.0	0.0	4.0	9.0	6.0	19.0	35.0	20.0
13.665	0.0	0.0	0.0	0.0	0.0	0.0	0.0	0.0	0.0	0.0	5.0	9.0	6.0	19.0	35.0	20.0
13.695	0.0	0.0	0.0	0.0	0.0	0.0	0.0	0.0	0.0	0.0	5.0	9.0	6.0	19.0	35.0	20.0
13.725	0.0	0.0	0.0	0.0	0.0	0.0	0.0	0.0	0.0	0.0	6.0	9.0	6.0	19.0	36.0	21.0
13.755	0.0	0.0	0.0	0.0	0.0	0.0	0.0	0.0	0.0	0.0	6.0	10.0	7.0	19.0	34.0	19.0
13.784	0.0	0.0	0.0	0.0	0.0	0.0	0.0	0.0	0.0	1.0	6.0	11.0	7.0	17.0	33.0	18.0
13.816	0.0	0.0	0.0	0.0	0.0	0.0	0.0	0.0	0.0	2.0	7.0	12.0	10.0	17.0	31.0	18.0
13.851	0.0	0.0	0.0	0.0	0.0	2.0	0.0	1.0	2.0	4.0	6.0	10.0	9.0	11.0	23.0	11.0
13.874	0.0	3.0	0.0	0.0	0.0	7.0	6.0	7.0	5.0	8.0	3.0	7.0	6.0	5.0	12.0	5.0
13.903	0.0	7.0	1.0	0.0	0.0	15.0	13.0	13.0	8.0	8.0	0.0	1.0	1.0	0.0	3.0	0.0
13.934	0.0	11.0	3.0	0.0	0.0	20.0	18.0	16.0	11.0	4.0	0.0	0.0	0.0	0.0	0.0	0.0
13.964	28.0	17.0	5.0	1.0	0.0	21.0	17.0	15.0	11.0	0.0	0.0	0.0	0.0	0.0	0.0	0.0
13.994	30.0	19.0	5.0	0.0	0.0	17.0	8.0	6.0	5.0	0.0	0.0	0.0	0.0	0.0	0.0	0.0
14.024	29.0	18.0	2.0	0.0	0.0	13.0	4.0	2.0	4.0	0.0	0.0	0.0	0.0	0.0	0.0	0.0
14.053	29.0	18.0	2.0	0.0	0.0	13.0	4.0	2.0	4.0	0.0	0.0	0.0	0.0	0.0	0.0	0.0
14.082	1.0	2.0	0.0	0.0	0.0	0.0	0.0	0.0	0.0	0.0	0.0	0.0	0.0	0.0	0.0	0.0
14.113	0.0	0.0	0.0	0.0	0.0	0.0	0.0	0.0	0.0	0.0	0.0	0.0	0.0	0.0	0.0	0.0
14.143	0.0	0.0	0.0	0.0	0.0	0.0	0.0	0.0	0.0	0.0	0.0	0.0	0.0	0.0	0.0	0.0
14.173	0.0	0.0	0.0	0.0	0.0	0.0	0.0	0.0	0.0	0.0	0.0	0.0	0.0	0.0	0.0	0.0
14.203	0.0	0.0	0.0	0.0	0.0	0.0	0.0	0.0	0.0	0.0	0.0	0.0	0.0	0.0	0.0	0.0
14.233	0.0	0.0	0.0	0.0	0.0	0.0	0.0	0.0	0.0	0.0	0.0	0.0	0.0	0.0	0.0	0.0
14.263	0.0	0.0	0.0	0.0	0.0	0.0	0.0	0.0	0.0	0.0	0.0	0.0	0.0	0.0	0.0	0.0
14.292	0.0	0.0	0.0	0.0	0.0	0.0	0.0	0.0	0.0	0.0	0.0	0.0	0.0	0.0	0.0	0.0
14.322	0.0	0.0	0.0	0.0	0.0	0.0	0.0	0.0	0.0	0.0	0.0	0.0	0.0	0.0	0.0	0.0
14.352	0.0	0.0	0.0	0.0	0.0	0.0	0.0	0.0	0.0	0.0	0.0	0.0	0.0	0.0	0.0	0.0
14.385	0.0	0.0	0.0	0.0	0.0	0.0	0.0	0.0	0.0	0.0	0.0	0.0	0.0	0.0	0.0	0.0
14.412	0.0	0.0	0.0	0.0	0.0	0.0	0.0	0.0	0.0	0.0	0.0	0.0	0.0	0.0	0.0	0.0
14.442	0.0	0.0	0.0	0.0	0.0	0.0	0.0	0.0	0.0	0.0	0.0	0.0	0.0	0.0	0.0	0.0
14.472	0.0	0.0	0.0	0.0	0.0	0.0	0.0	0.0	0.0	0.0	0.0	0.0	0.0	0.0	0.0	0.0
14.505	0.0	0.0	0.0	0.0	0.0	0.0	0.0	0.0	0.0	0.0	0.0	0.0	0.0	0.0	0.0	0.0
14.534	0.0	0.0	0.0	0.0	0.0	0.0	0.0	0.0	0.0	0.0	0.0	0.0	0.0	0.0	0.0	0.0
14.567	0.0	0.0	0.0	0.0	0.0	0.0	0.0	0.0	0.0	0.0	0.0	0.0	0.0	0.0	0.0	0.0
14.591	0.0	0.0	0.0	0.0	0.0	0.0	0.0	0.0	0.0	0.0	0.0	0.0	0.0	0.0	0.0	0.0
14.621	0.0	0.0	0.0	0.0	0.0	0.0	0.0	0.0	0.0	0.0	0.0	0.0	0.0	0.0	0.0	0.0
14.651	0.0	0.0	0.0	0.0	0.0	0.0	0.0	0.0	0.0	0.0	0.0	0.0	0.0	0.0	0.0	0.0
14.681	0.0	0.0	0.0	0.0	0.0	0.0	0.0	0.0	0.0	0.0	0.0	0.0	0.0	0.0	0.0	0.0
14.713	0.0	0.0	0.0	0.0	0.0	0.0	0.0	0.0	0.0	0.0	0.0	0.0	0.0	0.0	0.0	0.0
14.742	0.0	0.0	0.0	0.0	0.0	0.0	0.0	0.0	0.0	0.0	0.0	0.0	0.0	0.0	0.0	0.0
14.773	0.0	0.0	0.0	0.0	0.0	0.0	0.0	0.0	0.0	0.0	0.0	0.0	0.0	0.0	0.0	0.0
14.804	0.0	0.0	0.0	0.0	0.0	0.0	0.0	0.0	0.0	0.0	0.0	0.0	0.0	0.0	0.0	0.0
14.831	0.0	0.0	0.0	0.0	0.0	0.0	0.0	0.0	2.0	1.0	0.0	0.0	0.0	0.0	1.0	0.0
14.861	0.0	0.0	0.0	0.0	0.0	0.0	0.0	0.0	5.0	4.0	0.0	3.0	5.0	4.0	11.0	6.0
14.891	0.0	0.0	0.0	0.0	0.0	0.0	0.0	1.0	6.0	6.0	2.0	8.0	9.0	9.0	18.0	10.0
14.92	0.0	0.0	0.0	0.0	0.0	0.0	0.0	2.0	7.0	7.0	3.0	11.0	11.0	10.0	19.0	11.0
14.95	0.0	0.0	0.0	0.0	0.0	0.0	0.0	2.0	8.0	8.0	3.0	11.0	12.0	10.0	19.0	11.0
14.982	0.0	0.0	0.0	0.0	0.0	0.0	1.0	4.0	9.0	9.0	4.0	11.0	12.0	10.0	19.0	11.0
15.011	0.0	0.0	0.0	0.0	0.0	1.0	2.0	5.0	10.0	10.0	4.0	12.0	13.0	10.0	18.0	10.0
15.04	0.0	0.0	0.0	0.0	0.0	2.0	2.0	5.0	11.0	11.0	3.0	12.0	13.0	9.0	18.0	11.0
15.077	0.0	0.0	0.0	0.0	0.0	2.0	3.0	6.0	12.0	12.0	2.0	12.0	14.0	10.0	18.0	10.0
15.099	0.0	0.0	0.0	0.0	0.0	2.0	3.0	6.0	13.0	13.0	2.0	12.0	14.0	9.0	18.0	11.0
15.129	0.0	0.0	0.0	0.0	0.0	1.0	2.0	6.0	13.0	14.0	1.0	12.0	15.0	9.0	19.0	12.0
15.159	0.0	0.0	0.0	0.0	0.0	1.0	1.0	6.0	13.0	15.0	1.0	13.0	15.0	10.0	21.0	13.0
15.19	0.0	0.0	0.0	0.0	0.0	0.0	0.0	6.0	13.0	15.0	2.0	13.0	15.0	11.0	22.0	14.0
15.221	0.0	0.0	0.0	0.0	0.0	0.0	0.0	5.0	13.0	15.0	2.0	13.0	15.0	11.0	22.0	14.0
15.248	0.0	0.0	0.0	0.0	0.0	0.0	0.0	5.0	11.0	13.0	2.0	12.0	14.0	11.0	22.0	14.0
15.282	0.0	0.0	0.0	0.0	0.0	0.0	0.0	4.0	10.0	11.0	2.0	12.0	13.0	11.0	23.0	15.0
15.311	0.0	0.0	0.0	0.0	0.0	0.0	0.0	4.0	8.0	10.0	2.0	12.0	13.0	11.0	24.0	16.0
15.339	0.0	0.0	0.0	0.0	0.0	0.0	0.0	5.0	8.0	10.0	3.0	13.0	13.0	11.0	24.0	16.0
15.369	0.0	0.0	0.0	0.0	0.0	0.0	0.0	5.0	9.0	10.0	3.0	12.0	13.0	11.0	23.0	16.0
15.398	0.0	0.0	0.0	0.0	0.0	0.0	0.0	5.0	9.0	10.0	3.0	12.0	13.0	10.0	22.0	14.0
15.429	0.0	0.0	0.0	0.0	0.0	0.0	2.0	7.0	10.0	13.0	4.0	13.0	14.0	9.0	20.0	11.0
15.463	0.0	0.0	0.0	0.0	0.0	2.0	7.0	13.0	14.0	16.0	3.0	11.0	13.0	5.0	12.0	6.0
15.489	0.0	1.0	0.0	0.0	0.0	5.0	12.0	19.0	18.0	19.0	1.0	8.0	10.0	0.0	4.0	1.0
15.519	0.0	3.0	1.0	0.0	0.0	10.0	20.0	27.0	23.0	17.0	0.0	1.0	3.0	0.0	0.0	0.0
15.549	0.0	6.0	3.0	0.0	0.0	16.0	26.0	30.0	26.0	9.0	0.0	0.0	0.0	0.0	0.0	0.0
15.578	13.0	10.0	5.0	2.0	0.0	19.0	26.0	31.0	26.0	1.0	0.0	0.0	0.0	0.0	0.0	0.0
15.607	15.0	10.0	5.0	1.0	0.0	18.0	23.0	26.0	22.0	0.0	0.0	0.0	0.0	0.0	0.0	0.0
15.637	16.0	10.0	1.0	0.0	0.0	12.0	7.0	7.0	9.0	0.0	0.0	0.0	0.0	0.0	0.0	0.0
15.667	10.0	6.0	0.0	0.0	0.0	4.0	0.0	0.0	3.0	0.0	0.0	0.0	0.0	0.0	0.0	0.0
15.698	2.0	2.0	0.0	0.0	0.0	0.0	0.0	0.0	0.0	0.0	0.0	0.0	0.0	0.0	0.0	0.0
15.727	0.0	0.0	0.0	0.0	0.0	0.0	0.0	0.0	0.0	0.0	0.0	0.0	0.0	0.0	0.0	0.0
15.757	0.0	0.0	0.0	0.0	0.0	0.0	0.0	0.0	0.0	0.0	0.0	0.0	0.0	0.0	0.0	0.0
15.787	0.0	0.0	0.0	0.0	0.0	0.0	0.0	0.0	0.0	0.0	0.0	0.0	0.0	0.0	0.0	0.0
15.817	0.0	0.0	0.0	0.0	0.0	0.0	0.0	0.0	0.0	0.0	0.0	0.0	0.0	0.0	0.0	0.0
15.847	0.0	0.0	0.0	0.0	0.0	0.0	0.0	0.0	0.0	0.0	0.0	0.0	0.0	0.0	0.0	0.0
15.876	0.0	0.0	0.0	0.0	0.0	0.0	0.0	0.0	0.0	0.0	0.0	0.0	0.0	0.0	0.0	0.0
15.906	0.0	0.0	0.0	0.0	0.0	0.0	0.0	0.0	0.0	0.0	0.0	0.0	0.0	0.0	0.0	0.0
15.937	0.0	0.0	0.0	0.0	0.0	0.0	0.0	0.0	0.0	0.0	0.0	0.0	0.0	0.0	0.0	0.0
15.966	0.0	0.0	0.0	0.0	0.0	0.0	0.0	0.0	0.0	0.0	0.0	0.0	0.0	0.0	0.0	0.0
16.001	0.0	0.0	0.0	0.0	0.0	0.0	0.0	0.0	0.0	0.0	0.0	0.0	0.0	0.0	0.0	0.0
16.029	0.0	0.0	0.0	0.0	0.0	0.0	0.0	0.0	0.0	0.0	0.0	0.0	0.0	0.0	0.0	0.0
16.056	0.0	0.0	0.0	0.0	0.0	0.0	0.0	0.0	0.0	0.0	0.0	0.0	0.0	0.0	0.0	0.0
16.086	0.0	0.0	0.0	0.0	0.0	0.0	0.0	0.0	0.0	0.0	0.0	0.0	0.0	0.0	0.0	0.0
16.115	0.0	0.0	0.0	0.0	0.0	0.0	0.0	0.0	0.0	0.0	0.0	0.0	0.0	0.0	0.0	0.0
16.145	0.0	0.0	0.0	0.0	0.0	0.0	0.0	0.0	0.0	0.0	0.0	0.0	0.0	0.0	0.0	0.0
16.175	0.0	0.0	0.0	0.0	0.0	0.0	0.0	0.0	0.0	0.0	0.0	0.0	0.0	0.0	0.0	0.0
16.206	0.0	0.0	0.0	0.0	0.0	0.0	0.0	0.0	0.0	0.0	0.0	0.0	0.0	0.0	0.0	0.0
16.235	0.0	0.0	0.0	0.0	0.0	0.0	0.0	0.0	0.0	0.0	0.0	0.0	0.0	0.0	0.0	0.0
16.265	0.0	0.0	0.0	0.0	0.0	0.0	0.0	0.0	0.0	0.0	0.0	0.0	0.0	0.0	0.0	0.0
16.295	0.0	0.0	0.0	0.0	0.0	0.0	0.0	0.0	0.0	0.0	0.0	0.0	0.0	0.0	0.0	0.0
16.325	0.0	0.0	0.0	0.0	0.0	0.0	0.0	0.0	0.0	0.0	0.0	0.0	0.0	0.0	0.0	0.0
16.356	0.0	0.0	0.0	0.0	0.0	0.0	0.0	0.0	0.0	0.0	0.0	0.0	0.0	0.0	0.0	0.0
16.384	0.0	0.0	0.0	0.0	0.0	0.0	0.0	0.0	0.0	0.0	0.0	0.0	0.0	0.0	0.0	0.0
16.414	0.0	0.0	0.0	0.0	0.0	0.0	0.0	0.0	0.0	0.0	0.0	0.0	0.0	0.0	0.0	0.0
16.444	0.0	0.0	0.0	0.0	0.0	0.0	0.0	0.0	0.0	0.0	0.0	0.0	0.0	0.0	0.0	0.0
16.474	0.0	0.0	0.0	0.0	0.0	0.0	0.0	0.0	0.0	0.0	0.0	0.0	0.0	0.0	0.0	0.0
16.504	0.0	0.0	0.0	0.0	0.0	0.0	0.0	0.0	0.0	0.0	1.0	6.0	6.0	7.0	16.0	8.0
16.536	0.0	0.0	0.0	0.0	0.0	0.0	0.0	0.0	0.0	0.0	1.0	6.0	6.0	7.0	16.0	8.0
16.564	0.0	0.0	0.0	0.0	0.0	0.0	0.0	0.0	0.0	2.0	6.0	15.0	14.0	18.0	34.0	20.0
16.594	0.0	0.0	0.0	0.0	0.0	0.0	0.0	0.0	0.0	2.0	8.0	16.0	15.0	21.0	38.0	23.0
16.624	0.0	0.0	0.0	0.0	0.0	0.0	0.0	0.0	0.0	2.0	10.0	17.0	15.0	24.0	42.0	25.0
16.654	0.0	0.0	0.0	0.0	0.0	0.0	0.0	0.0	0.0	2.0	10.0	18.0	15.0	25.0	43.0	26.0
16.683	0.0	0.0	0.0	0.0	0.0	0.0	0.0	0.0	0.0	2.0	10.0	17.0	15.0	25.0	43.0	26.0
16.72	0.0	0.0	0.0	0.0	0.0	0.0	0.0	0.0	0.0	2.0	9.0	17.0	15.0	25.0	44.0	28.0
16.743	0.0	0.0	0.0	0.0	0.0	0.0	0.0	0.0	0.0	3.0	9.0	16.0	15.0	25.0	42.0	27.0
16.773	0.0	0.0	0.0	0.0	0.0	0.0	0.0	0.0	0.0	2.0	9.0	16.0	14.0	23.0	41.0	26.0
16.803	0.0	0.0	0.0	0.0	0.0	0.0	0.0	0.0	0.0	1.0	8.0	15.0	14.0	23.0	41.0	25.0
16.833	0.0	0.0	0.0	0.0	0.0	0.0	0.0	0.0	0.0	2.0	7.0	14.0	12.0	22.0	39.0	24.0
16.864	0.0	0.0	0.0	0.0	0.0	0.0	0.0	0.0	0.0	1.0	7.0	12.0	11.0	22.0	38.0	24.0
16.892	0.0	0.0	0.0	0.0	0.0	0.0	0.0	0.0	0.0	0.0	7.0	12.0	10.0	22.0	39.0	23.0
16.924	0.0	0.0	0.0	0.0	0.0	0.0	0.0	0.0	0.0	0.0	8.0	12.0	9.0	22.0	37.0	21.0
16.952	0.0	0.0	0.0	0.0	0.0	0.0	0.0	0.0	0.0	0.0	7.0	11.0	8.0	21.0	37.0	20.0
16.984	0.0	0.0	0.0	0.0	0.0	0.0	0.0	0.0	0.0	0.0	8.0	12.0	8.0	21.0	37.0	19.0
17.013	0.0	0.0	0.0	0.0	0.0	0.0	0.0	0.0	0.0	1.0	8.0	12.0	9.0	21.0	35.0	19.0
17.042	0.0	0.0	0.0	0.0	0.0	0.0	0.0	0.0	0.0	1.0	9.0	12.0	9.0	20.0	33.0	18.0
17.072	0.0	0.0	0.0	0.0	0.0	0.0	0.0	0.0	0.0	1.0	9.0	12.0	9.0	19.0	32.0	17.0
17.102	0.0	0.0	0.0	0.0	0.0	0.0	0.0	0.0	0.0	2.0	10.0	13.0	10.0	17.0	29.0	14.0
17.132	0.0	2.0	0.0	0.0	0.0	0.0	0.0	0.0	0.0	3.0	10.0	12.0	10.0	15.0	25.0	12.0
17.161	0.0	4.0	0.0	0.0	0.0	3.0	0.0	0.0	0.0	4.0	8.0	10.0	8.0	11.0	19.0	8.0
17.191	0.0	5.0	0.0	0.0	0.0	6.0	2.0	0.0	0.0	5.0	5.0	7.0	5.0	6.0	13.0	4.0
17.228	0.0	7.0	0.0	0.0	0.0	9.0	5.0	1.0	0.0	4.0	3.0	4.0	3.0	2.0	8.0	1.0
17.252	0.0	11.0	1.0	0.0	0.0	14.0	10.0	4.0	0.0	0.0	0.0	0.0	0.0	0.0	0.0	0.0
17.281	0.0	12.0	2.0	0.0	0.0	16.0	10.0	5.0	0.0	0.0	0.0	0.0	0.0	0.0	0.0	0.0
17.311	23.0	14.0	1.0	0.0	0.0	10.0	1.0	0.0	0.0	0.0	0.0	0.0	0.0	0.0	0.0	0.0
17.341	16.0	9.0	0.0	0.0	0.0	4.0	0.0	0.0	0.0	0.0	0.0	0.0	0.0	0.0	0.0	0.0
17.37	2.0	1.0	0.0	0.0	0.0	0.0	0.0	0.0	0.0	0.0	0.0	0.0	0.0	0.0	0.0	0.0
17.402	0.0	0.0	0.0	0.0	0.0	0.0	0.0	0.0	0.0	0.0	0.0	0.0	0.0	0.0	0.0	0.0
17.433	0.0	0.0	0.0	0.0	0.0	0.0	0.0	0.0	0.0	0.0	0.0	0.0	0.0	0.0	0.0	0.0
17.461	0.0	0.0	0.0	0.0	0.0	0.0	0.0	0.0	0.0	0.0	0.0	0.0	0.0	0.0	0.0	0.0
17.491	0.0	0.0	0.0	0.0	0.0	0.0	0.0	0.0	0.0	0.0	0.0	0.0	0.0	0.0	0.0	0.0
17.521	0.0	0.0	0.0	0.0	0.0	0.0	0.0	0.0	0.0	0.0	0.0	0.0	0.0	0.0	0.0	0.0
17.552	0.0	0.0	0.0	0.0	0.0	0.0	0.0	0.0	0.0	0.0	0.0	0.0	0.0	0.0	0.0	0.0
17.581	0.0	0.0	0.0	0.0	0.0	0.0	0.0	0.0	0.0	0.0	0.0	0.0	0.0	0.0	0.0	0.0
17.61	0.0	0.0	0.0	0.0	0.0	0.0	0.0	0.0	0.0	0.0	0.0	0.0	0.0	0.0	0.0	0.0
17.641	0.0	0.0	0.0	0.0	0.0	0.0	0.0	0.0	0.0	0.0	0.0	0.0	0.0	0.0	0.0	0.0
17.671	0.0	0.0	0.0	0.0	0.0	0.0	0.0	0.0	0.0	0.0	0.0	0.0	0.0	0.0	0.0	0.0
17.7	0.0	0.0	0.0	0.0	0.0	0.0	0.0	0.0	0.0	0.0	0.0	0.0	0.0	0.0	0.0	0.0
17.733	0.0	0.0	0.0	0.0	0.0	0.0	0.0	0.0	0.0	0.0	0.0	0.0	0.0	0.0	0.0	0.0
17.76	0.0	0.0	0.0	0.0	0.0	0.0	0.0	0.0	0.0	0.0	0.0	0.0	0.0	0.0	0.0	0.0
17.791	0.0	0.0	0.0	0.0	0.0	0.0	0.0	0.0	0.0	0.0	0.0	0.0	0.0	0.0	0.0	0.0
17.82	0.0	0.0	0.0	0.0	0.0	0.0	0.0	0.0	0.0	0.0	0.0	0.0	0.0	0.0	0.0	0.0
17.85	0.0	0.0	0.0	0.0	0.0	0.0	0.0	0.0	0.0	0.0	0.0	0.0	0.0	0.0	0.0	0.0
17.882	0.0	0.0	0.0	0.0	0.0	0.0	0.0	0.0	0.0	0.0	0.0	0.0	0.0	0.0	0.0	0.0
17.91	0.0	0.0	0.0	0.0	0.0	0.0	0.0	0.0	0.0	0.0	0.0	0.0	0.0	0.0	0.0	0.0
17.946	0.0	0.0	0.0	0.0	0.0	0.0	0.0	0.0	0.0	0.0	0.0	0.0	0.0	0.0	0.0	0.0
17.969	0.0	0.0	0.0	0.0	0.0	0.0	0.0	0.0	0.0	0.0	0.0	0.0	0.0	0.0	0.0	0.0
17.999	0.0	0.0	0.0	0.0	0.0	0.0	0.0	0.0	0.0	0.0	0.0	0.0	0.0	0.0	0.0	0.0
18.03	0.0	0.0	0.0	0.0	0.0	0.0	0.0	0.0	0.0	0.0	0.0	0.0	0.0	0.0	0.0	0.0
18.059	0.0	0.0	0.0	0.0	0.0	0.0	0.0	0.0	0.0	0.0	0.0	0.0	0.0	3.0	8.0	3.0
18.089	0.0	0.0	0.0	0.0	0.0	0.0	0.0	0.0	0.0	0.0	3.0	5.0	2.0	9.0	15.0	6.0
18.12	0.0	0.0	0.0	0.0	0.0	0.0	0.0	0.0	0.0	0.0	6.0	9.0	4.0	13.0	22.0	10.0
18.152	0.0	0.0	0.0	0.0	0.0	0.0	0.0	0.0	0.0	0.0	7.0	9.0	4.0	17.0	27.0	12.0
18.179	0.0	0.0	0.0	0.0	0.0	0.0	0.0	0.0	0.0	0.0	7.0	8.0	3.0	18.0	29.0	13.0
18.208	0.0	0.0	0.0	0.0	0.0	0.0	0.0	0.0	0.0	0.0	7.0	7.0	3.0	18.0	29.0	13.0
18.237	0.0	0.0	0.0	0.0	0.0	1.0	0.0	0.0	0.0	0.0	7.0	7.0	2.0	18.0	28.0	13.0
18.267	0.0	0.0	0.0	0.0	0.0	2.0	0.0	0.0	0.0	0.0	7.0	7.0	2.0	18.0	30.0	13.0
18.297	0.0	0.0	0.0	0.0	0.0	2.0	0.0	0.0	0.0	0.0	7.0	7.0	3.0	19.0	32.0	15.0
18.327	0.0	0.0	0.0	0.0	0.0	3.0	0.0	0.0	0.0	0.0	7.0	7.0	2.0	19.0	31.0	15.0
18.358	0.0	1.0	0.0	0.0	0.0	3.0	0.0	0.0	0.0	0.0	6.0	7.0	2.0	19.0	32.0	15.0
18.388	0.0	0.0	0.0	0.0	0.0	4.0	0.0	0.0	0.0	0.0	7.0	7.0	2.0	19.0	32.0	15.0
18.418	0.0	1.0	0.0	0.0	0.0	4.0	0.0	0.0	0.0	0.0	6.0	7.0	2.0	19.0	31.0	15.0
18.447	0.0	1.0	0.0	0.0	0.0	5.0	0.0	0.0	0.0	0.0	6.0	7.0	2.0	18.0	31.0	15.0
18.478	0.0	2.0	0.0	0.0	0.0	6.0	0.0	0.0	0.0	0.0	7.0	7.0	2.0	17.0	29.0	13.0
18.507	0.0	2.0	0.0	0.0	0.0	6.0	0.0	0.0	0.0	0.0	7.0	7.0	2.0	17.0	28.0	13.0
18.537	0.0	2.0	0.0	0.0	0.0	7.0	0.0	0.0	0.0	0.0	7.0	7.0	2.0	16.0	27.0	12.0
18.567	0.0	5.0	0.0	0.0	0.0	10.0	1.0	0.0	0.0	0.0	6.0	6.0	2.0	12.0	21.0	8.0
18.599	0.0	7.0	0.0	0.0	0.0	13.0	4.0	0.0	0.0	0.0	5.0	5.0	2.0	8.0	16.0	5.0
18.627	0.0	10.0	0.0	0.0	0.0	16.0	6.0	0.0	0.0	1.0	3.0	2.0	0.0	6.0	11.0	2.0
18.661	0.0	14.0	0.0	0.0	0.0	22.0	11.0	3.0	0.0	1.0	0.0	0.0	0.0	0.0	3.0	0.0
18.687	0.0	16.0	1.0	0.0	0.0	23.0	13.0	5.0	0.0	0.0	0.0	0.0	0.0	0.0	0.0	0.0
18.716	0.0	17.0	3.0	0.0	0.0	25.0	14.0	6.0	0.0	0.0	0.0	0.0	0.0	0.0	0.0	0.0
18.748	25.0	15.0	0.0	0.0	0.0	16.0	2.0	0.0	0.0	0.0	0.0	0.0	0.0	0.0	0.0	0.0
18.776	0.0	10.0	0.0	0.0	0.0	12.0	0.0	0.0	0.0	0.0	0.0	0.0	0.0	0.0	0.0	0.0
18.806	5.0	3.0	0.0	0.0	0.0	3.0	0.0	0.0	0.0	0.0	0.0	0.0	0.0	0.0	0.0	0.0
18.836	0.0	0.0	0.0	0.0	0.0	0.0	0.0	0.0	0.0	0.0	0.0	0.0	0.0	0.0	0.0	0.0
18.869	0.0	0.0	0.0	0.0	0.0	0.0	0.0	0.0	0.0	0.0	0.0	0.0	0.0	0.0	0.0	0.0
18.896	0.0	0.0	0.0	0.0	0.0	0.0	0.0	0.0	0.0	0.0	0.0	0.0	0.0	0.0	0.0	0.0
18.926	0.0	0.0	0.0	0.0	0.0	0.0	0.0	0.0	0.0	0.0	0.0	0.0	0.0	0.0	0.0	0.0
18.955	0.0	0.0	0.0	0.0	0.0	0.0	0.0	0.0	0.0	0.0	0.0	0.0	0.0	0.0	0.0	0.0
18.985	0.0	0.0	0.0	0.0	0.0	0.0	0.0	0.0	0.0	0.0	0.0	0.0	0.0	0.0	0.0	0.0
19.015	0.0	0.0	0.0	0.0	0.0	0.0	0.0	0.0	0.0	0.0	0.0	0.0	0.0	0.0	0.0	0.0
19.045	0.0	0.0	0.0	0.0	0.0	0.0	0.0	0.0	0.0	0.0	0.0	0.0	0.0	0.0	0.0	0.0
19.075	0.0	0.0	0.0	0.0	0.0	0.0	0.0	0.0	0.0	0.0	0.0	0.0	0.0	0.0	0.0	0.0
19.105	0.0	0.0	0.0	0.0	0.0	0.0	0.0	0.0	0.0	0.0	0.0	0.0	0.0	0.0	0.0	0.0
19.137	0.0	0.0	0.0	0.0	0.0	0.0	0.0	0.0	0.0	0.0	0.0	0.0	0.0	0.0	0.0	0.0
19.168	0.0	0.0	0.0	0.0	0.0	0.0	0.0	0.0	0.0	0.0	0.0	0.0	0.0	0.0	0.0	0.0
19.195	0.0	0.0	0.0	0.0	0.0	0.0	0.0	0.0	0.0	0.0	0.0	0.0	0.0	0.0	0.0	0.0
19.224	0.0	0.0	0.0	0.0	0.0	0.0	0.0	0.0	0.0	0.0	0.0	0.0	0.0	0.0	0.0	0.0
19.254	0.0	0.0	0.0	0.0	0.0	0.0	0.0	0.0	0.0	0.0	0.0	0.0	0.0	0.0	0.0	0.0
19.289	0.0	0.0	0.0	0.0	0.0	0.0	0.0	0.0	0.0	0.0	0.0	0.0	0.0	0.0	0.0	0.0
19.315	0.0	0.0	0.0	0.0	0.0	0.0	0.0	0.0	0.0	0.0	0.0	0.0	0.0	0.0	0.0	0.0
19.344	0.0	0.0	0.0	0.0	0.0	0.0	0.0	0.0	0.0	0.0	0.0	0.0	0.0	0.0	0.0	0.0
19.374	0.0	0.0	0.0	0.0	0.0	0.0	0.0	0.0	0.0	0.0	0.0	0.0	0.0	0.0	0.0	0.0
19.415	0.0	0.0	0.0	0.0	0.0	0.0	0.0	0.0	0.0	0.0	0.0	0.0	0.0	0.0	0.0	0.0
19.439	0.0	0.0	0.0	0.0	0.0	0.0	0.0	0.0	0.0	0.0	0.0	0.0	0.0	0.0	0.0	0.0
19.466	0.0	0.0	0.0	0.0	0.0	0.0	0.0	0.0	0.0	0.0	0.0	0.0	0.0	0.0	0.0	0.0
19.493	0.0	0.0	0.0	0.0	0.0	0.0	2.0	5.0	6.0	0.0	0.0	0.0	0.0	0.0	0.0	0.0
19.525	0.0	0.0	0.0	0.0	0.0	0.0	1.0	4.0	5.0	4.0	0.0	0.0	0.0	0.0	0.0	0.0
19.553	0.0	0.0	0.0	0.0	0.0	0.0	1.0	4.0	6.0	6.0	0.0	1.0	5.0	1.0	5.0	3.0
19.584	0.0	0.0	0.0	0.0	0.0	0.0	1.0	4.0	8.0	7.0	0.0	5.0	8.0	4.0	11.0	6.0
19.613	0.0	0.0	0.0	0.0	0.0	0.0	1.0	5.0	10.0	10.0	0.0	9.0	11.0	8.0	16.0	10.0
