# Supplementary material for: Level-Ground and Stair Adaptation for Hip Exoskeletons Based on Continuous Locomotion Mode Perception
Source: Cyborg Bionic Syst. 2025 Apr 22;6:0248. doi: 10.34133/cbsystems.0248 (PMC12012296; doi:10.34133/cbsystems.0248)
Supplement: Supplementary 1 — Data files S1 to S61 [file cbsystems.0248.f1.zip › 6_HipAngle.csv]

time	angle
6.993	69.75
6.996	68.11000061035156
7.01	67.12000274658203
7.013	65.91999816894531
7.025	63.790000915527344
7.049	60.38999938964844
7.06	56.900001525878906
7.062	53.380001068115234
7.072	50.150001525878906
7.072	47.56999969482422
7.085	45.5
7.11	43.810001373291016
7.125	40.9900016784668
7.128	39.459999084472656
7.138	37.709999084472656
7.151	35.68000030517578
7.154	33.40999984741211
7.171	31.18000030517578
7.173	29.239999771118164
7.191	27.790000915527344
7.197	26.670000076293945
7.205	25.690000534057617
7.22	24.770000457763672
7.224	23.68000030517578
7.242	22.43000030517578
7.261	20.010000228881836
7.273	18.6299991607666
7.281	18.399999618530273
7.302	18.290000915527344
7.326	17.790000915527344
7.333	16.760000228881836
7.345	16.200000762939453
7.351	15.720000267028809
7.365	15.359999656677246
7.381	15.149999618530273
7.39	15.050000190734863
7.402	14.90999984741211
7.412	14.359999656677246
7.425	14.0
7.441	13.600000381469727
7.46	12.899999618530273
7.481	12.34000015258789
7.483	12.119999885559082
7.506	11.899999618530273
7.523	11.25
7.55	10.369999885559082
7.553	9.880000114440918
7.561	8.920000076293945
7.573	8.449999809265137
7.58	7.989999771118164
7.592	7.53000020980835
7.607	7.050000190734863
7.621	6.53000020980835
7.634	5.989999771118164
7.637	5.440000057220459
7.649	4.900000095367432
7.652	4.389999866485596
7.661	3.880000114440918
7.679	3.380000114440918
7.706	2.9100000858306885
7.709	2.490000009536743
7.71	2.109999895095825
7.713	1.7999999523162842
7.726	1.5299999713897705
7.739	1.2400000095367432
7.76	0.9599999785423279
7.763	0.3499999940395355
7.77	0.0
7.784	-0.49000000953674316
7.794	-1.2300000190734863
7.812	-2.1500000953674316
7.83	-3.8499999046325684
7.834	-4.510000228881836
7.858	-4.849999904632568
7.883	-4.800000190734863
7.893	-4.829999923706055
7.911	-4.820000171661377
7.914	-4.809999942779541
7.956	-4.78000020980835
7.956	-4.690000057220459
7.965	-4.489999771118164
7.973	-4.170000076293945
7.979	-3.700000047683716
7.981	-3.0399999618530273
8.013	-2.180000066757202
8.017	0.07999999821186066
8.021	3.309999942779541
8.04	5.199999809265137
8.061	7.119999885559082
8.064	11.699999809265137
8.071	14.399999618530273
8.081	17.149999618530273
8.092	19.68000030517578
8.123	22.15999984741211
8.125	26.700000762939453
8.141	28.719999313354492
8.145	30.709999084472656
8.161	32.779998779296875
8.219	36.97999954223633
8.222	39.02000045776367
8.226	43.18000030517578
8.229	47.349998474121094
8.232	49.34000015258789
8.281	51.34000015258789
8.401	53.34000015258789
8.546	55.2599983215332
8.554	57.02000045776367
8.556	58.61000061035156
8.564	60.11000061035156
8.578	62.86000061035156
8.589	65.30999755859375
8.597	48.22999954223633
8.598	45.900001525878906
8.629	43.959999084472656
8.639	40.77000045776367
8.649	37.439998626708984
8.676	32.900001525878906
8.689	28.010000228881836
8.713	25.940000534057617
8.74	23.040000915527344
8.746	22.1200008392334
8.768	20.8799991607666
8.775	20.350000381469727
8.781	19.690000534057617
8.785	18.959999084472656
8.793	17.600000381469727
8.794	17.079999923706055
8.805	16.65999984741211
8.81	16.020000457763672
8.813	15.6899995803833
8.846	15.329999923706055
8.846	14.960000038146973
8.855	14.579999923706055
8.865	13.8100004196167
8.873	13.40999984741211
8.892	13.039999961853027
8.908	12.390000343322754
8.913	12.119999885559082
8.924	11.880000114440918
8.947	11.609999656677246
8.948	11.329999923706055
8.953	11.079999923706055
8.961	10.8100004196167
8.978	10.479999542236328
8.983	10.0600004196167
8.991	9.569999694824219
9.0	9.050000190734863
9.013	8.520000457763672
9.022	8.010000228881836
9.037	7.53000020980835
9.041	7.070000171661377
9.059	6.590000152587891
9.067	6.099999904632568
9.077	5.570000171661377
9.083	5.03000020980835
9.09	4.46999979019165
9.104	3.940000057220459
9.112	3.440000057220459
9.128	2.9700000286102295
9.141	2.569999933242798
9.144	2.200000047683716
9.157	1.8600000143051147
9.16	1.5499999523162842
9.171	1.25
9.191	1.0
9.204	0.6700000166893005
9.217	0.5199999809265137
9.221	0.36000001430511475
9.243	0.17000000178813934
9.245	0.0
9.252	-0.1599999964237213
9.268	-0.3700000047683716
9.27	-0.800000011920929
9.284	-1.5
9.291	-2.3299999237060547
9.302	-3.130000114440918
9.311	-3.809999942779541
9.321	-4.369999885559082
9.35	-4.710000038146973
9.353	-4.639999866485596
9.362	-4.679999828338623
9.37	-4.670000076293945
9.381	-4.670000076293945
9.391	-4.659999847412109
9.4	-4.650000095367432
9.411	-4.619999885559082
9.421	-4.429999828338623
9.43	-3.990000009536743
9.445	-3.2300000190734863
9.451	-2.140000104904175
9.46	-0.7599999904632568
9.47	0.8700000047683716
9.481	2.799999952316284
9.491	4.860000133514404
9.501	6.920000076293945
9.511	9.180000305175781
9.52	11.720000267028809
9.53	14.569999694824219
9.548	17.360000610351562
9.551	19.899999618530273
9.56	22.329999923706055
9.571	24.600000381469727
9.58	26.68000030517578
9.592	28.579999923706055
9.601	30.489999771118164
9.613	32.529998779296875
9.62	34.70000076293945
9.631	36.880001068115234
9.64	38.9900016784668
9.651	41.09000015258789
9.661	43.22999954223633
9.67	45.33000183105469
9.682	47.31999969482422
9.691	49.25
9.7	51.16999816894531
9.71	53.130001068115234
9.721	55.04999923706055
9.731	56.86000061035156
9.743	58.52000045776367
9.753	60.08000183105469
9.761	61.540000915527344
9.77	62.939998626708984
9.781	64.26000213623047
9.791	65.47000122070312
9.8	66.55000305175781
9.811	67.44000244140625
9.82	68.23999786376953
9.831	68.81999969482422
9.843	69.2300033569336
9.855	69.48999786376953
9.861	69.5999984741211
9.871	69.58999633789062
9.88	69.5
9.891	69.33999633789062
9.901	68.98999786376953
9.91	68.51000213623047
9.961	67.80000305175781
9.966	65.94000244140625
9.968	61.72999954223633
9.971	58.27000045776367
9.983	54.779998779296875
10.015	51.36000061035156
10.023	46.15999984741211
10.028	44.36000061035156
10.03	42.959999084472656
10.046	41.77000045776367
10.114	40.58000183105469
10.119	37.4900016784668
10.123	33.29999923706055
10.127	28.809999465942383
10.13	25.329999923706055
10.14	24.1299991607666
10.152	23.110000610351562
10.162	22.239999771118164
10.171	21.520000457763672
10.18	20.959999084472656
10.192	20.579999923706055
10.202	20.329999923706055
10.211	20.040000915527344
10.221	19.559999465942383
10.231	18.8799991607666
10.241	18.139999389648438
10.25	17.459999084472656
10.269	16.920000076293945
10.271	16.510000228881836
10.28	16.299999237060547
10.29	16.260000228881836
10.301	16.290000915527344
10.311	16.219999313354492
10.321	16.15999984741211
10.331	16.06999969482422
10.342	16.06999969482422
10.351	16.040000915527344
10.369	15.819999694824219
10.372	15.420000076293945
10.38	14.899999618530273
10.39	14.319999694824219
10.4	13.8100004196167
10.415	13.390000343322754
10.42	13.119999885559082
10.432	12.930000305175781
10.44	12.760000228881836
10.45	12.529999732971191
10.46	12.25
10.47	11.90999984741211
10.48	11.529999732971191
10.49	11.130000114440918
10.5	10.729999542236328
10.51	10.350000381469727
10.52	9.960000038146973
10.53	9.59000015258789
10.54	9.239999771118164
10.552	8.890000343322754
10.561	8.539999961853027
10.571	8.1899995803833
10.58	7.809999942779541
10.59	7.449999809265137
10.601	7.110000133514404
10.612	6.769999980926514
10.62	6.46999979019165
10.63	6.210000038146973
10.64	5.980000019073486
10.828	5.800000190734863
10.84	5.679999828338623
10.841	5.550000190734863
10.846	5.420000076293945
10.849	5.269999980926514
10.852	5.070000171661377
10.855	4.579999923706055
10.859	3.509999990463257
10.862	-0.3199999928474426
10.87	-0.2800000011920929
10.882	-0.05999999865889549
10.899	0.5
10.905	1.5299999713897705
10.931	3.119999885559082
10.934	5.179999828338623
10.94	7.510000228881836
10.983	9.920000076293945
10.984	12.359999656677246
10.991	15.029999732971191
10.994	17.68000030517578
11.003	20.239999771118164
11.007	24.8700008392334
11.022	26.860000610351562
11.037	28.670000076293945
11.043	32.18000030517578
11.051	34.029998779296875
11.061	35.95000076293945
11.073	37.86000061035156
11.099	39.79999923706055
11.11	41.880001068115234
11.119	44.08000183105469
11.127	46.31999969482422
11.13	48.529998779296875
11.141	53.0099983215332
11.151	55.15999984741211
11.164	57.119998931884766
11.182	58.900001525878906
11.189	60.630001068115234
11.202	62.290000915527344
11.219	63.970001220703125
11.222	67.19999694824219
11.232	68.69000244140625
11.261	70.11000061035156
11.264	72.79000091552734
11.27	74.05000305175781
11.281	75.20999908447266
11.301	76.2300033569336
11.304	77.06999969482422
11.311	77.87000274658203
11.321	78.48999786376953
11.331	78.9800033569336
11.341	79.3499984741211
11.35	79.62000274658203
11.361	79.68000030517578
11.37	79.66999816894531
11.38	79.66000366210938
11.394	79.62999725341797
11.4	79.5199966430664
11.41	79.37000274658203
11.42	79.13999938964844
11.431	78.77999877929688
11.441	78.26000213623047
11.45	77.55000305175781
11.46	76.81999969482422
11.47	76.02999877929688
11.48	75.18000030517578
11.497	74.33999633789062
11.501	73.41000366210938
11.51	72.5
11.521	71.52999877929688
11.53	70.5199966430664
11.541	69.2699966430664
11.551	66.72000122070312
11.561	63.349998474121094
11.571	59.959999084472656
11.581	56.91999816894531
11.598	54.22999954223633
11.601	52.130001068115234
11.611	50.709999084472656
11.621	49.630001068115234
11.631	48.63999938964844
11.641	47.75
11.651	46.790000915527344
11.661	45.970001220703125
11.671	45.369998931884766
11.681	45.0
11.698	44.77000045776367
11.701	44.52000045776367
11.711	44.0099983215332
11.722	43.09000015258789
11.731	41.97999954223633
11.741	40.81999969482422
11.75	39.790000915527344
11.76	38.880001068115234
11.77	38.11000061035156
11.78	37.310001373291016
11.791	36.560001373291016
11.801	35.7400016784668
11.81	34.95000076293945
11.82	34.20000076293945
11.83	33.380001068115234
11.842	32.59000015258789
11.85	31.65999984741211
11.86	30.709999084472656
11.87	29.709999084472656
11.88	28.760000228881836
11.893	27.84000015258789
11.903	27.020000457763672
11.91	26.200000762939453
11.92	25.469999313354492
11.93	24.799999237060547
11.94	24.049999237060547
11.95	23.34000015258789
11.96	22.549999237060547
11.97	21.719999313354492
11.98	20.950000762939453
11.991	20.1200008392334
12.004	19.329999923706055
12.011	18.469999313354492
12.024	17.690000534057617
12.043	16.959999084472656
12.098	16.239999771118164
12.098	15.640000343322754
12.13	14.970000267028809
12.138	14.279999732971191
13.203	13.680000305175781
13.207	12.300000190734863
13.213	11.109999656677246
13.215	10.039999961853027
13.22	9.609999656677246
13.235	9.100000381469727
13.238	44.279998779296875
13.247	43.29999923706055
13.247	42.84000015258789
13.266	42.22999954223633
13.271	39.93000030517578
13.281	38.45000076293945
13.293	37.0099983215332
13.302	35.77000045776367
13.311	34.83000183105469
13.323	34.130001068115234
13.343	33.459999084472656
13.366	32.220001220703125
13.37	30.690000534057617
13.381	29.829999923706055
13.392	28.940000534057617
13.401	27.979999542236328
13.41	27.030000686645508
13.421	26.06999969482422
13.445	25.229999542236328
13.451	23.709999084472656
13.461	23.100000381469727
13.471	22.40999984741211
13.522	21.68000030517578
13.531	20.270000457763672
13.552	19.600000381469727
13.556	18.170000076293945
13.562	16.690000534057617
13.563	15.930000305175781
13.571	15.210000038146973
13.583	14.470000267028809
13.591	13.899999618530273
13.601	13.390000343322754
13.614	12.880000114440918
13.622	12.420000076293945
13.632	12.09000015258789
13.644	11.75
13.651	11.260000228881836
13.663	10.6899995803833
13.672	10.210000038146973
13.681	9.8100004196167
13.69	9.34000015258789
13.702	8.880000114440918
13.711	8.5600004196167
13.721	8.380000114440918
13.731	8.25
13.746	8.0600004196167
13.751	7.760000228881836
13.761	7.429999828338623
13.771	7.150000095367432
13.781	6.880000114440918
13.791	6.639999866485596
13.802	6.369999885559082
13.812	5.75
13.822	4.659999847412109
13.831	3.3499999046325684
13.843	2.049999952316284
13.851	0.9599999785423279
13.861	0.1599999964237213
13.871	-0.47999998927116394
13.882	-0.9300000071525574
13.894	-1.1100000143051147
13.902	-1.1399999856948853
13.911	-1.1299999952316284
13.921	-1.1299999952316284
13.93	-1.1200000047683716
13.942	-1.100000023841858
13.954	-1.0499999523162842
13.961	-0.8799999952316284
13.971	-0.5
13.981	0.0
13.992	0.6200000047683716
14.003	1.5
14.01	2.509999990463257
14.02	3.640000104904175
14.036	5.170000076293945
14.042	7.269999980926514
14.057	9.569999694824219
14.061	11.9399995803833
14.07	14.239999771118164
14.08	16.559999465942383
14.091	18.8799991607666
14.102	21.270000457763672
14.111	23.760000228881836
14.121	26.229999542236328
14.131	28.59000015258789
14.14	30.860000610351562
14.158	33.13999938964844
14.161	35.36000061035156
14.171	37.459999084472656
14.182	39.47999954223633
14.191	41.540000915527344
14.2	43.689998626708984
14.211	45.83000183105469
14.22	47.90999984741211
14.23	49.95000076293945
14.241	52.029998779296875
14.253	54.11000061035156
14.261	56.11000061035156
14.27	57.97999954223633
14.281	59.779998779296875
14.291	61.54999923706055
14.303	63.31999969482422
14.31	65.08000183105469
14.322	66.75
14.331	68.30999755859375
14.34	69.7699966430664
14.352	71.19000244140625
14.364	72.55000305175781
14.371	73.83999633789062
14.388	75.05999755859375
14.39	76.13999938964844
14.401	77.01000213623047
14.412	77.79000091552734
14.42	78.4000015258789
14.43	78.83000183105469
14.442	79.12000274658203
14.45	79.30000305175781
14.472	79.36000061035156
14.478	79.3499984741211
14.481	79.31999969482422
14.49	79.20999908447266
14.5	79.0
14.51	78.56999969482422
14.523	78.0
14.531	77.29000091552734
14.541	76.62000274658203
14.55	75.9000015258789
14.567	75.13999938964844
14.572	74.37000274658203
14.581	73.4800033569336
14.591	72.62999725341797
14.601	71.75
14.611	70.88999938964844
14.621	69.9800033569336
14.63	69.0999984741211
14.64	68.31999969482422
14.65	67.56999969482422
14.671	66.87999725341797
14.681	65.18000030517578
14.69	64.2699966430664
14.7	63.34000015258789
14.713	62.43000030517578
14.721	61.59000015258789
14.73	60.84000015258789
14.741	60.0099983215332
14.75	59.130001068115234
14.76	58.20000076293945
14.773	57.41999816894531
14.783	56.779998779296875
14.791	56.220001220703125
14.807	55.630001068115234
14.819	54.849998474121094
14.824	53.95000076293945
14.834	52.97999954223633
14.841	51.95000076293945
14.852	50.400001525878906
14.865	48.06999969482422
14.873	45.61000061035156
14.882	43.310001373291016
14.891	41.540000915527344
14.902	40.33000183105469
14.913	39.599998474121094
14.923	39.20000076293945
14.93	38.97999954223633
14.941	38.84000015258789
14.95	38.4900016784668
14.96	37.72999954223633
14.978	36.66999816894531
14.983	35.41999816894531
14.991	34.06999969482422
15.001	32.68000030517578
15.011	31.43000030517578
15.02	30.399999618530273
15.03	29.489999771118164
15.04	28.760000228881836
15.051	28.020000457763672
15.061	27.329999923706055
15.076	26.690000534057617
15.08	25.959999084472656
15.091	25.270000457763672
15.103	24.489999771118164
15.11	23.610000610351562
15.123	22.729999542236328
15.132	21.799999237060547
15.14	20.959999084472656
15.15	20.110000610351562
15.163	19.350000381469727
15.17	18.579999923706055
15.18	17.850000381469727
15.19	17.190000534057617
15.202	16.5
15.211	15.90999984741211
15.221	15.359999656677246
15.23	14.729999542236328
15.241	14.140000343322754
15.25	13.59000015258789
15.26	12.930000305175781
15.271	12.300000190734863
15.282	11.789999961853027
15.29	11.25
15.3	10.6899995803833
15.31	10.229999542236328
15.322	9.84000015258789
15.33	9.399999618530273
15.341	8.979999542236328
15.353	8.699999809265137
15.361	8.609999656677246
15.37	8.600000381469727
15.384	8.579999923706055
15.391	8.510000228881836
15.401	8.350000381469727
15.41	8.0
15.421	7.449999809265137
15.431	6.849999904632568
15.44	6.25
15.45	5.329999923706055
15.46	4.099999904632568
15.47	2.7300000190734863
15.492	1.5199999809265137
15.5	-0.20000000298023224
15.51	-0.7599999904632568
15.521	-1.0299999713897705
15.532	-1.100000023841858
15.54	-1.1100000143051147
15.551	-1.1100000143051147
15.56	-1.1100000143051147
15.572	-1.1100000143051147
15.58	-1.1100000143051147
15.591	-1.100000023841858
15.602	-1.0800000429153442
15.61	-1.0199999809265137
15.621	-0.8100000023841858
15.632	-0.4099999964237213
15.64	0.14000000059604645
15.65	0.8799999952316284
15.661	1.9199999570846558
15.67	3.140000104904175
15.681	5.130000114440918
15.704	7.519999980926514
15.711	12.359999656677246
15.721	14.739999771118164
15.733	17.059999465942383
15.74	19.309999465942383
15.75	21.510000228881836
15.76	23.690000534057617
15.77	25.770000457763672
15.78	27.709999084472656
15.796	29.6299991607666
15.801	31.6299991607666
15.811	33.77000045776367
15.82	36.0
15.83	38.15999984741211
15.84	40.279998779296875
15.85	42.43000030517578
15.86	44.529998779296875
15.87	46.52000045776367
15.88	48.470001220703125
15.899	50.459999084472656
15.902	52.58000183105469
15.91	54.720001220703125
15.92	56.779998779296875
15.93	58.709999084472656
15.941	60.59000015258789
15.95	62.47999954223633
15.961	64.41999816894531
15.97	66.29000091552734
15.981	68.05999755859375
15.991	69.76000213623047
16.001	71.45999908447266
16.011	73.18000030517578
16.029	74.91000366210938
16.032	76.52999877929688
16.044	78.04000091552734
16.05	79.44000244140625
16.061	80.7300033569336
16.071	81.95999908447266
16.081	83.13999938964844
16.092	84.31999969482422
16.101	85.33999633789062
16.111	86.06999969482422
16.12	86.51000213623047
16.13	86.73999786376953
16.142	86.83000183105469
16.151	86.87999725341797
16.161	86.88999938964844
16.17	86.83999633789062
16.18	86.62999725341797
16.194	85.98999786376953
16.205	83.79000091552734
16.211	81.0
16.22	78.41999816894531
16.23	76.08999633789062
16.24	74.01000213623047
16.251	72.2300033569336
16.261	70.69000244140625
16.271	69.11000061035156
16.281	67.19000244140625
16.291	65.0
16.312	62.689998626708984
16.32	58.2599983215332
16.331	56.209999084472656
16.341	54.22999954223633
16.353	52.529998779296875
16.363	51.650001525878906
16.371	51.61000061035156
16.381	51.97999954223633
16.39	52.56999969482422
16.4	53.189998626708984
16.411	53.5
16.42	53.13999938964844
16.43	52.33000183105469
16.44	51.119998931884766
16.453	49.689998626708984
16.46	48.310001373291016
16.47	47.08000183105469
16.48	46.08000183105469
16.49	45.04999923706055
16.501	43.900001525878906
16.512	42.59000015258789
16.52	41.189998626708984
16.53	39.7400016784668
16.54	38.290000915527344
16.552	36.95000076293945
16.56	35.779998779296875
16.571	34.81999969482422
16.58	34.029998779296875
16.59	33.36000061035156
16.602	33.119998931884766
16.612	33.16999816894531
16.621	33.209999084472656
16.631	33.11000061035156
16.641	32.880001068115234
16.65	32.380001068115234
16.66	31.719999313354492
16.671	31.06999969482422
16.681	30.549999237060547
16.691	30.149999618530273
16.701	29.75
16.72	29.139999389648438
16.723	28.270000457763672
16.732	27.239999771118164
16.74	26.15999984741211
16.751	25.149999618530273
16.761	24.270000457763672
16.771	23.530000686645508
16.78	22.93000030517578
16.791	22.469999313354492
16.8	22.1299991607666
16.811	21.84000015258789
16.82	21.520000457763672
16.83	21.100000381469727
16.84	20.610000610351562
16.85	20.06999969482422
16.861	19.510000228881836
16.87	18.950000762939453
16.88	18.40999984741211
16.89	17.899999618530273
16.9	17.440000534057617
16.91	17.020000457763672
16.923	16.6200008392334
16.93	16.229999542236328
16.94	15.869999885559082
16.951	15.539999961853027
16.961	15.270000457763672
16.97	15.039999961853027
16.98	14.75
16.99	14.399999618530273
17.0	14.0
17.013	13.510000228881836
17.023	12.869999885559082
17.033	12.010000228881836
17.042	10.949999809265137
17.051	9.84000015258789
17.063	8.819999694824219
17.076	7.960000038146973
17.081	7.260000228881836
17.091	6.679999828338623
17.102	6.239999771118164
17.111	5.920000076293945
17.129	5.679999828338623
17.132	5.440000057220459
17.14	5.199999809265137
17.15	4.949999809265137
17.161	4.710000038146973
17.171	4.550000190734863
17.181	4.460000038146973
17.191	4.5
17.201	4.489999771118164
17.211	4.519999980926514
17.228	4.679999828338623
17.232	5.050000190734863
17.24	5.639999866485596
17.252	6.429999828338623
17.26	7.46999979019165
17.271	8.949999809265137
17.281	10.960000038146973
17.291	13.4399995803833
17.3	16.200000762939453
17.311	18.979999542236328
17.321	21.950000762939453
17.332	25.1200008392334
17.341	28.190000534057617
17.351	31.1200008392334
17.363	33.849998474121094
17.37	36.16999816894531
17.381	38.08000183105469
17.39	39.72999954223633
17.402	41.279998779296875
17.41	42.81999969482422
17.422	44.45000076293945
17.433	46.15999984741211
17.442	47.83000183105469
17.45	49.47999954223633
17.461	51.08000183105469
17.472	52.650001525878906
17.481	54.209999084472656
17.491	55.68000030517578
17.5	57.0099983215332
17.511	58.16999816894531
17.525	59.2599983215332
17.538	60.220001220703125
17.541	61.06999969482422
17.552	61.75
17.561	62.439998626708984
17.57	63.0
17.581	63.36000061035156
17.591	63.599998474121094
17.6	63.77000045776367
17.61	63.779998779296875
17.62	63.68000030517578
17.639	63.68000030517578
17.641	63.70000076293945
17.65	63.68000030517578
17.66	63.689998626708984
17.671	63.689998626708984
17.68	63.65999984741211
17.69	63.540000915527344
17.7	63.189998626708984
17.71	62.599998474121094
17.72	61.79999923706055
17.743	60.84000015258789
17.75	58.599998474121094
17.76	57.31999969482422
17.77	55.90999984741211
17.781	54.36000061035156
17.791	52.689998626708984
17.8	50.970001220703125
17.81	49.25
17.82	47.52000045776367
17.831	45.7400016784668
17.842	43.91999816894531
17.85	42.04999923706055
17.861	40.209999084472656
17.87	38.40999984741211
17.884	36.59000015258789
17.891	34.7400016784668
17.9	32.90999984741211
17.91	31.200000762939453
17.92	29.639999389648438
17.93	28.170000076293945
17.947	26.760000228881836
17.95	25.40999984741211
17.96	24.1200008392334
17.97	22.860000610351562
17.98	21.579999923706055
17.99	20.260000228881836
18.0	18.950000762939453
18.011	17.729999542236328
18.021	16.670000076293945
18.03	15.920000076293945
18.05	15.539999961853027
18.053	15.449999809265137
18.06	15.510000228881836
18.071	15.4399995803833
18.08	15.300000190734863
18.092	15.0600004196167
18.1	14.729999542236328
18.11	14.319999694824219
18.12	13.949999809265137
18.13	13.619999885559082
18.141	13.289999961853027
18.152	12.979999542236328
18.16	12.770000457763672
18.17	12.65999984741211
18.18	12.65999984741211
18.19	12.600000381469727
18.2	12.329999923706055
18.21	11.90999984741211
18.22	11.380000114440918
18.23	10.819999694824219
18.24	10.329999923706055
18.252	9.9399995803833
18.26	9.670000076293945
18.27	9.489999771118164
18.28	9.359999656677246
18.291	9.170000076293945
18.3	8.920000076293945
18.31	8.640000343322754
18.32	8.369999885559082
18.33	8.09000015258789
18.34	7.800000190734863
18.353	7.539999961853027
18.36	7.300000190734863
18.37	7.050000190734863
18.381	6.789999961853027
18.391	6.550000190734863
18.4	6.349999904632568
18.41	6.190000057220459
18.42	6.070000171661377
18.43	5.940000057220459
18.441	5.869999885559082
18.456	5.840000152587891
18.46	5.78000020980835
18.47	5.730000019073486
18.48	5.639999866485596
18.49	5.440000057220459
18.5	5.179999828338623
18.512	4.71999979019165
18.52	3.9800000190734863
18.53	3.0199999809265137
18.54	2.059999942779541
18.55	1.25
18.561	0.6200000047683716
18.572	0.20000000298023224
18.58	0.009999999776482582
18.591	-0.029999999329447746
18.601	-0.009999999776482582
18.61	-0.019999999552965164
18.62	-0.009999999776482582
18.631	-0.009999999776482582
18.64	0.0
18.652	0.009999999776482582
18.661	0.03999999910593033
18.67	0.1899999976158142
18.68	0.5
18.69	1.0399999618530273
18.702	1.899999976158142
18.71	3.059999942779541
18.72	4.510000228881836
18.731	6.170000076293945
18.741	7.960000038146973
18.751	9.8100004196167
18.763	11.720000267028809
18.771	13.949999809265137
18.78	16.360000610351562
18.79	18.84000015258789
18.8	21.329999923706055
18.81	23.700000762939453
18.82	25.850000381469727
18.83	27.719999313354492
18.84	29.40999984741211
18.85	31.06999969482422
18.869	32.790000915527344
18.872	34.650001525878906
18.88	36.540000915527344
18.89	38.40999984741211
18.9	40.2599983215332
18.911	42.09000015258789
18.92	43.91999816894531
18.932	45.689998626708984
18.94	47.369998931884766
18.95	48.9900016784668
18.968	50.59000015258789
18.971	52.209999084472656
18.98	53.83000183105469
18.995	55.38999938964844
19.0	56.869998931884766
19.012	58.220001220703125
19.02	59.540000915527344
19.03	60.810001373291016
19.04	61.970001220703125
19.052	63.150001525878906
19.06	64.29000091552734
19.071	65.33999633789062
19.084	66.30999755859375
19.092	67.16000366210938
19.101	67.88999938964844
19.113	68.5199966430664
19.128	68.93000030517578
19.131	69.29000091552734
19.14	69.55000305175781
19.151	69.76000213623047
19.163	69.91999816894531
19.176	69.94000244140625
19.181	69.88999938964844
19.191	69.76000213623047
19.202	69.55000305175781
19.21	69.1500015258789
19.22	68.56999969482422
19.23	67.80999755859375
19.24	66.94999694824219
19.25	65.9000015258789
19.261	64.63999938964844
19.278	61.900001525878906
19.28	58.65999984741211
19.292	55.43000030517578
19.301	52.25
19.31	49.459999084472656
19.32	47.209999084472656
19.33	45.36000061035156
19.34	43.75
19.35	42.290000915527344
19.36	40.849998474121094
19.374	39.25
19.38	37.47999954223633
19.39	35.47999954223633
19.415	33.22999954223633
19.431	30.8799991607666
19.439	28.559999465942383
19.488	26.350000381469727
19.493	24.280000686645508
19.497	22.579999923706055
19.501	20.239999771118164
19.504	18.6200008392334
19.51	17.540000915527344
19.521	17.209999084472656
19.53	17.0
19.54	16.90999984741211
19.55	16.75
19.561	16.450000762939453
19.57	16.059999465942383
19.584	15.609999656677246
19.591	15.1899995803833
19.6	14.8100004196167
19.61	14.479999542236328
19.62	14.270000457763672
19.63	14.130000114440918
19.64	13.949999809265137
