# Supplementary material for: Level-Ground and Stair Adaptation for Hip Exoskeletons Based on Continuous Locomotion Mode Perception
Source: Cyborg Bionic Syst. 2025 Apr 22;6:0248. doi: 10.34133/cbsystems.0248 (PMC12012296; doi:10.34133/cbsystems.0248)
Supplement: Supplementary 1 — Data files S1 to S61 [file cbsystems.0248.f1.zip › 6_LocomotionMode.csv]

time	lm
7.159	0
7.264	0
7.352	0
7.47	0
7.54	0
7.606	0
7.704	0
7.808	0
7.908	0
8.012	0
8.105	0
8.231	0
8.297	0
8.405	0
8.508	0
8.603	0
8.71	0
8.765	0
8.87	0
8.955	0
9.162	0
9.26	0
9.326	0
9.428	0
9.527	0
9.627	0
9.722	0
9.82	0
9.925	0
9.996	0
10.088	0
10.181	0
10.287	0
10.372	0
10.486	0
10.602	0
10.729	0
10.837	0
10.94	1
11.033	1
11.148	1
11.239	1
11.303	1
11.398	1
11.492	1
11.601	1
11.702	1
11.811	1
11.912	1
11.981	1
12.082	1
12.193	1
12.267	1
12.372	1
12.496	1
12.575	1
12.65	1
12.751	1
12.839	1
12.953	1
13.036	1
13.157	1
13.246	1
13.317	1
13.41	1
13.506	1
13.603	1
13.713	1
13.828	1
13.883	1
13.982	1
14.086	1
14.181	1
14.296	1
14.399	1
14.448	1
14.563	1
14.667	1
14.765	1
14.851	1
14.954	1
15.053	1
15.119	1
15.228	1
15.332	1
15.431	1
15.53	1
15.631	1
15.737	1
15.79	1
15.884	1
15.998	1
16.082	1
16.18	1
16.295	1
16.458	1
16.56	0
16.657	0
16.756	0
16.872	0
16.96	0
17.055	0
17.207	0
17.309	0
17.416	0
17.548	0
17.65	0
17.748	0
17.844	0
17.907	0
18.006	0
18.101	0
18.208	0
18.288	0
18.39	0
18.501	0
18.559	0
18.783	0
18.88	0
18.983	0
19.18	0
19.269	0
19.333	0
19.528	0
