# Supplementary material for: Level-Ground and Stair Adaptation for Hip Exoskeletons Based on Continuous Locomotion Mode Perception
Source: Cyborg Bionic Syst. 2025 Apr 22;6:0248. doi: 10.34133/cbsystems.0248 (PMC12012296; doi:10.34133/cbsystems.0248)
Supplement: Supplementary 1 — Data files S1 to S61 [file cbsystems.0248.f1.zip › 7_FootPress.csv]

time	press1	press2	press3	press4	press5	press6	press7	press8	press9	press10	press11	press12	press13	press14	press15	press16
7.055	0.0	0.0	0.0	0.0	0.0	0.0	0.0	0.0	0.0	0.0	0.0	0.0	0.0	0.0	0.0	0.0
7.094	0.0	0.0	0.0	0.0	0.0	0.0	0.0	0.0	0.0	0.0	0.0	0.0	0.0	0.0	0.0	0.0
7.114	0.0	0.0	0.0	0.0	0.0	0.0	0.0	0.0	0.0	0.0	0.0	0.0	0.0	0.0	0.0	0.0
7.151	0.0	0.0	0.0	0.0	0.0	0.0	0.0	0.0	0.0	0.0	0.0	0.0	0.0	0.0	0.0	0.0
7.174	0.0	0.0	0.0	0.0	0.0	0.0	0.0	0.0	0.0	0.0	0.0	0.0	0.0	0.0	0.0	0.0
7.204	0.0	0.0	0.0	0.0	0.0	0.0	0.0	0.0	0.0	0.0	0.0	0.0	0.0	0.0	0.0	0.0
7.235	0.0	0.0	0.0	0.0	0.0	0.0	0.0	0.0	0.0	0.0	0.0	0.0	0.0	0.0	0.0	0.0
7.264	0.0	0.0	0.0	0.0	0.0	0.0	0.0	0.0	0.0	0.0	0.0	0.0	0.0	0.0	0.0	0.0
7.301	0.0	0.0	0.0	0.0	0.0	0.0	0.0	0.0	0.0	0.0	0.0	0.0	0.0	0.0	0.0	0.0
7.325	0.0	0.0	0.0	0.0	0.0	0.0	0.0	0.0	0.0	0.0	0.0	0.0	0.0	0.0	0.0	0.0
7.352	0.0	0.0	0.0	0.0	0.0	0.0	3.0	8.0	11.0	0.0	0.0	0.0	0.0	0.0	0.0	0.0
7.38	0.0	0.0	0.0	0.0	0.0	0.0	2.0	8.0	12.0	4.0	0.0	0.0	0.0	0.0	0.0	0.0
7.419	0.0	0.0	0.0	0.0	0.0	0.0	1.0	8.0	11.0	9.0	0.0	0.0	5.0	0.0	0.0	0.0
7.441	0.0	0.0	0.0	0.0	0.0	0.0	1.0	8.0	12.0	9.0	0.0	3.0	7.0	0.0	2.0	1.0
7.473	0.0	0.0	0.0	0.0	0.0	0.0	1.0	8.0	13.0	11.0	0.0	7.0	10.0	2.0	7.0	3.0
7.503	0.0	0.0	0.0	0.0	0.0	0.0	1.0	7.0	12.0	12.0	2.0	10.0	13.0	4.0	11.0	5.0
7.532	0.0	0.0	0.0	0.0	0.0	0.0	2.0	8.0	13.0	13.0	2.0	11.0	15.0	5.0	11.0	6.0
7.567	0.0	0.0	0.0	0.0	0.0	0.0	2.0	9.0	14.0	14.0	2.0	11.0	15.0	5.0	11.0	6.0
7.59	0.0	0.0	0.0	0.0	0.0	0.0	3.0	10.0	15.0	15.0	2.0	11.0	15.0	4.0	10.0	6.0
7.626	0.0	0.0	0.0	0.0	0.0	0.0	4.0	11.0	16.0	16.0	2.0	11.0	14.0	2.0	8.0	4.0
7.651	0.0	0.0	0.0	0.0	0.0	0.0	5.0	13.0	17.0	17.0	1.0	10.0	13.0	1.0	6.0	2.0
7.683	0.0	0.0	0.0	0.0	0.0	0.0	5.0	13.0	18.0	17.0	0.0	9.0	12.0	0.0	4.0	2.0
7.71	0.0	0.0	0.0	0.0	0.0	0.0	8.0	16.0	19.0	18.0	0.0	7.0	11.0	0.0	1.0	0.0
7.74	0.0	0.0	0.0	0.0	0.0	0.0	9.0	18.0	20.0	19.0	0.0	6.0	9.0	0.0	0.0	0.0
7.771	0.0	0.0	0.0	0.0	0.0	0.0	10.0	19.0	21.0	19.0	0.0	5.0	9.0	0.0	0.0	0.0
7.8	0.0	0.0	0.0	0.0	0.0	1.0	11.0	20.0	22.0	19.0	0.0	4.0	8.0	0.0	0.0	0.0
7.83	0.0	0.0	0.0	0.0	0.0	2.0	13.0	22.0	23.0	19.0	0.0	3.0	7.0	0.0	0.0	0.0
7.86	0.0	0.0	0.0	0.0	0.0	2.0	15.0	25.0	25.0	19.0	0.0	2.0	6.0	0.0	0.0	0.0
7.89	0.0	0.0	0.0	0.0	0.0	4.0	19.0	29.0	27.0	18.0	0.0	1.0	4.0	0.0	0.0	0.0
7.918	0.0	1.0	1.0	0.0	0.0	7.0	22.0	33.0	29.0	15.0	0.0	0.0	2.0	0.0	0.0	0.0
7.95	4.0	4.0	3.0	1.0	0.0	11.0	24.0	35.0	30.0	7.0	0.0	0.0	0.0	0.0	0.0	0.0
7.979	8.0	7.0	5.0	1.0	0.0	14.0	24.0	35.0	28.0	2.0	0.0	0.0	0.0	0.0	0.0	0.0
8.009	11.0	9.0	6.0	2.0	0.0	16.0	25.0	31.0	23.0	0.0	0.0	0.0	0.0	0.0	0.0	0.0
8.039	12.0	10.0	6.0	1.0	0.0	15.0	20.0	23.0	16.0	0.0	0.0	0.0	0.0	0.0	0.0	0.0
8.069	8.0	8.0	2.0	0.0	0.0	10.0	6.0	7.0	7.0	0.0	0.0	0.0	0.0	0.0	0.0	0.0
8.099	2.0	2.0	0.0	0.0	0.0	4.0	0.0	0.0	2.0	0.0	0.0	0.0	0.0	0.0	0.0	0.0
8.129	0.0	0.0	0.0	0.0	0.0	0.0	0.0	0.0	0.0	0.0	0.0	0.0	0.0	0.0	0.0	0.0
8.158	0.0	0.0	0.0	0.0	0.0	0.0	0.0	0.0	0.0	0.0	0.0	0.0	0.0	0.0	0.0	0.0
8.188	0.0	0.0	0.0	0.0	0.0	0.0	0.0	0.0	0.0	0.0	0.0	0.0	0.0	0.0	0.0	0.0
8.219	0.0	0.0	0.0	0.0	0.0	0.0	0.0	0.0	0.0	0.0	0.0	0.0	0.0	0.0	0.0	0.0
8.248	0.0	0.0	0.0	0.0	0.0	0.0	0.0	0.0	0.0	0.0	0.0	0.0	0.0	0.0	0.0	0.0
8.278	0.0	0.0	0.0	0.0	0.0	0.0	0.0	0.0	0.0	0.0	0.0	0.0	0.0	0.0	0.0	0.0
8.308	0.0	0.0	0.0	0.0	0.0	0.0	0.0	0.0	0.0	0.0	0.0	0.0	0.0	0.0	0.0	0.0
8.339	0.0	0.0	0.0	0.0	0.0	0.0	0.0	0.0	0.0	0.0	0.0	0.0	0.0	0.0	0.0	0.0
8.369	0.0	0.0	0.0	0.0	0.0	0.0	0.0	0.0	0.0	0.0	0.0	0.0	0.0	0.0	0.0	0.0
8.4	0.0	0.0	0.0	0.0	0.0	0.0	0.0	0.0	0.0	0.0	0.0	0.0	0.0	0.0	0.0	0.0
8.428	0.0	0.0	0.0	0.0	0.0	0.0	0.0	0.0	0.0	0.0	0.0	0.0	0.0	0.0	0.0	0.0
8.461	0.0	0.0	0.0	0.0	0.0	0.0	0.0	0.0	0.0	0.0	0.0	0.0	0.0	0.0	0.0	0.0
8.492	0.0	0.0	0.0	0.0	0.0	0.0	0.0	0.0	0.0	0.0	0.0	0.0	0.0	0.0	0.0	0.0
8.521	0.0	0.0	0.0	0.0	0.0	0.0	0.0	0.0	0.0	0.0	0.0	0.0	0.0	0.0	0.0	0.0
8.554	0.0	0.0	0.0	0.0	0.0	0.0	0.0	0.0	0.0	0.0	0.0	0.0	0.0	0.0	0.0	0.0
8.576	0.0	0.0	0.0	0.0	0.0	0.0	0.0	0.0	0.0	0.0	0.0	0.0	0.0	0.0	0.0	0.0
8.606	0.0	0.0	0.0	0.0	0.0	0.0	0.0	0.0	0.0	0.0	0.0	0.0	0.0	0.0	0.0	0.0
8.637	0.0	0.0	0.0	0.0	0.0	0.0	0.0	0.0	0.0	0.0	0.0	0.0	0.0	0.0	0.0	0.0
8.667	0.0	0.0	0.0	0.0	0.0	0.0	0.0	0.0	0.0	0.0	0.0	0.0	0.0	0.0	0.0	0.0
8.696	0.0	0.0	0.0	0.0	0.0	0.0	0.0	2.0	4.0	0.0	0.0	0.0	0.0	0.0	0.0	0.0
8.73	0.0	0.0	0.0	0.0	0.0	1.0	13.0	22.0	23.0	0.0	0.0	0.0	0.0	0.0	0.0	0.0
8.756	0.0	0.0	0.0	0.0	0.0	1.0	13.0	22.0	24.0	0.0	0.0	0.0	0.0	0.0	0.0	0.0
8.785	0.0	0.0	0.0	0.0	0.0	2.0	12.0	19.0	20.0	13.0	0.0	0.0	4.0	0.0	0.0	0.0
8.815	0.0	0.0	0.0	0.0	0.0	2.0	12.0	20.0	23.0	15.0	0.0	0.0	7.0	0.0	0.0	0.0
8.846	0.0	0.0	0.0	0.0	0.0	2.0	12.0	20.0	25.0	17.0	0.0	2.0	9.0	0.0	0.0	0.0
8.875	0.0	0.0	0.0	0.0	0.0	1.0	10.0	19.0	22.0	18.0	0.0	4.0	10.0	0.0	0.0	0.0
8.908	0.0	0.0	0.0	0.0	0.0	1.0	9.0	16.0	20.0	17.0	0.0	6.0	13.0	0.0	2.0	1.0
8.937	0.0	0.0	0.0	0.0	0.0	0.0	8.0	15.0	18.0	17.0	0.0	7.0	13.0	0.0	4.0	3.0
8.965	0.0	0.0	0.0	0.0	0.0	0.0	7.0	15.0	18.0	17.0	0.0	8.0	13.0	0.0	5.0	4.0
8.995	0.0	0.0	0.0	0.0	0.0	0.0	7.0	15.0	18.0	17.0	0.0	9.0	15.0	0.0	7.0	5.0
9.024	0.0	0.0	0.0	0.0	0.0	0.0	6.0	14.0	18.0	17.0	0.0	10.0	16.0	0.0	8.0	5.0
9.055	0.0	0.0	0.0	0.0	0.0	0.0	6.0	14.0	16.0	16.0	0.0	10.0	15.0	0.0	8.0	6.0
9.086	0.0	0.0	0.0	0.0	0.0	0.0	5.0	13.0	15.0	15.0	0.0	10.0	14.0	0.0	9.0	6.0
9.114	0.0	0.0	0.0	0.0	0.0	0.0	5.0	14.0	15.0	15.0	0.0	10.0	15.0	0.0	8.0	5.0
9.149	0.0	0.0	0.0	0.0	0.0	0.0	6.0	15.0	15.0	14.0	0.0	9.0	14.0	0.0	8.0	4.0
9.176	0.0	0.0	0.0	0.0	0.0	0.0	6.0	15.0	14.0	12.0	0.0	8.0	11.0	0.0	5.0	2.0
9.204	0.0	0.0	0.0	0.0	0.0	0.0	8.0	15.0	14.0	11.0	0.0	6.0	9.0	0.0	3.0	1.0
9.234	0.0	0.0	0.0	0.0	0.0	2.0	12.0	18.0	15.0	12.0	0.0	4.0	8.0	0.0	0.0	0.0
9.264	0.0	0.0	0.0	0.0	0.0	4.0	15.0	21.0	16.0	12.0	0.0	2.0	6.0	0.0	0.0	0.0
9.3	0.0	2.0	2.0	0.0	0.0	8.0	19.0	24.0	17.0	11.0	0.0	0.0	3.0	0.0	0.0	0.0
9.336	0.0	3.0	2.0	0.0	0.0	11.0	24.0	28.0	19.0	8.0	0.0	0.0	1.0	0.0	0.0	0.0
9.369	9.0	6.0	4.0	1.0	0.0	14.0	26.0	31.0	21.0	4.0	0.0	0.0	0.0	0.0	0.0	0.0
9.397	11.0	8.0	4.0	1.0	0.0	17.0	27.0	31.0	20.0	1.0	0.0	0.0	0.0	0.0	0.0	0.0
9.422	12.0	8.0	4.0	1.0	0.0	18.0	24.0	29.0	18.0	0.0	0.0	0.0	0.0	0.0	0.0	0.0
9.447	11.0	8.0	1.0	0.0	0.0	12.0	6.0	6.0	4.0	0.0	0.0	0.0	0.0	0.0	0.0	0.0
9.473	3.0	2.0	0.0	0.0	0.0	2.0	0.0	0.0	0.0	0.0	0.0	0.0	0.0	0.0	0.0	0.0
9.506	1.0	0.0	0.0	0.0	0.0	0.0	0.0	0.0	0.0	0.0	0.0	0.0	0.0	0.0	0.0	0.0
9.548	0.0	0.0	0.0	0.0	0.0	0.0	0.0	0.0	0.0	0.0	0.0	0.0	0.0	0.0	0.0	0.0
9.567	0.0	0.0	0.0	0.0	0.0	0.0	0.0	0.0	0.0	0.0	0.0	0.0	0.0	0.0	0.0	0.0
9.601	0.0	0.0	0.0	0.0	0.0	0.0	0.0	0.0	0.0	0.0	0.0	0.0	0.0	0.0	0.0	0.0
9.623	0.0	0.0	0.0	0.0	0.0	0.0	0.0	0.0	0.0	0.0	0.0	0.0	0.0	0.0	0.0	0.0
9.658	0.0	0.0	0.0	0.0	0.0	0.0	0.0	0.0	0.0	0.0	0.0	0.0	0.0	0.0	0.0	0.0
9.683	0.0	0.0	0.0	0.0	0.0	0.0	0.0	0.0	0.0	0.0	0.0	0.0	0.0	0.0	0.0	0.0
9.712	0.0	0.0	0.0	0.0	0.0	0.0	0.0	0.0	0.0	0.0	0.0	0.0	0.0	0.0	0.0	0.0
9.741	0.0	0.0	0.0	0.0	0.0	0.0	0.0	0.0	0.0	0.0	0.0	0.0	0.0	0.0	0.0	0.0
9.772	0.0	0.0	0.0	0.0	0.0	0.0	0.0	0.0	0.0	0.0	0.0	0.0	0.0	0.0	0.0	0.0
9.803	0.0	0.0	0.0	0.0	0.0	0.0	0.0	0.0	0.0	0.0	0.0	0.0	0.0	0.0	0.0	0.0
9.832	0.0	0.0	0.0	0.0	0.0	0.0	0.0	0.0	0.0	0.0	0.0	0.0	0.0	0.0	0.0	0.0
9.862	0.0	0.0	0.0	0.0	0.0	0.0	0.0	0.0	0.0	0.0	0.0	0.0	0.0	0.0	0.0	0.0
9.891	0.0	0.0	0.0	0.0	0.0	0.0	0.0	0.0	0.0	0.0	0.0	0.0	0.0	0.0	0.0	0.0
9.922	0.0	0.0	0.0	0.0	0.0	0.0	0.0	0.0	0.0	0.0	0.0	0.0	0.0	0.0	0.0	0.0
9.958	0.0	0.0	0.0	0.0	0.0	0.0	0.0	0.0	0.0	0.0	0.0	0.0	0.0	0.0	0.0	0.0
9.981	0.0	0.0	0.0	0.0	0.0	0.0	0.0	0.0	0.0	0.0	0.0	0.0	0.0	0.0	0.0	0.0
10.01	0.0	0.0	0.0	0.0	0.0	0.0	0.0	0.0	0.0	0.0	0.0	0.0	0.0	0.0	0.0	0.0
10.041	0.0	0.0	0.0	0.0	0.0	0.0	0.0	0.0	0.0	0.0	0.0	0.0	0.0	0.0	0.0	0.0
10.071	0.0	0.0	0.0	0.0	0.0	0.0	0.0	0.0	0.0	0.0	0.0	0.0	0.0	0.0	0.0	0.0
10.101	0.0	0.0	0.0	0.0	0.0	0.0	2.0	8.0	11.0	0.0	0.0	0.0	0.0	0.0	0.0	0.0
10.13	0.0	0.0	0.0	0.0	0.0	0.0	5.0	13.0	22.0	9.0	0.0	0.0	2.0	0.0	0.0	0.0
10.164	0.0	0.0	0.0	0.0	0.0	0.0	4.0	8.0	15.0	12.0	0.0	2.0	10.0	0.0	2.0	2.0
10.19	0.0	0.0	0.0	0.0	0.0	0.0	2.0	8.0	17.0	13.0	0.0	4.0	12.0	0.0	4.0	3.0
10.222	0.0	0.0	0.0	0.0	0.0	0.0	1.0	8.0	21.0	16.0	0.0	6.0	14.0	0.0	6.0	5.0
10.249	0.0	0.0	0.0	0.0	0.0	0.0	0.0	7.0	22.0	18.0	0.0	8.0	18.0	0.0	9.0	7.0
10.279	0.0	0.0	0.0	0.0	0.0	0.0	0.0	7.0	22.0	19.0	0.0	10.0	22.0	1.0	11.0	9.0
10.311	0.0	0.0	0.0	0.0	0.0	0.0	0.0	8.0	23.0	20.0	0.0	11.0	23.0	1.0	12.0	9.0
10.34	0.0	0.0	0.0	0.0	0.0	0.0	0.0	9.0	24.0	21.0	0.0	12.0	23.0	1.0	12.0	9.0
10.372	0.0	0.0	0.0	0.0	0.0	0.0	1.0	9.0	25.0	21.0	0.0	12.0	23.0	1.0	12.0	10.0
10.4	0.0	0.0	0.0	0.0	0.0	0.0	1.0	10.0	24.0	22.0	0.0	13.0	24.0	1.0	13.0	10.0
10.43	0.0	0.0	0.0	0.0	0.0	0.0	2.0	11.0	24.0	22.0	0.0	13.0	23.0	0.0	12.0	9.0
10.473	0.0	0.0	0.0	0.0	0.0	0.0	2.0	12.0	24.0	22.0	0.0	12.0	21.0	0.0	8.0	7.0
10.493	0.0	0.0	0.0	0.0	0.0	0.0	2.0	13.0	24.0	22.0	0.0	12.0	20.0	0.0	7.0	6.0
10.52	0.0	0.0	0.0	0.0	0.0	0.0	3.0	14.0	22.0	20.0	0.0	9.0	16.0	0.0	2.0	2.0
10.548	0.0	0.0	0.0	0.0	0.0	0.0	4.0	15.0	18.0	15.0	0.0	6.0	12.0	0.0	1.0	0.0
10.579	0.0	0.0	0.0	0.0	0.0	0.0	5.0	14.0	15.0	13.0	0.0	5.0	10.0	0.0	0.0	0.0
10.612	0.0	0.0	0.0	0.0	0.0	1.0	7.0	14.0	14.0	11.0	0.0	3.0	8.0	0.0	0.0	0.0
10.639	0.0	1.0	0.0	0.0	0.0	4.0	9.0	16.0	13.0	9.0	0.0	1.0	6.0	0.0	0.0	0.0
10.669	0.0	4.0	0.0	0.0	0.0	9.0	13.0	18.0	13.0	7.0	0.0	0.0	3.0	0.0	0.0	0.0
10.699	0.0	7.0	1.0	0.0	0.0	14.0	18.0	20.0	13.0	5.0	0.0	0.0	1.0	0.0	0.0	0.0
10.735	0.0	13.0	5.0	1.0	0.0	20.0	20.0	22.0	14.0	1.0	0.0	0.0	0.0	0.0	0.0	0.0
10.76	27.0	16.0	5.0	1.0	0.0	24.0	20.0	20.0	11.0	0.0	0.0	0.0	0.0	0.0	0.0	0.0
10.797	30.0	19.0	6.0	2.0	0.0	25.0	18.0	16.0	9.0	0.0	0.0	0.0	0.0	0.0	0.0	0.0
10.821	32.0	21.0	7.0	1.0	0.0	24.0	13.0	10.0	6.0	0.0	0.0	0.0	0.0	0.0	0.0	0.0
10.863	30.0	21.0	5.0	0.0	0.0	17.0	5.0	3.0	5.0	0.0	0.0	0.0	0.0	0.0	0.0	0.0
10.897	21.0	16.0	2.0	0.0	0.0	9.0	0.0	0.0	2.0	0.0	0.0	0.0	0.0	0.0	0.0	0.0
10.917	2.0	2.0	0.0	0.0	0.0	0.0	0.0	0.0	0.0	0.0	0.0	0.0	0.0	0.0	0.0	0.0
10.941	0.0	0.0	0.0	0.0	0.0	0.0	0.0	0.0	0.0	0.0	0.0	0.0	0.0	0.0	0.0	0.0
10.975	0.0	0.0	0.0	0.0	0.0	0.0	0.0	0.0	0.0	0.0	0.0	0.0	0.0	0.0	0.0	0.0
11.0	0.0	0.0	0.0	0.0	0.0	0.0	0.0	0.0	0.0	0.0	0.0	0.0	0.0	0.0	0.0	0.0
11.029	0.0	0.0	0.0	0.0	0.0	0.0	0.0	0.0	0.0	0.0	0.0	0.0	0.0	0.0	0.0	0.0
11.056	0.0	0.0	0.0	0.0	0.0	0.0	0.0	0.0	0.0	0.0	0.0	0.0	0.0	0.0	0.0	0.0
11.091	0.0	0.0	0.0	0.0	0.0	0.0	0.0	0.0	0.0	0.0	0.0	0.0	0.0	0.0	0.0	0.0
11.118	0.0	0.0	0.0	0.0	0.0	0.0	0.0	0.0	0.0	0.0	0.0	0.0	0.0	0.0	0.0	0.0
11.156	0.0	0.0	0.0	0.0	0.0	0.0	0.0	0.0	0.0	0.0	0.0	0.0	0.0	0.0	0.0	0.0
11.177	0.0	0.0	0.0	0.0	0.0	0.0	0.0	0.0	0.0	0.0	0.0	0.0	0.0	0.0	0.0	0.0
11.209	0.0	0.0	0.0	0.0	0.0	0.0	0.0	0.0	0.0	0.0	0.0	0.0	0.0	0.0	0.0	0.0
11.24	0.0	0.0	0.0	0.0	0.0	0.0	0.0	0.0	0.0	0.0	0.0	0.0	0.0	0.0	0.0	0.0
11.265	0.0	0.0	0.0	0.0	0.0	0.0	0.0	0.0	0.0	0.0	0.0	0.0	0.0	0.0	0.0	0.0
11.297	0.0	0.0	0.0	0.0	0.0	0.0	0.0	0.0	0.0	0.0	0.0	0.0	0.0	0.0	0.0	0.0
11.325	0.0	0.0	0.0	0.0	0.0	0.0	0.0	0.0	0.0	0.0	0.0	0.0	0.0	0.0	0.0	0.0
11.355	0.0	0.0	0.0	0.0	0.0	0.0	0.0	0.0	0.0	0.0	0.0	0.0	0.0	0.0	0.0	0.0
11.386	0.0	0.0	0.0	0.0	0.0	0.0	0.0	0.0	0.0	0.0	0.0	0.0	0.0	0.0	0.0	0.0
11.415	0.0	0.0	0.0	0.0	0.0	0.0	0.0	0.0	0.0	0.0	0.0	0.0	0.0	0.0	0.0	0.0
11.446	0.0	0.0	0.0	0.0	0.0	0.0	0.0	0.0	0.0	0.0	0.0	0.0	0.0	0.0	0.0	0.0
11.476	0.0	0.0	0.0	0.0	0.0	0.0	0.0	0.0	0.0	0.0	0.0	0.0	0.0	0.0	0.0	0.0
11.506	0.0	0.0	0.0	0.0	0.0	0.0	0.0	0.0	0.0	0.0	0.0	0.0	0.0	0.0	0.0	0.0
11.535	0.0	0.0	0.0	0.0	0.0	0.0	0.0	0.0	0.0	0.0	0.0	0.0	0.0	0.0	0.0	0.0
11.566	0.0	0.0	0.0	0.0	0.0	0.0	5.0	9.0	9.0	0.0	0.0	0.0	0.0	0.0	0.0	0.0
11.599	0.0	0.0	0.0	0.0	0.0	2.0	8.0	11.0	10.0	0.0	0.0	0.0	0.0	0.0	0.0	0.0
11.624	0.0	0.0	0.0	0.0	0.0	3.0	10.0	13.0	12.0	0.0	0.0	0.0	0.0	0.0	0.0	0.0
11.655	0.0	1.0	0.0	0.0	0.0	4.0	13.0	17.0	18.0	8.0	0.0	0.0	0.0	0.0	0.0	0.0
11.684	0.0	0.0	0.0	0.0	0.0	3.0	13.0	17.0	17.0	11.0	0.0	0.0	3.0	0.0	0.0	0.0
11.715	0.0	0.0	0.0	0.0	0.0	3.0	12.0	16.0	15.0	11.0	0.0	2.0	6.0	0.0	0.0	0.0
11.745	0.0	0.0	0.0	0.0	0.0	2.0	8.0	12.0	14.0	13.0	0.0	8.0	11.0	1.0	7.0	4.0
11.775	0.0	0.0	0.0	0.0	0.0	1.0	6.0	10.0	15.0	14.0	0.0	9.0	12.0	2.0	9.0	5.0
11.807	0.0	0.0	0.0	0.0	0.0	0.0	3.0	9.0	16.0	15.0	0.0	9.0	14.0	2.0	11.0	7.0
11.834	0.0	0.0	0.0	0.0	0.0	0.0	0.0	6.0	16.0	16.0	0.0	10.0	15.0	2.0	12.0	8.0
11.864	0.0	0.0	0.0	0.0	0.0	0.0	0.0	4.0	17.0	16.0	0.0	9.0	16.0	2.0	12.0	9.0
11.897	0.0	0.0	0.0	0.0	0.0	0.0	0.0	3.0	17.0	16.0	0.0	9.0	17.0	2.0	13.0	10.0
11.928	0.0	0.0	0.0	0.0	0.0	0.0	0.0	2.0	15.0	16.0	0.0	9.0	17.0	2.0	14.0	11.0
11.962	0.0	0.0	0.0	0.0	0.0	0.0	0.0	2.0	16.0	17.0	0.0	10.0	18.0	3.0	15.0	12.0
11.988	0.0	0.0	0.0	0.0	0.0	0.0	0.0	2.0	16.0	17.0	0.0	10.0	19.0	3.0	16.0	13.0
12.021	0.0	0.0	0.0	0.0	0.0	0.0	0.0	2.0	16.0	18.0	0.0	11.0	20.0	3.0	17.0	14.0
12.047	0.0	0.0	0.0	0.0	0.0	0.0	0.0	3.0	17.0	19.0	0.0	12.0	21.0	4.0	17.0	15.0
12.073	0.0	0.0	0.0	0.0	0.0	0.0	0.0	5.0	18.0	19.0	0.0	13.0	22.0	4.0	17.0	15.0
12.112	0.0	0.0	0.0	0.0	0.0	0.0	0.0	6.0	20.0	21.0	0.0	14.0	22.0	3.0	16.0	14.0
12.134	0.0	0.0	0.0	0.0	0.0	0.0	1.0	8.0	22.0	22.0	0.0	15.0	22.0	2.0	15.0	12.0
12.176	0.0	0.0	0.0	0.0	0.0	0.0	3.0	12.0	25.0	25.0	0.0	15.0	23.0	0.0	12.0	9.0
12.193	0.0	0.0	0.0	0.0	0.0	0.0	7.0	16.0	28.0	27.0	0.0	14.0	21.0	0.0	7.0	6.0
12.223	0.0	0.0	0.0	0.0	0.0	0.0	8.0	17.0	29.0	28.0	0.0	13.0	21.0	0.0	5.0	5.0
12.252	0.0	0.0	0.0	0.0	0.0	1.0	14.0	26.0	35.0	30.0	0.0	10.0	19.0	0.0	1.0	1.0
12.285	0.0	0.0	0.0	0.0	0.0	8.0	29.0	43.0	46.0	26.0	0.0	1.0	8.0	0.0	0.0	0.0
12.321	0.0	1.0	2.0	1.0	0.0	11.0	32.0	47.0	49.0	16.0	0.0	0.0	2.0	0.0	0.0	0.0
12.342	2.0	3.0	3.0	2.0	0.0	15.0	35.0	49.0	48.0	5.0	0.0	0.0	0.0	0.0	0.0	0.0
12.372	11.0	7.0	6.0	3.0	0.0	18.0	26.0	34.0	30.0	0.0	0.0	0.0	0.0	0.0	0.0	0.0
12.402	12.0	8.0	4.0	1.0	0.0	11.0	9.0	13.0	14.0	0.0	0.0	0.0	0.0	0.0	0.0	0.0
12.432	5.0	2.0	0.0	0.0	0.0	0.0	0.0	0.0	1.0	0.0	0.0	0.0	0.0	0.0	0.0	0.0
12.464	0.0	0.0	0.0	0.0	0.0	0.0	0.0	0.0	0.0	0.0	0.0	0.0	0.0	0.0	0.0	0.0
12.491	0.0	0.0	0.0	0.0	0.0	0.0	0.0	0.0	0.0	0.0	0.0	0.0	0.0	0.0	0.0	0.0
12.523	0.0	0.0	0.0	0.0	0.0	0.0	0.0	0.0	0.0	0.0	0.0	0.0	0.0	0.0	0.0	0.0
12.552	0.0	0.0	0.0	0.0	0.0	0.0	0.0	0.0	0.0	0.0	0.0	0.0	0.0	0.0	0.0	0.0
12.581	0.0	0.0	0.0	0.0	0.0	0.0	0.0	0.0	0.0	0.0	0.0	0.0	0.0	0.0	0.0	0.0
12.611	0.0	0.0	0.0	0.0	0.0	0.0	0.0	0.0	0.0	0.0	0.0	0.0	0.0	0.0	0.0	0.0
12.641	0.0	0.0	0.0	0.0	0.0	0.0	0.0	0.0	0.0	0.0	0.0	0.0	0.0	0.0	0.0	0.0
12.673	0.0	0.0	0.0	0.0	0.0	0.0	0.0	0.0	0.0	0.0	0.0	0.0	0.0	0.0	0.0	0.0
12.701	0.0	0.0	0.0	0.0	0.0	0.0	0.0	0.0	0.0	0.0	0.0	0.0	0.0	0.0	0.0	0.0
12.731	0.0	0.0	0.0	0.0	0.0	0.0	0.0	0.0	0.0	0.0	0.0	0.0	0.0	0.0	0.0	0.0
12.761	0.0	0.0	0.0	0.0	0.0	0.0	0.0	0.0	0.0	0.0	0.0	0.0	0.0	0.0	0.0	0.0
12.791	0.0	0.0	0.0	0.0	0.0	0.0	0.0	0.0	0.0	0.0	0.0	0.0	0.0	0.0	0.0	0.0
12.821	0.0	0.0	0.0	0.0	0.0	0.0	0.0	0.0	0.0	0.0	0.0	0.0	0.0	0.0	0.0	0.0
12.849	0.0	0.0	0.0	0.0	0.0	0.0	0.0	0.0	0.0	0.0	0.0	0.0	0.0	0.0	0.0	0.0
12.882	0.0	0.0	0.0	0.0	0.0	0.0	0.0	0.0	0.0	0.0	0.0	0.0	0.0	0.0	0.0	0.0
12.91	0.0	0.0	0.0	0.0	0.0	0.0	0.0	0.0	0.0	0.0	0.0	0.0	0.0	0.0	0.0	0.0
12.939	0.0	0.0	0.0	0.0	0.0	0.0	0.0	0.0	0.0	0.0	0.0	0.0	0.0	0.0	0.0	0.0
12.97	0.0	0.0	0.0	0.0	0.0	0.0	0.0	0.0	0.0	0.0	0.0	0.0	0.0	0.0	0.0	0.0
13.0	0.0	0.0	0.0	0.0	0.0	0.0	0.0	0.0	0.0	0.0	0.0	0.0	0.0	0.0	0.0	0.0
13.032	0.0	0.0	0.0	0.0	0.0	0.0	0.0	0.0	0.0	0.0	0.0	0.0	0.0	0.0	0.0	0.0
13.06	0.0	0.0	0.0	0.0	0.0	0.0	0.0	0.0	0.0	0.0	0.0	0.0	0.0	0.0	0.0	0.0
13.088	0.0	0.0	0.0	0.0	0.0	0.0	0.0	0.0	0.0	0.0	0.0	0.0	0.0	0.0	0.0	0.0
13.12	0.0	0.0	0.0	0.0	0.0	0.0	0.0	0.0	0.0	0.0	0.0	0.0	0.0	0.0	0.0	0.0
13.149	0.0	0.0	0.0	0.0	0.0	0.0	0.0	2.0	2.0	1.0	0.0	0.0	0.0	0.0	0.0	0.0
13.179	0.0	0.0	0.0	0.0	0.0	0.0	0.0	2.0	2.0	0.0	0.0	0.0	0.0	0.0	0.0	0.0
13.213	0.0	0.0	0.0	0.0	0.0	0.0	2.0	5.0	6.0	3.0	0.0	0.0	0.0	0.0	0.0	0.0
13.239	0.0	0.0	0.0	0.0	0.0	0.0	3.0	7.0	7.0	7.0	0.0	1.0	5.0	0.0	3.0	1.0
13.269	0.0	0.0	0.0	0.0	0.0	0.0	4.0	7.0	7.0	8.0	0.0	6.0	9.0	2.0	9.0	5.0
13.298	0.0	0.0	0.0	0.0	0.0	0.0	3.0	6.0	8.0	10.0	2.0	12.0	12.0	5.0	17.0	10.0
13.329	0.0	0.0	0.0	0.0	0.0	0.0	1.0	5.0	8.0	10.0	2.0	13.0	14.0	7.0	19.0	12.0
13.36	0.0	0.0	0.0	0.0	0.0	0.0	0.0	4.0	9.0	11.0	2.0	14.0	16.0	9.0	22.0	14.0
13.387	0.0	0.0	0.0	0.0	0.0	0.0	0.0	3.0	9.0	12.0	2.0	14.0	17.0	9.0	23.0	16.0
13.417	0.0	0.0	0.0	0.0	0.0	0.0	0.0	1.0	9.0	12.0	1.0	13.0	17.0	10.0	25.0	17.0
13.448	0.0	0.0	0.0	0.0	0.0	0.0	0.0	0.0	9.0	12.0	1.0	12.0	18.0	9.0	26.0	18.0
13.479	0.0	0.0	0.0	0.0	0.0	0.0	0.0	0.0	9.0	13.0	0.0	13.0	18.0	10.0	26.0	19.0
13.508	0.0	0.0	0.0	0.0	0.0	0.0	0.0	0.0	9.0	13.0	0.0	13.0	18.0	9.0	26.0	19.0
13.538	0.0	0.0	0.0	0.0	0.0	0.0	0.0	0.0	8.0	13.0	0.0	13.0	18.0	10.0	27.0	20.0
13.568	0.0	0.0	0.0	0.0	0.0	0.0	0.0	0.0	8.0	12.0	1.0	13.0	17.0	10.0	27.0	20.0
13.597	0.0	0.0	0.0	0.0	0.0	0.0	0.0	0.0	6.0	10.0	1.0	13.0	16.0	10.0	26.0	20.0
13.626	0.0	0.0	0.0	0.0	0.0	0.0	0.0	1.0	6.0	9.0	1.0	13.0	16.0	10.0	25.0	18.0
13.656	0.0	0.0	0.0	0.0	0.0	0.0	0.0	2.0	6.0	9.0	1.0	13.0	15.0	10.0	23.0	16.0
13.686	0.0	0.0	0.0	0.0	0.0	0.0	0.0	3.0	6.0	9.0	2.0	13.0	15.0	9.0	22.0	15.0
13.718	0.0	0.0	0.0	0.0	0.0	0.0	0.0	3.0	6.0	10.0	2.0	13.0	15.0	8.0	22.0	14.0
13.749	0.0	0.0	0.0	0.0	0.0	0.0	1.0	7.0	9.0	13.0	2.0	12.0	15.0	5.0	15.0	9.0
13.78	0.0	0.0	0.0	0.0	0.0	0.0	4.0	11.0	12.0	15.0	2.0	10.0	13.0	2.0	8.0	4.0
13.807	0.0	0.0	0.0	0.0	0.0	3.0	12.0	19.0	17.0	17.0	0.0	6.0	8.0	0.0	2.0	0.0
13.838	0.0	2.0	2.0	0.0	0.0	9.0	20.0	26.0	21.0	14.0	0.0	1.0	3.0	0.0	0.0	0.0
13.865	0.0	6.0	4.0	1.0	0.0	16.0	24.0	31.0	23.0	5.0	0.0	0.0	0.0	0.0	0.0	0.0
13.896	14.0	9.0	6.0	2.0	0.0	20.0	24.0	28.0	19.0	0.0	0.0	0.0	0.0	0.0	0.0	0.0
13.926	19.0	12.0	7.0	2.0	0.0	20.0	18.0	20.0	14.0	0.0	0.0	0.0	0.0	0.0	0.0	0.0
13.956	17.0	11.0	3.0	0.0	0.0	10.0	2.0	4.0	4.0	0.0	0.0	0.0	0.0	0.0	0.0	0.0
13.986	9.0	6.0	0.0	0.0	0.0	2.0	0.0	0.0	0.0	0.0	0.0	0.0	0.0	0.0	0.0	0.0
14.016	1.0	0.0	0.0	0.0	0.0	0.0	0.0	0.0	0.0	0.0	0.0	0.0	0.0	0.0	0.0	0.0
14.049	0.0	0.0	0.0	0.0	0.0	0.0	0.0	0.0	0.0	0.0	0.0	0.0	0.0	0.0	0.0	0.0
14.075	0.0	0.0	0.0	0.0	0.0	0.0	0.0	0.0	0.0	0.0	0.0	0.0	0.0	0.0	0.0	0.0
14.106	0.0	0.0	0.0	0.0	0.0	0.0	0.0	0.0	0.0	0.0	0.0	0.0	0.0	0.0	0.0	0.0
14.135	0.0	0.0	0.0	0.0	0.0	0.0	0.0	0.0	0.0	0.0	0.0	0.0	0.0	0.0	0.0	0.0
14.165	0.0	0.0	0.0	0.0	0.0	0.0	0.0	0.0	0.0	0.0	0.0	0.0	0.0	0.0	0.0	0.0
14.195	0.0	0.0	0.0	0.0	0.0	0.0	0.0	0.0	0.0	0.0	0.0	0.0	0.0	0.0	0.0	0.0
14.225	0.0	0.0	0.0	0.0	0.0	0.0	0.0	0.0	0.0	0.0	0.0	0.0	0.0	0.0	0.0	0.0
14.259	0.0	0.0	0.0	0.0	0.0	0.0	0.0	0.0	0.0	0.0	0.0	0.0	0.0	0.0	0.0	0.0
14.285	0.0	0.0	0.0	0.0	0.0	0.0	0.0	0.0	0.0	0.0	0.0	0.0	0.0	0.0	0.0	0.0
14.316	0.0	0.0	0.0	0.0	0.0	0.0	0.0	0.0	0.0	0.0	0.0	0.0	0.0	0.0	0.0	0.0
14.345	0.0	0.0	0.0	0.0	0.0	0.0	0.0	0.0	0.0	0.0	0.0	0.0	0.0	0.0	0.0	0.0
14.373	0.0	0.0	0.0	0.0	0.0	0.0	0.0	0.0	0.0	0.0	0.0	0.0	0.0	0.0	0.0	0.0
14.403	0.0	0.0	0.0	0.0	0.0	0.0	0.0	0.0	0.0	0.0	0.0	0.0	0.0	0.0	0.0	0.0
14.433	0.0	0.0	0.0	0.0	0.0	0.0	0.0	0.0	0.0	0.0	0.0	0.0	0.0	0.0	0.0	0.0
14.466	0.0	0.0	0.0	0.0	0.0	0.0	0.0	0.0	0.0	0.0	0.0	0.0	0.0	0.0	0.0	0.0
14.495	0.0	0.0	0.0	0.0	0.0	0.0	0.0	0.0	0.0	0.0	0.0	0.0	0.0	0.0	0.0	0.0
14.524	0.0	0.0	0.0	0.0	0.0	0.0	0.0	0.0	0.0	0.0	0.0	0.0	0.0	0.0	0.0	0.0
14.555	0.0	0.0	0.0	0.0	0.0	0.0	0.0	0.0	0.0	0.0	0.0	0.0	0.0	0.0	0.0	0.0
14.584	0.0	0.0	0.0	0.0	0.0	0.0	0.0	0.0	0.0	0.0	0.0	0.0	0.0	0.0	0.0	0.0
14.616	0.0	0.0	0.0	0.0	0.0	0.0	0.0	0.0	0.0	0.0	0.0	0.0	0.0	0.0	0.0	0.0
14.643	0.0	0.0	0.0	0.0	0.0	0.0	0.0	0.0	0.0	0.0	0.0	0.0	0.0	0.0	0.0	0.0
14.673	0.0	0.0	0.0	0.0	0.0	0.0	0.0	0.0	0.0	0.0	0.0	0.0	0.0	0.0	0.0	0.0
14.703	0.0	0.0	0.0	0.0	0.0	0.0	2.0	6.0	6.0	3.0	0.0	0.0	0.0	0.0	0.0	0.0
14.732	0.0	0.0	0.0	0.0	0.0	0.0	3.0	8.0	9.0	3.0	0.0	0.0	0.0	0.0	0.0	0.0
14.763	0.0	0.0	0.0	0.0	0.0	0.0	5.0	10.0	12.0	8.0	0.0	0.0	2.0	0.0	0.0	0.0
14.792	0.0	0.0	0.0	0.0	0.0	0.0	5.0	10.0	13.0	10.0	0.0	1.0	6.0	0.0	1.0	1.0
14.823	0.0	0.0	0.0	0.0	0.0	0.0	4.0	8.0	11.0	10.0	0.0	7.0	10.0	2.0	8.0	5.0
14.853	0.0	0.0	0.0	0.0	0.0	0.0	3.0	8.0	11.0	10.0	0.0	8.0	11.0	4.0	12.0	7.0
14.882	0.0	0.0	0.0	0.0	0.0	0.0	2.0	7.0	10.0	10.0	1.0	10.0	13.0	5.0	15.0	9.0
14.912	0.0	0.0	0.0	0.0	0.0	0.0	2.0	6.0	8.0	9.0	2.0	11.0	13.0	6.0	18.0	11.0
14.941	0.0	0.0	0.0	0.0	0.0	0.0	0.0	5.0	7.0	9.0	2.0	11.0	13.0	7.0	19.0	12.0
14.972	0.0	0.0	0.0	0.0	0.0	0.0	0.0	3.0	7.0	8.0	2.0	11.0	12.0	8.0	21.0	13.0
15.001	0.0	0.0	0.0	0.0	0.0	0.0	0.0	2.0	6.0	8.0	2.0	11.0	13.0	9.0	23.0	15.0
15.032	0.0	0.0	0.0	0.0	0.0	0.0	0.0	1.0	5.0	7.0	2.0	10.0	12.0	9.0	24.0	15.0
15.061	0.0	0.0	0.0	0.0	0.0	0.0	0.0	0.0	4.0	6.0	2.0	10.0	11.0	9.0	23.0	16.0
15.091	0.0	0.0	0.0	0.0	0.0	0.0	0.0	0.0	2.0	5.0	2.0	10.0	11.0	11.0	24.0	17.0
15.121	0.0	0.0	0.0	0.0	0.0	0.0	0.0	0.0	2.0	5.0	2.0	9.0	11.0	11.0	25.0	17.0
15.151	0.0	0.0	0.0	0.0	0.0	0.0	0.0	0.0	2.0	5.0	2.0	12.0	12.0	11.0	27.0	19.0
15.183	0.0	0.0	0.0	0.0	0.0	0.0	0.0	0.0	2.0	5.0	2.0	13.0	13.0	12.0	28.0	20.0
15.211	0.0	0.0	0.0	0.0	0.0	0.0	0.0	1.0	3.0	6.0	3.0	13.0	14.0	13.0	30.0	21.0
15.241	0.0	0.0	0.0	0.0	0.0	0.0	0.0	1.0	3.0	7.0	3.0	15.0	15.0	12.0	29.0	21.0
15.271	0.0	0.0	0.0	0.0	0.0	0.0	0.0	2.0	4.0	7.0	3.0	15.0	15.0	12.0	29.0	21.0
15.3	0.0	0.0	0.0	0.0	0.0	0.0	1.0	5.0	5.0	9.0	4.0	15.0	17.0	10.0	26.0	20.0
15.332	0.0	0.0	0.0	0.0	0.0	0.0	2.0	6.0	7.0	10.0	4.0	15.0	17.0	9.0	23.0	17.0
15.36	0.0	0.0	0.0	0.0	0.0	0.0	6.0	11.0	10.0	14.0	3.0	12.0	16.0	5.0	15.0	10.0
15.39	0.0	0.0	0.0	0.0	0.0	2.0	10.0	16.0	13.0	15.0	0.0	7.0	10.0	0.0	7.0	4.0
15.42	0.0	0.0	1.0	0.0	0.0	9.0	20.0	25.0	20.0	15.0	0.0	1.0	4.0	0.0	0.0	0.0
15.45	6.0	3.0	3.0	1.0	0.0	15.0	22.0	29.0	22.0	4.0	0.0	0.0	0.0	0.0	0.0	0.0
15.481	9.0	5.0	4.0	2.0	0.0	17.0	20.0	26.0	19.0	0.0	0.0	0.0	0.0	0.0	0.0	0.0
15.509	11.0	5.0	3.0	0.0	0.0	14.0	11.0	13.0	10.0	0.0	0.0	0.0	0.0	0.0	0.0	0.0
15.541	7.0	3.0	0.0	0.0	0.0	7.0	0.0	1.0	2.0	0.0	0.0	0.0	0.0	0.0	0.0	0.0
15.569	1.0	0.0	0.0	0.0	0.0	0.0	0.0	0.0	0.0	0.0	0.0	0.0	0.0	0.0	0.0	0.0
15.6	0.0	0.0	0.0	0.0	0.0	0.0	0.0	0.0	0.0	0.0	0.0	0.0	0.0	0.0	0.0	0.0
15.629	0.0	0.0	0.0	0.0	0.0	0.0	0.0	0.0	0.0	0.0	0.0	0.0	0.0	0.0	0.0	0.0
15.659	0.0	0.0	0.0	0.0	0.0	0.0	0.0	0.0	0.0	0.0	0.0	0.0	0.0	0.0	0.0	0.0
15.695	0.0	0.0	0.0	0.0	0.0	0.0	0.0	0.0	0.0	0.0	0.0	0.0	0.0	0.0	0.0	0.0
15.718	0.0	0.0	0.0	0.0	0.0	0.0	0.0	0.0	0.0	0.0	0.0	0.0	0.0	0.0	0.0	0.0
15.755	0.0	0.0	0.0	0.0	0.0	0.0	0.0	0.0	0.0	0.0	0.0	0.0	0.0	0.0	0.0	0.0
15.786	0.0	0.0	0.0	0.0	0.0	0.0	0.0	0.0	0.0	0.0	0.0	0.0	0.0	0.0	0.0	0.0
15.81	0.0	0.0	0.0	0.0	0.0	0.0	0.0	0.0	0.0	0.0	0.0	0.0	0.0	0.0	0.0	0.0
15.903	0.0	0.0	0.0	0.0	0.0	0.0	0.0	0.0	0.0	0.0	0.0	0.0	0.0	0.0	0.0	0.0
15.93	0.0	0.0	0.0	0.0	0.0	0.0	0.0	0.0	0.0	0.0	0.0	0.0	0.0	0.0	0.0	0.0
15.96	0.0	0.0	0.0	0.0	0.0	0.0	0.0	0.0	0.0	0.0	0.0	0.0	0.0	0.0	0.0	0.0
15.988	0.0	0.0	0.0	0.0	0.0	0.0	0.0	0.0	0.0	0.0	0.0	0.0	0.0	0.0	0.0	0.0
16.017	0.0	0.0	0.0	0.0	0.0	0.0	0.0	0.0	0.0	0.0	0.0	0.0	0.0	0.0	0.0	0.0
16.049	0.0	0.0	0.0	0.0	0.0	0.0	0.0	0.0	0.0	0.0	0.0	0.0	0.0	0.0	0.0	0.0
16.077	0.0	0.0	0.0	0.0	0.0	0.0	0.0	0.0	0.0	0.0	0.0	0.0	0.0	0.0	0.0	0.0
16.107	0.0	0.0	0.0	0.0	0.0	0.0	0.0	0.0	0.0	0.0	0.0	0.0	0.0	0.0	0.0	0.0
16.138	0.0	0.0	0.0	0.0	0.0	0.0	0.0	0.0	0.0	0.0	0.0	0.0	0.0	0.0	0.0	0.0
16.168	0.0	0.0	0.0	0.0	0.0	0.0	0.0	0.0	0.0	0.0	0.0	0.0	0.0	0.0	0.0	0.0
16.197	0.0	0.0	0.0	0.0	0.0	0.0	0.0	0.0	0.0	0.0	0.0	0.0	0.0	0.0	0.0	0.0
16.227	0.0	0.0	0.0	0.0	0.0	0.0	0.0	0.0	0.0	0.0	0.0	0.0	0.0	0.0	0.0	0.0
16.258	0.0	0.0	0.0	0.0	0.0	0.0	0.0	1.0	2.0	0.0	0.0	0.0	0.0	0.0	0.0	0.0
16.288	0.0	0.0	0.0	0.0	0.0	0.0	3.0	4.0	4.0	1.0	0.0	0.0	0.0	0.0	0.0	0.0
16.316	0.0	0.0	0.0	0.0	0.0	1.0	4.0	6.0	6.0	2.0	0.0	0.0	0.0	0.0	0.0	0.0
16.347	0.0	0.0	0.0	0.0	0.0	2.0	5.0	8.0	10.0	5.0	0.0	0.0	1.0	0.0	0.0	0.0
16.377	0.0	0.0	0.0	0.0	0.0	2.0	7.0	8.0	11.0	7.0	0.0	4.0	7.0	0.0	4.0	3.0
16.414	0.0	0.0	0.0	0.0	0.0	1.0	6.0	8.0	11.0	9.0	0.0	9.0	11.0	3.0	11.0	6.0
16.436	0.0	0.0	0.0	0.0	0.0	1.0	4.0	7.0	12.0	10.0	1.0	11.0	13.0	5.0	14.0	9.0
16.466	0.0	0.0	0.0	0.0	0.0	0.0	3.0	7.0	12.0	11.0	0.0	12.0	14.0	6.0	17.0	11.0
16.496	0.0	0.0	0.0	0.0	0.0	0.0	2.0	6.0	11.0	11.0	0.0	11.0	14.0	7.0	19.0	13.0
16.526	0.0	0.0	0.0	0.0	0.0	0.0	0.0	4.0	10.0	10.0	0.0	10.0	14.0	8.0	20.0	14.0
16.562	0.0	0.0	0.0	0.0	0.0	0.0	0.0	3.0	9.0	10.0	0.0	10.0	14.0	8.0	21.0	15.0
16.585	0.0	0.0	0.0	0.0	0.0	0.0	0.0	3.0	9.0	10.0	0.0	9.0	14.0	7.0	20.0	15.0
16.616	0.0	0.0	0.0	0.0	0.0	0.0	0.0	3.0	10.0	11.0	0.0	10.0	15.0	6.0	20.0	16.0
16.645	0.0	0.0	0.0	0.0	0.0	0.0	0.0	3.0	11.0	12.0	0.0	10.0	16.0	6.0	20.0	16.0
16.675	0.0	0.0	0.0	0.0	0.0	0.0	0.0	4.0	12.0	13.0	0.0	11.0	16.0	6.0	19.0	16.0
16.704	0.0	0.0	0.0	0.0	0.0	0.0	0.0	5.0	12.0	13.0	0.0	11.0	17.0	6.0	19.0	16.0
16.735	0.0	0.0	0.0	0.0	0.0	0.0	0.0	5.0	12.0	13.0	0.0	12.0	17.0	6.0	20.0	16.0
16.771	0.0	0.0	0.0	0.0	0.0	0.0	0.0	4.0	8.0	9.0	0.0	11.0	14.0	7.0	20.0	14.0
16.795	0.0	0.0	0.0	0.0	0.0	0.0	0.0	4.0	7.0	8.0	1.0	10.0	12.0	7.0	19.0	12.0
16.826	0.0	0.0	0.0	0.0	0.0	0.0	0.0	5.0	7.0	8.0	1.0	9.0	12.0	5.0	16.0	10.0
16.856	0.0	0.0	0.0	0.0	0.0	0.0	2.0	7.0	8.0	9.0	2.0	8.0	10.0	4.0	12.0	7.0
16.885	0.0	0.0	0.0	0.0	0.0	0.0	4.0	9.0	10.0	11.0	1.0	7.0	10.0	1.0	7.0	4.0
16.916	0.0	0.0	0.0	0.0	0.0	2.0	8.0	12.0	12.0	12.0	0.0	5.0	8.0	0.0	3.0	2.0
16.945	0.0	1.0	0.0	0.0	0.0	5.0	12.0	17.0	15.0	13.0	0.0	4.0	6.0	0.0	0.0	0.0
16.974	0.0	2.0	0.0	0.0	0.0	8.0	17.0	21.0	18.0	13.0	0.0	1.0	3.0	0.0	0.0	0.0
17.004	0.0	5.0	2.0	0.0	0.0	13.0	21.0	26.0	20.0	6.0	0.0	0.0	0.0	0.0	0.0	0.0
17.034	12.0	6.0	4.0	1.0	0.0	16.0	21.0	25.0	20.0	1.0	0.0	0.0	0.0	0.0	0.0	0.0
17.064	15.0	9.0	5.0	2.0	0.0	16.0	20.0	23.0	18.0	0.0	0.0	0.0	0.0	0.0	0.0	0.0
17.094	19.0	11.0	4.0	1.0	0.0	14.0	10.0	9.0	8.0	0.0	0.0	0.0	0.0	0.0	0.0	0.0
17.128	15.0	7.0	0.0	0.0	0.0	6.0	0.0	0.0	2.0	0.0	0.0	0.0	0.0	0.0	0.0	0.0
17.153	4.0	1.0	0.0	0.0	0.0	0.0	0.0	0.0	0.0	0.0	0.0	0.0	0.0	0.0	0.0	0.0
17.184	0.0	0.0	0.0	0.0	0.0	0.0	0.0	0.0	0.0	0.0	0.0	0.0	0.0	0.0	0.0	0.0
17.214	0.0	0.0	0.0	0.0	0.0	0.0	0.0	0.0	0.0	0.0	0.0	0.0	0.0	0.0	0.0	0.0
17.243	0.0	0.0	0.0	0.0	0.0	0.0	0.0	0.0	0.0	0.0	0.0	0.0	0.0	0.0	0.0	0.0
17.273	0.0	0.0	0.0	0.0	0.0	0.0	0.0	0.0	0.0	0.0	0.0	0.0	0.0	0.0	0.0	0.0
17.305	0.0	0.0	0.0	0.0	0.0	0.0	0.0	0.0	0.0	0.0	0.0	0.0	0.0	0.0	0.0	0.0
17.333	0.0	0.0	0.0	0.0	0.0	0.0	0.0	0.0	0.0	0.0	0.0	0.0	0.0	0.0	0.0	0.0
17.362	0.0	0.0	0.0	0.0	0.0	0.0	0.0	0.0	0.0	0.0	0.0	0.0	0.0	0.0	0.0	0.0
17.392	0.0	0.0	0.0	0.0	0.0	0.0	0.0	0.0	0.0	0.0	0.0	0.0	0.0	0.0	0.0	0.0
17.423	0.0	0.0	0.0	0.0	0.0	0.0	0.0	0.0	0.0	0.0	0.0	0.0	0.0	0.0	0.0	0.0
17.453	0.0	0.0	0.0	0.0	0.0	0.0	0.0	0.0	0.0	0.0	0.0	0.0	0.0	0.0	0.0	0.0
17.483	0.0	0.0	0.0	0.0	0.0	0.0	0.0	0.0	0.0	0.0	0.0	0.0	0.0	0.0	0.0	0.0
17.512	0.0	0.0	0.0	0.0	0.0	0.0	0.0	0.0	0.0	0.0	0.0	0.0	0.0	0.0	0.0	0.0
17.542	0.0	0.0	0.0	0.0	0.0	0.0	0.0	0.0	0.0	0.0	0.0	0.0	0.0	0.0	0.0	0.0
17.572	0.0	0.0	0.0	0.0	0.0	0.0	0.0	0.0	0.0	0.0	0.0	0.0	0.0	0.0	0.0	0.0
17.602	0.0	0.0	0.0	0.0	0.0	0.0	0.0	0.0	0.0	0.0	0.0	0.0	0.0	0.0	0.0	0.0
17.632	0.0	0.0	0.0	0.0	0.0	0.0	0.0	0.0	0.0	0.0	0.0	0.0	0.0	0.0	0.0	0.0
17.662	0.0	0.0	0.0	0.0	0.0	0.0	0.0	0.0	0.0	0.0	0.0	0.0	0.0	0.0	0.0	0.0
17.692	0.0	0.0	0.0	0.0	0.0	0.0	0.0	0.0	0.0	0.0	0.0	0.0	0.0	0.0	0.0	0.0
17.722	0.0	0.0	0.0	0.0	0.0	0.0	0.0	0.0	0.0	0.0	0.0	0.0	0.0	0.0	0.0	0.0
17.751	0.0	0.0	0.0	0.0	0.0	0.0	0.0	0.0	0.0	0.0	0.0	0.0	0.0	0.0	0.0	0.0
17.781	0.0	0.0	0.0	0.0	0.0	0.0	4.0	7.0	10.0	0.0	0.0	0.0	0.0	0.0	0.0	0.0
17.81	0.0	0.0	0.0	0.0	0.0	0.0	5.0	9.0	11.0	3.0	0.0	0.0	0.0	0.0	0.0	0.0
17.845	0.0	0.0	0.0	0.0	0.0	0.0	4.0	8.0	10.0	5.0	0.0	0.0	0.0	0.0	0.0	0.0
17.871	0.0	0.0	0.0	0.0	0.0	0.0	2.0	7.0	11.0	8.0	0.0	0.0	3.0	0.0	0.0	0.0
17.905	0.0	0.0	0.0	0.0	0.0	0.0	2.0	8.0	13.0	10.0	0.0	2.0	7.0	0.0	3.0	2.0
17.931	0.0	0.0	0.0	0.0	0.0	0.0	2.0	7.0	13.0	12.0	0.0	10.0	13.0	3.0	11.0	7.0
17.96	0.0	0.0	0.0	0.0	0.0	0.0	2.0	7.0	13.0	14.0	1.0	12.0	15.0	5.0	14.0	8.0
17.991	0.0	0.0	0.0	0.0	0.0	0.0	2.0	9.0	14.0	15.0	1.0	13.0	16.0	6.0	14.0	10.0
18.021	0.0	0.0	0.0	0.0	0.0	0.0	3.0	9.0	16.0	16.0	1.0	12.0	16.0	4.0	13.0	9.0
18.049	0.0	0.0	0.0	0.0	0.0	0.0	4.0	10.0	17.0	18.0	0.0	12.0	16.0	4.0	12.0	8.0
18.08	0.0	0.0	0.0	0.0	0.0	0.0	4.0	11.0	19.0	18.0	0.0	12.0	17.0	3.0	11.0	7.0
18.11	0.0	0.0	0.0	0.0	0.0	0.0	4.0	11.0	20.0	20.0	0.0	12.0	17.0	2.0	10.0	6.0
18.14	0.0	0.0	0.0	0.0	0.0	0.0	5.0	13.0	22.0	21.0	0.0	11.0	17.0	2.0	9.0	5.0
18.17	0.0	0.0	0.0	0.0	0.0	0.0	6.0	15.0	24.0	22.0	0.0	11.0	17.0	1.0	7.0	4.0
18.2	0.0	0.0	0.0	0.0	0.0	0.0	7.0	16.0	25.0	23.0	0.0	10.0	16.0	0.0	5.0	3.0
18.23	0.0	0.0	0.0	0.0	0.0	0.0	8.0	17.0	26.0	24.0	0.0	9.0	14.0	0.0	4.0	2.0
18.259	0.0	0.0	0.0	0.0	0.0	1.0	8.0	18.0	27.0	24.0	0.0	7.0	13.0	0.0	1.0	0.0
18.289	0.0	0.0	0.0	0.0	0.0	1.0	9.0	20.0	26.0	22.0	0.0	6.0	11.0	0.0	0.0	0.0
18.319	0.0	0.0	0.0	0.0	0.0	2.0	11.0	22.0	25.0	21.0	0.0	4.0	9.0	0.0	0.0	0.0
18.349	0.0	0.0	0.0	0.0	0.0	3.0	13.0	23.0	26.0	19.0	0.0	3.0	7.0	0.0	0.0	0.0
18.378	0.0	0.0	0.0	0.0	0.0	6.0	16.0	26.0	27.0	16.0	0.0	1.0	5.0	0.0	0.0	0.0
18.41	0.0	1.0	0.0	0.0	0.0	6.0	17.0	26.0	27.0	15.0	0.0	0.0	4.0	0.0	0.0	0.0
18.439	0.0	4.0	2.0	0.0	0.0	12.0	23.0	29.0	26.0	7.0	0.0	0.0	0.0	0.0	0.0	0.0
18.469	10.0	6.0	4.0	1.0	0.0	16.0	23.0	29.0	23.0	3.0	0.0	0.0	0.0	0.0	0.0	0.0
18.499	12.0	8.0	4.0	1.0	0.0	17.0	21.0	26.0	20.0	0.0	0.0	0.0	0.0	0.0	0.0	0.0
18.527	13.0	9.0	4.0	0.0	0.0	16.0	16.0	17.0	12.0	0.0	0.0	0.0	0.0	0.0	0.0	0.0
18.562	14.0	8.0	1.0	0.0	0.0	12.0	5.0	6.0	5.0	0.0	0.0	0.0	0.0	0.0	0.0	0.0
18.587	8.0	4.0	0.0	0.0	0.0	5.0	0.0	0.0	1.0	0.0	0.0	0.0	0.0	0.0	0.0	0.0
18.618	0.0	0.0	0.0	0.0	0.0	0.0	0.0	0.0	0.0	0.0	0.0	0.0	0.0	0.0	0.0	0.0
18.651	0.0	0.0	0.0	0.0	0.0	0.0	0.0	0.0	0.0	0.0	0.0	0.0	0.0	0.0	0.0	0.0
18.677	0.0	0.0	0.0	0.0	0.0	0.0	0.0	0.0	0.0	0.0	0.0	0.0	0.0	0.0	0.0	0.0
18.709	0.0	0.0	0.0	0.0	0.0	0.0	0.0	0.0	0.0	0.0	0.0	0.0	0.0	0.0	0.0	0.0
18.738	0.0	0.0	0.0	0.0	0.0	0.0	0.0	0.0	0.0	0.0	0.0	0.0	0.0	0.0	0.0	0.0
18.768	0.0	0.0	0.0	0.0	0.0	0.0	0.0	0.0	0.0	0.0	0.0	0.0	0.0	0.0	0.0	0.0
18.797	0.0	0.0	0.0	0.0	0.0	0.0	0.0	0.0	0.0	0.0	0.0	0.0	0.0	0.0	0.0	0.0
18.826	0.0	0.0	0.0	0.0	0.0	0.0	0.0	0.0	0.0	0.0	0.0	0.0	0.0	0.0	0.0	0.0
18.859	0.0	0.0	0.0	0.0	0.0	0.0	0.0	0.0	0.0	0.0	0.0	0.0	0.0	0.0	0.0	0.0
18.886	0.0	0.0	0.0	0.0	0.0	0.0	0.0	0.0	0.0	0.0	0.0	0.0	0.0	0.0	0.0	0.0
18.919	0.0	0.0	0.0	0.0	0.0	0.0	0.0	0.0	0.0	0.0	0.0	0.0	0.0	0.0	0.0	0.0
18.947	0.0	0.0	0.0	0.0	0.0	0.0	0.0	0.0	0.0	0.0	0.0	0.0	0.0	0.0	0.0	0.0
18.976	0.0	0.0	0.0	0.0	0.0	0.0	0.0	0.0	0.0	0.0	0.0	0.0	0.0	0.0	0.0	0.0
19.007	0.0	0.0	0.0	0.0	0.0	0.0	0.0	0.0	0.0	0.0	0.0	0.0	0.0	0.0	0.0	0.0
19.037	0.0	0.0	0.0	0.0	0.0	0.0	0.0	0.0	0.0	0.0	0.0	0.0	0.0	0.0	0.0	0.0
19.066	0.0	0.0	0.0	0.0	0.0	0.0	0.0	0.0	0.0	0.0	0.0	0.0	0.0	0.0	0.0	0.0
19.096	0.0	0.0	0.0	0.0	0.0	0.0	0.0	0.0	0.0	0.0	0.0	0.0	0.0	0.0	0.0	0.0
19.126	0.0	0.0	0.0	0.0	0.0	0.0	0.0	0.0	0.0	0.0	0.0	0.0	0.0	0.0	0.0	0.0
19.163	0.0	0.0	0.0	0.0	0.0	0.0	0.0	0.0	0.0	0.0	0.0	0.0	0.0	0.0	0.0	0.0
19.185	0.0	0.0	0.0	0.0	0.0	0.0	0.0	0.0	0.0	0.0	0.0	0.0	0.0	0.0	0.0	0.0
19.216	0.0	0.0	0.0	0.0	0.0	0.0	0.0	0.0	0.0	0.0	0.0	0.0	0.0	0.0	0.0	0.0
19.247	0.0	0.0	0.0	0.0	0.0	0.0	0.0	1.0	3.0	0.0	0.0	0.0	0.0	0.0	0.0	0.0
19.279	0.0	0.0	0.0	0.0	0.0	0.0	4.0	7.0	7.0	0.0	0.0	0.0	0.0	0.0	0.0	0.0
19.307	0.0	0.0	0.0	0.0	0.0	0.0	5.0	8.0	6.0	1.0	0.0	0.0	0.0	0.0	0.0	0.0
19.334	0.0	0.0	0.0	0.0	0.0	3.0	6.0	10.0	7.0	2.0	0.0	0.0	0.0	0.0	0.0	0.0
19.365	0.0	0.0	0.0	0.0	0.0	5.0	8.0	12.0	10.0	5.0	0.0	0.0	0.0	0.0	0.0	0.0
19.397	0.0	0.0	0.0	0.0	0.0	6.0	9.0	15.0	12.0	7.0	0.0	0.0	2.0	0.0	0.0	0.0
