# Supplementary material for: Level-Ground and Stair Adaptation for Hip Exoskeletons Based on Continuous Locomotion Mode Perception
Source: Cyborg Bionic Syst. 2025 Apr 22;6:0248. doi: 10.34133/cbsystems.0248 (PMC12012296; doi:10.34133/cbsystems.0248)
Supplement: Supplementary 1 — Data files S1 to S61 [file cbsystems.0248.f1.zip › 7_HipAngle.csv]

time	angle
7.567	46.59000015258789
7.59	49.2599983215332
7.623	51.529998779296875
7.629	53.22999954223633
7.632	54.400001525878906
7.635	-3.7699999809265137
7.639	-4.690000057220459
7.642	-6.570000171661377
7.65	-7.78000020980835
7.659	-8.329999923706055
7.683	-8.850000381469727
7.687	-9.880000114440918
7.707	-10.369999885559082
7.718	-11.260000228881836
7.727	-11.680000305175781
7.737	-12.079999923706055
7.748	-12.460000038146973
7.758	-12.829999923706055
7.768	-13.199999809265137
7.778	-13.529999732971191
7.787	-13.800000190734863
7.798	-14.010000228881836
7.81	-14.180000305175781
7.818	-14.289999961853027
7.828	-14.289999961853027
7.837	-14.300000190734863
7.847	-14.399999618530273
7.857	-14.579999923706055
7.868	-14.979999542236328
7.877	-15.680000305175781
7.888	-16.600000381469727
7.897	-17.520000457763672
7.91	-18.31999969482422
7.918	-18.959999084472656
7.927	-19.389999389648438
7.938	-19.610000610351562
7.95	-19.649999618530273
7.964	-19.600000381469727
7.967	-19.489999771118164
7.979	-19.34000015258789
7.988	-19.09000015258789
7.998	-18.700000762939453
8.009	-18.170000076293945
8.018	-17.43000030517578
8.027	-16.420000076293945
8.038	-14.979999542236328
8.047	-13.09000015258789
8.057	-10.84000015258789
8.069	-8.40999984741211
8.077	-6.039999961853027
8.088	-3.359999895095825
8.099	-0.41999998688697815
8.107	2.509999990463257
8.117	5.409999847412109
8.129	8.109999656677246
8.137	10.430000305175781
8.147	12.390000343322754
8.158	14.199999809265137
8.167	16.020000457763672
8.182	17.90999984741211
8.188	19.8799991607666
8.197	21.860000610351562
8.21	23.889999389648438
8.219	26.030000686645508
8.227	28.219999313354492
8.238	30.3700008392334
8.248	32.400001525878906
8.257	34.369998931884766
8.267	36.310001373291016
8.278	38.20000076293945
8.287	39.97999954223633
8.297	41.61000061035156
8.308	43.150001525878906
8.332	44.63999938964844
8.338	47.5099983215332
8.348	48.90999984741211
8.361	50.2400016784668
8.369	51.470001220703125
8.38	52.56999969482422
8.387	53.5099983215332
8.4	54.349998474121094
8.407	54.97999954223633
8.428	55.5099983215332
8.48	55.91999816894531
8.498	56.040000915527344
8.502	56.029998779296875
8.515	56.0099983215332
8.533	55.95000076293945
8.54	55.91999816894531
8.543	55.84000015258789
8.543	55.599998474121094
8.554	55.279998779296875
8.554	54.7400016784668
8.557	53.900001525878906
8.56	52.790000915527344
8.568	50.79999923706055
8.58	43.59000015258789
8.587	36.56999969482422
8.597	33.66999816894531
8.61	31.43000030517578
8.62	29.530000686645508
8.63	27.770000457763672
8.639	26.010000228881836
8.647	24.030000686645508
8.657	21.790000915527344
8.669	19.209999084472656
8.678	16.3700008392334
8.688	13.770000457763672
8.698	11.710000038146973
8.708	10.130000114440918
8.718	8.920000076293945
8.739	7.989999771118164
8.744	7.239999771118164
8.747	6.630000114440918
8.758	6.150000095367432
8.775	5.710000038146973
8.782	5.320000171661377
8.787	4.940000057220459
8.8	4.53000020980835
8.808	4.079999923706055
8.818	3.549999952316284
8.835	2.940000057220459
8.84	2.309999942779541
8.85	1.6399999856948853
8.858	0.9300000071525574
8.868	0.17000000178813934
8.88	-0.6100000143051147
8.887	-1.350000023841858
8.898	-2.0
8.911	-2.509999990463257
8.918	-2.9200000762939453
8.928	-3.25
8.94	-3.5799999237060547
8.948	-3.9800000190734863
8.958	-4.460000038146973
8.967	-5.059999942779541
8.978	-5.75
8.988	-6.5
8.998	-7.269999980926514
9.008	-8.020000457763672
9.018	-8.760000228881836
9.05	-9.5
9.054	-10.970000267028809
9.057	-11.6899995803833
9.067	-12.359999656677246
9.078	-12.960000038146973
9.103	-13.479999542236328
9.108	-14.329999923706055
9.117	-14.640000343322754
9.128	-14.920000076293945
9.146	-15.15999984741211
9.149	-15.329999923706055
9.158	-15.40999984741211
9.176	-15.40999984741211
9.184	-15.420000076293945
9.194	-15.4399995803833
9.2	-15.5600004196167
9.207	-15.710000038146973
9.217	-15.880000114440918
9.228	-16.100000381469727
9.246	-16.31999969482422
9.247	-16.690000534057617
9.257	-17.329999923706055
9.269	-18.190000534057617
9.288	-19.100000381469727
9.336	-19.90999984741211
9.336	-20.59000015258789
9.369	-21.040000915527344
9.394	-21.049999237060547
9.401	-21.079999923706055
9.404	-21.049999237060547
9.41	-21.049999237060547
9.422	-21.010000228881836
9.431	-20.850000381469727
9.441	-20.600000381469727
9.458	-20.18000030517578
9.464	-18.110000610351562
9.471	-16.43000030517578
9.489	-14.300000190734863
9.506	-9.289999961853027
9.518	-6.860000133514404
9.561	-4.079999923706055
9.579	-1.0399999618530273
9.587	1.9700000286102295
9.601	4.829999923706055
9.601	7.610000133514404
9.604	10.210000038146973
9.608	12.520000457763672
9.618	14.760000228881836
9.623	19.350000381469727
9.636	21.65999984741211
9.641	26.420000076293945
9.645	31.399999618530273
9.658	33.7599983215332
9.663	38.439998626708984
9.668	42.779998779296875
9.678	44.84000015258789
9.689	46.849998474121094
9.708	48.77000045776367
9.711	50.560001373291016
9.718	52.2400016784668
9.739	53.810001373291016
9.762	56.75
9.768	59.29999923706055
9.778	60.31999969482422
9.792	61.13999938964844
9.798	61.880001068115234
9.812	62.349998474121094
9.818	62.66999816894531
9.828	62.86000061035156
9.838	63.02000045776367
9.849	63.13999938964844
9.862	63.130001068115234
9.868	63.11000061035156
9.878	63.060001373291016
9.888	62.91999816894531
9.898	62.560001373291016
9.908	61.869998931884766
9.918	60.86000061035156
9.928	59.540000915527344
9.938	56.599998474121094
9.948	52.9900016784668
9.962	49.43000030517578
9.969	45.900001525878906
9.978	42.81999969482422
9.988	40.16999816894531
9.999	37.529998779296875
10.008	34.779998779296875
10.018	32.029998779296875
10.028	29.229999542236328
10.041	26.290000915527344
10.048	23.290000915527344
10.063	20.200000762939453
10.068	16.940000534057617
10.078	13.979999542236328
10.088	11.819999694824219
10.098	10.229999542236328
10.11	8.949999809265137
10.118	7.909999847412109
10.128	7.099999904632568
10.138	6.53000020980835
10.148	6.150000095367432
10.169	5.889999866485596
10.182	5.650000095367432
10.188	4.619999885559082
10.21	3.880000114440918
10.213	3.1700000762939453
10.218	2.5799999237060547
10.228	2.119999885559082
10.238	1.7200000286102295
10.249	1.3799999952316284
10.258	1.1399999856948853
10.268	1.0399999618530273
10.279	1.090000033378601
10.288	1.0499999523162842
10.298	0.9700000286102295
10.308	0.6600000262260437
10.318	0.07000000029802322
10.328	-0.7099999785423279
10.337	-1.6100000143051147
10.348	-2.5
10.358	-3.309999942779541
10.376	-3.9800000190734863
10.378	-4.53000020980835
10.388	-5.010000228881836
10.397	-5.46999979019165
10.408	-5.949999809265137
10.423	-6.480000019073486
10.428	-7.070000171661377
10.446	-7.699999809265137
10.451	-8.369999885559082
10.458	-9.050000190734863
10.49	-9.729999542236328
10.493	-10.390000343322754
10.495	-11.010000228881836
10.498	-11.59000015258789
10.508	-12.100000381469727
10.52	-12.539999961853027
10.528	-12.890000343322754
10.545	-13.130000114440918
10.549	-13.270000457763672
10.557	-13.329999923706055
10.568	-13.420000076293945
10.579	-13.569999694824219
10.588	-13.84000015258789
10.598	-14.220000267028809
10.609	-14.6899995803833
10.618	-15.279999732971191
10.628	-15.890000343322754
10.639	-16.440000534057617
10.648	-16.860000610351562
10.664	-17.190000534057617
10.669	-17.420000076293945
10.679	-17.579999923706055
10.688	-17.690000534057617
10.699	-17.770000457763672
10.708	-17.829999923706055
10.718	-17.84000015258789
10.74	-17.84000015258789
10.751	-17.829999923706055
10.758	-17.829999923706055
10.767	-17.81999969482422
10.778	-17.739999771118164
10.797	-17.520000457763672
10.804	-17.079999923706055
10.821	-16.360000610351562
10.836	-13.979999542236328
10.844	-12.25
10.864	-10.130000114440918
10.917	-7.710000038146973
10.925	-2.3499999046325684
10.952	0.8299999833106995
10.963	4.309999942779541
11.02	11.899999618530273
11.038	15.300000190734863
11.041	18.350000381469727
11.042	20.709999084472656
11.045	22.6299991607666
11.047	24.329999923706055
11.051	25.959999084472656
11.056	29.520000457763672
11.088	41.65999984741211
11.093	46.70000076293945
11.095	49.04999923706055
11.1	51.119998931884766
11.103	52.959999084472656
11.116	54.66999816894531
11.119	56.29999923706055
11.13	57.849998474121094
11.139	59.36000061035156
11.157	60.7400016784668
11.162	62.040000915527344
11.175	63.27000045776367
11.177	64.33999633789062
11.194	65.31999969482422
11.198	66.16000366210938
11.209	66.91000366210938
11.218	67.58999633789062
11.227	68.05000305175781
11.24	68.44000244140625
11.247	68.70999908447266
11.257	68.91000366210938
11.267	68.93000030517578
11.278	68.8499984741211
11.306	68.73999786376953
11.309	68.05999755859375
11.318	67.5
11.327	66.81999969482422
11.339	66.16000366210938
11.347	65.36000061035156
11.357	64.43000030517578
11.368	63.5
11.377	62.560001373291016
11.392	61.630001068115234
11.398	60.61000061035156
11.408	59.560001373291016
11.418	58.290000915527344
11.428	55.540000915527344
11.438	52.2599983215332
11.448	48.959999084472656
11.458	45.75
11.468	43.130001068115234
11.478	41.2400016784668
11.488	39.880001068115234
11.498	38.7599983215332
11.51	37.7400016784668
11.518	36.81999969482422
11.528	35.83000183105469
11.538	34.83000183105469
11.548	33.77000045776367
11.558	32.810001373291016
11.571	31.989999771118164
11.578	31.270000457763672
11.59	30.469999313354492
11.599	29.709999084472656
11.608	28.760000228881836
11.618	27.700000762939453
11.63	26.5
11.642	25.31999969482422
11.648	24.239999771118164
11.658	23.309999465942383
11.668	22.540000915527344
11.678	21.940000534057617
11.688	21.219999313354492
11.7	20.489999771118164
11.708	19.690000534057617
11.717	18.770000457763672
11.727	17.850000381469727
11.737	16.93000030517578
11.75	16.190000534057617
11.757	15.520000457763672
11.767	14.930000305175781
11.777	14.289999961853027
11.787	13.329999923706055
11.807	12.170000076293945
11.811	10.819999694824219
11.817	9.380000114440918
11.828	8.0
11.837	6.800000190734863
11.849	5.75
11.864	4.909999847412109
11.868	4.119999885559082
11.883	3.4200000762939453
11.898	2.759999990463257
11.908	1.2599999904632568
12.01	0.44999998807907104
12.021	-0.3400000035762787
12.025	-1.149999976158142
12.029	-1.9800000190734863
12.037	-2.7100000381469727
12.051	-4.239999771118164
12.057	-5.590000152587891
12.064	-6.5
12.073	-7.440000057220459
12.076	-7.789999961853027
12.078	-7.989999771118164
12.082	-8.199999809265137
12.086	-8.470000267028809
12.089	-8.8100004196167
12.097	-9.149999618530273
12.112	-9.4399995803833
12.141	-9.65999984741211
13.661	-9.920000076293945
13.664	-11.5
13.665	-12.579999923706055
13.67	-13.65999984741211
13.674	-15.239999771118164
13.678	-15.8100004196167
13.682	-9.010000228881836
13.686	-9.420000076293945
13.689	-9.670000076293945
13.698	-9.84000015258789
13.708	-10.140000343322754
13.718	-10.710000038146973
13.727	-11.579999923706055
13.737	-12.739999771118164
13.748	-14.09000015258789
13.76	-15.380000114440918
13.767	-16.399999618530273
13.785	-17.200000762939453
13.791	-17.65999984741211
13.798	-17.950000762939453
13.81	-18.219999313354492
13.82	-18.43000030517578
13.827	-18.520000457763672
13.837	-18.510000228881836
13.85	-18.479999542236328
13.866	-18.440000534057617
13.868	-18.43000030517578
13.878	-18.3700008392334
13.888	-18.18000030517578
13.899	-17.850000381469727
13.907	-17.3700008392334
13.918	-16.6200008392334
13.928	-15.739999771118164
13.939	-14.729999542236328
13.954	-13.600000381469727
13.958	-11.84000015258789
13.967	-9.699999809265137
13.977	-7.5
13.989	-5.480000019073486
13.997	-3.430000066757202
14.007	-1.3200000524520874
14.019	0.6899999976158142
14.027	2.5799999237060547
14.039	4.440000057220459
14.061	6.349999904632568
14.067	10.239999771118164
14.078	12.100000381469727
14.087	13.960000038146973
14.097	15.869999885559082
14.11	17.84000015258789
14.117	19.780000686645508
14.128	21.639999389648438
14.138	23.459999084472656
14.147	25.34000015258789
14.159	27.229999542236328
14.167	29.100000381469727
14.177	30.860000610351562
14.187	32.52000045776367
14.198	34.13999938964844
14.207	35.779998779296875
14.217	37.439998626708984
14.227	39.09000015258789
14.237	40.68000030517578
14.247	42.220001220703125
14.259	43.77000045776367
14.267	45.27000045776367
14.277	46.779998779296875
14.287	48.2599983215332
14.315	49.63999938964844
14.315	50.970001220703125
14.319	52.18000030517578
14.327	53.27000045776367
14.337	54.33000183105469
14.349	55.27000045776367
14.358	56.16999816894531
14.371	56.9900016784668
14.377	57.84000015258789
14.387	58.5
14.397	58.9900016784668
14.407	59.38999938964844
14.417	59.65999984741211
14.427	59.68000030517578
14.437	59.66999816894531
14.447	59.63999938964844
14.457	59.52000045776367
14.468	59.380001068115234
14.477	59.16999816894531
14.487	58.849998474121094
14.498	58.2599983215332
14.507	57.38999938964844
14.517	56.5
14.527	55.59000015258789
14.537	54.709999084472656
14.547	53.79999923706055
14.558	52.84000015258789
14.568	51.880001068115234
14.577	50.880001068115234
14.587	48.959999084472656
14.6	45.58000183105469
14.607	42.0099983215332
14.618	38.619998931884766
14.627	35.56999969482422
14.637	33.349998474121094
14.647	32.060001373291016
14.657	31.40999984741211
14.669	30.8799991607666
14.678	30.530000686645508
14.687	30.43000030517578
14.702	30.489999771118164
14.708	30.3799991607666
14.717	30.040000915527344
14.727	29.280000686645508
14.737	28.020000457763672
14.747	26.489999771118164
14.757	24.81999969482422
14.772	23.25
14.777	22.0
14.787	21.030000686645508
14.797	20.389999389648438
14.807	19.84000015258789
14.817	19.229999542236328
14.827	18.68000030517578
14.837	18.040000915527344
14.847	17.170000076293945
14.857	16.299999237060547
14.879	15.34000015258789
14.888	13.470000267028809
14.898	12.550000190734863
14.907	11.600000381469727
14.922	10.680000305175781
14.927	9.720000267028809
14.937	8.829999923706055
14.947	7.929999828338623
14.957	7.079999923706055
14.967	6.25
14.978	5.420000076293945
14.988	4.670000076293945
14.997	3.869999885559082
15.007	3.130000114440918
15.017	2.359999895095825
15.027	1.5800000429153442
15.037	0.8399999737739563
15.047	0.05000000074505806
15.057	-0.6499999761581421
15.067	-1.399999976158142
15.078	-2.119999885559082
15.087	-2.759999990463257
15.097	-3.4800000190734863
15.107	-4.139999866485596
15.117	-4.710000038146973
15.127	-5.309999942779541
15.138	-5.840000152587891
15.147	-6.210000038146973
15.158	-6.579999923706055
15.167	-7.070000171661377
15.183	-7.579999923706055
15.187	-7.980000019073486
15.197	-8.390000343322754
15.207	-8.890000343322754
15.217	-9.329999923706055
15.229	-9.59000015258789
15.238	-9.630000114440918
15.247	-9.649999618530273
15.257	-9.720000267028809
15.267	-9.819999694824219
15.278	-10.079999923706055
15.287	-10.569999694824219
15.297	-11.140000343322754
15.307	-11.59000015258789
15.317	-11.970000267028809
15.327	-12.670000076293945
15.337	-13.6899995803833
15.347	-14.770000457763672
15.357	-15.789999961853027
15.367	-16.670000076293945
15.377	-17.389999389648438
15.387	-17.81999969482422
15.397	-18.1299991607666
15.407	-18.31999969482422
15.417	-18.329999923706055
15.427	-18.299999237060547
15.437	-18.299999237060547
15.447	-18.280000686645508
15.457	-18.25
15.467	-18.200000762939453
15.477	-18.049999237060547
15.489	-17.860000610351562
15.497	-17.549999237060547
15.507	-16.950000762939453
15.517	-16.100000381469727
15.527	-15.069999694824219
15.537	-13.84000015258789
15.547	-12.220000267028809
15.557	-9.960000038146973
15.567	-7.550000190734863
15.577	-5.130000114440918
15.587	-2.7799999713897705
15.598	-0.4300000071525574
15.607	1.850000023841858
15.631	4.110000133514404
15.647	8.729999542236328
15.647	10.949999809265137
15.657	13.079999923706055
15.667	15.270000457763672
15.678	17.59000015258789
15.7	19.81999969482422
15.701	21.920000076293945
15.708	23.979999542236328
15.721	26.09000015258789
15.743	28.260000228881836
15.747	30.40999984741211
15.806	32.47999954223633
15.81	34.54999923706055
15.818	36.70000076293945
15.822	38.81999969482422
15.825	40.849998474121094
15.875	42.7599983215332
15.878	44.65999984741211
15.884	46.56999969482422
15.889	50.36000061035156
15.903	53.869998931884766
15.905	57.150001525878906
15.909	58.709999084472656
15.912	60.15999984741211
16.686	62.650001525878906
16.691	64.63999938964844
16.695	66.08000183105469
16.698	67.0
16.702	67.29000091552734
16.708	-4.920000076293945
16.718	-6.230000019073486
16.727	-6.190000057220459
16.738	-5.900000095367432
16.75	-5.630000114440918
16.759	-5.46999979019165
16.775	-5.539999961853027
16.781	-5.610000133514404
16.79	-5.619999885559082
16.8	-5.599999904632568
16.808	-5.599999904632568
16.821	-5.559999942779541
16.83	-5.460000038146973
16.838	-5.46999979019165
16.847	-5.489999771118164
16.858	-5.519999980926514
16.868	-5.690000057220459
16.878	-6.039999961853027
16.888	-6.489999771118164
16.897	-6.980000019073486
16.908	-7.360000133514404
16.927	-7.489999771118164
16.938	-7.329999923706055
16.95	-7.150000095367432
16.957	-6.980000019073486
16.967	-6.880000114440918
16.977	-6.75
16.988	-6.519999980926514
16.997	-6.110000133514404
17.007	-5.519999980926514
17.018	-4.840000152587891
17.027	-4.21999979019165
17.037	-3.390000104904175
17.047	-2.299999952316284
17.057	-0.8799999952316284
17.067	0.8299999833106995
17.077	2.869999885559082
17.089	5.25
17.098	8.020000457763672
17.107	11.100000381469727
17.117	14.34000015258789
17.128	17.829999923706055
17.137	21.229999542236328
17.148	24.40999984741211
17.157	27.56999969482422
17.167	30.3799991607666
17.177	32.380001068115234
17.188	33.83000183105469
17.197	35.119998931884766
17.207	36.47999954223633
17.217	38.04999923706055
17.235	39.779998779296875
17.239	41.540000915527344
17.248	43.33000183105469
17.258	45.130001068115234
17.267	46.90999984741211
17.278	48.66999816894531
17.288	50.29999923706055
17.298	51.79999923706055
17.309	53.150001525878906
17.318	54.40999984741211
17.333	55.56999969482422
17.341	56.619998931884766
17.348	57.630001068115234
17.357	58.56999969482422
17.367	59.38999938964844
17.379	60.099998474121094
17.388	60.66999816894531
17.398	61.2599983215332
17.407	61.810001373291016
17.417	62.15999984741211
17.428	62.41999816894531
17.438	62.58000183105469
17.448	62.630001068115234
17.457	62.61000061035156
17.467	62.54999923706055
17.481	62.34000015258789
17.49	61.959999084472656
17.497	61.31999969482422
17.509	60.599998474121094
17.517	59.72999954223633
17.528	58.689998626708984
17.54	57.439998626708984
17.549	55.40999984741211
17.557	53.06999969482422
17.568	50.68000030517578
17.577	48.20000076293945
17.588	45.790000915527344
17.597	43.630001068115234
17.607	41.689998626708984
17.62	39.790000915527344
17.627	37.790000915527344
17.642	35.689998626708984
17.647	33.560001373291016
17.657	31.389999389648438
17.667	29.100000381469727
17.677	26.639999389648438
17.687	24.139999389648438
17.697	21.729999542236328
17.707	19.25
17.717	16.649999618530273
17.727	14.100000381469727
17.742	11.779999732971191
17.747	9.640000343322754
17.757	7.710000038146973
17.767	6.0
17.78	4.550000190734863
17.788	3.319999933242798
17.797	2.2799999713897705
17.807	1.4299999475479126
17.817	0.7099999785423279
17.827	0.12999999523162842
17.845	-0.30000001192092896
17.848	-0.6299999952316284
17.857	-0.8500000238418579
17.867	-1.0700000524520874
17.877	-1.350000023841858
17.888	-1.690000057220459
17.899	-2.049999952316284
17.909	-2.4000000953674316
17.925	-2.740000009536743
17.927	-3.009999990463257
17.937	-3.25
17.95	-3.5299999713897705
17.96	-3.890000104904175
17.967	-4.28000020980835
17.977	-4.670000076293945
17.987	-5.050000190734863
17.999	-5.400000095367432
18.007	-5.730000019073486
18.017	-6.050000190734863
18.027	-6.409999847412109
18.038	-6.800000190734863
18.049	-7.230000019073486
18.057	-7.679999828338623
18.067	-8.119999885559082
18.077	-8.569999694824219
18.087	-8.979999542236328
18.098	-9.369999885559082
18.108	-9.729999542236328
18.117	-10.050000190734863
18.127	-10.359999656677246
18.137	-10.649999618530273
18.151	-10.899999618530273
18.157	-11.140000343322754
18.167	-11.329999923706055
18.177	-11.510000228881836
18.189	-11.640000343322754
18.2	-11.760000228881836
18.207	-11.90999984741211
18.217	-12.09000015258789
18.228	-12.300000190734863
18.237	-12.529999732971191
18.248	-12.760000228881836
18.259	-12.949999809265137
18.268	-13.09000015258789
18.277	-13.119999885559082
18.288	-13.109999656677246
18.297	-13.130000114440918
18.307	-13.130000114440918
18.318	-13.149999618530273
18.327	-13.279999732971191
18.337	-13.5
18.348	-13.779999732971191
18.36	-14.130000114440918
18.367	-14.670000076293945
18.377	-15.479999542236328
18.387	-16.399999618530273
18.397	-17.290000915527344
18.407	-18.020000457763672
18.417	-18.579999923706055
18.427	-18.8700008392334
18.437	-18.889999389648438
18.447	-18.81999969482422
18.459	-18.739999771118164
18.469	-18.6299991607666
18.48	-18.450000762939453
18.488	-18.139999389648438
18.497	-17.639999389648438
18.51	-16.899999618530273
18.517	-15.880000114440918
18.527	-14.529999732971191
18.537	-12.899999618530273
18.547	-11.0600004196167
18.561	-9.100000381469727
18.567	-7.239999771118164
18.577	-5.170000076293945
18.587	-2.7699999809265137
18.599	-0.18000000715255737
18.61	2.450000047683716
18.618	5.039999961853027
18.629	7.510000228881836
18.637	9.729999542236328
18.651	11.6899995803833
19.241	13.510000228881836
19.243	17.15999984741211
19.25	19.059999465942383
19.25	20.950000762939453
19.254	22.81999969482422
19.258	26.639999389648438
19.261	6.800000190734863
19.269	5.179999828338623
19.281	4.510000228881836
19.288	3.8499999046325684
19.297	3.2200000286102295
19.312	2.6700000762939453
19.317	2.180000066757202
19.33	1.7000000476837158
19.338	1.2200000286102295
19.348	0.7300000190734863
19.36	0.23000000417232513
19.37	-0.27000001072883606
19.383	-0.7799999713897705
19.393	-1.2599999904632568
19.399	-1.690000057220459
19.407	-2.0199999809265137
19.418	-2.299999952316284
