# Supplementary material for: Level-Ground and Stair Adaptation for Hip Exoskeletons Based on Continuous Locomotion Mode Perception
Source: Cyborg Bionic Syst. 2025 Apr 22;6:0248. doi: 10.34133/cbsystems.0248 (PMC12012296; doi:10.34133/cbsystems.0248)
Supplement: Supplementary 1 — Data files S1 to S61 [file cbsystems.0248.f1.zip › 7_LocomotionMode.csv]

time	lm
7.14	0
7.227	0
7.436	0
7.536	0
7.602	0
7.726	0
7.833	0
7.929	0
8.002	0
8.114	0
8.214	0
8.274	0
8.353	0
8.48	0
8.554	0
8.653	0
8.766	0
8.858	0
8.928	0
9.145	0
9.247	0
9.333	0
9.431	0
9.527	0
9.592	0
9.711	0
9.811	0
9.888	0
10.012	0
10.088	0
10.195	0
10.267	0
10.347	0
10.577	0
10.679	0
10.756	0
10.857	1
10.915	1
11.022	1
11.144	1
11.228	1
11.333	1
11.427	1
11.517	1
11.591	1
11.691	1
11.79	1
11.891	1
12.0	1
12.106	1
12.198	1
12.265	1
12.383	1
12.488	1
12.566	1
12.677	1
12.783	1
12.858	1
12.935	1
13.138	1
13.242	1
13.336	1
13.456	1
13.554	1
13.613	1
13.705	1
13.806	1
13.91	1
14.024	1
14.098	1
14.197	1
14.265	1
14.376	1
14.468	1
14.583	1
14.784	1
14.877	1
14.943	1
15.045	1
15.147	1
15.244	1
15.333	1
15.548	1
15.642	1
15.713	1
15.791	1
15.893	1
15.999	1
16.095	1
16.195	1
16.298	0
16.356	0
16.473	0
16.57	0
16.671	0
16.77	0
16.866	0
16.958	0
17.026	0
17.128	0
17.225	0
17.329	0
17.449	0
17.529	0
17.63	0
17.692	0
17.8	0
17.898	0
17.993	0
18.2	0
18.291	0
18.351	0
18.57	0
18.675	0
18.757	0
18.861	0
18.974	0
19.041	0
19.251	0
19.327	0
