# Supplementary material for: Level-Ground and Stair Adaptation for Hip Exoskeletons Based on Continuous Locomotion Mode Perception
Source: Cyborg Bionic Syst. 2025 Apr 22;6:0248. doi: 10.34133/cbsystems.0248 (PMC12012296; doi:10.34133/cbsystems.0248)
Supplement: Supplementary 1 — Data files S1 to S61 [file cbsystems.0248.f1.zip › 8_FootPress.csv]

time	press1	press2	press3	press4	press5	press6	press7	press8	press9	press10	press11	press12	press13	press14	press15	press16
6.692	0.0	0.0	0.0	0.0	0.0	0.0	0.0	0.0	0.0	0.0	0.0	0.0	0.0	0.0	0.0	0.0
6.728	0.0	0.0	0.0	0.0	0.0	0.0	0.0	0.0	0.0	0.0	0.0	0.0	0.0	0.0	0.0	0.0
6.757	0.0	0.0	0.0	0.0	0.0	0.0	0.0	0.0	0.0	0.0	0.0	0.0	0.0	0.0	0.0	0.0
6.78	0.0	0.0	0.0	0.0	0.0	0.0	0.0	0.0	0.0	0.0	0.0	0.0	0.0	0.0	0.0	0.0
6.81	0.0	0.0	0.0	0.0	0.0	0.0	0.0	0.0	0.0	0.0	0.0	0.0	0.0	0.0	0.0	0.0
6.841	0.0	0.0	0.0	0.0	0.0	0.0	0.0	0.0	0.0	0.0	0.0	0.0	0.0	0.0	0.0	0.0
6.87	0.0	0.0	0.0	0.0	0.0	0.0	0.0	0.0	0.0	0.0	0.0	0.0	0.0	0.0	0.0	0.0
6.9	0.0	0.0	0.0	0.0	0.0	0.0	0.0	0.0	0.0	0.0	0.0	0.0	0.0	0.0	0.0	0.0
6.935	0.0	0.0	0.0	0.0	0.0	0.0	0.0	0.0	0.0	0.0	0.0	0.0	0.0	0.0	0.0	0.0
6.961	0.0	0.0	0.0	0.0	0.0	0.0	0.0	0.0	0.0	0.0	0.0	0.0	0.0	0.0	0.0	0.0
6.989	0.0	0.0	0.0	0.0	0.0	2.0	3.0	3.0	2.0	0.0	0.0	0.0	0.0	0.0	0.0	0.0
7.02	0.0	0.0	0.0	0.0	0.0	5.0	6.0	7.0	4.0	0.0	0.0	0.0	0.0	0.0	0.0	0.0
7.049	0.0	0.0	0.0	0.0	0.0	3.0	5.0	7.0	4.0	0.0	0.0	0.0	0.0	0.0	0.0	0.0
7.079	0.0	0.0	0.0	0.0	0.0	2.0	4.0	6.0	5.0	1.0	0.0	0.0	0.0	0.0	2.0	0.0
7.116	0.0	0.0	0.0	0.0	0.0	3.0	4.0	8.0	7.0	3.0	0.0	3.0	2.0	0.0	3.0	1.0
7.14	0.0	0.0	0.0	0.0	0.0	2.0	5.0	8.0	8.0	4.0	1.0	5.0	4.0	1.0	6.0	2.0
7.17	0.0	0.0	0.0	0.0	0.0	2.0	4.0	7.0	7.0	5.0	2.0	8.0	7.0	3.0	10.0	5.0
7.2	0.0	0.0	0.0	0.0	0.0	1.0	3.0	6.0	6.0	6.0	3.0	9.0	8.0	5.0	13.0	5.0
7.229	0.0	0.0	0.0	0.0	0.0	1.0	3.0	5.0	5.0	5.0	3.0	10.0	8.0	5.0	14.0	6.0
7.258	0.0	0.0	0.0	0.0	0.0	0.0	2.0	4.0	4.0	5.0	4.0	10.0	8.0	6.0	16.0	7.0
7.291	0.0	0.0	0.0	0.0	0.0	1.0	1.0	3.0	3.0	4.0	5.0	10.0	6.0	7.0	16.0	6.0
7.318	0.0	0.0	0.0	0.0	0.0	1.0	1.0	3.0	3.0	4.0	4.0	8.0	6.0	7.0	16.0	6.0
7.348	0.0	0.0	0.0	0.0	0.0	2.0	1.0	3.0	2.0	4.0	4.0	8.0	5.0	6.0	14.0	6.0
7.38	0.0	0.0	0.0	0.0	0.0	3.0	1.0	3.0	2.0	4.0	4.0	8.0	4.0	6.0	15.0	5.0
7.408	0.0	0.0	0.0	0.0	0.0	4.0	2.0	3.0	2.0	3.0	4.0	8.0	3.0	7.0	15.0	5.0
7.445	0.0	1.0	0.0	0.0	0.0	5.0	3.0	3.0	1.0	3.0	4.0	7.0	3.0	6.0	13.0	4.0
7.469	0.0	1.0	0.0	0.0	0.0	7.0	4.0	3.0	1.0	3.0	3.0	6.0	2.0	4.0	12.0	2.0
7.497	0.0	3.0	0.0	0.0	0.0	9.0	5.0	4.0	1.0	3.0	2.0	5.0	1.0	3.0	8.0	1.0
7.527	0.0	6.0	0.0	0.0	0.0	13.0	8.0	6.0	1.0	3.0	1.0	4.0	1.0	1.0	5.0	0.0
7.557	0.0	9.0	2.0	0.0	0.0	19.0	13.0	10.0	2.0	1.0	0.0	2.0	0.0	0.0	2.0	0.0
7.587	0.0	12.0	4.0	0.0	0.0	24.0	18.0	12.0	3.0	0.0	0.0	0.0	0.0	0.0	0.0	0.0
7.617	0.0	14.0	5.0	1.0	0.0	28.0	21.0	14.0	3.0	0.0	0.0	0.0	0.0	0.0	0.0	0.0
7.65	0.0	18.0	7.0	1.0	0.0	32.0	21.0	13.0	2.0	0.0	0.0	0.0	0.0	0.0	0.0	0.0
7.677	0.0	20.0	8.0	1.0	0.0	33.0	18.0	9.0	1.0	0.0	0.0	0.0	0.0	0.0	0.0	0.0
7.708	0.0	20.0	7.0	1.0	0.0	31.0	11.0	3.0	1.0	0.0	0.0	0.0	0.0	0.0	0.0	0.0
7.737	25.0	17.0	5.0	0.0	0.0	23.0	4.0	1.0	2.0	0.0	0.0	0.0	0.0	0.0	0.0	0.0
7.766	0.0	10.0	1.0	0.0	0.0	12.0	0.0	0.0	1.0	0.0	0.0	0.0	0.0	0.0	0.0	0.0
7.796	0.0	2.0	0.0	0.0	0.0	4.0	0.0	0.0	0.0	0.0	0.0	0.0	0.0	0.0	0.0	0.0
7.826	0.0	0.0	0.0	0.0	0.0	0.0	0.0	0.0	0.0	0.0	0.0	0.0	0.0	0.0	0.0	0.0
7.857	0.0	0.0	0.0	0.0	0.0	0.0	0.0	0.0	0.0	0.0	0.0	0.0	0.0	0.0	0.0	0.0
7.887	0.0	0.0	0.0	0.0	0.0	0.0	0.0	0.0	0.0	0.0	0.0	0.0	0.0	0.0	0.0	0.0
7.918	0.0	0.0	0.0	0.0	0.0	0.0	0.0	0.0	0.0	0.0	0.0	0.0	0.0	0.0	0.0	0.0
7.95	0.0	0.0	0.0	0.0	0.0	0.0	0.0	0.0	0.0	0.0	0.0	0.0	0.0	0.0	0.0	0.0
7.976	0.0	0.0	0.0	0.0	0.0	0.0	0.0	0.0	0.0	0.0	0.0	0.0	0.0	0.0	0.0	0.0
8.007	0.0	0.0	0.0	0.0	0.0	0.0	0.0	0.0	0.0	0.0	0.0	0.0	0.0	0.0	0.0	0.0
8.035	0.0	0.0	0.0	0.0	0.0	0.0	0.0	0.0	0.0	0.0	0.0	0.0	0.0	0.0	0.0	0.0
8.067	0.0	0.0	0.0	0.0	0.0	0.0	0.0	0.0	0.0	0.0	0.0	0.0	0.0	0.0	0.0	0.0
8.097	0.0	0.0	0.0	0.0	0.0	0.0	0.0	0.0	0.0	0.0	0.0	0.0	0.0	0.0	0.0	0.0
8.132	0.0	0.0	0.0	0.0	0.0	0.0	0.0	0.0	0.0	0.0	0.0	0.0	0.0	0.0	0.0	0.0
8.168	0.0	0.0	0.0	0.0	0.0	0.0	0.0	0.0	0.0	0.0	0.0	0.0	0.0	0.0	0.0	0.0
8.185	0.0	0.0	0.0	0.0	0.0	0.0	0.0	0.0	0.0	0.0	0.0	0.0	0.0	0.0	0.0	0.0
8.221	0.0	0.0	0.0	0.0	0.0	0.0	0.0	0.0	0.0	0.0	0.0	0.0	0.0	0.0	0.0	0.0
8.246	0.0	0.0	0.0	0.0	0.0	0.0	0.0	0.0	0.0	0.0	0.0	0.0	0.0	0.0	0.0	0.0
8.274	0.0	0.0	0.0	0.0	0.0	0.0	0.0	0.0	0.0	0.0	0.0	0.0	0.0	0.0	0.0	0.0
8.304	0.0	0.0	0.0	0.0	0.0	0.0	0.0	0.0	0.0	0.0	0.0	0.0	0.0	0.0	0.0	0.0
8.334	0.0	0.0	0.0	0.0	0.0	0.0	0.0	0.0	0.0	0.0	0.0	0.0	0.0	0.0	0.0	0.0
8.369	0.0	0.0	0.0	0.0	0.0	0.0	0.0	0.0	0.0	0.0	0.0	0.0	0.0	0.0	0.0	0.0
8.395	0.0	0.0	0.0	0.0	0.0	0.0	6.0	12.0	11.0	0.0	0.0	0.0	0.0	0.0	0.0	0.0
8.424	0.0	0.0	0.0	0.0	0.0	0.0	5.0	11.0	12.0	2.0	0.0	0.0	0.0	0.0	0.0	0.0
8.454	0.0	0.0	0.0	0.0	0.0	0.0	2.0	7.0	11.0	5.0	0.0	0.0	0.0	0.0	0.0	0.0
8.484	0.0	0.0	0.0	0.0	0.0	0.0	1.0	5.0	9.0	5.0	0.0	5.0	7.0	3.0	10.0	6.0
8.514	0.0	0.0	0.0	0.0	0.0	0.0	1.0	5.0	10.0	7.0	2.0	10.0	11.0	7.0	15.0	8.0
8.543	0.0	0.0	0.0	0.0	0.0	0.0	0.0	5.0	9.0	8.0	3.0	13.0	13.0	9.0	20.0	11.0
8.574	0.0	0.0	0.0	0.0	0.0	0.0	0.0	3.0	7.0	7.0	4.0	13.0	13.0	13.0	25.0	14.0
8.603	0.0	0.0	0.0	0.0	0.0	0.0	0.0	1.0	6.0	6.0	4.0	14.0	12.0	15.0	28.0	16.0
8.633	0.0	0.0	0.0	0.0	0.0	0.0	0.0	1.0	5.0	6.0	5.0	14.0	12.0	15.0	27.0	15.0
8.663	0.0	0.0	0.0	0.0	0.0	0.0	0.0	0.0	4.0	5.0	5.0	13.0	11.0	14.0	27.0	14.0
8.693	0.0	0.0	0.0	0.0	0.0	0.0	0.0	0.0	3.0	4.0	5.0	11.0	8.0	13.0	26.0	14.0
8.726	0.0	0.0	0.0	0.0	0.0	0.0	0.0	0.0	2.0	3.0	5.0	10.0	7.0	13.0	24.0	12.0
8.753	0.0	0.0	0.0	0.0	0.0	0.0	0.0	0.0	2.0	3.0	5.0	10.0	7.0	12.0	23.0	12.0
8.782	0.0	0.0	0.0	0.0	0.0	0.0	0.0	0.0	2.0	3.0	5.0	10.0	6.0	12.0	23.0	11.0
8.813	0.0	0.0	0.0	0.0	0.0	0.0	0.0	0.0	2.0	2.0	5.0	9.0	7.0	11.0	21.0	10.0
8.842	0.0	0.0	0.0	0.0	0.0	0.0	0.0	0.0	2.0	3.0	5.0	9.0	6.0	11.0	20.0	9.0
8.881	0.0	0.0	0.0	0.0	0.0	0.0	0.0	0.0	2.0	3.0	5.0	8.0	5.0	9.0	18.0	6.0
8.902	0.0	0.0	0.0	0.0	0.0	2.0	0.0	0.0	2.0	3.0	5.0	8.0	5.0	8.0	17.0	6.0
8.933	0.0	3.0	0.0	0.0	0.0	4.0	1.0	1.0	1.0	4.0	3.0	6.0	3.0	4.0	11.0	2.0
8.963	0.0	6.0	0.0	0.0	0.0	8.0	3.0	3.0	2.0	4.0	2.0	4.0	1.0	2.0	6.0	0.0
8.994	0.0	10.0	1.0	0.0	0.0	16.0	9.0	7.0	3.0	2.0	0.0	0.0	0.0	0.0	2.0	0.0
9.026	0.0	15.0	3.0	0.0	0.0	22.0	14.0	10.0	3.0	1.0	0.0	0.0	0.0	0.0	0.0	0.0
9.052	0.0	18.0	5.0	0.0	0.0	26.0	15.0	11.0	3.0	0.0	0.0	0.0	0.0	0.0	0.0	0.0
9.088	0.0	18.0	5.0	0.0	0.0	26.0	14.0	8.0	2.0	0.0	0.0	0.0	0.0	0.0	0.0	0.0
9.111	27.0	16.0	4.0	0.0	0.0	21.0	5.0	2.0	2.0	0.0	0.0	0.0	0.0	0.0	0.0	0.0
9.141	11.0	6.0	0.0	0.0	0.0	12.0	0.0	0.0	1.0	0.0	0.0	0.0	0.0	0.0	0.0	0.0
9.172	1.0	1.0	0.0	0.0	0.0	2.0	0.0	0.0	0.0	0.0	0.0	0.0	0.0	0.0	0.0	0.0
9.201	0.0	0.0	0.0	0.0	0.0	0.0	0.0	0.0	0.0	0.0	0.0	0.0	0.0	0.0	0.0	0.0
9.234	0.0	0.0	0.0	0.0	0.0	0.0	0.0	0.0	0.0	0.0	0.0	0.0	0.0	0.0	0.0	0.0
9.262	0.0	0.0	0.0	0.0	0.0	0.0	0.0	0.0	0.0	0.0	0.0	0.0	0.0	0.0	0.0	0.0
9.292	0.0	0.0	0.0	0.0	0.0	0.0	0.0	0.0	0.0	0.0	0.0	0.0	0.0	0.0	0.0	0.0
9.32	0.0	0.0	0.0	0.0	0.0	0.0	0.0	0.0	0.0	0.0	0.0	0.0	0.0	0.0	0.0	0.0
9.352	0.0	0.0	0.0	0.0	0.0	0.0	0.0	0.0	0.0	0.0	0.0	0.0	0.0	0.0	0.0	0.0
9.382	0.0	0.0	0.0	0.0	0.0	0.0	0.0	0.0	0.0	0.0	0.0	0.0	0.0	0.0	0.0	0.0
9.417	0.0	0.0	0.0	0.0	0.0	0.0	0.0	0.0	0.0	0.0	0.0	0.0	0.0	0.0	0.0	0.0
9.443	0.0	0.0	0.0	0.0	0.0	0.0	0.0	0.0	0.0	0.0	0.0	0.0	0.0	0.0	0.0	0.0
9.472	0.0	0.0	0.0	0.0	0.0	0.0	0.0	0.0	0.0	0.0	0.0	0.0	0.0	0.0	0.0	0.0
9.502	0.0	0.0	0.0	0.0	0.0	0.0	0.0	0.0	0.0	0.0	0.0	0.0	0.0	0.0	0.0	0.0
9.541	0.0	0.0	0.0	0.0	0.0	0.0	0.0	0.0	0.0	0.0	0.0	0.0	0.0	0.0	0.0	0.0
9.56	0.0	0.0	0.0	0.0	0.0	0.0	0.0	0.0	0.0	0.0	0.0	0.0	0.0	0.0	0.0	0.0
9.595	0.0	0.0	0.0	0.0	0.0	0.0	0.0	0.0	0.0	0.0	0.0	0.0	0.0	0.0	0.0	0.0
9.619	0.0	0.0	0.0	0.0	0.0	0.0	0.0	0.0	0.0	0.0	0.0	0.0	0.0	0.0	0.0	0.0
9.651	0.0	0.0	0.0	0.0	0.0	0.0	0.0	0.0	0.0	0.0	0.0	0.0	0.0	0.0	0.0	0.0
9.689	0.0	0.0	0.0	0.0	0.0	0.0	0.0	0.0	0.0	0.0	0.0	0.0	0.0	0.0	0.0	0.0
9.71	0.0	0.0	0.0	0.0	0.0	0.0	0.0	0.0	0.0	0.0	0.0	0.0	0.0	0.0	0.0	0.0
9.751	0.0	0.0	0.0	0.0	0.0	0.0	0.0	0.0	0.0	0.0	0.0	0.0	0.0	0.0	0.0	0.0
9.769	0.0	0.0	0.0	0.0	0.0	0.0	2.0	5.0	3.0	0.0	0.0	0.0	0.0	0.0	0.0	0.0
9.802	0.0	0.0	0.0	0.0	0.0	0.0	2.0	5.0	4.0	1.0	0.0	0.0	0.0	0.0	0.0	0.0
9.828	0.0	0.0	0.0	0.0	0.0	0.0	1.0	3.0	3.0	1.0	0.0	0.0	2.0	0.0	4.0	2.0
9.86	0.0	0.0	0.0	0.0	0.0	0.0	2.0	5.0	4.0	2.0	0.0	3.0	2.0	1.0	4.0	1.0
9.91	0.0	0.0	0.0	0.0	0.0	0.0	4.0	7.0	8.0	6.0	2.0	7.0	7.0	3.0	8.0	3.0
9.943	0.0	0.0	0.0	0.0	0.0	0.0	5.0	9.0	9.0	8.0	3.0	11.0	10.0	5.0	12.0	6.0
9.952	0.0	0.0	0.0	0.0	0.0	0.0	6.0	10.0	10.0	10.0	4.0	12.0	11.0	6.0	12.0	6.0
9.978	0.0	0.0	0.0	0.0	0.0	1.0	7.0	12.0	12.0	12.0	3.0	12.0	12.0	6.0	11.0	6.0
10.009	0.0	0.0	0.0	0.0	0.0	1.0	8.0	14.0	14.0	13.0	2.0	12.0	12.0	4.0	10.0	5.0
10.038	0.0	0.0	0.0	0.0	0.0	2.0	9.0	16.0	17.0	16.0	2.0	11.0	13.0	2.0	8.0	4.0
10.068	0.0	0.0	0.0	0.0	0.0	2.0	10.0	19.0	19.0	17.0	1.0	10.0	11.0	1.0	6.0	2.0
10.097	0.0	0.0	0.0	0.0	0.0	3.0	11.0	20.0	20.0	18.0	0.0	9.0	11.0	0.0	4.0	0.0
10.127	0.0	0.0	0.0	0.0	0.0	3.0	12.0	20.0	21.0	19.0	0.0	7.0	10.0	0.0	2.0	0.0
10.157	0.0	0.0	0.0	0.0	0.0	3.0	14.0	23.0	22.0	19.0	0.0	6.0	8.0	0.0	1.0	0.0
10.187	0.0	0.0	1.0	0.0	0.0	4.0	15.0	24.0	22.0	18.0	0.0	4.0	7.0	0.0	0.0	0.0
10.217	0.0	0.0	1.0	0.0	0.0	4.0	16.0	25.0	22.0	16.0	0.0	3.0	5.0	0.0	0.0	0.0
10.247	0.0	0.0	2.0	0.0	0.0	5.0	17.0	27.0	23.0	15.0	0.0	2.0	5.0	0.0	0.0	0.0
10.277	0.0	1.0	3.0	1.0	0.0	7.0	21.0	30.0	25.0	13.0	0.0	1.0	3.0	0.0	0.0	0.0
10.314	0.0	2.0	4.0	2.0	0.0	9.0	23.0	32.0	26.0	10.0	0.0	0.0	0.0	0.0	0.0	0.0
10.337	0.0	4.0	5.0	3.0	0.0	12.0	25.0	34.0	26.0	5.0	0.0	0.0	0.0	0.0	0.0	0.0
10.366	6.0	5.0	6.0	3.0	0.0	13.0	26.0	33.0	24.0	2.0	0.0	0.0	0.0	0.0	0.0	0.0
10.403	9.0	8.0	7.0	4.0	0.0	15.0	25.0	30.0	20.0	0.0	0.0	0.0	0.0	0.0	0.0	0.0
10.426	13.0	9.0	8.0	4.0	0.0	16.0	23.0	25.0	18.0	0.0	0.0	0.0	0.0	0.0	0.0	0.0
10.46	16.0	12.0	8.0	3.0	0.0	16.0	17.0	16.0	12.0	0.0	0.0	0.0	0.0	0.0	0.0	0.0
10.489	15.0	12.0	6.0	2.0	0.0	15.0	9.0	8.0	9.0	0.0	0.0	0.0	0.0	0.0	0.0	0.0
10.517	8.0	8.0	1.0	0.0	0.0	9.0	2.0	2.0	6.0	0.0	0.0	0.0	0.0	0.0	0.0	0.0
10.551	2.0	2.0	0.0	0.0	0.0	1.0	0.0	0.0	0.0	0.0	0.0	0.0	0.0	0.0	0.0	0.0
10.584	0.0	0.0	0.0	0.0	0.0	0.0	0.0	0.0	0.0	0.0	0.0	0.0	0.0	0.0	0.0	0.0
10.606	0.0	0.0	0.0	0.0	0.0	0.0	0.0	0.0	0.0	0.0	0.0	0.0	0.0	0.0	0.0	0.0
10.635	0.0	0.0	0.0	0.0	0.0	0.0	0.0	0.0	0.0	0.0	0.0	0.0	0.0	0.0	0.0	0.0
10.665	0.0	0.0	0.0	0.0	0.0	0.0	0.0	0.0	0.0	0.0	0.0	0.0	0.0	0.0	0.0	0.0
10.695	0.0	0.0	0.0	0.0	0.0	0.0	0.0	0.0	0.0	0.0	0.0	0.0	0.0	0.0	0.0	0.0
10.727	0.0	0.0	0.0	0.0	0.0	0.0	0.0	0.0	0.0	0.0	0.0	0.0	0.0	0.0	0.0	0.0
10.755	0.0	0.0	0.0	0.0	0.0	0.0	0.0	0.0	0.0	0.0	0.0	0.0	0.0	0.0	0.0	0.0
10.785	0.0	0.0	0.0	0.0	0.0	0.0	0.0	0.0	0.0	0.0	0.0	0.0	0.0	0.0	0.0	0.0
10.816	0.0	0.0	0.0	0.0	0.0	0.0	0.0	0.0	0.0	0.0	0.0	0.0	0.0	0.0	0.0	0.0
10.847	0.0	0.0	0.0	0.0	0.0	0.0	0.0	0.0	0.0	0.0	0.0	0.0	0.0	0.0	0.0	0.0
10.875	0.0	0.0	0.0	0.0	0.0	0.0	0.0	0.0	0.0	0.0	0.0	0.0	0.0	0.0	0.0	0.0
10.908	0.0	0.0	0.0	0.0	0.0	0.0	0.0	0.0	0.0	0.0	0.0	0.0	0.0	0.0	0.0	0.0
10.935	0.0	0.0	0.0	0.0	0.0	0.0	0.0	0.0	0.0	0.0	0.0	0.0	0.0	0.0	0.0	0.0
10.964	0.0	0.0	0.0	0.0	0.0	0.0	0.0	0.0	0.0	0.0	0.0	0.0	0.0	0.0	0.0	0.0
10.994	0.0	0.0	0.0	0.0	0.0	0.0	0.0	0.0	0.0	0.0	0.0	0.0	0.0	0.0	0.0	0.0
11.031	0.0	0.0	0.0	0.0	0.0	0.0	0.0	0.0	0.0	0.0	0.0	0.0	0.0	0.0	0.0	0.0
11.06	0.0	0.0	0.0	0.0	0.0	0.0	0.0	0.0	0.0	0.0	0.0	0.0	0.0	0.0	0.0	0.0
11.086	0.0	0.0	0.0	0.0	0.0	0.0	0.0	0.0	0.0	0.0	0.0	0.0	0.0	0.0	0.0	0.0
11.142	0.0	0.0	0.0	0.0	0.0	0.0	0.0	0.0	0.0	0.0	0.0	0.0	0.0	0.0	0.0	0.0
11.146	0.0	0.0	0.0	0.0	0.0	0.0	0.0	0.0	0.0	0.0	0.0	0.0	0.0	0.0	0.0	0.0
11.176	0.0	0.0	0.0	0.0	0.0	0.0	0.0	0.0	1.0	0.0	0.0	0.0	0.0	0.0	0.0	0.0
11.203	0.0	0.0	0.0	0.0	0.0	0.0	2.0	5.0	6.0	0.0	0.0	0.0	0.0	0.0	0.0	0.0
11.241	0.0	0.0	0.0	0.0	0.0	0.0	2.0	5.0	4.0	0.0	0.0	0.0	0.0	0.0	0.0	0.0
11.265	0.0	0.0	0.0	0.0	0.0	1.0	4.0	6.0	7.0	0.0	0.0	0.0	0.0	0.0	0.0	0.0
11.294	0.0	0.0	0.0	0.0	0.0	0.0	2.0	4.0	5.0	4.0	0.0	0.0	3.0	0.0	1.0	0.0
11.323	0.0	0.0	0.0	0.0	0.0	0.0	0.0	1.0	2.0	2.0	0.0	4.0	2.0	5.0	10.0	3.0
11.354	0.0	1.0	0.0	0.0	0.0	0.0	0.0	0.0	1.0	2.0	3.0	6.0	3.0	7.0	14.0	5.0
11.383	0.0	1.0	0.0	0.0	0.0	1.0	0.0	0.0	0.0	2.0	5.0	7.0	4.0	10.0	17.0	7.0
11.412	0.0	1.0	0.0	0.0	0.0	1.0	0.0	0.0	0.0	2.0	5.0	7.0	5.0	10.0	18.0	7.0
11.442	0.0	1.0	0.0	0.0	0.0	2.0	0.0	0.0	0.0	2.0	5.0	8.0	5.0	10.0	18.0	8.0
11.472	0.0	1.0	0.0	0.0	0.0	2.0	0.0	0.0	1.0	2.0	4.0	7.0	5.0	9.0	15.0	7.0
11.504	0.0	0.0	0.0	0.0	0.0	3.0	0.0	0.0	1.0	2.0	3.0	6.0	5.0	8.0	15.0	6.0
11.533	0.0	0.0	0.0	0.0	0.0	3.0	0.0	0.0	2.0	2.0	2.0	5.0	4.0	7.0	13.0	6.0
11.563	0.0	0.0	0.0	0.0	0.0	3.0	0.0	0.0	1.0	3.0	1.0	5.0	3.0	4.0	10.0	3.0
11.592	0.0	0.0	0.0	0.0	0.0	3.0	0.0	0.0	1.0	3.0	1.0	5.0	3.0	4.0	10.0	3.0
11.622	0.0	0.0	0.0	0.0	0.0	4.0	1.0	1.0	2.0	3.0	1.0	4.0	3.0	3.0	8.0	2.0
11.652	0.0	1.0	0.0	0.0	0.0	5.0	2.0	3.0	2.0	4.0	1.0	4.0	3.0	3.0	7.0	2.0
11.682	0.0	2.0	0.0	0.0	0.0	6.0	4.0	5.0	3.0	5.0	0.0	3.0	2.0	0.0	4.0	0.0
11.712	0.0	5.0	0.0	0.0	0.0	11.0	8.0	9.0	5.0	5.0	0.0	0.0	0.0	0.0	0.0	0.0
11.749	0.0	9.0	2.0	0.0	0.0	16.0	14.0	12.0	7.0	2.0	0.0	0.0	0.0	0.0	0.0	0.0
11.772	0.0	11.0	3.0	0.0	0.0	20.0	16.0	14.0	7.0	0.0	0.0	0.0	0.0	0.0	0.0	0.0
11.804	0.0	13.0	4.0	0.0	0.0	24.0	16.0	13.0	7.0	0.0	0.0	0.0	0.0	0.0	0.0	0.0
11.831	34.0	20.0	7.0	2.0	0.0	30.0	14.0	11.0	6.0	0.0	0.0	0.0	0.0	0.0	0.0	0.0
11.861	39.0	22.0	9.0	2.0	0.0	32.0	13.0	8.0	5.0	0.0	0.0	0.0	0.0	0.0	0.0	0.0
11.892	42.0	24.0	10.0	2.0	0.0	33.0	10.0	5.0	4.0	0.0	0.0	0.0	0.0	0.0	0.0	0.0
11.921	39.0	26.0	9.0	2.0	0.0	25.0	3.0	0.0	1.0	0.0	0.0	0.0	0.0	0.0	0.0	0.0
11.953	27.0	21.0	6.0	1.0	0.0	13.0	0.0	0.0	0.0	0.0	0.0	0.0	0.0	0.0	0.0	0.0
11.989	17.0	13.0	2.0	0.0	0.0	5.0	0.0	0.0	0.0	0.0	0.0	0.0	0.0	0.0	0.0	0.0
12.013	3.0	4.0	0.0	0.0	0.0	0.0	0.0	0.0	0.0	0.0	0.0	0.0	0.0	0.0	0.0	0.0
12.043	0.0	0.0	0.0	0.0	0.0	0.0	0.0	0.0	0.0	0.0	0.0	0.0	0.0	0.0	0.0	0.0
12.076	0.0	0.0	0.0	0.0	0.0	0.0	0.0	0.0	0.0	0.0	0.0	0.0	0.0	0.0	0.0	0.0
12.102	0.0	0.0	0.0	0.0	0.0	0.0	0.0	0.0	0.0	0.0	0.0	0.0	0.0	0.0	0.0	0.0
12.133	0.0	0.0	0.0	0.0	0.0	0.0	0.0	0.0	0.0	0.0	0.0	0.0	0.0	0.0	0.0	0.0
12.165	0.0	0.0	0.0	0.0	0.0	0.0	0.0	0.0	0.0	0.0	0.0	0.0	0.0	0.0	0.0	0.0
12.189	0.0	0.0	0.0	0.0	0.0	0.0	0.0	0.0	0.0	0.0	0.0	0.0	0.0	0.0	0.0	0.0
12.22	0.0	0.0	0.0	0.0	0.0	0.0	0.0	0.0	0.0	0.0	0.0	0.0	0.0	0.0	0.0	0.0
12.251	0.0	0.0	0.0	0.0	0.0	0.0	0.0	0.0	0.0	0.0	0.0	0.0	0.0	0.0	0.0	0.0
12.279	0.0	0.0	0.0	0.0	0.0	0.0	0.0	0.0	0.0	0.0	0.0	0.0	0.0	0.0	0.0	0.0
12.309	0.0	0.0	0.0	0.0	0.0	0.0	0.0	0.0	0.0	0.0	0.0	0.0	0.0	0.0	0.0	0.0
12.34	0.0	0.0	0.0	0.0	0.0	0.0	0.0	0.0	0.0	0.0	0.0	0.0	0.0	0.0	0.0	0.0
12.371	0.0	0.0	0.0	0.0	0.0	0.0	0.0	0.0	0.0	0.0	0.0	0.0	0.0	0.0	0.0	0.0
12.4	0.0	0.0	0.0	0.0	0.0	0.0	0.0	0.0	0.0	0.0	0.0	0.0	0.0	0.0	0.0	0.0
12.429	0.0	0.0	0.0	0.0	0.0	0.0	0.0	0.0	0.0	0.0	0.0	0.0	0.0	0.0	0.0	0.0
12.464	0.0	0.0	0.0	0.0	0.0	0.0	0.0	0.0	0.0	0.0	0.0	0.0	0.0	0.0	0.0	0.0
12.489	0.0	0.0	0.0	0.0	0.0	0.0	0.0	0.0	0.0	0.0	0.0	0.0	0.0	0.0	0.0	0.0
12.519	0.0	0.0	0.0	0.0	0.0	0.0	0.0	0.0	0.0	0.0	0.0	0.0	0.0	0.0	0.0	0.0
12.549	0.0	0.0	0.0	0.0	0.0	0.0	0.0	0.0	0.0	0.0	0.0	0.0	0.0	0.0	0.0	0.0
12.579	0.0	0.0	0.0	0.0	0.0	0.0	0.0	0.0	0.0	0.0	0.0	0.0	0.0	0.0	0.0	0.0
12.609	0.0	0.0	0.0	0.0	0.0	0.0	0.0	2.0	2.0	0.0	0.0	0.0	0.0	0.0	0.0	0.0
12.639	0.0	0.0	0.0	0.0	0.0	0.0	2.0	4.0	6.0	4.0	0.0	0.0	0.0	0.0	0.0	0.0
12.67	0.0	0.0	0.0	0.0	0.0	0.0	2.0	5.0	6.0	4.0	0.0	0.0	1.0	0.0	0.0	0.0
12.757	0.0	0.0	0.0	0.0	0.0	1.0	4.0	7.0	10.0	9.0	1.0	9.0	11.0	5.0	13.0	7.0
12.789	0.0	0.0	0.0	0.0	0.0	1.0	4.0	7.0	10.0	9.0	2.0	11.0	12.0	6.0	15.0	9.0
12.819	0.0	0.0	0.0	0.0	0.0	0.0	2.0	6.0	9.0	9.0	2.0	12.0	13.0	8.0	18.0	11.0
12.849	0.0	0.0	0.0	0.0	0.0	0.0	0.0	3.0	7.0	8.0	2.0	11.0	12.0	8.0	19.0	12.0
12.879	0.0	0.0	0.0	0.0	0.0	0.0	0.0	2.0	6.0	7.0	2.0	11.0	11.0	9.0	20.0	12.0
12.908	0.0	0.0	0.0	0.0	0.0	0.0	0.0	0.0	3.0	5.0	2.0	8.0	10.0	11.0	22.0	14.0
12.937	0.0	0.0	0.0	0.0	0.0	0.0	0.0	0.0	1.0	3.0	1.0	8.0	8.0	11.0	23.0	15.0
12.966	0.0	0.0	0.0	0.0	0.0	0.0	0.0	0.0	1.0	2.0	1.0	6.0	7.0	12.0	25.0	16.0
12.997	0.0	0.0	0.0	0.0	0.0	0.0	0.0	0.0	1.0	2.0	1.0	7.0	7.0	12.0	26.0	17.0
13.027	0.0	0.0	0.0	0.0	0.0	0.0	0.0	0.0	1.0	2.0	1.0	8.0	8.0	13.0	29.0	20.0
13.056	0.0	0.0	0.0	0.0	0.0	0.0	0.0	0.0	1.0	2.0	2.0	9.0	8.0	14.0	30.0	21.0
13.087	0.0	0.0	0.0	0.0	0.0	0.0	0.0	0.0	1.0	3.0	3.0	10.0	9.0	14.0	28.0	20.0
13.129	0.0	0.0	0.0	0.0	0.0	0.0	0.0	0.0	2.0	4.0	4.0	10.0	10.0	13.0	27.0	18.0
13.155	0.0	0.0	0.0	0.0	0.0	0.0	0.0	0.0	2.0	5.0	4.0	10.0	11.0	10.0	23.0	14.0
13.179	0.0	0.0	0.0	0.0	0.0	1.0	4.0	7.0	6.0	8.0	2.0	7.0	8.0	3.0	10.0	5.0
13.205	0.0	4.0	0.0	0.0	0.0	8.0	11.0	14.0	9.0	9.0	0.0	2.0	3.0	0.0	3.0	0.0
13.235	0.0	8.0	4.0	0.0	0.0	17.0	20.0	21.0	14.0	8.0	0.0	0.0	0.0	0.0	0.0	0.0
13.265	22.0	12.0	7.0	2.0	0.0	22.0	22.0	24.0	16.0	0.0	0.0	0.0	0.0	0.0	0.0	0.0
13.295	25.0	14.0	8.0	2.0	0.0	25.0	18.0	18.0	12.0	0.0	0.0	0.0	0.0	0.0	0.0	0.0
13.325	25.0	14.0	5.0	1.0	0.0	20.0	10.0	8.0	7.0	0.0	0.0	0.0	0.0	0.0	0.0	0.0
13.355	15.0	11.0	0.0	0.0	0.0	9.0	0.0	0.0	2.0	0.0	0.0	0.0	0.0	0.0	0.0	0.0
13.388	5.0	4.0	0.0	0.0	0.0	1.0	0.0	0.0	0.0	0.0	0.0	0.0	0.0	0.0	0.0	0.0
13.415	0.0	1.0	0.0	0.0	0.0	0.0	0.0	0.0	0.0	0.0	0.0	0.0	0.0	0.0	0.0	0.0
13.445	0.0	0.0	0.0	0.0	0.0	0.0	0.0	0.0	0.0	0.0	0.0	0.0	0.0	0.0	0.0	0.0
13.474	0.0	0.0	0.0	0.0	0.0	0.0	0.0	0.0	0.0	0.0	0.0	0.0	0.0	0.0	0.0	0.0
13.506	0.0	0.0	0.0	0.0	0.0	0.0	0.0	0.0	0.0	0.0	0.0	0.0	0.0	0.0	0.0	0.0
13.536	0.0	0.0	0.0	0.0	0.0	0.0	0.0	0.0	0.0	0.0	0.0	0.0	0.0	0.0	0.0	0.0
13.565	0.0	0.0	0.0	0.0	0.0	0.0	0.0	0.0	0.0	0.0	0.0	0.0	0.0	0.0	0.0	0.0
13.594	0.0	0.0	0.0	0.0	0.0	0.0	0.0	0.0	0.0	0.0	0.0	0.0	0.0	0.0	0.0	0.0
13.624	0.0	0.0	0.0	0.0	0.0	0.0	0.0	0.0	0.0	0.0	0.0	0.0	0.0	0.0	0.0	0.0
13.656	0.0	0.0	0.0	0.0	0.0	0.0	0.0	0.0	0.0	0.0	0.0	0.0	0.0	0.0	0.0	0.0
13.684	0.0	0.0	0.0	0.0	0.0	0.0	0.0	0.0	0.0	0.0	0.0	0.0	0.0	0.0	0.0	0.0
13.713	0.0	0.0	0.0	0.0	0.0	0.0	0.0	0.0	0.0	0.0	0.0	0.0	0.0	0.0	0.0	0.0
13.746	0.0	0.0	0.0	0.0	0.0	0.0	0.0	0.0	0.0	0.0	0.0	0.0	0.0	0.0	0.0	0.0
13.777	0.0	0.0	0.0	0.0	0.0	0.0	0.0	0.0	0.0	0.0	0.0	0.0	0.0	0.0	0.0	0.0
13.803	0.0	0.0	0.0	0.0	0.0	0.0	0.0	0.0	0.0	0.0	0.0	0.0	0.0	0.0	0.0	0.0
13.833	0.0	0.0	0.0	0.0	0.0	0.0	0.0	0.0	0.0	0.0	0.0	0.0	0.0	0.0	0.0	0.0
13.863	0.0	0.0	0.0	0.0	0.0	0.0	0.0	0.0	0.0	0.0	0.0	0.0	0.0	0.0	0.0	0.0
13.899	0.0	0.0	0.0	0.0	0.0	0.0	0.0	0.0	0.0	0.0	0.0	0.0	0.0	0.0	0.0	0.0
13.923	0.0	0.0	0.0	0.0	0.0	0.0	0.0	0.0	0.0	0.0	0.0	0.0	0.0	0.0	0.0	0.0
13.955	0.0	0.0	0.0	0.0	0.0	0.0	0.0	0.0	0.0	0.0	0.0	0.0	0.0	0.0	0.0	0.0
13.982	0.0	0.0	0.0	0.0	0.0	0.0	0.0	0.0	0.0	0.0	0.0	0.0	0.0	0.0	0.0	0.0
14.013	0.0	0.0	0.0	0.0	0.0	0.0	0.0	0.0	0.0	0.0	0.0	0.0	0.0	0.0	0.0	0.0
14.042	0.0	0.0	0.0	0.0	0.0	0.0	0.0	2.0	4.0	1.0	0.0	0.0	0.0	0.0	0.0	0.0
14.079	0.0	0.0	0.0	0.0	0.0	0.0	0.0	2.0	4.0	2.0	0.0	0.0	1.0	0.0	1.0	0.0
14.105	0.0	0.0	0.0	0.0	0.0	0.0	0.0	2.0	5.0	3.0	0.0	2.0	4.0	3.0	7.0	4.0
14.133	0.0	0.0	0.0	0.0	0.0	0.0	0.0	2.0	6.0	4.0	3.0	9.0	8.0	8.0	15.0	8.0
14.167	0.0	0.0	0.0	0.0	0.0	0.0	0.0	2.0	5.0	5.0	5.0	12.0	11.0	11.0	21.0	11.0
14.194	0.0	0.0	0.0	0.0	0.0	0.0	0.0	2.0	5.0	6.0	6.0	13.0	12.0	12.0	21.0	11.0
14.223	0.0	0.0	0.0	0.0	0.0	0.0	0.0	2.0	6.0	8.0	7.0	12.0	12.0	10.0	20.0	11.0
14.252	0.0	0.0	0.0	0.0	0.0	0.0	1.0	3.0	6.0	8.0	6.0	12.0	11.0	9.0	17.0	8.0
14.281	0.0	0.0	0.0	0.0	0.0	0.0	2.0	5.0	8.0	10.0	4.0	11.0	10.0	7.0	14.0	6.0
14.313	0.0	1.0	0.0	0.0	0.0	0.0	2.0	5.0	8.0	10.0	4.0	9.0	9.0	5.0	11.0	4.0
14.342	0.0	1.0	0.0	0.0	0.0	1.0	3.0	6.0	9.0	10.0	2.0	7.0	7.0	3.0	8.0	3.0
14.372	0.0	1.0	0.0	0.0	0.0	1.0	2.0	6.0	8.0	9.0	2.0	6.0	7.0	3.0	8.0	3.0
14.409	0.0	1.0	0.0	0.0	0.0	1.0	2.0	5.0	7.0	8.0	2.0	6.0	6.0	3.0	9.0	3.0
14.432	0.0	1.0	0.0	0.0	0.0	2.0	2.0	5.0	8.0	9.0	3.0	7.0	7.0	4.0	9.0	4.0
14.462	0.0	0.0	0.0	0.0	0.0	2.0	3.0	7.0	9.0	10.0	3.0	8.0	9.0	4.0	10.0	5.0
14.491	0.0	0.0	0.0	0.0	0.0	2.0	5.0	9.0	10.0	11.0	2.0	9.0	9.0	4.0	10.0	5.0
14.521	0.0	0.0	0.0	0.0	0.0	3.0	6.0	11.0	11.0	12.0	2.0	10.0	10.0	4.0	10.0	4.0
14.551	0.0	0.0	0.0	0.0	0.0	4.0	8.0	13.0	13.0	15.0	2.0	9.0	9.0	2.0	7.0	2.0
14.581	0.0	0.0	0.0	0.0	0.0	4.0	10.0	17.0	15.0	15.0	1.0	7.0	8.0	0.0	4.0	0.0
14.614	0.0	0.0	0.0	0.0	0.0	5.0	13.0	21.0	18.0	16.0	0.0	4.0	6.0	0.0	0.0	0.0
14.646	0.0	3.0	3.0	0.0	0.0	8.0	19.0	26.0	21.0	15.0	0.0	1.0	3.0	0.0	0.0	0.0
14.671	0.0	6.0	5.0	2.0	0.0	15.0	26.0	31.0	25.0	10.0	0.0	0.0	0.0	0.0	0.0	0.0
14.711	11.0	9.0	8.0	4.0	0.0	19.0	27.0	32.0	24.0	2.0	0.0	0.0	0.0	0.0	0.0	0.0
14.73	16.0	13.0	9.0	5.0	0.0	21.0	26.0	27.0	20.0	0.0	0.0	0.0	0.0	0.0	0.0	0.0
14.763	20.0	15.0	9.0	4.0	0.0	19.0	17.0	16.0	14.0	0.0	0.0	0.0	0.0	0.0	0.0	0.0
14.79	20.0	14.0	3.0	0.0	0.0	12.0	5.0	4.0	6.0	0.0	0.0	0.0	0.0	0.0	0.0	0.0
14.821	11.0	8.0	0.0	0.0	0.0	3.0	0.0	0.0	1.0	0.0	0.0	0.0	0.0	0.0	0.0	0.0
14.85	2.0	2.0	0.0	0.0	0.0	0.0	0.0	0.0	0.0	0.0	0.0	0.0	0.0	0.0	0.0	0.0
14.881	0.0	0.0	0.0	0.0	0.0	0.0	0.0	0.0	0.0	0.0	0.0	0.0	0.0	0.0	0.0	0.0
14.909	0.0	0.0	0.0	0.0	0.0	0.0	0.0	0.0	0.0	0.0	0.0	0.0	0.0	0.0	0.0	0.0
14.941	0.0	0.0	0.0	0.0	0.0	0.0	0.0	0.0	0.0	0.0	0.0	0.0	0.0	0.0	0.0	0.0
14.97	0.0	0.0	0.0	0.0	0.0	0.0	0.0	0.0	0.0	0.0	0.0	0.0	0.0	0.0	0.0	0.0
15.001	0.0	0.0	0.0	0.0	0.0	0.0	0.0	0.0	0.0	0.0	0.0	0.0	0.0	0.0	0.0	0.0
15.034	0.0	0.0	0.0	0.0	0.0	0.0	0.0	0.0	0.0	0.0	0.0	0.0	0.0	0.0	0.0	0.0
15.063	0.0	0.0	0.0	0.0	0.0	0.0	0.0	0.0	0.0	0.0	0.0	0.0	0.0	0.0	0.0	0.0
15.098	0.0	0.0	0.0	0.0	0.0	0.0	0.0	0.0	0.0	0.0	0.0	0.0	0.0	0.0	0.0	0.0
15.125	0.0	0.0	0.0	0.0	0.0	0.0	0.0	0.0	0.0	0.0	0.0	0.0	0.0	0.0	0.0	0.0
15.148	0.0	0.0	0.0	0.0	0.0	0.0	0.0	0.0	0.0	0.0	0.0	0.0	0.0	0.0	0.0	0.0
15.178	0.0	0.0	0.0	0.0	0.0	0.0	0.0	0.0	0.0	0.0	0.0	0.0	0.0	0.0	0.0	0.0
15.208	0.0	0.0	0.0	0.0	0.0	0.0	0.0	0.0	0.0	0.0	0.0	0.0	0.0	0.0	0.0	0.0
15.238	0.0	0.0	0.0	0.0	0.0	0.0	0.0	0.0	0.0	0.0	0.0	0.0	0.0	0.0	0.0	0.0
15.268	0.0	0.0	0.0	0.0	0.0	0.0	0.0	0.0	0.0	0.0	0.0	0.0	0.0	0.0	0.0	0.0
15.298	0.0	0.0	0.0	0.0	0.0	0.0	0.0	0.0	0.0	0.0	0.0	0.0	0.0	0.0	0.0	0.0
15.331	0.0	0.0	0.0	0.0	0.0	0.0	0.0	0.0	0.0	0.0	0.0	0.0	0.0	0.0	0.0	0.0
15.358	0.0	0.0	0.0	0.0	0.0	0.0	0.0	0.0	0.0	0.0	0.0	0.0	0.0	0.0	0.0	0.0
15.388	0.0	0.0	0.0	0.0	0.0	0.0	0.0	0.0	0.0	0.0	0.0	0.0	0.0	0.0	0.0	0.0
15.418	0.0	0.0	0.0	0.0	0.0	0.0	0.0	0.0	0.0	0.0	0.0	0.0	0.0	0.0	0.0	0.0
15.448	0.0	0.0	0.0	0.0	0.0	0.0	0.0	0.0	0.0	0.0	0.0	0.0	0.0	0.0	0.0	0.0
15.478	0.0	0.0	0.0	0.0	0.0	0.0	0.0	0.0	0.0	0.0	0.0	0.0	0.0	0.0	0.0	0.0
15.508	0.0	0.0	0.0	0.0	0.0	0.0	0.0	0.0	0.0	0.0	0.0	0.0	0.0	0.0	0.0	0.0
15.539	0.0	0.0	0.0	0.0	0.0	0.0	0.0	1.0	3.0	0.0	0.0	0.0	0.0	0.0	0.0	0.0
15.568	0.0	0.0	0.0	0.0	0.0	0.0	0.0	3.0	4.0	0.0	0.0	0.0	0.0	0.0	0.0	0.0
15.598	0.0	0.0	0.0	0.0	0.0	0.0	3.0	6.0	8.0	2.0	0.0	0.0	0.0	0.0	0.0	0.0
15.628	0.0	0.0	0.0	0.0	0.0	0.0	5.0	8.0	13.0	8.0	0.0	0.0	3.0	0.0	0.0	0.0
15.657	0.0	0.0	0.0	0.0	0.0	0.0	5.0	8.0	12.0	10.0	0.0	5.0	8.0	0.0	3.0	1.0
15.688	0.0	0.0	0.0	0.0	0.0	1.0	5.0	8.0	12.0	11.0	1.0	8.0	10.0	1.0	6.0	3.0
15.716	0.0	0.0	0.0	0.0	0.0	1.0	4.0	7.0	10.0	11.0	3.0	11.0	12.0	2.0	9.0	4.0
15.748	0.0	0.0	0.0	0.0	0.0	2.0	4.0	7.0	10.0	11.0	4.0	11.0	12.0	3.0	10.0	5.0
15.776	0.0	0.0	0.0	0.0	0.0	2.0	3.0	6.0	10.0	11.0	3.0	11.0	12.0	3.0	10.0	5.0
15.805	0.0	0.0	0.0	0.0	0.0	1.0	3.0	6.0	10.0	12.0	3.0	11.0	13.0	4.0	11.0	7.0
15.835	0.0	0.0	0.0	0.0	0.0	0.0	1.0	5.0	11.0	13.0	3.0	11.0	13.0	3.0	11.0	6.0
15.865	0.0	0.0	0.0	0.0	0.0	0.0	0.0	5.0	10.0	13.0	2.0	11.0	13.0	3.0	11.0	6.0
15.896	0.0	0.0	0.0	0.0	0.0	0.0	0.0	5.0	10.0	13.0	3.0	11.0	13.0	3.0	11.0	6.0
15.927	0.0	0.0	0.0	0.0	0.0	0.0	0.0	5.0	11.0	13.0	3.0	11.0	13.0	3.0	11.0	6.0
15.955	0.0	0.0	0.0	0.0	0.0	0.0	1.0	6.0	11.0	14.0	3.0	11.0	13.0	2.0	10.0	5.0
15.985	0.0	0.0	0.0	0.0	0.0	0.0	2.0	7.0	12.0	14.0	2.0	11.0	13.0	2.0	9.0	4.0
16.015	0.0	0.0	0.0	0.0	0.0	1.0	3.0	8.0	12.0	15.0	2.0	11.0	13.0	2.0	9.0	4.0
16.048	0.0	0.0	0.0	0.0	0.0	1.0	4.0	9.0	13.0	16.0	2.0	11.0	13.0	1.0	7.0	3.0
16.075	0.0	0.0	0.0	0.0	0.0	2.0	6.0	12.0	14.0	16.0	1.0	9.0	11.0	0.0	5.0	1.0
16.104	0.0	0.0	0.0	0.0	0.0	1.0	7.0	14.0	15.0	16.0	1.0	7.0	10.0	0.0	3.0	0.0
16.134	0.0	0.0	0.0	0.0	0.0	2.0	9.0	16.0	16.0	17.0	0.0	6.0	10.0	0.0	2.0	0.0
16.164	0.0	0.0	0.0	0.0	0.0	4.0	11.0	18.0	18.0	17.0	0.0	5.0	8.0	0.0	0.0	0.0
16.194	0.0	1.0	0.0	0.0	0.0	6.0	15.0	23.0	21.0	16.0	0.0	3.0	5.0	0.0	0.0	0.0
16.224	0.0	4.0	2.0	0.0	0.0	8.0	19.0	25.0	23.0	12.0	0.0	1.0	3.0	0.0	0.0	0.0
16.255	0.0	5.0	4.0	1.0	0.0	12.0	23.0	27.0	24.0	7.0	0.0	0.0	0.0	0.0	0.0	0.0
16.285	0.0	8.0	5.0	2.0	0.0	15.0	23.0	28.0	23.0	3.0	0.0	0.0	0.0	0.0	0.0	0.0
16.313	16.0	11.0	6.0	3.0	0.0	16.0	22.0	25.0	20.0	0.0	0.0	0.0	0.0	0.0	0.0	0.0
16.344	18.0	11.0	6.0	2.0	0.0	14.0	14.0	12.0	12.0	0.0	0.0	0.0	0.0	0.0	0.0	0.0
16.374	14.0	10.0	1.0	0.0	0.0	9.0	2.0	2.0	5.0	0.0	0.0	0.0	0.0	0.0	0.0	0.0
16.404	8.0	6.0	0.0	0.0	0.0	4.0	0.0	0.0	1.0	0.0	0.0	0.0	0.0	0.0	0.0	0.0
16.433	0.0	0.0	0.0	0.0	0.0	0.0	0.0	0.0	0.0	0.0	0.0	0.0	0.0	0.0	0.0	0.0
16.463	0.0	0.0	0.0	0.0	0.0	0.0	0.0	0.0	0.0	0.0	0.0	0.0	0.0	0.0	0.0	0.0
16.494	0.0	0.0	0.0	0.0	0.0	0.0	0.0	0.0	0.0	0.0	0.0	0.0	0.0	0.0	0.0	0.0
16.525	0.0	0.0	0.0	0.0	0.0	0.0	0.0	0.0	0.0	0.0	0.0	0.0	0.0	0.0	0.0	0.0
16.559	0.0	0.0	0.0	0.0	0.0	0.0	0.0	0.0	0.0	0.0	0.0	0.0	0.0	0.0	0.0	0.0
16.582	0.0	0.0	0.0	0.0	0.0	0.0	0.0	0.0	0.0	0.0	0.0	0.0	0.0	0.0	0.0	0.0
16.612	0.0	0.0	0.0	0.0	0.0	0.0	0.0	0.0	0.0	0.0	0.0	0.0	0.0	0.0	0.0	0.0
16.642	0.0	0.0	0.0	0.0	0.0	0.0	0.0	0.0	0.0	0.0	0.0	0.0	0.0	0.0	0.0	0.0
16.672	0.0	0.0	0.0	0.0	0.0	0.0	0.0	0.0	0.0	0.0	0.0	0.0	0.0	0.0	0.0	0.0
16.703	0.0	0.0	0.0	0.0	0.0	0.0	0.0	0.0	0.0	0.0	0.0	0.0	0.0	0.0	0.0	0.0
16.732	0.0	0.0	0.0	0.0	0.0	0.0	0.0	0.0	0.0	0.0	0.0	0.0	0.0	0.0	0.0	0.0
16.764	0.0	0.0	0.0	0.0	0.0	0.0	0.0	0.0	0.0	0.0	0.0	0.0	0.0	0.0	0.0	0.0
16.793	0.0	0.0	0.0	0.0	0.0	0.0	0.0	0.0	0.0	0.0	0.0	0.0	0.0	0.0	0.0	0.0
16.821	0.0	0.0	0.0	0.0	0.0	0.0	0.0	0.0	0.0	0.0	0.0	0.0	0.0	0.0	0.0	0.0
16.852	0.0	0.0	0.0	0.0	0.0	0.0	0.0	0.0	0.0	0.0	0.0	0.0	0.0	0.0	0.0	0.0
16.881	0.0	0.0	0.0	0.0	0.0	0.0	0.0	0.0	0.0	0.0	0.0	0.0	0.0	0.0	0.0	0.0
16.912	0.0	0.0	0.0	0.0	0.0	0.0	0.0	0.0	0.0	0.0	0.0	0.0	0.0	0.0	0.0	0.0
16.941	0.0	0.0	0.0	0.0	0.0	0.0	0.0	0.0	0.0	0.0	0.0	0.0	0.0	0.0	0.0	0.0
16.973	0.0	0.0	0.0	0.0	0.0	0.0	0.0	0.0	0.0	0.0	0.0	0.0	0.0	0.0	0.0	0.0
17.001	0.0	0.0	0.0	0.0	0.0	0.0	0.0	0.0	0.0	0.0	0.0	0.0	0.0	0.0	0.0	0.0
17.032	0.0	0.0	0.0	0.0	0.0	0.0	0.0	0.0	0.0	0.0	0.0	0.0	0.0	0.0	0.0	0.0
17.061	0.0	0.0	0.0	0.0	0.0	0.0	4.0	7.0	5.0	0.0	0.0	0.0	0.0	0.0	0.0	0.0
17.091	0.0	0.0	0.0	0.0	0.0	0.0	5.0	8.0	7.0	0.0	0.0	0.0	0.0	0.0	0.0	0.0
17.121	0.0	0.0	0.0	0.0	0.0	0.0	5.0	8.0	7.0	3.0	0.0	0.0	0.0	0.0	0.0	0.0
17.151	0.0	0.0	0.0	0.0	0.0	0.0	6.0	10.0	9.0	5.0	0.0	0.0	3.0	0.0	0.0	0.0
17.181	0.0	1.0	0.0	0.0	0.0	1.0	7.0	10.0	9.0	7.0	1.0	5.0	6.0	0.0	4.0	1.0
17.211	0.0	0.0	0.0	0.0	0.0	1.0	6.0	10.0	8.0	9.0	2.0	7.0	7.0	1.0	5.0	2.0
17.241	0.0	1.0	0.0	0.0	0.0	2.0	7.0	11.0	8.0	9.0	3.0	8.0	9.0	2.0	6.0	2.0
17.276	0.0	1.0	0.0	0.0	0.0	2.0	8.0	12.0	10.0	11.0	2.0	8.0	8.0	1.0	5.0	1.0
17.3	0.0	1.0	0.0	0.0	0.0	3.0	8.0	14.0	12.0	13.0	1.0	8.0	8.0	0.0	4.0	0.0
17.331	0.0	1.0	0.0	0.0	0.0	3.0	10.0	16.0	14.0	14.0	0.0	7.0	8.0	0.0	3.0	0.0
17.36	0.0	0.0	0.0	0.0	0.0	3.0	11.0	18.0	15.0	14.0	0.0	6.0	8.0	0.0	2.0	0.0
17.392	0.0	0.0	0.0	0.0	0.0	4.0	13.0	21.0	18.0	15.0	0.0	5.0	8.0	0.0	0.0	0.0
17.421	0.0	0.0	0.0	0.0	0.0	5.0	15.0	23.0	22.0	17.0	0.0	5.0	8.0	0.0	0.0	0.0
17.45	0.0	0.0	0.0	0.0	0.0	5.0	17.0	25.0	24.0	19.0	0.0	4.0	8.0	0.0	0.0	0.0
17.483	0.0	0.0	0.0	0.0	0.0	4.0	17.0	27.0	27.0	20.0	0.0	4.0	7.0	0.0	0.0	0.0
17.509	0.0	0.0	1.0	0.0	0.0	5.0	19.0	28.0	28.0	20.0	0.0	3.0	6.0	0.0	0.0	0.0
17.54	0.0	0.0	1.0	0.0	0.0	6.0	21.0	31.0	32.0	20.0	0.0	2.0	5.0	0.0	0.0	0.0
17.57	0.0	1.0	2.0	1.0	0.0	7.0	24.0	35.0	37.0	19.0	0.0	1.0	4.0	0.0	0.0	0.0
17.602	0.0	2.0	3.0	1.0	0.0	8.0	26.0	38.0	40.0	16.0	0.0	0.0	3.0	0.0	0.0	0.0
17.629	0.0	2.0	3.0	2.0	0.0	8.0	27.0	41.0	42.0	14.0	0.0	0.0	1.0	0.0	0.0	0.0
17.659	0.0	3.0	4.0	2.0	0.0	9.0	30.0	44.0	45.0	11.0	0.0	0.0	0.0	0.0	0.0	0.0
17.688	0.0	4.0	5.0	3.0	0.0	10.0	31.0	45.0	45.0	8.0	0.0	0.0	0.0	0.0	0.0	0.0
17.719	2.0	6.0	6.0	3.0	0.0	11.0	31.0	45.0	43.0	3.0	0.0	0.0	0.0	0.0	0.0	0.0
17.748	2.0	7.0	7.0	4.0	0.0	9.0	28.0	41.0	37.0	0.0	0.0	0.0	0.0	0.0	0.0	0.0
17.784	2.0	7.0	5.0	2.0	0.0	7.0	18.0	26.0	24.0	0.0	0.0	0.0	0.0	0.0	0.0	0.0
17.809	0.0	2.0	0.0	0.0	0.0	0.0	0.0	5.0	7.0	0.0	0.0	0.0	0.0	0.0	0.0	0.0
17.839	0.0	0.0	0.0	0.0	0.0	0.0	0.0	3.0	5.0	0.0	0.0	0.0	0.0	0.0	0.0	0.0
17.868	0.0	0.0	0.0	0.0	0.0	0.0	0.0	0.0	0.0	0.0	0.0	0.0	0.0	0.0	0.0	0.0
17.898	0.0	0.0	0.0	0.0	0.0	0.0	0.0	0.0	0.0	0.0	0.0	0.0	0.0	0.0	0.0	0.0
17.928	0.0	0.0	0.0	0.0	0.0	0.0	0.0	0.0	0.0	0.0	0.0	0.0	0.0	0.0	0.0	0.0
17.958	0.0	0.0	0.0	0.0	0.0	0.0	0.0	0.0	0.0	0.0	0.0	0.0	0.0	0.0	0.0	0.0
17.994	0.0	0.0	0.0	0.0	0.0	0.0	0.0	0.0	0.0	0.0	0.0	0.0	0.0	0.0	0.0	0.0
18.021	0.0	0.0	0.0	0.0	0.0	0.0	0.0	0.0	0.0	0.0	0.0	0.0	0.0	0.0	0.0	0.0
18.048	0.0	0.0	0.0	0.0	0.0	0.0	0.0	0.0	0.0	0.0	0.0	0.0	0.0	0.0	0.0	0.0
18.078	0.0	0.0	0.0	0.0	0.0	0.0	0.0	0.0	0.0	0.0	0.0	0.0	0.0	0.0	0.0	0.0
18.108	0.0	0.0	0.0	0.0	0.0	0.0	0.0	0.0	0.0	0.0	0.0	0.0	0.0	0.0	0.0	0.0
18.138	0.0	0.0	0.0	0.0	0.0	0.0	0.0	0.0	0.0	0.0	0.0	0.0	0.0	0.0	0.0	0.0
18.168	0.0	0.0	0.0	0.0	0.0	0.0	0.0	0.0	0.0	0.0	0.0	0.0	0.0	0.0	0.0	0.0
18.201	0.0	0.0	0.0	0.0	0.0	0.0	0.0	0.0	0.0	0.0	0.0	0.0	0.0	0.0	0.0	0.0
18.226	0.0	0.0	0.0	0.0	0.0	0.0	0.0	0.0	0.0	0.0	0.0	0.0	0.0	0.0	0.0	0.0
18.258	0.0	0.0	0.0	0.0	0.0	0.0	0.0	0.0	0.0	0.0	0.0	0.0	0.0	0.0	0.0	0.0
18.287	0.0	0.0	0.0	0.0	0.0	0.0	0.0	0.0	0.0	0.0	0.0	0.0	0.0	0.0	0.0	0.0
18.317	0.0	0.0	0.0	0.0	0.0	0.0	0.0	0.0	0.0	0.0	0.0	0.0	0.0	0.0	0.0	0.0
18.346	0.0	0.0	0.0	0.0	0.0	0.0	0.0	0.0	0.0	0.0	0.0	0.0	0.0	0.0	0.0	0.0
18.385	0.0	0.0	0.0	0.0	0.0	0.0	0.0	0.0	0.0	0.0	0.0	0.0	0.0	0.0	0.0	0.0
18.406	0.0	0.0	0.0	0.0	0.0	0.0	0.0	0.0	0.0	0.0	0.0	0.0	0.0	0.0	0.0	0.0
18.436	0.0	0.0	0.0	0.0	0.0	0.0	0.0	0.0	0.0	0.0	0.0	0.0	0.0	0.0	0.0	0.0
18.466	0.0	0.0	0.0	0.0	0.0	0.0	0.0	2.0	2.0	0.0	0.0	0.0	0.0	0.0	0.0	0.0
18.496	0.0	0.0	0.0	0.0	0.0	0.0	0.0	2.0	1.0	0.0	0.0	0.0	0.0	0.0	0.0	0.0
18.525	0.0	0.0	0.0	0.0	0.0	0.0	0.0	0.0	0.0	0.0	0.0	0.0	2.0	0.0	5.0	2.0
18.556	0.0	0.0	0.0	0.0	0.0	0.0	0.0	1.0	1.0	0.0	0.0	3.0	2.0	3.0	8.0	2.0
18.586	0.0	0.0	0.0	0.0	0.0	0.0	1.0	2.0	1.0	1.0	3.0	7.0	5.0	7.0	14.0	6.0
18.616	0.0	0.0	0.0	0.0	0.0	0.0	0.0	1.0	0.0	1.0	4.0	8.0	4.0	8.0	15.0	7.0
18.645	0.0	0.0	0.0	0.0	0.0	2.0	0.0	0.0	0.0	1.0	5.0	8.0	3.0	10.0	16.0	6.0
18.676	0.0	0.0	0.0	0.0	0.0	2.0	0.0	0.0	0.0	1.0	5.0	7.0	3.0	9.0	15.0	6.0
