# Supplementary material for: Level-Ground and Stair Adaptation for Hip Exoskeletons Based on Continuous Locomotion Mode Perception
Source: Cyborg Bionic Syst. 2025 Apr 22;6:0248. doi: 10.34133/cbsystems.0248 (PMC12012296; doi:10.34133/cbsystems.0248)
Supplement: Supplementary 1 — Data files S1 to S61 [file cbsystems.0248.f1.zip › 8_HipAngle.csv]

time	angle
7.194	67.73999786376953
7.199	70.36000061035156
7.202	72.5
7.207	73.41000366210938
7.211	74.73999786376953
7.214	75.58999633789062
7.217	14.59000015258789
7.22	14.479999542236328
7.232	14.140000343322754
7.242	13.550000190734863
7.25	12.770000457763672
7.261	11.930000305175781
7.27	11.130000114440918
7.28	10.4399995803833
7.291	9.869999885559082
7.3	9.430000305175781
7.31	9.079999923706055
7.321	8.760000228881836
7.33	8.430000305175781
7.345	8.039999961853027
7.35	7.619999885559082
7.36	7.199999809265137
7.37	6.809999942779541
7.38	6.46999979019165
7.392	6.199999809265137
7.4	5.980000019073486
7.411	5.769999980926514
7.421	5.53000020980835
7.43	5.289999961853027
7.444	5.079999923706055
7.45	4.909999847412109
7.46	4.760000228881836
7.47	4.599999904632568
7.48	4.480000019073486
7.491	4.409999847412109
7.502	4.329999923706055
7.51	4.329999923706055
7.52	4.329999923706055
7.531	4.309999942779541
7.541	4.190000057220459
7.55	3.7699999809265137
7.56	3.0899999141693115
7.57	2.359999895095825
7.581	1.7400000095367432
7.593	1.25
7.6	0.8999999761581421
7.61	0.7300000190734863
7.62	0.800000011920929
7.631	0.8899999856948853
7.642	1.0099999904632568
7.65	1.190000057220459
7.66	1.4800000190734863
7.67	1.9299999475479126
7.68	2.559999942779541
7.69	3.440000057220459
7.7	4.630000114440918
7.71	6.139999866485596
7.72	7.889999866485596
7.731	9.770000457763672
7.74	11.630000114440918
7.756	13.75
7.76	16.309999465942383
7.77	19.170000076293945
7.78	22.110000610351562
7.79	25.06999969482422
7.802	27.889999389648438
7.81	30.350000381469727
7.82	32.4900016784668
7.83	34.470001220703125
7.84	36.45000076293945
7.857	38.43000030517578
7.86	40.41999816894531
7.87	42.41999816894531
7.88	44.52000045776367
7.89	46.709999084472656
7.901	48.91999816894531
7.911	51.0099983215332
7.92	53.0
7.931	54.970001220703125
7.94	56.900001525878906
7.958	58.7400016784668
7.96	60.43000030517578
7.97	61.97999954223633
7.98	63.45000076293945
7.99	64.83000183105469
8.001	66.16999816894531
8.011	67.45999908447266
8.02	68.68000030517578
8.031	69.81999969482422
8.04	70.80999755859375
8.052	71.69000244140625
8.085	72.33000183105469
8.119	72.86000061035156
8.164	73.33000183105469
8.213	73.58999633789062
8.25	73.58000183105469
8.252	73.55999755859375
8.256	73.55000305175781
8.257	73.48999786376953
8.268	73.33000183105469
8.271	72.98999786376953
8.271	72.68000030517578
8.274	72.12000274658203
8.276	68.05000305175781
8.279	53.97999954223633
8.28	50.7400016784668
8.283	48.06999969482422
8.29	45.97999954223633
8.3	44.310001373291016
8.31	42.869998931884766
8.32	41.380001068115234
8.331	39.560001373291016
8.341	37.52000045776367
8.35	35.56999969482422
8.375	33.9900016784668
8.382	31.780000686645508
8.39	30.920000076293945
8.4	30.149999618530273
8.41	29.399999618530273
8.421	28.59000015258789
8.43	27.690000534057617
8.44	26.739999771118164
8.451	25.790000915527344
8.46	24.950000762939453
8.471	24.25
8.48	23.700000762939453
8.49	23.290000915527344
8.5	23.020000457763672
8.51	22.809999465942383
8.521	22.559999465942383
8.53	22.25
8.54	21.920000076293945
8.55	21.600000381469727
8.56	21.270000457763672
8.574	20.93000030517578
8.58	20.600000381469727
8.59	20.280000686645508
8.6	19.950000762939453
8.61	19.6299991607666
8.625	19.309999465942383
8.63	18.940000534057617
8.64	18.530000686645508
8.65	18.09000015258789
8.66	17.579999923706055
8.674	17.030000686645508
8.68	16.440000534057617
8.69	15.84000015258789
8.7	15.25
8.71	14.699999809265137
8.72	14.1899995803833
8.731	13.720000267028809
8.741	13.279999732971191
8.75	12.859999656677246
8.76	12.470000267028809
8.775	12.079999923706055
8.78	11.720000267028809
8.79	11.350000381469727
8.8	10.979999542236328
8.813	10.640000343322754
8.82	10.3100004196167
8.83	9.989999771118164
8.84	9.710000038146973
8.856	9.470000267028809
8.86	9.239999771118164
8.875	8.930000305175781
8.881	8.399999618530273
8.891	7.659999847412109
8.9	6.860000133514404
8.91	6.150000095367432
8.92	5.599999904632568
8.93	5.199999809265137
8.94	4.989999771118164
8.95	4.989999771118164
8.961	5.010000228881836
8.97	5.0
8.982	5.0
8.991	5.0
9.012	5.0
9.034	5.0
9.04	5.0
9.052	5.0
9.06	5.059999942779541
9.07	5.360000133514404
9.088	6.050000190734863
9.09	7.21999979019165
9.101	8.880000114440918
9.111	10.869999885559082
9.125	13.09000015258789
9.136	15.479999542236328
9.141	17.959999084472656
9.15	20.600000381469727
9.16	23.3799991607666
9.174	26.3799991607666
9.189	29.229999542236328
9.204	31.670000076293945
9.21	35.88999938964844
9.224	37.880001068115234
10.012	39.83000183105469
10.017	43.849998474121094
10.021	48.290000915527344
10.031	52.5
10.034	56.439998626708984
10.037	58.33000183105469
10.045	16.850000381469727
10.057	15.8100004196167
10.061	15.229999542236328
10.071	14.649999618530273
10.08	14.109999656677246
10.09	13.609999656677246
10.1	13.15999984741211
10.11	12.739999771118164
10.12	12.34000015258789
10.13	11.949999809265137
10.14	11.579999923706055
10.15	11.180000305175781
10.16	10.789999961853027
10.17	10.399999618530273
10.18	10.0
10.193	9.630000114440918
10.2	9.279999732971191
10.21	8.9399995803833
10.22	8.619999885559082
10.23	8.329999923706055
10.24	8.0600004196167
10.252	7.829999923706055
10.266	7.630000114440918
10.27	7.440000057220459
10.28	7.269999980926514
10.29	7.159999847412109
10.3	7.039999961853027
10.317	6.880000114440918
10.32	6.710000038146973
10.334	6.489999771118164
10.34	6.130000114440918
10.35	5.519999980926514
10.362	4.690000057220459
10.37	3.809999942779541
10.38	3.0199999809265137
10.403	2.380000114440918
10.436	1.8899999856948853
10.437	1.649999976158142
10.443	1.7300000190734863
10.47	1.909999966621399
10.477	2.619999885559082
10.586	4.139999866485596
10.589	5.289999961853027
10.593	6.760000228881836
10.606	11.279999732971191
10.61	17.739999771118164
10.625	25.100000381469727
10.628	36.11000061035156
10.635	39.68000030517578
10.638	43.79999923706055
10.64	46.20000076293945
10.65	48.689998626708984
10.66	51.09000015258789
10.67	53.45000076293945
10.681	55.869998931884766
10.693	58.33000183105469
10.7	60.720001220703125
10.711	63.02000045776367
10.723	65.31999969482422
10.73	67.61000061035156
10.74	69.79000091552734
10.752	71.80000305175781
10.76	73.69999694824219
10.771	75.56999969482422
10.78	77.38999938964844
10.79	79.13999938964844
10.8	80.7300033569336
10.811	82.20999908447266
10.824	83.58000183105469
10.83	84.8499984741211
10.841	86.01000213623047
10.85	87.0999984741211
10.863	88.04000091552734
10.87	88.91999816894531
10.881	89.55999755859375
10.89	90.02999877929688
10.909	90.37000274658203
10.913	90.54000091552734
10.92	90.5199966430664
10.93	90.48999786376953
10.94	90.44000244140625
10.95	90.23999786376953
10.961	89.87999725341797
10.97	89.25
10.983	88.33999633789062
10.99	87.30000305175781
11.0	85.95999908447266
11.012	83.20999908447266
11.031	80.02999877929688
11.034	76.70999908447266
11.04	73.62999725341797
11.066	71.16000366210938
11.067	69.4000015258789
11.07	68.01000213623047
11.08	66.73999786376953
11.09	65.5
11.142	64.18000030517578
11.146	62.65999984741211
11.148	59.880001068115234
11.151	58.06999969482422
11.16	57.25
11.176	56.38999938964844
11.184	55.470001220703125
11.191	54.7400016784668
11.2	54.119998931884766
11.21	53.68000030517578
11.22	53.33000183105469
11.246	52.84000015258789
11.251	50.9900016784668
11.265	49.68000030517578
11.271	48.29999923706055
11.281	47.119998931884766
11.291	46.2400016784668
11.3	45.70000076293945
11.311	45.310001373291016
11.32	44.900001525878906
11.331	44.470001220703125
11.342	44.08000183105469
11.35	43.68000030517578
11.361	42.939998626708984
11.37	41.810001373291016
11.381	40.36000061035156
11.39	38.68000030517578
11.401	36.959999084472656
11.41	35.41999816894531
11.42	34.18000030517578
11.43	33.22999954223633
11.44	32.47999954223633
11.45	31.860000610351562
11.46	31.1200008392334
11.47	30.350000381469727
11.488	29.43000030517578
11.495	28.389999389648438
11.503	27.219999313354492
11.511	26.020000457763672
11.52	24.799999237060547
11.53	23.649999618530273
11.557	22.540000915527344
11.579	20.40999984741211
11.61	18.40999984741211
11.637	17.479999542236328
11.676	16.639999389648438
11.719	15.770000457763672
11.726	14.180000305175781
11.73	12.770000457763672
11.735	11.539999961853027
11.749	11.0600004196167
11.753	10.210000038146973
11.756	7.820000171661377
11.763	6.21999979019165
11.777	5.739999771118164
11.795	5.519999980926514
11.797	5.360000133514404
11.812	5.230000019073486
11.814	5.070000171661377
11.822	4.900000095367432
11.831	4.71999979019165
11.852	4.510000228881836
11.861	4.309999942779541
11.87	4.349999904632568
11.88	4.349999904632568
11.891	4.389999866485596
11.9	4.510000228881836
11.91	4.809999942779541
11.921	5.269999980926514
11.93	5.920000076293945
12.017	6.889999866485596
12.025	8.079999923706055
12.029	9.779999732971191
12.035	14.649999618530273
12.059	17.149999618530273
12.062	19.559999465942383
12.089	21.93000030517578
12.872	24.34000015258789
12.877	29.309999465942383
12.888	34.0099983215332
12.893	38.93000030517578
12.896	43.540000915527344
12.899	25.940000534057617
12.902	23.469999313354492
12.911	22.329999923706055
12.922	21.290000915527344
12.93	20.420000076293945
12.942	19.649999618530273
12.952	19.09000015258789
12.961	18.56999969482422
12.975	18.010000228881836
12.98	17.520000457763672
12.991	17.18000030517578
13.004	16.799999237060547
13.01	16.299999237060547
13.02	15.770000457763672
13.031	15.329999923706055
13.04	14.930000305175781
13.05	14.420000076293945
13.062	13.869999885559082
13.072	13.4399995803833
13.081	13.09000015258789
13.092	12.6899995803833
13.106	12.25
13.112	11.920000076293945
13.129	11.75
13.13	11.649999618530273
13.149	11.529999732971191
13.157	11.260000228881836
13.175	10.800000190734863
13.183	10.09000015258789
13.186	9.130000114440918
13.191	7.900000095367432
13.2	6.610000133514404
13.213	5.460000038146973
13.22	4.489999771118164
13.231	3.7799999713897705
13.24	3.319999933242798
13.25	2.990000009536743
13.26	2.869999885559082
13.27	2.9200000762939453
13.282	3.0
13.29	3.1500000953674316
13.3	3.4700000286102295
13.31	4.03000020980835
13.32	4.960000038146973
13.331	6.090000152587891
13.34	7.78000020980835
13.35	10.130000114440918
13.36	12.670000076293945
13.371	15.100000381469727
13.384	17.719999313354492
13.39	20.3799991607666
13.401	23.010000228881836
13.41	25.65999984741211
13.421	28.329999923706055
13.431	30.809999465942383
13.44	33.13999938964844
13.451	35.4900016784668
13.46	37.88999938964844
13.47	40.20000076293945
13.48	42.459999084472656
13.491	44.75
13.501	47.119998931884766
13.51	49.45000076293945
13.52	51.630001068115234
13.53	53.7599983215332
13.54	55.90999984741211
13.55	58.060001373291016
13.56	60.11000061035156
13.57	62.06999969482422
13.58	64.01000213623047
13.592	65.98999786376953
13.601	67.9800033569336
13.61	69.88999938964844
13.62	71.69000244140625
13.63	73.4000015258789
13.644	75.05000305175781
13.657	76.62999725341797
13.66	78.16000366210938
13.67	79.52999877929688
13.681	80.70999908447266
13.692	81.7699966430664
13.701	82.69000244140625
13.71	83.44000244140625
13.72	84.02999877929688
13.73	84.56999969482422
13.742	84.98999786376953
13.751	85.12000274658203
13.76	85.08999633789062
13.772	85.01000213623047
13.78	84.94000244140625
13.795	84.79000091552734
13.8	84.58999633789062
13.811	84.36000061035156
13.821	83.95999908447266
13.83	83.3499984741211
13.84	82.55999755859375
13.85	81.7300033569336
13.86	80.79000091552734
13.87	79.80999755859375
13.88	78.75
13.89	77.54000091552734
13.903	74.83999633789062
13.91	71.58999633789062
13.92	68.3499984741211
13.934	65.20999908447266
13.94	62.68000030517578
13.95	60.88999938964844
13.96	59.58000183105469
13.972	58.459999084472656
13.98	57.47999954223633
13.991	56.650001525878906
14.005	55.75
14.01	54.779998779296875
14.02	53.470001220703125
14.03	52.0
14.04	50.61000061035156
14.051	49.68000030517578
14.06	49.220001220703125
14.079	48.81999969482422
14.081	48.33000183105469
14.093	47.7599983215332
14.105	46.9900016784668
14.118	45.939998626708984
14.121	44.849998474121094
14.158	43.7599983215332
14.175	41.79999923706055
14.178	40.040000915527344
14.182	39.220001220703125
14.191	38.47999954223633
14.216	37.95000076293945
14.226	37.380001068115234
14.23	35.709999084472656
14.24	34.540000915527344
14.252	33.209999084472656
14.26	31.799999237060547
14.27	30.420000076293945
14.281	29.1299991607666
14.291	28.040000915527344
14.3	27.059999465942383
14.31	26.260000228881836
14.321	25.43000030517578
14.33	24.65999984741211
14.342	23.860000610351562
14.352	23.0
14.36	22.15999984741211
14.371	21.270000457763672
14.38	20.440000534057617
14.391	19.56999969482422
14.4	18.799999237060547
14.412	17.969999313354492
14.42	17.190000534057617
14.431	16.420000076293945
14.44	15.640000343322754
14.45	14.989999771118164
14.462	14.350000381469727
14.47	13.75
14.481	13.3100004196167
14.491	12.890000343322754
14.5	12.350000381469727
14.514	11.800000190734863
14.521	11.34000015258789
14.53	10.869999885559082
14.541	10.390000343322754
14.551	10.029999732971191
14.568	9.899999618530273
14.574	9.850000381469727
14.581	9.6899995803833
14.59	9.109999656677246
14.6	8.020000457763672
14.615	6.699999809265137
14.621	5.409999847412109
14.63	4.340000152587891
14.646	3.6600000858306885
14.651	3.240000009536743
14.665	3.049999952316284
14.671	3.069999933242798
14.68	3.0899999141693115
14.69	3.0899999141693115
14.717	3.0899999141693115
14.72	3.0999999046325684
14.72	3.140000104904175
14.73	3.2799999713897705
14.743	3.5899999141693115
14.75	4.150000095367432
14.762	5.090000152587891
14.77	6.25
14.78	7.949999809265137
14.79	10.3100004196167
14.8	12.84000015258789
14.812	15.279999732971191
14.821	17.739999771118164
14.83	20.100000381469727
14.84	22.239999771118164
14.85	24.31999969482422
14.86	26.479999542236328
14.87	28.59000015258789
14.881	30.610000610351562
14.89	32.56999969482422
14.9	34.599998474121094
14.912	36.75
14.922	38.939998626708984
14.93	41.060001373291016
14.94	43.150001525878906
14.95	45.29999923706055
14.96	47.4900016784668
14.97	49.630001068115234
14.98	51.709999084472656
14.99	53.779998779296875
15.001	55.95000076293945
15.009	58.13999938964844
15.025	60.25
15.034	62.2400016784668
15.04	64.20999908447266
15.05	66.1500015258789
15.062	68.08000183105469
15.072	69.93000030517578
15.085	71.63999938964844
15.623	73.2300033569336
15.623	74.79000091552734
15.637	76.31999969482422
15.642	77.8499984741211
15.645	80.68000030517578
15.648	83.1500015258789
15.649	84.20999908447266
15.653	85.20999908447266
15.657	43.529998779296875
15.661	41.91999816894531
15.671	41.36000061035156
15.728	41.2400016784668
15.73	41.290000915527344
15.742	41.25
15.745	40.709999084472656
15.748	39.25
15.751	38.220001220703125
15.76	37.119998931884766
15.771	36.060001373291016
15.781	35.099998474121094
15.79	34.27000045776367
15.8	33.540000915527344
15.81	32.86000061035156
15.821	32.189998626708984
15.83	31.530000686645508
15.842	30.84000015258789
15.85	30.09000015258789
15.861	29.290000915527344
15.87	28.450000762939453
15.88	27.610000610351562
15.896	26.809999465942383
18.17	26.06999969482422
18.173	24.790000915527344
18.178	23.68000030517578
18.184	22.649999618530273
18.188	22.149999618530273
18.192	21.149999618530273
18.196	73.69000244140625
18.2	73.58000183105469
18.21	73.41000366210938
18.22	73.20999908447266
18.235	73.04000091552734
18.24	72.77999877929688
18.252	72.27999877929688
18.262	71.51000213623047
18.27	70.48999786376953
18.28	69.19999694824219
18.29	66.87999725341797
18.302	63.22999954223633
18.31	59.439998626708984
18.32	55.4900016784668
18.33	51.95000076293945
18.34	48.939998626708984
18.35	46.459999084472656
18.36	44.5099983215332
18.37	42.900001525878906
18.418	41.45000076293945
18.423	37.93000030517578
18.426	33.349998474121094
18.43	31.239999771118164
18.44	29.3799991607666
18.452	27.760000228881836
18.46	26.309999465942383
18.471	25.030000686645508
