# Supplementary material for: Level-Ground and Stair Adaptation for Hip Exoskeletons Based on Continuous Locomotion Mode Perception
Source: Cyborg Bionic Syst. 2025 Apr 22;6:0248. doi: 10.34133/cbsystems.0248 (PMC12012296; doi:10.34133/cbsystems.0248)
Supplement: Supplementary 1 — Data files S1 to S61 [file cbsystems.0248.f1.zip › 8_LocomotionMode.csv]

time	lm
6.714	0
6.814	0
6.885	0
7.068	0
7.163	0
7.265	0
7.361	0
7.442	0
7.646	0
7.752	0
7.846	0
7.963	0
8.057	0
8.112	0
8.328	0
8.428	0
8.512	0
8.631	0
8.715	0
8.766	0
8.867	0
8.984	0
9.067	0
9.167	0
9.262	0
9.359	0
9.434	0
9.536	0
9.651	0
9.752	0
9.83	0
9.924	0
10.02	0
10.185	0
10.285	0
10.387	0
10.48	0
10.596	1
10.691	1
10.754	1
10.848	1
10.95	1
11.047	1
11.147	1
11.253	1
11.346	1
11.448	1
11.518	1
11.62	1
11.725	1
11.838	1
11.941	1
12.034	1
12.143	1
12.193	1
12.292	1
12.396	1
12.513	1
12.612	1
12.696	1
12.794	1
12.865	1
12.963	1
13.084	1
13.176	1
13.278	1
13.384	1
13.479	1
13.549	1
13.649	1
13.733	1
13.831	1
13.933	1
14.032	1
14.135	1
14.198	1
14.316	1
14.419	1
14.515	1
14.6	1
14.71	1
14.805	1
14.867	1
14.968	1
15.067	1
15.17	1
15.269	1
15.383	1
15.471	1
15.53	1
15.636	0
15.746	0
15.843	0
15.927	0
16.047	0
16.142	0
16.211	0
16.293	0
16.397	0
16.498	0
16.603	0
16.697	0
16.81	0
16.894	0
17.086	0
17.181	0
17.264	0
17.364	0
17.474	0
17.563	0
17.641	0
17.748	0
17.839	0
17.94	0
18.035	0
18.135	0
18.254	0
18.315	0
18.509	0
18.605	0
18.7	0
