# Supplementary material for: Level-Ground and Stair Adaptation for Hip Exoskeletons Based on Continuous Locomotion Mode Perception
Source: Cyborg Bionic Syst. 2025 Apr 22;6:0248. doi: 10.34133/cbsystems.0248 (PMC12012296; doi:10.34133/cbsystems.0248)
Supplement: Supplementary 1 — Data files S1 to S61 [file cbsystems.0248.f1.zip › 9_FootPress.csv]

time	press1	press2	press3	press4	press5	press6	press7	press8	press9	press10	press11	press12	press13	press14	press15	press16
7.072	0.0	0.0	0.0	0.0	0.0	0.0	0.0	0.0	0.0	0.0	0.0	0.0	0.0	0.0	0.0	0.0
7.098	0.0	0.0	0.0	0.0	0.0	0.0	0.0	0.0	0.0	0.0	0.0	0.0	0.0	0.0	0.0	0.0
7.128	0.0	0.0	0.0	0.0	0.0	0.0	0.0	0.0	0.0	0.0	0.0	0.0	0.0	0.0	0.0	0.0
7.158	0.0	0.0	0.0	0.0	0.0	0.0	0.0	0.0	0.0	0.0	0.0	0.0	0.0	0.0	0.0	0.0
7.189	0.0	0.0	0.0	0.0	0.0	0.0	0.0	0.0	0.0	0.0	0.0	0.0	0.0	0.0	0.0	0.0
7.22	0.0	0.0	0.0	0.0	0.0	0.0	0.0	0.0	0.0	0.0	0.0	0.0	0.0	0.0	0.0	0.0
7.249	0.0	0.0	0.0	0.0	0.0	0.0	0.0	0.0	0.0	0.0	0.0	0.0	0.0	0.0	0.0	0.0
7.279	0.0	0.0	0.0	0.0	0.0	0.0	0.0	0.0	0.0	0.0	0.0	0.0	0.0	0.0	0.0	0.0
7.307	0.0	0.0	0.0	0.0	0.0	0.0	0.0	0.0	0.0	0.0	0.0	0.0	0.0	0.0	0.0	0.0
7.337	0.0	0.0	0.0	0.0	0.0	0.0	0.0	1.0	2.0	0.0	0.0	0.0	0.0	0.0	0.0	0.0
7.367	0.0	0.0	0.0	0.0	0.0	0.0	4.0	8.0	8.0	0.0	0.0	0.0	0.0	0.0	0.0	0.0
7.397	0.0	0.0	0.0	0.0	0.0	0.0	2.0	5.0	6.0	2.0	0.0	0.0	1.0	0.0	0.0	0.0
7.428	0.0	0.0	0.0	0.0	0.0	0.0	1.0	5.0	6.0	4.0	0.0	0.0	3.0	0.0	3.0	2.0
7.459	0.0	0.0	0.0	0.0	0.0	0.0	1.0	5.0	7.0	5.0	0.0	3.0	6.0	1.0	6.0	3.0
7.486	0.0	0.0	0.0	0.0	0.0	0.0	3.0	7.0	9.0	8.0	1.0	8.0	10.0	3.0	10.0	5.0
7.518	0.0	0.0	0.0	0.0	0.0	0.0	3.0	8.0	10.0	9.0	2.0	9.0	11.0	4.0	11.0	6.0
7.546	0.0	0.0	0.0	0.0	0.0	0.0	5.0	9.0	11.0	11.0	2.0	11.0	13.0	4.0	12.0	7.0
7.578	0.0	0.0	0.0	0.0	0.0	0.0	7.0	12.0	14.0	13.0	1.0	11.0	13.0	3.0	10.0	6.0
7.606	0.0	0.0	0.0	0.0	0.0	1.0	8.0	13.0	16.0	14.0	0.0	10.0	13.0	1.0	8.0	4.0
7.636	0.0	0.0	0.0	0.0	0.0	1.0	9.0	15.0	17.0	15.0	0.0	8.0	12.0	0.0	6.0	2.0
7.666	0.0	0.0	0.0	0.0	0.0	2.0	11.0	18.0	18.0	17.0	0.0	7.0	11.0	0.0	4.0	1.0
7.697	0.0	0.0	0.0	0.0	0.0	2.0	11.0	18.0	20.0	17.0	0.0	6.0	11.0	0.0	2.0	0.0
7.732	0.0	0.0	0.0	0.0	0.0	2.0	12.0	20.0	20.0	18.0	0.0	4.0	9.0	0.0	0.0	0.0
7.755	0.0	0.0	0.0	0.0	0.0	2.0	13.0	21.0	20.0	16.0	0.0	3.0	7.0	0.0	0.0	0.0
7.785	0.0	0.0	0.0	0.0	0.0	3.0	14.0	22.0	21.0	15.0	0.0	2.0	5.0	0.0	0.0	0.0
7.816	0.0	0.0	0.0	0.0	0.0	4.0	14.0	23.0	21.0	14.0	0.0	1.0	5.0	0.0	0.0	0.0
7.846	0.0	2.0	1.0	0.0	0.0	6.0	16.0	24.0	21.0	13.0	0.0	1.0	3.0	0.0	0.0	0.0
7.876	0.0	2.0	2.0	0.0	0.0	7.0	18.0	25.0	22.0	13.0	0.0	0.0	2.0	0.0	0.0	0.0
7.905	0.0	5.0	3.0	1.0	0.0	10.0	21.0	28.0	23.0	8.0	0.0	0.0	0.0	0.0	0.0	0.0
7.935	0.0	6.0	4.0	1.0	0.0	13.0	22.0	28.0	23.0	5.0	0.0	0.0	0.0	0.0	0.0	0.0
7.965	13.0	8.0	5.0	2.0	0.0	14.0	23.0	28.0	21.0	3.0	0.0	0.0	0.0	0.0	0.0	0.0
7.994	18.0	10.0	6.0	2.0	0.0	18.0	22.0	27.0	19.0	0.0	0.0	0.0	0.0	0.0	0.0	0.0
8.024	23.0	13.0	7.0	2.0	0.0	20.0	20.0	20.0	15.0	0.0	0.0	0.0	0.0	0.0	0.0	0.0
8.054	23.0	14.0	7.0	2.0	0.0	20.0	19.0	19.0	13.0	0.0	0.0	0.0	0.0	0.0	0.0	0.0
8.086	25.0	15.0	6.0	1.0	0.0	18.0	8.0	5.0	7.0	0.0	0.0	0.0	0.0	0.0	0.0	0.0
8.114	19.0	12.0	2.0	0.0	0.0	10.0	1.0	0.0	4.0	0.0	0.0	0.0	0.0	0.0	0.0	0.0
8.144	2.0	2.0	0.0	0.0	0.0	2.0	0.0	0.0	0.0	0.0	0.0	0.0	0.0	0.0	0.0	0.0
8.176	0.0	0.0	0.0	0.0	0.0	0.0	0.0	0.0	0.0	0.0	0.0	0.0	0.0	0.0	0.0	0.0
8.204	0.0	0.0	0.0	0.0	0.0	0.0	0.0	0.0	0.0	0.0	0.0	0.0	0.0	0.0	0.0	0.0
8.235	0.0	0.0	0.0	0.0	0.0	0.0	0.0	0.0	0.0	0.0	0.0	0.0	0.0	0.0	0.0	0.0
8.263	0.0	0.0	0.0	0.0	0.0	0.0	0.0	0.0	0.0	0.0	0.0	0.0	0.0	0.0	0.0	0.0
8.296	0.0	0.0	0.0	0.0	0.0	0.0	0.0	0.0	0.0	0.0	0.0	0.0	0.0	0.0	0.0	0.0
8.323	0.0	0.0	0.0	0.0	0.0	0.0	0.0	0.0	0.0	0.0	0.0	0.0	0.0	0.0	0.0	0.0
8.353	0.0	0.0	0.0	0.0	0.0	0.0	0.0	0.0	0.0	0.0	0.0	0.0	0.0	0.0	0.0	0.0
8.383	0.0	0.0	0.0	0.0	0.0	0.0	0.0	0.0	0.0	0.0	0.0	0.0	0.0	0.0	0.0	0.0
8.413	0.0	0.0	0.0	0.0	0.0	0.0	0.0	0.0	0.0	0.0	0.0	0.0	0.0	0.0	0.0	0.0
8.449	0.0	0.0	0.0	0.0	0.0	0.0	0.0	0.0	0.0	0.0	0.0	0.0	0.0	0.0	0.0	0.0
8.473	0.0	0.0	0.0	0.0	0.0	0.0	0.0	0.0	0.0	0.0	0.0	0.0	0.0	0.0	0.0	0.0
8.503	0.0	0.0	0.0	0.0	0.0	0.0	0.0	0.0	0.0	0.0	0.0	0.0	0.0	0.0	0.0	0.0
8.532	0.0	0.0	0.0	0.0	0.0	0.0	0.0	0.0	0.0	0.0	0.0	0.0	0.0	0.0	0.0	0.0
8.562	0.0	0.0	0.0	0.0	0.0	0.0	0.0	0.0	0.0	0.0	0.0	0.0	0.0	0.0	0.0	0.0
8.592	0.0	0.0	0.0	0.0	0.0	0.0	0.0	0.0	0.0	0.0	0.0	0.0	0.0	0.0	0.0	0.0
8.623	0.0	0.0	0.0	0.0	0.0	0.0	0.0	0.0	0.0	0.0	0.0	0.0	0.0	0.0	0.0	0.0
8.653	0.0	0.0	0.0	0.0	0.0	0.0	0.0	0.0	0.0	0.0	0.0	0.0	0.0	0.0	0.0	0.0
8.682	0.0	0.0	0.0	0.0	0.0	0.0	0.0	0.0	0.0	0.0	0.0	0.0	0.0	0.0	0.0	0.0
8.712	0.0	0.0	0.0	0.0	0.0	0.0	0.0	2.0	5.0	0.0	0.0	0.0	0.0	0.0	0.0	0.0
8.742	0.0	0.0	0.0	0.0	0.0	0.0	7.0	15.0	20.0	0.0	0.0	0.0	0.0	0.0	0.0	0.0
8.771	0.0	0.0	0.0	0.0	0.0	0.0	4.0	11.0	16.0	9.0	0.0	0.0	2.0	0.0	0.0	0.0
8.801	0.0	0.0	0.0	0.0	0.0	0.0	2.0	9.0	15.0	12.0	0.0	3.0	8.0	0.0	4.0	3.0
8.831	0.0	0.0	0.0	0.0	0.0	0.0	2.0	8.0	17.0	13.0	0.0	5.0	11.0	0.0	6.0	4.0
8.861	0.0	0.0	0.0	0.0	0.0	0.0	2.0	10.0	20.0	17.0	0.0	11.0	16.0	3.0	10.0	7.0
8.891	0.0	0.0	0.0	0.0	0.0	0.0	3.0	10.0	21.0	18.0	0.0	12.0	19.0	5.0	14.0	9.0
8.921	0.0	0.0	0.0	0.0	0.0	0.0	3.0	11.0	21.0	20.0	0.0	13.0	19.0	5.0	14.0	9.0
8.951	0.0	0.0	0.0	0.0	0.0	0.0	4.0	11.0	21.0	20.0	0.0	13.0	19.0	4.0	14.0	9.0
8.981	0.0	0.0	0.0	0.0	0.0	0.0	4.0	12.0	22.0	20.0	1.0	13.0	20.0	4.0	14.0	9.0
9.011	0.0	0.0	0.0	0.0	0.0	0.0	3.0	12.0	22.0	20.0	1.0	13.0	20.0	4.0	14.0	10.0
9.04	0.0	0.0	0.0	0.0	0.0	0.0	3.0	12.0	22.0	21.0	0.0	13.0	20.0	4.0	14.0	9.0
9.07	0.0	0.0	0.0	0.0	0.0	0.0	4.0	13.0	23.0	21.0	0.0	13.0	19.0	2.0	11.0	7.0
9.1	0.0	0.0	0.0	0.0	0.0	0.0	4.0	14.0	22.0	21.0	0.0	12.0	18.0	2.0	11.0	6.0
9.131	0.0	0.0	0.0	0.0	0.0	0.0	5.0	14.0	22.0	20.0	0.0	12.0	17.0	2.0	10.0	5.0
9.166	0.0	0.0	0.0	0.0	0.0	0.0	6.0	16.0	22.0	20.0	0.0	11.0	15.0	1.0	7.0	4.0
9.19	0.0	0.0	0.0	0.0	0.0	0.0	7.0	16.0	22.0	21.0	0.0	10.0	14.0	0.0	6.0	3.0
9.22	0.0	0.0	0.0	0.0	0.0	0.0	9.0	18.0	23.0	21.0	0.0	9.0	13.0	0.0	4.0	1.0
9.25	0.0	0.0	0.0	0.0	0.0	1.0	10.0	19.0	24.0	22.0	0.0	8.0	13.0	0.0	2.0	0.0
9.291	0.0	0.0	0.0	0.0	0.0	2.0	13.0	23.0	26.0	23.0	0.0	7.0	12.0	0.0	0.0	0.0
9.312	0.0	0.0	0.0	0.0	0.0	3.0	14.0	25.0	28.0	23.0	0.0	5.0	11.0	0.0	0.0	0.0
9.339	0.0	0.0	0.0	0.0	0.0	5.0	19.0	30.0	30.0	21.0	0.0	3.0	7.0	0.0	0.0	0.0
9.371	0.0	0.0	1.0	0.0	0.0	6.0	21.0	32.0	32.0	18.0	0.0	1.0	5.0	0.0	0.0	0.0
9.399	0.0	2.0	2.0	1.0	0.0	9.0	25.0	36.0	34.0	13.0	0.0	0.0	3.0	0.0	0.0	0.0
9.429	0.0	5.0	4.0	2.0	0.0	11.0	25.0	35.0	31.0	5.0	0.0	0.0	0.0	0.0	0.0	0.0
9.459	8.0	7.0	6.0	3.0	0.0	10.0	21.0	28.0	23.0	1.0	0.0	0.0	0.0	0.0	0.0	0.0
9.489	7.0	7.0	4.0	1.0	0.0	6.0	5.0	8.0	9.0	0.0	0.0	0.0	0.0	0.0	0.0	0.0
9.519	3.0	2.0	0.0	0.0	0.0	1.0	0.0	0.0	3.0	0.0	0.0	0.0	0.0	0.0	0.0	0.0
9.548	0.0	0.0	0.0	0.0	0.0	0.0	0.0	0.0	0.0	0.0	0.0	0.0	0.0	0.0	0.0	0.0
9.578	0.0	0.0	0.0	0.0	0.0	0.0	0.0	0.0	0.0	0.0	0.0	0.0	0.0	0.0	0.0	0.0
9.609	0.0	0.0	0.0	0.0	0.0	0.0	0.0	0.0	0.0	0.0	0.0	0.0	0.0	0.0	0.0	0.0
9.64	0.0	0.0	0.0	0.0	0.0	0.0	0.0	0.0	0.0	0.0	0.0	0.0	0.0	0.0	0.0	0.0
9.677	0.0	0.0	0.0	0.0	0.0	0.0	0.0	0.0	0.0	0.0	0.0	0.0	0.0	0.0	0.0	0.0
9.699	0.0	0.0	0.0	0.0	0.0	0.0	0.0	0.0	0.0	0.0	0.0	0.0	0.0	0.0	0.0	0.0
9.735	0.0	0.0	0.0	0.0	0.0	0.0	0.0	0.0	0.0	0.0	0.0	0.0	0.0	0.0	0.0	0.0
9.758	0.0	0.0	0.0	0.0	0.0	0.0	0.0	0.0	0.0	0.0	0.0	0.0	0.0	0.0	0.0	0.0
9.788	0.0	0.0	0.0	0.0	0.0	0.0	0.0	0.0	0.0	0.0	0.0	0.0	0.0	0.0	0.0	0.0
9.817	0.0	0.0	0.0	0.0	0.0	0.0	0.0	0.0	0.0	0.0	0.0	0.0	0.0	0.0	0.0	0.0
9.847	0.0	0.0	0.0	0.0	0.0	0.0	0.0	0.0	0.0	0.0	0.0	0.0	0.0	0.0	0.0	0.0
9.883	0.0	0.0	0.0	0.0	0.0	0.0	0.0	0.0	0.0	0.0	0.0	0.0	0.0	0.0	0.0	0.0
9.907	0.0	0.0	0.0	0.0	0.0	0.0	0.0	0.0	0.0	0.0	0.0	0.0	0.0	0.0	0.0	0.0
9.937	0.0	0.0	0.0	0.0	0.0	0.0	0.0	0.0	0.0	0.0	0.0	0.0	0.0	0.0	0.0	0.0
9.967	0.0	0.0	0.0	0.0	0.0	0.0	0.0	0.0	0.0	0.0	0.0	0.0	0.0	0.0	0.0	0.0
9.997	0.0	0.0	0.0	0.0	0.0	0.0	0.0	0.0	0.0	0.0	0.0	0.0	0.0	0.0	0.0	0.0
10.028	0.0	0.0	0.0	0.0	0.0	0.0	0.0	0.0	0.0	0.0	0.0	0.0	0.0	0.0	0.0	0.0
10.057	0.0	0.0	0.0	0.0	0.0	0.0	0.0	0.0	0.0	0.0	0.0	0.0	0.0	0.0	0.0	0.0
10.097	0.0	0.0	0.0	0.0	0.0	0.0	0.0	0.0	0.0	0.0	0.0	0.0	0.0	0.0	0.0	0.0
10.116	0.0	0.0	0.0	0.0	0.0	0.0	0.0	0.0	0.0	0.0	0.0	0.0	0.0	0.0	0.0	0.0
10.15	0.0	0.0	0.0	0.0	0.0	0.0	4.0	8.0	10.0	0.0	0.0	0.0	0.0	0.0	0.0	0.0
10.179	0.0	0.0	0.0	0.0	0.0	0.0	7.0	11.0	11.0	2.0	0.0	0.0	0.0	0.0	0.0	0.0
10.215	0.0	0.0	0.0	0.0	0.0	0.0	4.0	10.0	12.0	6.0	0.0	0.0	1.0	0.0	0.0	0.0
10.246	0.0	0.0	0.0	0.0	0.0	0.0	4.0	9.0	12.0	9.0	0.0	1.0	6.0	0.0	1.0	1.0
10.266	0.0	0.0	0.0	0.0	0.0	0.0	5.0	10.0	14.0	10.0	0.0	4.0	8.0	0.0	5.0	4.0
10.296	0.0	0.0	0.0	0.0	0.0	0.0	5.0	10.0	15.0	13.0	0.0	9.0	12.0	3.0	10.0	6.0
10.325	0.0	0.0	0.0	0.0	0.0	0.0	4.0	10.0	14.0	13.0	1.0	11.0	14.0	4.0	13.0	8.0
10.355	0.0	0.0	0.0	0.0	0.0	0.0	4.0	9.0	13.0	14.0	1.0	12.0	16.0	6.0	17.0	10.0
10.387	0.0	0.0	0.0	0.0	0.0	0.0	3.0	8.0	13.0	13.0	2.0	13.0	16.0	7.0	17.0	10.0
10.415	0.0	0.0	0.0	0.0	0.0	0.0	1.0	7.0	10.0	11.0	1.0	13.0	15.0	8.0	19.0	12.0
10.447	0.0	0.0	0.0	0.0	0.0	0.0	0.0	5.0	8.0	9.0	1.0	12.0	13.0	9.0	20.0	13.0
10.476	0.0	0.0	0.0	0.0	0.0	0.0	0.0	3.0	6.0	7.0	2.0	11.0	11.0	9.0	20.0	13.0
10.507	0.0	0.0	0.0	0.0	0.0	0.0	0.0	2.0	4.0	5.0	3.0	10.0	9.0	10.0	21.0	12.0
10.537	0.0	0.0	0.0	0.0	0.0	0.0	0.0	2.0	2.0	5.0	3.0	10.0	8.0	10.0	21.0	12.0
10.566	0.0	0.0	0.0	0.0	0.0	0.0	0.0	1.0	2.0	5.0	4.0	10.0	7.0	9.0	21.0	11.0
10.594	0.0	0.0	0.0	0.0	0.0	0.0	0.0	2.0	2.0	5.0	4.0	9.0	7.0	8.0	19.0	10.0
10.628	0.0	0.0	0.0	0.0	0.0	0.0	0.0	2.0	2.0	5.0	4.0	9.0	6.0	8.0	17.0	8.0
10.654	0.0	0.0	0.0	0.0	0.0	0.0	1.0	3.0	2.0	5.0	4.0	9.0	6.0	7.0	16.0	7.0
10.684	0.0	0.0	0.0	0.0	0.0	0.0	1.0	3.0	2.0	5.0	4.0	9.0	6.0	7.0	16.0	7.0
10.717	0.0	0.0	0.0	0.0	0.0	4.0	5.0	7.0	4.0	6.0	3.0	7.0	5.0	3.0	9.0	2.0
10.746	0.0	2.0	0.0	0.0	0.0	8.0	9.0	11.0	5.0	6.0	1.0	4.0	3.0	0.0	5.0	0.0
10.774	0.0	5.0	2.0	0.0	0.0	13.0	16.0	16.0	7.0	6.0	0.0	1.0	0.0	0.0	0.0	0.0
10.804	0.0	8.0	4.0	0.0	0.0	17.0	20.0	20.0	8.0	1.0	0.0	0.0	0.0	0.0	0.0	0.0
10.838	0.0	10.0	6.0	1.0	0.0	21.0	22.0	20.0	8.0	0.0	0.0	0.0	0.0	0.0	0.0	0.0
10.863	23.0	13.0	7.0	2.0	0.0	21.0	13.0	11.0	5.0	0.0	0.0	0.0	0.0	0.0	0.0	0.0
10.894	22.0	13.0	4.0	0.0	0.0	17.0	3.0	2.0	3.0	0.0	0.0	0.0	0.0	0.0	0.0	0.0
10.926	0.0	6.0	0.0	0.0	0.0	7.0	0.0	0.0	0.0	0.0	0.0	0.0	0.0	0.0	0.0	0.0
10.953	0.0	0.0	0.0	0.0	0.0	0.0	0.0	0.0	0.0	0.0	0.0	0.0	0.0	0.0	0.0	0.0
10.983	0.0	0.0	0.0	0.0	0.0	0.0	0.0	0.0	0.0	0.0	0.0	0.0	0.0	0.0	0.0	0.0
11.013	0.0	0.0	0.0	0.0	0.0	0.0	0.0	0.0	0.0	0.0	0.0	0.0	0.0	0.0	0.0	0.0
11.044	0.0	0.0	0.0	0.0	0.0	0.0	0.0	0.0	0.0	0.0	0.0	0.0	0.0	0.0	0.0	0.0
11.073	0.0	0.0	0.0	0.0	0.0	0.0	0.0	0.0	0.0	0.0	0.0	0.0	0.0	0.0	0.0	0.0
11.102	0.0	0.0	0.0	0.0	0.0	0.0	0.0	0.0	0.0	0.0	0.0	0.0	0.0	0.0	0.0	0.0
11.132	0.0	0.0	0.0	0.0	0.0	0.0	0.0	0.0	0.0	0.0	0.0	0.0	0.0	0.0	0.0	0.0
11.164	0.0	0.0	0.0	0.0	0.0	0.0	0.0	0.0	0.0	0.0	0.0	0.0	0.0	0.0	0.0	0.0
11.192	0.0	0.0	0.0	0.0	0.0	0.0	0.0	0.0	0.0	0.0	0.0	0.0	0.0	0.0	0.0	0.0
11.222	0.0	0.0	0.0	0.0	0.0	0.0	0.0	0.0	0.0	0.0	0.0	0.0	0.0	0.0	0.0	0.0
11.253	0.0	0.0	0.0	0.0	0.0	0.0	0.0	0.0	0.0	0.0	0.0	0.0	0.0	0.0	0.0	0.0
11.282	0.0	0.0	0.0	0.0	0.0	0.0	0.0	0.0	0.0	0.0	0.0	0.0	0.0	0.0	0.0	0.0
11.317	0.0	0.0	0.0	0.0	0.0	0.0	0.0	0.0	0.0	0.0	0.0	0.0	0.0	0.0	0.0	0.0
11.368	0.0	0.0	0.0	0.0	0.0	0.0	0.0	0.0	0.0	0.0	0.0	0.0	0.0	0.0	0.0	0.0
11.38	0.0	0.0	0.0	0.0	0.0	0.0	0.0	0.0	0.0	0.0	0.0	0.0	0.0	0.0	0.0	0.0
11.403	0.0	0.0	0.0	0.0	0.0	0.0	0.0	0.0	0.0	0.0	0.0	0.0	0.0	0.0	0.0	0.0
11.431	0.0	0.0	0.0	0.0	0.0	0.0	0.0	0.0	0.0	0.0	0.0	0.0	0.0	0.0	0.0	0.0
11.476	0.0	0.0	0.0	0.0	0.0	0.0	0.0	0.0	0.0	0.0	0.0	0.0	0.0	0.0	0.0	0.0
11.491	0.0	0.0	0.0	0.0	0.0	0.0	0.0	0.0	0.0	0.0	0.0	0.0	0.0	0.0	0.0	0.0
11.521	0.0	0.0	0.0	0.0	0.0	0.0	0.0	1.0	1.0	0.0	0.0	0.0	0.0	0.0	0.0	0.0
11.551	0.0	0.0	0.0	0.0	0.0	0.0	0.0	2.0	4.0	2.0	0.0	3.0	5.0	1.0	5.0	3.0
11.586	0.0	0.0	0.0	0.0	0.0	0.0	1.0	3.0	4.0	4.0	0.0	6.0	7.0	5.0	13.0	7.0
11.614	0.0	0.0	0.0	0.0	0.0	0.0	1.0	2.0	4.0	4.0	2.0	11.0	11.0	8.0	19.0	11.0
11.64	0.0	0.0	0.0	0.0	0.0	0.0	0.0	2.0	5.0	5.0	3.0	12.0	13.0	12.0	25.0	15.0
11.67	0.0	0.0	0.0	0.0	0.0	0.0	0.0	1.0	5.0	5.0	4.0	14.0	14.0	13.0	27.0	17.0
11.7	0.0	0.0	0.0	0.0	0.0	0.0	0.0	2.0	5.0	6.0	3.0	13.0	14.0	14.0	28.0	19.0
11.73	0.0	0.0	0.0	0.0	0.0	0.0	0.0	1.0	5.0	6.0	3.0	13.0	14.0	15.0	30.0	20.0
11.76	0.0	0.0	0.0	0.0	0.0	0.0	0.0	0.0	4.0	5.0	3.0	12.0	13.0	15.0	32.0	21.0
11.792	0.0	0.0	0.0	0.0	0.0	0.0	0.0	0.0	4.0	4.0	2.0	11.0	12.0	16.0	30.0	21.0
11.829	0.0	0.0	0.0	0.0	0.0	0.0	0.0	0.0	2.0	3.0	2.0	10.0	11.0	14.0	30.0	20.0
11.85	0.0	0.0	0.0	0.0	0.0	0.0	0.0	0.0	2.0	3.0	2.0	10.0	10.0	14.0	29.0	20.0
11.883	0.0	0.0	0.0	0.0	0.0	0.0	0.0	0.0	1.0	3.0	2.0	9.0	9.0	13.0	27.0	19.0
11.909	0.0	0.0	0.0	0.0	0.0	0.0	0.0	0.0	1.0	3.0	2.0	9.0	9.0	13.0	25.0	18.0
11.939	0.0	0.0	0.0	0.0	0.0	0.0	0.0	0.0	2.0	3.0	3.0	10.0	11.0	12.0	26.0	18.0
11.969	0.0	0.0	0.0	0.0	0.0	0.0	0.0	0.0	3.0	5.0	3.0	11.0	12.0	11.0	24.0	17.0
11.999	0.0	0.0	0.0	0.0	0.0	0.0	0.0	2.0	4.0	6.0	4.0	12.0	13.0	11.0	23.0	15.0
12.032	0.0	0.0	0.0	0.0	0.0	0.0	0.0	2.0	4.0	6.0	4.0	12.0	13.0	10.0	22.0	15.0
12.059	0.0	0.0	0.0	0.0	0.0	0.0	3.0	6.0	6.0	8.0	4.0	10.0	12.0	7.0	17.0	10.0
12.089	0.0	0.0	0.0	0.0	0.0	3.0	7.0	12.0	9.0	11.0	2.0	8.0	10.0	2.0	9.0	4.0
12.119	0.0	2.0	0.0	0.0	0.0	5.0	10.0	14.0	11.0	12.0	0.0	5.0	7.0	0.0	4.0	1.0
12.151	0.0	7.0	4.0	1.0	0.0	15.0	22.0	24.0	17.0	9.0	0.0	0.0	0.0	0.0	0.0	0.0
12.179	13.0	10.0	6.0	2.0	0.0	18.0	22.0	25.0	18.0	1.0	0.0	0.0	0.0	0.0	0.0	0.0
12.208	17.0	12.0	7.0	3.0	0.0	19.0	20.0	22.0	15.0	0.0	0.0	0.0	0.0	0.0	0.0	0.0
12.239	16.0	12.0	4.0	1.0	0.0	15.0	8.0	6.0	6.0	0.0	0.0	0.0	0.0	0.0	0.0	0.0
12.269	10.0	10.0	1.0	0.0	0.0	10.0	3.0	2.0	3.0	0.0	0.0	0.0	0.0	0.0	0.0	0.0
12.299	1.0	1.0	0.0	0.0	0.0	0.0	0.0	0.0	0.0	0.0	0.0	0.0	0.0	0.0	0.0	0.0
12.33	0.0	0.0	0.0	0.0	0.0	0.0	0.0	0.0	0.0	0.0	0.0	0.0	0.0	0.0	0.0	0.0
12.36	0.0	0.0	0.0	0.0	0.0	0.0	0.0	0.0	0.0	0.0	0.0	0.0	0.0	0.0	0.0	0.0
12.392	0.0	0.0	0.0	0.0	0.0	0.0	0.0	0.0	0.0	0.0	0.0	0.0	0.0	0.0	0.0	0.0
12.417	0.0	0.0	0.0	0.0	0.0	0.0	0.0	0.0	0.0	0.0	0.0	0.0	0.0	0.0	0.0	0.0
12.447	0.0	0.0	0.0	0.0	0.0	0.0	0.0	0.0	0.0	0.0	0.0	0.0	0.0	0.0	0.0	0.0
12.478	0.0	0.0	0.0	0.0	0.0	0.0	0.0	0.0	0.0	0.0	0.0	0.0	0.0	0.0	0.0	0.0
12.509	0.0	0.0	0.0	0.0	0.0	0.0	0.0	0.0	0.0	0.0	0.0	0.0	0.0	0.0	0.0	0.0
12.553	0.0	0.0	0.0	0.0	0.0	0.0	0.0	0.0	0.0	0.0	0.0	0.0	0.0	0.0	0.0	0.0
12.573	0.0	0.0	0.0	0.0	0.0	0.0	0.0	0.0	0.0	0.0	0.0	0.0	0.0	0.0	0.0	0.0
12.6	0.0	0.0	0.0	0.0	0.0	0.0	0.0	0.0	0.0	0.0	0.0	0.0	0.0	0.0	0.0	0.0
12.627	0.0	0.0	0.0	0.0	0.0	0.0	0.0	0.0	0.0	0.0	0.0	0.0	0.0	0.0	0.0	0.0
12.659	0.0	0.0	0.0	0.0	0.0	0.0	0.0	0.0	0.0	0.0	0.0	0.0	0.0	0.0	0.0	0.0
12.692	0.0	0.0	0.0	0.0	0.0	0.0	0.0	0.0	0.0	0.0	0.0	0.0	0.0	0.0	0.0	0.0
12.725	0.0	0.0	0.0	0.0	0.0	0.0	0.0	0.0	0.0	0.0	0.0	0.0	0.0	0.0	0.0	0.0
12.751	0.0	0.0	0.0	0.0	0.0	0.0	0.0	0.0	0.0	0.0	0.0	0.0	0.0	0.0	0.0	0.0
12.783	0.0	0.0	0.0	0.0	0.0	0.0	0.0	0.0	0.0	0.0	0.0	0.0	0.0	0.0	0.0	0.0
12.808	0.0	0.0	0.0	0.0	0.0	0.0	0.0	0.0	0.0	0.0	0.0	0.0	0.0	0.0	0.0	0.0
12.842	0.0	0.0	0.0	0.0	0.0	0.0	0.0	0.0	0.0	0.0	0.0	0.0	0.0	0.0	0.0	0.0
12.872	0.0	0.0	0.0	0.0	0.0	0.0	0.0	0.0	0.0	0.0	0.0	0.0	0.0	0.0	0.0	0.0
12.898	0.0	0.0	0.0	0.0	0.0	0.0	0.0	0.0	0.0	0.0	0.0	0.0	0.0	0.0	0.0	0.0
12.934	0.0	0.0	0.0	0.0	0.0	0.0	3.0	5.0	7.0	0.0	0.0	0.0	0.0	0.0	0.0	0.0
12.96	0.0	0.0	0.0	0.0	0.0	0.0	4.0	5.0	9.0	7.0	0.0	1.0	7.0	0.0	2.0	2.0
12.985	0.0	0.0	0.0	0.0	0.0	2.0	6.0	8.0	12.0	9.0	0.0	6.0	11.0	0.0	6.0	5.0
13.018	0.0	0.0	0.0	0.0	0.0	2.0	6.0	9.0	14.0	11.0	0.0	11.0	15.0	4.0	14.0	9.0
13.048	0.0	0.0	0.0	0.0	0.0	1.0	6.0	9.0	14.0	13.0	1.0	13.0	18.0	5.0	17.0	12.0
13.078	0.0	0.0	0.0	0.0	0.0	1.0	5.0	8.0	13.0	12.0	2.0	14.0	18.0	6.0	19.0	12.0
13.108	0.0	0.0	0.0	0.0	0.0	1.0	4.0	8.0	13.0	13.0	1.0	14.0	17.0	7.0	22.0	15.0
13.136	0.0	0.0	0.0	0.0	0.0	0.0	3.0	7.0	12.0	12.0	1.0	13.0	17.0	8.0	22.0	16.0
13.167	0.0	0.0	0.0	0.0	0.0	0.0	1.0	6.0	12.0	12.0	1.0	11.0	17.0	8.0	23.0	16.0
13.198	0.0	0.0	0.0	0.0	0.0	0.0	0.0	4.0	11.0	12.0	0.0	11.0	17.0	8.0	23.0	18.0
13.226	0.0	0.0	0.0	0.0	0.0	0.0	0.0	2.0	10.0	11.0	0.0	11.0	17.0	8.0	24.0	19.0
13.262	0.0	0.0	0.0	0.0	0.0	0.0	0.0	1.0	9.0	10.0	0.0	11.0	17.0	9.0	26.0	20.0
13.288	0.0	0.0	0.0	0.0	0.0	0.0	0.0	0.0	8.0	10.0	0.0	12.0	19.0	10.0	29.0	23.0
13.317	0.0	0.0	0.0	0.0	0.0	0.0	0.0	0.0	8.0	10.0	0.0	12.0	19.0	11.0	29.0	24.0
13.348	0.0	0.0	0.0	0.0	0.0	0.0	0.0	0.0	8.0	10.0	0.0	13.0	19.0	12.0	31.0	26.0
13.376	0.0	0.0	0.0	0.0	0.0	0.0	0.0	0.0	7.0	10.0	0.0	14.0	20.0	13.0	33.0	27.0
13.406	0.0	0.0	0.0	0.0	0.0	0.0	0.0	0.0	7.0	9.0	1.0	15.0	20.0	13.0	34.0	28.0
13.438	0.0	0.0	0.0	0.0	0.0	0.0	0.0	0.0	6.0	8.0	1.0	15.0	20.0	14.0	35.0	29.0
13.469	0.0	0.0	0.0	0.0	0.0	0.0	0.0	0.0	5.0	7.0	2.0	16.0	20.0	16.0	38.0	30.0
13.498	0.0	0.0	0.0	0.0	0.0	0.0	0.0	1.0	6.0	7.0	2.0	16.0	21.0	16.0	37.0	30.0
13.524	0.0	0.0	0.0	0.0	0.0	0.0	0.0	4.0	8.0	9.0	2.0	18.0	22.0	14.0	35.0	27.0
13.555	0.0	0.0	0.0	0.0	0.0	0.0	4.0	9.0	11.0	12.0	2.0	17.0	21.0	8.0	24.0	17.0
13.586	0.0	0.0	1.0	0.0	0.0	4.0	14.0	19.0	16.0	16.0	0.0	8.0	12.0	0.0	5.0	2.0
13.616	0.0	0.0	2.0	0.0	0.0	8.0	18.0	23.0	19.0	15.0	0.0	5.0	9.0	0.0	2.0	0.0
13.65	4.0	4.0	5.0	3.0	0.0	16.0	25.0	29.0	21.0	1.0	0.0	0.0	0.0	0.0	0.0	0.0
13.675	6.0	4.0	5.0	2.0	0.0	15.0	17.0	19.0	14.0	0.0	0.0	0.0	0.0	0.0	0.0	0.0
13.705	2.0	1.0	0.0	0.0	0.0	3.0	0.0	0.0	2.0	0.0	0.0	0.0	0.0	0.0	0.0	0.0
13.736	0.0	0.0	0.0	0.0	0.0	0.0	0.0	0.0	0.0	0.0	0.0	0.0	0.0	0.0	0.0	0.0
13.769	0.0	0.0	0.0	0.0	0.0	0.0	0.0	0.0	0.0	0.0	0.0	0.0	0.0	0.0	0.0	0.0
13.794	0.0	0.0	0.0	0.0	0.0	0.0	0.0	0.0	0.0	0.0	0.0	0.0	0.0	0.0	0.0	0.0
13.829	0.0	0.0	0.0	0.0	0.0	0.0	0.0	0.0	0.0	0.0	0.0	0.0	0.0	0.0	0.0	0.0
13.853	0.0	0.0	0.0	0.0	0.0	0.0	0.0	0.0	0.0	0.0	0.0	0.0	0.0	0.0	0.0	0.0
13.883	0.0	0.0	0.0	0.0	0.0	0.0	0.0	0.0	0.0	0.0	0.0	0.0	0.0	0.0	0.0	0.0
13.914	0.0	0.0	0.0	0.0	0.0	0.0	0.0	0.0	0.0	0.0	0.0	0.0	0.0	0.0	0.0	0.0
13.944	0.0	0.0	0.0	0.0	0.0	0.0	0.0	0.0	0.0	0.0	0.0	0.0	0.0	0.0	0.0	0.0
13.977	0.0	0.0	0.0	0.0	0.0	0.0	0.0	0.0	0.0	0.0	0.0	0.0	0.0	0.0	0.0	0.0
14.005	0.0	0.0	0.0	0.0	0.0	0.0	0.0	0.0	0.0	0.0	0.0	0.0	0.0	0.0	0.0	0.0
14.032	0.0	0.0	0.0	0.0	0.0	0.0	0.0	0.0	0.0	0.0	0.0	0.0	0.0	0.0	0.0	0.0
14.067	0.0	0.0	0.0	0.0	0.0	0.0	0.0	0.0	0.0	0.0	0.0	0.0	0.0	0.0	0.0	0.0
14.094	0.0	0.0	0.0	0.0	0.0	0.0	0.0	0.0	0.0	0.0	0.0	0.0	0.0	0.0	0.0	0.0
14.122	0.0	0.0	0.0	0.0	0.0	0.0	0.0	0.0	0.0	0.0	0.0	0.0	0.0	0.0	0.0	0.0
14.152	0.0	0.0	0.0	0.0	0.0	0.0	0.0	0.0	0.0	0.0	0.0	0.0	0.0	0.0	0.0	0.0
14.185	0.0	0.0	0.0	0.0	0.0	0.0	0.0	0.0	0.0	0.0	0.0	0.0	0.0	0.0	0.0	0.0
14.211	0.0	0.0	0.0	0.0	0.0	0.0	0.0	0.0	0.0	0.0	0.0	0.0	0.0	0.0	0.0	0.0
14.241	0.0	0.0	0.0	0.0	0.0	0.0	0.0	0.0	0.0	0.0	0.0	0.0	0.0	0.0	0.0	0.0
14.271	0.0	0.0	0.0	0.0	0.0	0.0	0.0	0.0	0.0	0.0	0.0	0.0	0.0	0.0	0.0	0.0
14.301	0.0	0.0	0.0	0.0	0.0	0.0	0.0	0.0	0.0	0.0	0.0	0.0	0.0	0.0	0.0	0.0
14.332	0.0	0.0	0.0	0.0	0.0	0.0	0.0	0.0	0.0	0.0	0.0	0.0	0.0	0.0	0.0	0.0
14.362	0.0	0.0	0.0	0.0	0.0	0.0	0.0	0.0	0.0	0.0	0.0	0.0	0.0	0.0	0.0	0.0
14.393	0.0	0.0	0.0	0.0	0.0	0.0	0.0	0.0	0.0	0.0	0.0	0.0	0.0	0.0	0.0	0.0
14.423	0.0	0.0	0.0	0.0	0.0	0.0	0.0	2.0	5.0	2.0	0.0	0.0	0.0	0.0	0.0	0.0
14.451	0.0	0.0	0.0	0.0	0.0	0.0	1.0	4.0	7.0	3.0	0.0	0.0	0.0	0.0	0.0	0.0
14.481	0.0	0.0	0.0	0.0	0.0	0.0	2.0	7.0	12.0	6.0	0.0	0.0	0.0	0.0	0.0	0.0
14.512	0.0	0.0	0.0	0.0	0.0	0.0	4.0	10.0	16.0	13.0	0.0	2.0	7.0	0.0	0.0	0.0
14.545	0.0	0.0	0.0	0.0	0.0	0.0	5.0	10.0	18.0	16.0	0.0	7.0	13.0	1.0	6.0	4.0
14.57	0.0	0.0	0.0	0.0	0.0	0.0	5.0	10.0	19.0	17.0	1.0	10.0	14.0	3.0	9.0	6.0
14.6	0.0	0.0	0.0	0.0	0.0	0.0	4.0	10.0	18.0	19.0	1.0	11.0	17.0	4.0	12.0	8.0
14.63	0.0	0.0	0.0	0.0	0.0	0.0	4.0	10.0	19.0	20.0	1.0	13.0	17.0	4.0	14.0	8.0
14.67	0.0	0.0	0.0	0.0	0.0	0.0	2.0	8.0	18.0	20.0	1.0	13.0	19.0	5.0	15.0	9.0
14.698	0.0	0.0	0.0	0.0	0.0	0.0	0.0	5.0	17.0	21.0	0.0	12.0	18.0	4.0	15.0	9.0
14.72	0.0	0.0	0.0	0.0	0.0	0.0	0.0	3.0	17.0	20.0	0.0	12.0	19.0	4.0	15.0	10.0
14.749	0.0	0.0	0.0	0.0	0.0	0.0	0.0	1.0	14.0	19.0	0.0	11.0	19.0	4.0	15.0	10.0
14.781	0.0	0.0	0.0	0.0	0.0	0.0	0.0	0.0	12.0	17.0	0.0	11.0	18.0	5.0	15.0	10.0
14.809	0.0	0.0	0.0	0.0	0.0	0.0	0.0	0.0	11.0	17.0	0.0	11.0	19.0	5.0	16.0	11.0
14.839	0.0	0.0	0.0	0.0	0.0	0.0	0.0	0.0	11.0	17.0	0.0	12.0	20.0	5.0	17.0	12.0
14.869	0.0	0.0	0.0	0.0	0.0	0.0	0.0	0.0	11.0	18.0	0.0	13.0	21.0	6.0	18.0	13.0
14.902	0.0	0.0	0.0	0.0	0.0	0.0	0.0	0.0	12.0	19.0	0.0	14.0	22.0	6.0	18.0	14.0
14.934	0.0	0.0	0.0	0.0	0.0	0.0	0.0	0.0	13.0	21.0	0.0	15.0	24.0	7.0	19.0	15.0
14.959	0.0	0.0	0.0	0.0	0.0	0.0	0.0	1.0	15.0	24.0	0.0	16.0	25.0	5.0	18.0	14.0
14.988	0.0	0.0	0.0	0.0	0.0	0.0	0.0	4.0	19.0	25.0	0.0	16.0	26.0	5.0	17.0	12.0
15.018	0.0	0.0	0.0	0.0	0.0	0.0	1.0	7.0	23.0	28.0	0.0	17.0	26.0	3.0	14.0	10.0
15.048	0.0	0.0	0.0	0.0	0.0	0.0	3.0	10.0	27.0	28.0	0.0	16.0	25.0	1.0	10.0	7.0
15.078	0.0	0.0	0.0	0.0	0.0	0.0	8.0	17.0	34.0	33.0	0.0	11.0	21.0	0.0	2.0	1.0
15.108	0.0	0.0	0.0	0.0	0.0	2.0	14.0	26.0	42.0	33.0	0.0	6.0	15.0	0.0	0.0	0.0
15.139	0.0	0.0	0.0	0.0	0.0	9.0	25.0	41.0	52.0	16.0	0.0	0.0	1.0	0.0	0.0	0.0
15.168	1.0	3.0	2.0	1.0	0.0	15.0	29.0	42.0	51.0	3.0	0.0	0.0	0.0	0.0	0.0	0.0
15.198	5.0	5.0	3.0	1.0	0.0	14.0	25.0	36.0	42.0	0.0	0.0	0.0	0.0	0.0	0.0	0.0
15.229	8.0	6.0	0.0	0.0	0.0	5.0	2.0	8.0	14.0	0.0	0.0	0.0	0.0	0.0	0.0	0.0
15.268	5.0	2.0	0.0	0.0	0.0	0.0	0.0	0.0	4.0	0.0	0.0	0.0	0.0	0.0	0.0	0.0
15.288	0.0	0.0	0.0	0.0	0.0	0.0	0.0	0.0	0.0	0.0	0.0	0.0	0.0	0.0	0.0	0.0
15.317	0.0	0.0	0.0	0.0	0.0	0.0	0.0	0.0	0.0	0.0	0.0	0.0	0.0	0.0	0.0	0.0
15.347	0.0	0.0	0.0	0.0	0.0	0.0	0.0	0.0	0.0	0.0	0.0	0.0	0.0	0.0	0.0	0.0
15.379	0.0	0.0	0.0	0.0	0.0	0.0	0.0	0.0	0.0	0.0	0.0	0.0	0.0	0.0	0.0	0.0
15.412	0.0	0.0	0.0	0.0	0.0	0.0	0.0	0.0	0.0	0.0	0.0	0.0	0.0	0.0	0.0	0.0
15.439	0.0	0.0	0.0	0.0	0.0	0.0	0.0	0.0	0.0	0.0	0.0	0.0	0.0	0.0	0.0	0.0
15.467	0.0	0.0	0.0	0.0	0.0	0.0	0.0	0.0	0.0	0.0	0.0	0.0	0.0	0.0	0.0	0.0
15.497	0.0	0.0	0.0	0.0	0.0	0.0	0.0	0.0	0.0	0.0	0.0	0.0	0.0	0.0	0.0	0.0
15.528	0.0	0.0	0.0	0.0	0.0	0.0	0.0	0.0	0.0	0.0	0.0	0.0	0.0	0.0	0.0	0.0
15.556	0.0	0.0	0.0	0.0	0.0	0.0	0.0	0.0	0.0	0.0	0.0	0.0	0.0	0.0	0.0	0.0
15.587	0.0	0.0	0.0	0.0	0.0	0.0	0.0	0.0	0.0	0.0	0.0	0.0	0.0	0.0	0.0	0.0
15.616	0.0	0.0	0.0	0.0	0.0	0.0	0.0	0.0	0.0	0.0	0.0	0.0	0.0	0.0	0.0	0.0
15.646	0.0	0.0	0.0	0.0	0.0	0.0	0.0	0.0	0.0	0.0	0.0	0.0	0.0	0.0	0.0	0.0
15.678	0.0	0.0	0.0	0.0	0.0	0.0	0.0	0.0	0.0	0.0	0.0	0.0	0.0	0.0	0.0	0.0
15.707	0.0	0.0	0.0	0.0	0.0	0.0	0.0	0.0	0.0	0.0	0.0	0.0	0.0	0.0	0.0	0.0
15.74	0.0	0.0	0.0	0.0	0.0	0.0	0.0	0.0	0.0	0.0	0.0	0.0	0.0	0.0	0.0	0.0
15.767	0.0	0.0	0.0	0.0	0.0	0.0	0.0	0.0	0.0	0.0	0.0	0.0	0.0	0.0	0.0	0.0
15.795	0.0	0.0	0.0	0.0	0.0	0.0	0.0	0.0	0.0	0.0	0.0	0.0	0.0	0.0	0.0	0.0
15.825	0.0	0.0	0.0	0.0	0.0	0.0	0.0	0.0	0.0	0.0	0.0	0.0	0.0	0.0	0.0	0.0
15.855	0.0	0.0	0.0	0.0	0.0	0.0	0.0	0.0	0.0	0.0	0.0	0.0	0.0	0.0	0.0	0.0
15.885	0.0	0.0	0.0	0.0	0.0	0.0	0.0	0.0	2.0	0.0	0.0	0.0	0.0	0.0	0.0	0.0
15.917	0.0	0.0	0.0	0.0	0.0	0.0	0.0	0.0	2.0	5.0	0.0	0.0	5.0	0.0	1.0	1.0
15.945	0.0	0.0	0.0	0.0	0.0	0.0	0.0	0.0	3.0	4.0	0.0	0.0	2.0	0.0	0.0	0.0
15.976	0.0	0.0	0.0	0.0	0.0	0.0	0.0	2.0	9.0	9.0	0.0	6.0	11.0	0.0	5.0	4.0
16.008	0.0	0.0	0.0	0.0	0.0	0.0	0.0	3.0	10.0	11.0	1.0	10.0	15.0	3.0	13.0	9.0
16.035	0.0	0.0	0.0	0.0	0.0	0.0	0.0	3.0	10.0	12.0	2.0	13.0	18.0	4.0	15.0	11.0
16.064	0.0	0.0	0.0	0.0	0.0	0.0	1.0	3.0	10.0	13.0	2.0	15.0	20.0	5.0	18.0	14.0
16.094	0.0	0.0	0.0	0.0	0.0	0.0	0.0	4.0	11.0	14.0	2.0	16.0	21.0	6.0	20.0	14.0
16.128	0.0	0.0	0.0	0.0	0.0	0.0	0.0	4.0	12.0	14.0	2.0	16.0	22.0	6.0	21.0	15.0
16.155	0.0	0.0	0.0	0.0	0.0	0.0	0.0	3.0	13.0	16.0	1.0	16.0	22.0	7.0	21.0	16.0
16.183	0.0	0.0	0.0	0.0	0.0	0.0	0.0	2.0	13.0	16.0	1.0	15.0	22.0	6.0	21.0	16.0
16.214	0.0	0.0	0.0	0.0	0.0	0.0	0.0	2.0	13.0	16.0	0.0	14.0	22.0	6.0	20.0	15.0
16.245	0.0	0.0	0.0	0.0	0.0	0.0	0.0	1.0	13.0	17.0	0.0	14.0	22.0	5.0	21.0	16.0
16.275	0.0	0.0	0.0	0.0	0.0	0.0	0.0	0.0	12.0	17.0	0.0	15.0	23.0	6.0	22.0	17.0
16.305	0.0	0.0	0.0	0.0	0.0	0.0	0.0	0.0	11.0	15.0	0.0	16.0	24.0	7.0	24.0	18.0
16.336	0.0	0.0	0.0	0.0	0.0	0.0	0.0	0.0	9.0	15.0	1.0	18.0	25.0	8.0	25.0	20.0
16.365	0.0	0.0	0.0	0.0	0.0	0.0	0.0	1.0	9.0	16.0	0.0	18.0	25.0	8.0	26.0	20.0
16.394	0.0	0.0	0.0	0.0	0.0	0.0	0.0	2.0	10.0	17.0	1.0	18.0	24.0	7.0	24.0	19.0
16.424	0.0	0.0	0.0	0.0	0.0	0.0	0.0	2.0	10.0	17.0	1.0	18.0	24.0	6.0	24.0	19.0
16.454	0.0	0.0	0.0	0.0	0.0	0.0	0.0	3.0	10.0	17.0	1.0	18.0	23.0	6.0	23.0	18.0
16.485	0.0	0.0	0.0	0.0	0.0	0.0	0.0	2.0	10.0	17.0	1.0	18.0	23.0	6.0	23.0	18.0
16.514	0.0	0.0	0.0	0.0	0.0	0.0	0.0	3.0	11.0	15.0	2.0	17.0	23.0	6.0	23.0	16.0
16.542	0.0	0.0	0.0	0.0	0.0	0.0	0.0	5.0	13.0	18.0	2.0	16.0	23.0	5.0	20.0	15.0
16.574	0.0	0.0	0.0	0.0	0.0	0.0	1.0	6.0	14.0	19.0	2.0	15.0	22.0	4.0	16.0	11.0
16.603	0.0	0.0	0.0	0.0	0.0	0.0	3.0	9.0	16.0	21.0	1.0	14.0	21.0	2.0	12.0	8.0
16.636	0.0	0.0	0.0	0.0	0.0	0.0	5.0	11.0	17.0	21.0	1.0	13.0	19.0	1.0	9.0	6.0
16.662	0.0	0.0	0.0	0.0	0.0	2.0	9.0	15.0	20.0	20.0	0.0	9.0	15.0	0.0	5.0	1.0
16.692	0.0	0.0	0.0	0.0	0.0	4.0	13.0	19.0	23.0	16.0	0.0	6.0	10.0	0.0	0.0	0.0
16.722	0.0	0.0	1.0	0.0	0.0	7.0	16.0	21.0	22.0	6.0	0.0	0.0	1.0	0.0	0.0	0.0
16.752	5.0	3.0	1.0	0.0	0.0	7.0	11.0	13.0	13.0	0.0	0.0	0.0	0.0	0.0	0.0	0.0
16.783	7.0	3.0	0.0	0.0	0.0	3.0	0.0	3.0	4.0	0.0	0.0	0.0	0.0	0.0	0.0	0.0
16.811	4.0	1.0	0.0	0.0	0.0	0.0	0.0	0.0	0.0	0.0	0.0	0.0	0.0	0.0	0.0	0.0
16.847	0.0	0.0	0.0	0.0	0.0	0.0	0.0	0.0	0.0	0.0	0.0	0.0	0.0	0.0	0.0	0.0
16.871	0.0	0.0	0.0	0.0	0.0	0.0	0.0	0.0	0.0	0.0	0.0	0.0	0.0	0.0	0.0	0.0
16.904	0.0	0.0	0.0	0.0	0.0	0.0	0.0	0.0	0.0	0.0	0.0	0.0	0.0	0.0	0.0	0.0
16.931	0.0	0.0	0.0	0.0	0.0	0.0	0.0	0.0	0.0	0.0	0.0	0.0	0.0	0.0	0.0	0.0
16.961	0.0	0.0	0.0	0.0	0.0	0.0	0.0	0.0	0.0	0.0	0.0	0.0	0.0	0.0	0.0	0.0
16.991	0.0	0.0	0.0	0.0	0.0	0.0	0.0	0.0	0.0	0.0	0.0	0.0	0.0	0.0	0.0	0.0
17.021	0.0	0.0	0.0	0.0	0.0	0.0	0.0	0.0	0.0	0.0	0.0	0.0	0.0	0.0	0.0	0.0
17.051	0.0	0.0	0.0	0.0	0.0	0.0	0.0	0.0	0.0	0.0	0.0	0.0	0.0	0.0	0.0	0.0
17.08	0.0	0.0	0.0	0.0	0.0	0.0	0.0	0.0	0.0	0.0	0.0	0.0	0.0	0.0	0.0	0.0
17.111	0.0	0.0	0.0	0.0	0.0	0.0	0.0	0.0	0.0	0.0	0.0	0.0	0.0	0.0	0.0	0.0
17.14	0.0	0.0	0.0	0.0	0.0	0.0	0.0	0.0	0.0	0.0	0.0	0.0	0.0	0.0	0.0	0.0
17.17	0.0	0.0	0.0	0.0	0.0	0.0	0.0	0.0	0.0	0.0	0.0	0.0	0.0	0.0	0.0	0.0
17.2	0.0	0.0	0.0	0.0	0.0	0.0	0.0	0.0	0.0	0.0	0.0	0.0	0.0	0.0	0.0	0.0
17.23	0.0	0.0	0.0	0.0	0.0	0.0	0.0	0.0	0.0	0.0	0.0	0.0	0.0	0.0	0.0	0.0
17.26	0.0	0.0	0.0	0.0	0.0	0.0	0.0	0.0	0.0	0.0	0.0	0.0	0.0	0.0	0.0	0.0
17.29	0.0	0.0	0.0	0.0	0.0	0.0	0.0	0.0	0.0	0.0	0.0	0.0	0.0	0.0	0.0	0.0
17.319	0.0	0.0	0.0	0.0	0.0	0.0	0.0	0.0	0.0	0.0	0.0	0.0	0.0	0.0	0.0	0.0
17.358	0.0	0.0	0.0	0.0	0.0	0.0	0.0	0.0	0.0	0.0	0.0	0.0	0.0	0.0	0.0	0.0
17.379	0.0	0.0	0.0	0.0	0.0	0.0	0.0	0.0	0.0	0.0	0.0	0.0	0.0	0.0	0.0	0.0
17.41	0.0	0.0	0.0	0.0	0.0	0.0	0.0	0.0	0.0	0.0	0.0	0.0	0.0	0.0	0.0	0.0
17.441	0.0	0.0	0.0	0.0	0.0	0.0	6.0	11.0	10.0	0.0	0.0	0.0	0.0	0.0	0.0	0.0
17.47	0.0	0.0	0.0	0.0	0.0	0.0	7.0	11.0	9.0	2.0	0.0	0.0	0.0	0.0	0.0	0.0
17.499	0.0	0.0	0.0	0.0	0.0	1.0	7.0	10.0	8.0	3.0	0.0	0.0	0.0	0.0	0.0	0.0
17.529	0.0	0.0	0.0	0.0	0.0	1.0	7.0	11.0	8.0	4.0	0.0	0.0	0.0	0.0	0.0	0.0
17.563	0.0	0.0	0.0	0.0	0.0	2.0	9.0	12.0	8.0	6.0	0.0	0.0	2.0	0.0	0.0	0.0
17.588	0.0	1.0	0.0	0.0	0.0	4.0	11.0	14.0	10.0	8.0	0.0	2.0	3.0	0.0	0.0	0.0
17.618	0.0	2.0	0.0	0.0	0.0	5.0	12.0	16.0	11.0	10.0	0.0	3.0	4.0	0.0	0.0	0.0
17.648	0.0	2.0	0.0	0.0	0.0	5.0	13.0	18.0	13.0	11.0	0.0	3.0	4.0	0.0	0.0	0.0
17.678	0.0	2.0	1.0	0.0	0.0	6.0	16.0	20.0	16.0	12.0	0.0	2.0	3.0	0.0	0.0	0.0
17.708	0.0	2.0	1.0	0.0	0.0	7.0	18.0	23.0	17.0	12.0	0.0	1.0	3.0	0.0	0.0	0.0
17.738	0.0	2.0	1.0	0.0	0.0	7.0	20.0	25.0	19.0	13.0	0.0	0.0	2.0	0.0	0.0	0.0
17.769	0.0	1.0	1.0	0.0	0.0	7.0	20.0	25.0	19.0	13.0	0.0	0.0	2.0	0.0	0.0	0.0
17.8	0.0	2.0	1.0	0.0	0.0	8.0	22.0	28.0	22.0	13.0	0.0	0.0	0.0	0.0	0.0	0.0
17.828	0.0	2.0	2.0	0.0	0.0	8.0	23.0	29.0	23.0	12.0	0.0	0.0	0.0	0.0	0.0	0.0
17.857	0.0	3.0	2.0	0.0	0.0	9.0	24.0	31.0	23.0	11.0	0.0	0.0	0.0	0.0	0.0	0.0
17.888	4.0	3.0	3.0	1.0	0.0	9.0	26.0	32.0	25.0	9.0	0.0	0.0	0.0	0.0	0.0	0.0
17.917	5.0	4.0	3.0	1.0	0.0	10.0	27.0	33.0	25.0	6.0	0.0	0.0	0.0	0.0	0.0	0.0
17.948	5.0	4.0	4.0	1.0	0.0	11.0	29.0	35.0	26.0	4.0	0.0	0.0	0.0	0.0	0.0	0.0
17.977	7.0	6.0	6.0	2.0	0.0	13.0	30.0	36.0	27.0	3.0	0.0	0.0	0.0	0.0	0.0	0.0
18.007	8.0	8.0	6.0	2.0	0.0	14.0	31.0	37.0	26.0	1.0	0.0	0.0	0.0	0.0	0.0	0.0
18.037	10.0	8.0	7.0	3.0	0.0	14.0	31.0	35.0	24.0	0.0	0.0	0.0	0.0	0.0	0.0	0.0
18.075	12.0	10.0	8.0	3.0	0.0	15.0	31.0	34.0	23.0	0.0	0.0	0.0	0.0	0.0	0.0	0.0
18.096	14.0	12.0	9.0	4.0	0.0	16.0	29.0	30.0	20.0	0.0	0.0	0.0	0.0	0.0	0.0	0.0
18.126	15.0	12.0	8.0	3.0	0.0	13.0	21.0	21.0	14.0	0.0	0.0	0.0	0.0	0.0	0.0	0.0
18.157	13.0	9.0	4.0	0.0	0.0	8.0	7.0	9.0	7.0	0.0	0.0	0.0	0.0	0.0	0.0	0.0
18.186	8.0	5.0	0.0	0.0	0.0	3.0	0.0	1.0	2.0	0.0	0.0	0.0	0.0	0.0	0.0	0.0
18.216	1.0	1.0	0.0	0.0	0.0	0.0	0.0	0.0	0.0	0.0	0.0	0.0	0.0	0.0	0.0	0.0
18.246	0.0	0.0	0.0	0.0	0.0	0.0	0.0	0.0	0.0	0.0	0.0	0.0	0.0	0.0	0.0	0.0
18.278	0.0	0.0	0.0	0.0	0.0	0.0	0.0	0.0	0.0	0.0	0.0	0.0	0.0	0.0	0.0	0.0
18.306	0.0	0.0	0.0	0.0	0.0	0.0	0.0	0.0	0.0	0.0	0.0	0.0	0.0	0.0	0.0	0.0
18.336	0.0	0.0	0.0	0.0	0.0	0.0	0.0	0.0	0.0	0.0	0.0	0.0	0.0	0.0	0.0	0.0
18.365	0.0	0.0	0.0	0.0	0.0	0.0	0.0	0.0	0.0	0.0	0.0	0.0	0.0	0.0	0.0	0.0
18.396	0.0	0.0	0.0	0.0	0.0	0.0	0.0	0.0	0.0	0.0	0.0	0.0	0.0	0.0	0.0	0.0
18.425	0.0	0.0	0.0	0.0	0.0	0.0	0.0	0.0	0.0	0.0	0.0	0.0	0.0	0.0	0.0	0.0
18.463	0.0	0.0	0.0	0.0	0.0	0.0	0.0	0.0	0.0	0.0	0.0	0.0	0.0	0.0	0.0	0.0
18.486	0.0	0.0	0.0	0.0	0.0	0.0	0.0	0.0	0.0	0.0	0.0	0.0	0.0	0.0	0.0	0.0
18.516	0.0	0.0	0.0	0.0	0.0	0.0	0.0	0.0	0.0	0.0	0.0	0.0	0.0	0.0	0.0	0.0
18.549	0.0	0.0	0.0	0.0	0.0	0.0	0.0	0.0	0.0	0.0	0.0	0.0	0.0	0.0	0.0	0.0
18.576	0.0	0.0	0.0	0.0	0.0	0.0	0.0	0.0	0.0	0.0	0.0	0.0	0.0	0.0	0.0	0.0
18.606	0.0	0.0	0.0	0.0	0.0	0.0	0.0	0.0	0.0	0.0	0.0	0.0	0.0	0.0	0.0	0.0
18.638	0.0	0.0	0.0	0.0	0.0	0.0	0.0	0.0	0.0	0.0	0.0	0.0	0.0	0.0	0.0	0.0
18.665	0.0	0.0	0.0	0.0	0.0	0.0	0.0	0.0	0.0	0.0	0.0	0.0	0.0	0.0	0.0	0.0
18.694	0.0	0.0	0.0	0.0	0.0	0.0	0.0	0.0	0.0	0.0	0.0	0.0	0.0	0.0	0.0	0.0
18.724	0.0	0.0	0.0	0.0	0.0	0.0	0.0	0.0	0.0	0.0	0.0	0.0	0.0	0.0	0.0	0.0
18.754	0.0	0.0	0.0	0.0	0.0	0.0	0.0	0.0	0.0	0.0	0.0	0.0	0.0	0.0	0.0	0.0
18.786	0.0	0.0	0.0	0.0	0.0	0.0	0.0	0.0	0.0	0.0	0.0	0.0	0.0	0.0	0.0	0.0
18.815	0.0	0.0	0.0	0.0	0.0	0.0	7.0	16.0	23.0	1.0	0.0	0.0	0.0	0.0	0.0	0.0
18.844	0.0	0.0	0.0	0.0	0.0	0.0	6.0	15.0	21.0	7.0	0.0	0.0	0.0	0.0	0.0	0.0
18.873	0.0	0.0	0.0	0.0	0.0	0.0	5.0	13.0	20.0	14.0	0.0	0.0	7.0	0.0	0.0	0.0
18.903	0.0	0.0	0.0	0.0	0.0	0.0	6.0	15.0	22.0	17.0	0.0	2.0	9.0	0.0	0.0	0.0
18.934	0.0	0.0	0.0	0.0	0.0	0.0	7.0	17.0	25.0	20.0	0.0	6.0	12.0	0.0	1.0	0.0
