# Supplementary material for: Level-Ground and Stair Adaptation for Hip Exoskeletons Based on Continuous Locomotion Mode Perception
Source: Cyborg Bionic Syst. 2025 Apr 22;6:0248. doi: 10.34133/cbsystems.0248 (PMC12012296; doi:10.34133/cbsystems.0248)
Supplement: Supplementary 1 — Data files S1 to S61 [file cbsystems.0248.f1.zip › 9_HipAngle.csv]

time	angle
7.102	75.20999908447266
7.105	76.2699966430664
7.108	77.13999938964844
7.11	77.87000274658203
7.12	78.3499984741211
7.124	78.9800033569336
7.128	79.18000030517578
7.131	78.38999938964844
7.135	76.1500015258789
7.14	73.0999984741211
7.146	67.19999694824219
7.155	64.5199966430664
7.167	62.400001525878906
7.175	60.81999969482422
7.185	59.5099983215332
7.195	58.33000183105469
7.205	57.0099983215332
7.22	55.41999816894531
7.225	53.63999938964844
7.236	51.7599983215332
7.245	49.84000015258789
7.256	47.81999969482422
7.266	45.66999816894531
7.276	43.45000076293945
7.285	41.2599983215332
7.295	39.06999969482422
7.307	36.79999923706055
7.326	34.61000061035156
7.337	31.139999389648438
7.345	29.81999969482422
7.357	28.579999923706055
7.367	27.270000457763672
7.375	25.8799991607666
7.385	24.56999969482422
7.397	23.459999084472656
7.405	22.690000534057617
7.415	22.209999084472656
7.428	21.8700008392334
7.436	21.600000381469727
7.446	21.229999542236328
7.455	20.719999313354492
7.465	20.1299991607666
7.476	19.5
7.486	18.90999984741211
7.495	18.3700008392334
7.506	17.860000610351562
7.518	17.360000610351562
7.526	16.950000762939453
7.536	16.65999984741211
7.546	16.479999542236328
7.558	16.3700008392334
7.565	16.170000076293945
7.578	15.770000457763672
7.585	15.119999885559082
7.595	14.329999923706055
7.606	13.5
7.615	12.729999542236328
7.63	12.050000190734863
7.636	11.5
7.645	11.039999961853027
7.655	10.630000114440918
7.666	10.229999542236328
7.675	9.779999732971191
7.685	9.260000228881836
7.696	8.6899995803833
7.705	8.09000015258789
7.715	7.5
7.737	6.949999809265137
7.745	6.019999980926514
7.755	5.630000114440918
7.766	5.300000190734863
7.775	4.980000019073486
7.785	4.679999828338623
7.795	4.400000095367432
7.805	4.139999866485596
7.815	3.930000066757202
7.828	3.819999933242798
7.836	3.7899999618530273
7.846	3.7300000190734863
7.855	3.7200000286102295
7.865	3.7200000286102295
7.876	3.700000047683716
7.885	3.5199999809265137
7.895	2.990000009536743
7.905	2.190000057220459
7.915	1.2999999523162842
7.926	0.49000000953674316
7.935	-0.1599999964237213
7.946	-0.6399999856948853
7.955	-0.8600000143051147
7.965	-0.8299999833106995
7.975	-0.6600000262260437
7.987	-0.46000000834465027
7.996	-0.18000000715255737
8.005	0.20999999344348907
8.015	0.7400000095367432
8.025	1.4600000381469727
8.04	2.4200000762939453
8.045	3.680000066757202
8.056	5.239999771118164
8.066	7.059999942779541
8.076	9.029999732971191
8.086	10.979999542236328
8.095	13.279999732971191
8.105	16.030000686645508
8.116	19.010000228881836
8.125	22.100000381469727
8.136	25.399999618530273
8.146	28.459999084472656
8.155	31.010000228881836
8.165	33.279998779296875
8.176	35.349998474121094
8.186	37.290000915527344
8.195	39.130001068115234
8.206	40.970001220703125
8.218	42.91999816894531
8.227	44.970001220703125
8.251	47.08000183105469
8.256	51.029998779296875
8.268	52.970001220703125
8.275	54.91999816894531
8.285	56.84000015258789
8.296	58.61000061035156
8.305	60.2400016784668
8.315	61.79999923706055
8.326	63.27000045776367
8.337	64.69000244140625
8.349	66.06999969482422
8.356	67.37000274658203
8.366	68.61000061035156
8.376	69.70999908447266
8.388	70.70999908447266
8.399	71.5999984741211
8.407	72.43000030517578
8.417	73.08000183105469
8.436	73.61000061035156
8.462	74.0199966430664
8.466	74.13999938964844
8.469	74.08000183105469
8.475	74.02999877929688
8.486	73.87000274658203
8.498	73.62999725341797
8.506	73.31999969482422
8.515	72.76000213623047
8.526	71.91999816894531
8.535	70.8499984741211
8.55	68.91999816894531
8.556	65.48999786376953
8.565	61.709999084472656
8.581	58.11000061035156
8.586	54.630001068115234
8.596	51.7400016784668
8.623	49.54999923706055
8.625	46.16999816894531
8.636	44.630001068115234
8.653	42.91999816894531
8.656	40.970001220703125
8.666	38.810001373291016
8.675	36.349998474121094
8.686	33.810001373291016
8.695	31.600000381469727
8.705	29.920000076293945
8.715	28.56999969482422
8.725	27.399999618530273
8.735	26.34000015258789
8.748	25.40999984741211
8.757	24.6200008392334
8.765	23.989999771118164
8.775	23.639999389648438
8.786	23.520000457763672
8.796	23.579999923706055
8.806	23.549999237060547
8.816	23.459999084472656
8.825	23.25
8.835	22.90999984741211
8.846	22.479999542236328
8.857	22.06999969482422
8.866	21.760000228881836
8.876	21.579999923706055
8.885	21.399999618530273
8.895	21.09000015258789
8.905	20.6200008392334
8.916	20.010000228881836
8.925	19.360000610351562
8.935	18.760000228881836
8.946	18.270000457763672
8.963	17.920000076293945
8.966	17.670000076293945
8.975	17.450000762939453
8.985	17.209999084472656
8.995	16.90999984741211
9.005	16.510000228881836
9.015	16.040000915527344
9.025	15.529999732971191
9.035	15.010000228881836
9.045	14.5
9.066	14.010000228881836
9.075	13.109999656677246
9.085	12.65999984741211
9.096	12.210000038146973
9.105	11.760000228881836
9.115	11.300000190734863
9.125	10.859999656677246
9.135	10.40999984741211
9.145	9.979999542236328
9.166	9.539999961853027
9.176	8.770000457763672
9.185	8.449999809265137
9.196	8.1899995803833
9.205	7.960000038146973
9.216	7.71999979019165
9.225	7.510000228881836
9.235	7.28000020980835
9.245	7.010000228881836
9.255	6.599999904632568
9.267	5.909999847412109
9.275	4.949999809265137
9.291	3.9200000762939453
9.295	2.9800000190734863
9.309	2.2200000286102295
9.317	1.6200000047683716
9.325	1.2300000190734863
9.335	1.0199999809265137
9.345	1.0499999523162842
9.356	1.0800000429153442
9.374	1.0800000429153442
9.376	1.090000033378601
9.385	1.100000023841858
9.396	1.1299999952316284
9.405	1.2699999809265137
9.415	1.590000033378601
9.429	2.130000114440918
9.436	2.9000000953674316
9.445	3.940000057220459
9.456	5.25
9.476	6.829999923706055
9.485	10.5
9.496	12.510000228881836
9.506	14.989999771118164
9.516	17.760000228881836
9.527	20.6200008392334
9.536	23.579999923706055
9.548	26.469999313354492
9.555	29.030000686645508
9.566	31.290000915527344
9.578	33.439998626708984
9.586	35.56999969482422
9.595	37.619998931884766
9.605	39.630001068115234
9.615	41.650001525878906
9.626	43.810001373291016
9.636	46.08000183105469
9.645	48.31999969482422
9.683	50.459999084472656
10.415	52.56999969482422
10.42	56.790000915527344
10.423	60.58000183105469
10.431	64.05000305175781
10.433	67.30999755859375
10.436	68.81999969482422
10.439	15.369999885559082
10.446	14.760000228881836
10.455	13.8100004196167
10.465	13.470000267028809
10.476	13.170000076293945
10.491	12.899999618530273
10.496	12.609999656677246
10.506	12.289999961853027
10.515	11.920000076293945
10.526	11.510000228881836
10.537	11.069999694824219
10.55	10.630000114440918
10.556	10.25
10.566	9.930000305175781
10.575	9.680000305175781
10.586	9.5
10.6	9.380000114440918
10.606	9.289999961853027
10.615	9.199999809265137
10.628	9.170000076293945
10.635	9.170000076293945
10.645	9.15999984741211
10.657	9.119999885559082
10.666	8.970000267028809
10.676	8.800000190734863
10.686	8.640000343322754
10.701	8.369999885559082
10.706	7.869999885559082
10.716	7.130000114440918
10.725	6.320000171661377
10.746	5.599999904632568
10.757	4.610000133514404
10.766	4.389999866485596
10.776	4.389999866485596
10.787	4.420000076293945
10.804	4.420000076293945
10.806	4.429999828338623
10.82	4.440000057220459
10.829	4.550000190734863
10.851	4.949999809265137
10.87	6.940000057220459
10.877	10.460000038146973
10.885	12.680000305175781
10.899	15.130000114440918
10.909	17.690000534057617
10.916	20.450000762939453
10.929	23.530000686645508
10.936	27.06999969482422
10.946	30.530000686645508
10.96	33.7599983215332
10.966	36.5099983215332
10.977	38.689998626708984
10.986	40.52000045776367
10.996	42.27000045776367
11.009	44.16999816894531
11.016	46.290000915527344
11.026	48.54999923706055
11.036	50.869998931884766
11.045	53.22999954223633
11.056	55.65999984741211
11.066	58.040000915527344
11.076	60.27000045776367
11.086	62.439998626708984
11.096	64.63999938964844
11.11	66.79000091552734
11.117	68.80999755859375
11.128	70.68000030517578
11.136	72.45999908447266
11.146	74.19000244140625
11.156	75.83999633789062
11.167	77.4000015258789
11.175	78.79000091552734
11.186	80.06999969482422
11.195	81.20999908447266
11.206	82.19000244140625
11.216	83.0199966430664
11.225	83.76000213623047
11.237	84.2699966430664
11.246	84.68000030517578
11.256	84.9800033569336
11.265	85.18000030517578
11.275	85.20999908447266
11.285	85.16999816894531
11.295	85.02999877929688
11.305	84.72000122070312
11.317	83.36000061035156
11.326	80.7300033569336
11.385	77.87000274658203
11.392	72.44999694824219
11.403	70.55000305175781
11.406	68.48999786376953
11.413	66.62999725341797
11.419	65.08999633789062
11.429	63.11000061035156
11.445	60.970001220703125
11.453	58.90999984741211
11.459	57.16999816894531
11.476	55.84000015258789
11.48	54.88999938964844
11.486	54.130001068115234
11.496	53.720001220703125
11.506	53.59000015258789
11.516	53.5
11.526	53.119998931884766
11.536	52.369998931884766
11.546	51.439998626708984
11.556	50.290000915527344
11.566	49.09000015258789
11.584	47.95000076293945
11.597	46.869998931884766
11.613	45.040000915527344
11.623	44.189998626708984
11.626	43.33000183105469
11.635	42.5099983215332
11.646	41.849998474121094
11.658	41.22999954223633
11.667	40.70000076293945
11.676	40.209999084472656
11.685	39.43000030517578
11.695	38.40999984741211
11.705	37.099998474121094
11.718	35.630001068115234
11.726	34.130001068115234
11.735	32.7599983215332
11.745	31.6299991607666
11.756	30.739999771118164
11.766	29.959999084472656
11.777	29.25
11.788	28.540000915527344
11.795	27.700000762939453
11.808	26.84000015258789
11.815	25.8700008392334
11.829	24.899999618530273
11.842	23.889999389648438
11.847	22.959999084472656
11.856	22.040000915527344
11.865	21.229999542236328
11.877	20.43000030517578
11.886	19.65999984741211
11.895	18.950000762939453
11.905	18.209999084472656
11.915	17.579999923706055
11.931	16.950000762939453
11.935	16.299999237060547
11.945	15.779999732971191
11.955	15.270000457763672
11.965	14.699999809265137
11.975	14.149999618530273
11.985	13.710000038146973
11.996	13.210000038146973
12.006	12.6899995803833
12.015	12.229999542236328
12.032	11.819999694824219
12.035	11.229999542236328
12.045	10.34000015258789
12.055	9.15999984741211
12.067	7.739999771118164
12.075	6.239999771118164
12.086	4.820000171661377
12.095	3.690000057220459
12.105	2.8299999237060547
12.116	2.299999952316284
12.146	1.909999966621399
12.151	1.2400000095367432
12.156	1.0399999618530273
12.166	1.0299999713897705
12.175	1.0700000524520874
12.188	1.0700000524520874
12.195	1.100000023841858
12.206	1.1699999570846558
12.216	1.399999976158142
12.227	1.840000033378601
12.237	2.5
12.245	3.4700000286102295
12.255	4.619999885559082
12.266	6.25
12.275	8.539999961853027
12.287	11.020000457763672
12.296	13.420000076293945
12.305	15.970000267028809
12.315	18.559999465942383
12.326	21.059999465942383
12.342	23.540000915527344
12.347	26.100000381469727
12.356	28.59000015258789
12.366	31.010000228881836
12.375	33.4900016784668
12.388	36.0
12.395	38.41999816894531
12.405	40.689998626708984
12.415	42.959999084472656
12.427	45.29999923706055
12.442	47.630001068115234
12.447	49.86000061035156
12.458	52.029998779296875
12.465	54.2400016784668
12.477	56.4900016784668
12.485	58.65999984741211
12.495	60.720001220703125
12.505	62.75
12.515	64.80999755859375
12.527	66.86000061035156
12.536	68.83000183105469
12.582	70.69000244140625
12.596	72.47000122070312
12.607	74.20999908447266
12.612	75.87999725341797
12.612	77.45999908447266
12.627	78.87000274658203
12.64	81.20999908447266
12.653	82.11000061035156
12.659	82.80999755859375
12.671	83.80999755859375
12.692	84.08000183105469
12.694	84.05999755859375
12.706	84.0199966430664
12.715	83.83999633789062
12.718	83.37999725341797
12.736	82.7699966430664
12.76	81.13999938964844
12.76	80.16000366210938
12.771	79.04000091552734
12.787	77.66999816894531
12.8	71.29000091552734
12.808	67.91000366210938
12.816	64.5999984741211
12.826	61.779998779296875
12.842	59.959999084472656
12.882	58.59000015258789
12.89	57.16999816894531
12.911	53.79999923706055
12.92	50.40999984741211
12.934	47.09000015258789
12.941	44.88999938964844
12.947	44.52000045776367
12.971	44.29999923706055
12.972	43.959999084472656
12.979	43.290000915527344
12.985	42.349998474121094
12.996	41.310001373291016
13.007	40.27000045776367
13.028	39.220001220703125
13.035	37.189998626708984
13.075	36.18000030517578
13.081	34.18000030517578
13.086	32.880001068115234
13.112	32.5099983215332
13.12	31.219999313354492
13.125	30.260000228881836
13.136	29.040000915527344
13.15	27.68000030517578
13.161	26.309999465942383
13.17	25.030000686645508
13.176	23.940000534057617
13.19	23.139999389648438
13.198	22.459999084472656
13.206	21.860000610351562
13.217	21.3799991607666
13.226	20.860000610351562
13.235	20.270000457763672
13.248	19.760000228881836
13.261	19.31999969482422
13.268	18.809999465942383
13.278	18.270000457763672
13.288	17.81999969482422
13.298	17.3799991607666
13.305	16.829999923706055
13.317	16.270000457763672
13.329	15.850000381469727
13.338	15.460000038146973
13.348	14.989999771118164
13.355	14.479999542236328
13.368	14.050000190734863
13.378	13.729999542236328
13.388	13.359999656677246
13.398	12.979999542236328
13.406	12.670000076293945
13.417	12.5
13.425	12.460000038146973
13.438	12.449999809265137
13.446	12.40999984741211
13.455	12.229999542236328
13.47	11.869999885559082
13.475	11.3100004196167
13.488	10.65999984741211
13.498	10.130000114440918
13.506	9.609999656677246
13.519	8.859999656677246
13.527	7.900000095367432
13.536	6.659999847412109
13.547	5.360000133514404
13.557	4.159999847412109
13.568	3.1600000858306885
13.576	2.430000066757202
13.586	1.9800000190734863
13.596	1.6799999475479126
13.606	1.6299999952316284
13.616	1.7400000095367432
13.626	1.8799999952316284
13.636	2.109999895095825
13.678	2.4800000190734863
13.681	3.1500000953674316
13.692	4.039999961853027
13.699	5.059999942779541
13.705	6.260000228881836
13.705	7.849999904632568
13.708	10.029999732971191
13.717	12.4399995803833
13.727	14.819999694824219
13.741	17.309999465942383
13.746	19.790000915527344
13.771	22.280000686645508
13.782	27.209999084472656
13.786	29.459999084472656
13.796	31.579999923706055
13.806	33.7400016784668
13.816	35.959999084472656
13.832	38.15999984741211
13.839	40.279998779296875
13.846	42.400001525878906
13.855	44.58000183105469
13.869	46.79999923706055
13.879	48.93000030517578
13.889	50.97999954223633
13.897	53.060001373291016
13.906	55.18000030517578
13.916	57.290000915527344
13.927	59.2599983215332
13.935	61.13999938964844
13.947	62.97999954223633
13.956	64.83999633789062
13.966	66.68000030517578
13.977	68.44999694824219
13.986	70.11000061035156
13.996	71.6500015258789
14.005	73.13999938964844
14.016	74.5199966430664
14.027	75.83999633789062
14.038	77.05000305175781
14.048	78.13999938964844
14.058	79.05000305175781
14.067	79.93000030517578
14.079	80.66999816894531
14.09	81.33999633789062
14.095	81.88999938964844
14.106	82.2300033569336
14.116	82.52999877929688
14.125	82.75
14.136	82.8499984741211
14.147	82.83000183105469
14.155	82.77999877929688
14.166	82.69000244140625
14.181	82.4800033569336
14.188	82.12999725341797
14.196	81.62000274658203
14.205	80.97000122070312
14.216	80.27999877929688
14.226	79.45999908447266
14.235	78.62000274658203
14.245	77.70999908447266
14.257	76.75
14.266	75.70999908447266
14.286	74.6500015258789
14.287	72.83999633789062
14.296	69.86000061035156
14.305	66.58000183105469
14.316	63.34000015258789
14.326	60.63999938964844
14.336	58.56999969482422
14.362	57.20000076293945
14.368	55.439998626708984
14.376	54.72999954223633
14.418	54.02000045776367
14.443	52.81999969482422
14.45	52.5099983215332
14.454	52.470001220703125
14.471	52.189998626708984
15.238	51.56999969482422
15.246	49.59000015258789
15.25	48.04999923706055
15.273	47.18000030517578
15.276	46.689998626708984
15.279	46.060001373291016
15.284	6.559999942779541
15.291	8.430000305175781
15.294	13.210000038146973
15.296	18.059999465942383
15.312	20.440000534057617
15.317	22.829999923706055
15.326	25.260000228881836
15.335	27.610000610351562
15.347	29.829999923706055
15.356	31.959999084472656
15.366	34.08000183105469
15.376	36.2400016784668
15.386	38.33000183105469
15.395	40.369998931884766
15.413	42.43000030517578
15.417	44.59000015258789
15.426	46.83000183105469
15.439	49.040000915527344
15.446	51.209999084472656
15.455	53.439998626708984
15.467	55.7599983215332
15.477	58.040000915527344
15.487	60.20000076293945
15.497	62.31999969482422
15.507	64.44000244140625
15.516	66.5999984741211
15.528	68.66000366210938
15.537	70.62000274658203
15.546	72.5199966430664
15.556	74.38999938964844
15.566	76.20999908447266
15.576	77.9000015258789
15.592	79.38999938964844
15.596	80.7300033569336
15.628	81.9000015258789
15.634	83.73999786376953
15.637	84.37000274658203
15.649	84.87000274658203
15.656	85.29000091552734
15.681	85.4800033569336
15.686	85.4000015258789
15.697	85.3499984741211
15.707	85.23999786376953
15.721	85.08999633789062
15.726	84.86000061035156
15.74	84.4000015258789
15.745	83.61000061035156
15.758	82.52999877929688
15.767	81.23999786376953
15.776	78.62000274658203
15.786	75.16000366210938
15.795	71.68000030517578
15.807	68.52999877929688
15.82	65.77999877929688
15.825	63.63999938964844
15.836	62.2599983215332
15.846	61.15999984741211
15.855	60.13999938964844
15.866	59.16999816894531
15.876	58.150001525878906
15.885	57.13999938964844
15.895	56.060001373291016
15.906	55.20000076293945
15.917	54.529998779296875
15.926	54.0099983215332
15.935	53.439998626708984
15.945	52.52000045776367
15.959	51.2400016784668
15.967	49.70000076293945
15.976	47.970001220703125
15.986	46.2400016784668
15.996	44.689998626708984
16.008	43.599998474121094
16.016	43.08000183105469
16.027	42.84000015258789
16.036	42.63999938964844
16.046	42.25
16.056	41.619998931884766
16.065	40.83000183105469
16.077	39.90999984741211
16.086	38.939998626708984
16.097	37.9900016784668
16.106	37.060001373291016
16.128	36.16999816894531
16.138	34.459999084472656
16.176	33.720001220703125
16.181	33.11000061035156
16.185	31.950000762939453
16.196	30.200000762939453
16.206	29.15999984741211
16.216	28.09000015258789
16.231	27.079999923706055
16.236	26.18000030517578
16.247	25.420000076293945
16.255	24.780000686645508
16.265	24.209999084472656
16.275	23.65999984741211
16.285	23.100000381469727
16.296	22.5
16.305	21.860000610351562
16.315	21.18000030517578
16.336	20.459999084472656
16.339	19.719999313354492
16.346	18.950000762939453
16.355	18.139999389648438
16.365	17.309999465942383
16.375	16.450000762939453
16.386	15.579999923706055
16.397	14.75
16.406	13.960000038146973
16.415	13.220000267028809
16.426	12.550000190734863
16.437	11.920000076293945
16.446	11.329999923706055
16.466	10.760000228881836
16.467	10.1899995803833
16.476	9.600000381469727
16.49	8.989999771118164
16.496	8.350000381469727
16.507	7.650000095367432
16.516	6.769999980926514
16.526	5.630000114440918
16.538	4.320000171661377
16.545	3.059999942779541
16.556	1.9800000190734863
16.566	1.090000033378601
16.578	0.47999998927116394
16.586	0.14000000059604645
16.596	0.029999999329447746
16.606	0.05000000074505806
16.615	0.05999999865889549
16.626	0.10000000149011612
16.641	0.18000000715255737
16.646	0.23999999463558197
16.656	0.3700000047683716
16.665	0.550000011920929
16.676	0.8100000023841858
16.686	1.2200000286102295
16.695	1.7799999713897705
16.706	2.5199999809265137
16.716	3.430000066757202
16.725	4.489999771118164
16.743	5.699999809265137
16.745	7.079999923706055
16.755	8.609999656677246
16.765	10.229999542236328
16.779	11.9399995803833
16.798	14.029999732971191
16.801	16.489999771118164
16.805	19.1200008392334
16.815	21.860000610351562
16.826	24.6200008392334
16.891	27.200000762939453
16.9	31.479999542236328
16.904	33.369998931884766
16.907	35.22999954223633
16.911	38.95000076293945
16.915	42.689998626708984
16.925	44.63999938964844
16.935	46.63999938964844
16.948	48.560001373291016
16.955	50.400001525878906
16.967	52.22999954223633
16.976	54.060001373291016
16.987	55.869998931884766
16.995	57.599998474121094
17.006	59.20000076293945
17.015	60.70000076293945
17.025	62.130001068115234
17.035	63.470001220703125
17.049	64.7699966430664
17.056	65.97000122070312
17.067	67.08000183105469
17.075	68.05000305175781
17.086	68.93000030517578
17.095	69.66000366210938
17.107	70.30000305175781
17.116	70.69999694824219
17.127	71.0
17.135	71.19999694824219
17.156	71.25
17.161	71.2300033569336
17.167	71.19000244140625
17.175	71.05999755859375
17.187	70.81999969482422
17.196	70.4800033569336
17.205	69.88999938964844
17.215	69.16999816894531
17.225	68.2300033569336
17.235	67.08000183105469
17.247	65.04000091552734
17.256	61.70000076293945
17.266	58.189998626708984
17.275	54.560001373291016
17.285	51.27000045776367
17.295	48.54999923706055
17.308	46.369998931884766
17.315	44.650001525878906
17.325	43.27000045776367
17.336	42.04999923706055
17.346	40.779998779296875
17.358	39.27000045776367
17.365	37.439998626708984
17.375	35.31999969482422
17.385	33.130001068115234
17.395	31.15999984741211
17.41	29.399999618530273
17.415	27.790000915527344
17.426	26.280000686645508
17.437	24.93000030517578
17.446	23.809999465942383
17.459	22.920000076293945
17.466	22.260000228881836
17.475	21.739999771118164
17.486	21.3700008392334
17.495	21.049999237060547
17.505	20.690000534057617
17.515	20.260000228881836
17.526	19.799999237060547
17.535	19.360000610351562
17.546	18.940000534057617
17.556	18.559999465942383
17.565	18.239999771118164
17.575	17.979999542236328
17.585	17.68000030517578
17.597	17.329999923706055
17.606	16.979999542236328
17.616	16.600000381469727
17.626	16.200000762939453
17.635	15.859999656677246
17.645	15.550000190734863
17.655	15.260000228881836
17.665	14.989999771118164
17.675	14.680000305175781
17.685	14.270000457763672
17.695	13.760000228881836
17.705	13.170000076293945
17.716	12.550000190734863
17.726	11.949999809265137
17.736	11.380000114440918
17.745	10.880000114440918
17.755	10.430000305175781
17.77	10.029999732971191
17.775	9.640000343322754
17.786	9.270000457763672
17.795	8.90999984741211
17.805	8.539999961853027
17.817	8.180000305175781
17.825	7.809999942779541
17.835	7.460000038146973
17.845	7.130000114440918
17.855	6.809999942779541
17.87	6.5
17.876	6.239999771118164
17.885	6.03000020980835
17.895	5.900000095367432
17.912	5.840000152587891
17.915	5.849999904632568
17.925	5.820000171661377
17.935	5.739999771118164
17.945	5.449999809265137
17.955	4.849999904632568
17.967	3.930000066757202
17.975	2.859999895095825
17.985	1.8200000524520874
17.995	0.9399999976158142
18.007	0.23000000417232513
18.015	-0.25999999046325684
18.025	-0.5600000023841858
18.036	-0.6700000166893005
18.045	-0.6299999952316284
18.055	-0.6000000238418579
18.068	-0.6100000143051147
18.077	-0.5899999737739563
18.085	-0.5799999833106995
18.096	-0.47999998927116394
18.105	-0.1599999964237213
18.115	0.4099999964237213
18.126	1.2699999809265137
18.135	2.4200000762939453
18.146	3.859999895095825
18.157	5.559999942779541
18.18	7.46999979019165
18.183	9.460000038146973
18.185	11.460000038146973
18.195	13.829999923706055
18.205	16.5
18.216	19.270000457763672
18.229	21.959999084472656
18.235	24.56999969482422
18.246	26.969999313354492
18.255	29.079999923706055
18.269	30.979999542236328
18.278	32.79999923706055
18.285	34.68000030517578
18.295	36.63999938964844
18.306	38.630001068115234
18.315	40.56999969482422
18.325	42.540000915527344
18.336	44.529998779296875
18.345	46.52000045776367
18.355	48.470001220703125
18.365	50.31999969482422
18.38	52.15999984741211
18.386	54.0099983215332
18.396	55.84000015258789
18.405	57.58000183105469
18.416	59.150001525878906
18.425	60.58000183105469
18.445	61.900001525878906
18.474	64.26000213623047
18.486	66.29000091552734
18.495	67.7699966430664
18.507	68.36000061035156
18.515	68.68000030517578
18.525	68.83000183105469
18.535	68.91000366210938
18.549	68.9000015258789
18.555	68.86000061035156
18.565	68.73999786376953
18.575	68.45999908447266
18.585	67.94000244140625
18.595	67.37999725341797
18.606	66.69999694824219
18.615	65.8499984741211
18.626	64.9000015258789
18.638	63.779998779296875
18.646	62.43000030517578
18.656	59.65999984741211
18.667	56.0
18.676	52.119998931884766
18.692	48.58000183105469
18.697	45.310001373291016
18.705	42.65999984741211
18.715	40.72999954223633
18.726	39.13999938964844
18.739	37.689998626708984
18.745	36.06999969482422
18.758	34.22999954223633
18.766	32.400001525878906
18.776	30.700000762939453
18.796	29.059999465942383
18.799	27.420000076293945
18.805	25.8799991607666
18.817	24.510000228881836
18.826	23.5
