# Supplementary material for: Level-Ground and Stair Adaptation for Hip Exoskeletons Based on Continuous Locomotion Mode Perception
Source: Cyborg Bionic Syst. 2025 Apr 22;6:0248. doi: 10.34133/cbsystems.0248 (PMC12012296; doi:10.34133/cbsystems.0248)
Supplement: Supplementary 1 — Data files S1 to S61 [file cbsystems.0248.f1.zip › 9_LocomotionMode.csv]

time	lm
7.097	0
7.192	0
7.298	0
7.397	0
7.495	0
7.59	0
7.672	0
7.739	0
7.851	0
7.952	0
8.037	0
8.158	0
8.242	0
8.35	0
8.423	0
8.504	0
8.606	0
8.703	0
8.825	0
8.915	0
8.995	0
9.065	0
9.173	0
9.277	0
9.377	0
9.489	0
9.587	0
9.655	0
9.758	0
9.856	0
9.959	0
10.039	0
10.158	0
10.252	0
10.31	0
10.415	0
10.618	0
10.812	0
10.897	1
10.965	1
11.062	1
11.162	1
11.267	1
11.373	1
11.463	1
11.574	1
11.631	1
11.727	1
11.832	1
11.926	1
12.03	1
12.127	1
12.256	1
12.301	1
12.401	1
12.526	1
12.599	1
12.706	1
12.805	1
12.908	1
12.987	1
13.084	1
13.187	1
13.29	1
13.389	1
13.487	1
13.655	1
13.747	1
13.847	1
13.945	1
14.042	1
14.142	1
14.246	1
14.414	1
14.506	1
14.618	1
14.715	1
14.814	1
14.913	1
14.981	1
15.079	1
15.191	1
15.284	1
15.379	1
15.478	1
15.588	1
15.654	1
15.743	1
15.855	1
15.959	0
16.068	0
16.161	0
16.257	0
16.306	0
16.427	0
16.523	0
16.621	0
16.728	0
16.806	0
16.908	0
16.984	0
17.181	0
17.277	0
17.378	0
17.482	0
17.578	0
17.656	0
17.753	0
17.855	0
17.955	0
18.058	0
18.17	0
18.266	0
18.332	0
18.433	0
18.523	0
18.62	0
18.721	0
18.821	0
18.916	0
