# Supplementary material for: Level-Ground and Stair Adaptation for Hip Exoskeletons Based on Continuous Locomotion Mode Perception
Source: Cyborg Bionic Syst. 2025 Apr 22;6:0248. doi: 10.34133/cbsystems.0248 (PMC12012296; doi:10.34133/cbsystems.0248)
Supplement: Supplementary 1 — Data files S1 to S61 [file cbsystems.0248.f1.zip › Data_processing_vision_on_SA-checkpoint.ipynb]

# %% [code]
import os
import time
import numpy as np
import pandas as pd
import matplotlib.pyplot as plt
import rosbag

# %% [code]
def read_rosbag_info(path_to_rosbag):
    '''
    '''
    bag = rosbag.Bag(path_to_rosbag)

    info_dict = {}

    info_dict["press"] = {}
    info_dict["press"]["t"] = []
    info_dict["press"]["d"] = {}
    info_dict["press"]["d"]["l"] = []
    info_dict["press"]["d"]["r"] = []

    info_dict["lm"] = {}
    info_dict["lm"]["t"] = []
    info_dict["lm"]["d"] = []

    info_dict["hip_angle_l"] = {}
    info_dict["hip_angle_l"]["t"] = []
    info_dict["hip_angle_l"]["d"] = []

    info_dict["hip_angle_r"] = {}
    info_dict["hip_angle_r"]["t"] = []
    info_dict["hip_angle_r"]["d"] = []

    info_dict["hip_torque_l"] = {}
    info_dict["hip_torque_l"]["t"] = []
    info_dict["hip_torque_l"]["d"] = []

    info_dict["hip_torque_r"] = {}
    info_dict["hip_torque_r"]["t"] = []
    info_dict["hip_torque_r"]["d"] = []

    for topic, msg, t in bag.read_messages():
        # print(topic, msg, t)
        if topic == "/press":
            info_dict["press"]["t"].append(t.to_sec())
            # print("type of msg.left", type(msg.left))
            info_dict["press"]["d"]["l"].append(np.array(list(msg.left), dtype=np.float64))
            info_dict["press"]["d"]["r"].append(np.array(list(msg.right), dtype=np.float64))

        if topic == "/locomotion_mode_left":
            info_dict["lm"]["t"].append(t.to_sec())
            info_dict["lm"]["d"].append(msg.data)

        if topic == "/hip_angle_left":
            info_dict["hip_angle_l"]["t"].append(t.to_sec())
            info_dict["hip_angle_l"]["d"].append(msg.data)

        if topic == "/hip_angle_right":
            info_dict["hip_angle_r"]["t"].append(t.to_sec())
            info_dict["hip_angle_r"]["d"].append(msg.data)

        if topic == "/hip_torque_left":
            info_dict["hip_torque_l"]["t"].append(t.to_sec())
            info_dict["hip_torque_l"]["d"].append(msg.data)

        if topic == "/hip_torque_right":
            info_dict["hip_torque_r"]["t"].append(t.to_sec())
            info_dict["hip_torque_r"]["d"].append(msg.data)

    # print("info_dict: \n", info_dict)

    bag.close()

    return info_dict

# %% [code]
# 查看当前文件夹路径
current_path = os.getcwd()
print(current_path)
os.chdir(current_path)

# %% [code]
folder_path = os.path.join(current_path, 'vision_on','LG_SA_LG')
os.chdir(folder_path)

filenames = os.listdir(folder_path)

bag_file = 0

for file_name in filenames:
    if '.bag' in file_name:

        bag_file = bag_file + 1
        
        t0 = time.time()
        bag_info_dict = read_rosbag_info(file_name) 
        
        parts = file_name.split('.')

        press_t = np.array(bag_info_dict["press"]["t"])
        hip_angle_t = np.array(bag_info_dict["hip_angle_r"]["t"])        
        lm_t  = np.array(bag_info_dict["lm"]["t"])
        
        time_start = np.min([press_t[0],hip_angle_t[0],lm_t[0]])
        
        press_t_align = np.around(press_t - time_start, decimals=3)         #print(press_t_align.shape)
        hip_angle_t_align = np.around(hip_angle_t - time_start, decimals=3) #print(hip_angle_t_align.shape)
        lm_t_align = np.around(lm_t - time_start, decimals=3)               #print(lm_t_align.shape)
        ###################################################################################
        press_r = np.array(bag_info_dict["press"]["d"]["r"])
        #print(press_r.shape[1])
        
        foot_press = np.sum(press_r[:,0:],axis=1)
        HS = []
        HS_th = 10
        TO = []
        
        for i in range(0, len(foot_press)):
            if i >= 2:
                if foot_press[i-2] < HS_th and foot_press[i-1] < HS_th and foot_press[i] >= HS_th:
                    if len(HS) < 1:
                        HS = HS + [i]
                        
                    if len(HS) >= 1:                        
                        if press_t_align[i] - press_t_align[HS[-1]]>0.5:
                            HS = HS + [i]                            
                          
        
        hip_angle_r = np.array(bag_info_dict["hip_angle_r"]["d"])
        lm = np.array(bag_info_dict["lm"]["d"])                    

        plt.figure(figsize=(6, 5), dpi=150) 
        plt.rcParams['font.family'] = 'Times New Roman' 
        plt.rcParams['font.size'] = 8

        plt.subplot(3,1,1)  #plt.subplot(2,2,(1,2)) 
        plt.plot(press_t_align, foot_press, color='r', linestyle='-', linewidth=1)#, marker='o', markersize=1
        plt.plot([press_t_align[HS], press_t_align[HS]], [-10, 150], color='k', linestyle='--', linewidth=0.8)#plt.plot([x, x], [ylow, yhigh], color='black')
        plt.xlim(-1, press_t_align[-1]+1)
        plt.title('Foot Press')
        
        foot_press_time = {}
        segment_start = HS[4]-10
        segment_end = HS[12]+5
        
        foot_press_time['time'] = press_t_align[segment_start:segment_end]
        #foot_press_time['press'] = foot_press[segment_start:segment_end]
        for i_foot_channel in range(0,16):
            foot_press_time[f'press{i_foot_channel+1}'] = press_r[segment_start:segment_end,i_foot_channel]
        df = pd.DataFrame(foot_press_time)
        df.to_csv(f'{bag_file}_FootPress.csv', index=False, encoding='utf-8')        
        ###################################### 
        plt.subplot(3,1,2)  
        plt.plot(hip_angle_t_align, hip_angle_r, color='g', linestyle='-', linewidth=1)
        plt.plot([press_t_align[HS], press_t_align[HS]], [-20, 100], color='k', linestyle='--', linewidth=0.8)
        plt.xlim(-1, press_t_align[-1]+1)
        plt.title('Hip Angle')

        hip_angle_time = {}
        
        hip_t_old = 0        
        for i, hip_t_i in enumerate(hip_angle_t_align):
            if i >= 1:
                if hip_t_old < press_t_align[segment_start] and hip_t_i >= press_t_align[segment_start]:
                    hip_segment_start = i
                    #print('hip_segment_start',hip_segment_start)
                    break
            hip_t_old = hip_t_i
            
        for i, hip_t_i in enumerate(hip_angle_t_align):
            if i >= 1:
                #print('hip_t_i',hip_t_i)
                #print('press_t_align[segment_end]',press_t_align[segment_end])
                if hip_t_old < press_t_align[segment_end] and hip_t_i >= press_t_align[segment_end]:
                    hip_segment_end = i
                    
                    break
            hip_t_old = hip_t_i
            
        hip_angle_time['time'] = hip_angle_t_align[hip_segment_start:hip_segment_end]
        hip_angle_time['angle'] = hip_angle_r[hip_segment_start:hip_segment_end]
        df = pd.DataFrame(hip_angle_time)
        df.to_csv(f'{bag_file}_HipAngle.csv', index=False, encoding='utf-8')
        ######################################
        plt.subplot(3,1,3)
        plt.plot(lm_t_align, lm, color='b', linestyle='-', linewidth=1) 
        plt.plot([press_t_align[HS], press_t_align[HS]], [0, 2.4], color='k', linestyle='--', linewidth=0.8)
        plt.xlim(-1, press_t_align[-1]+1)
        plt.ylim(-0.5, 2.5)
        plt.title('Locomotion Mode') 

        lm_time = {}
        
        lm_t_old = 0        
        for i, lm_t_i in enumerate(lm_t_align):
            if i >= 1:
                if lm_t_old < press_t_align[segment_start] and lm_t_i >= press_t_align[segment_start]:
                    lm_segment_start = i
                    break
            lm_t_old = lm_t_i
            
        for i, lm_t_i in enumerate(lm_t_align):
            if i >= 1:
                if lm_t_old < press_t_align[segment_end] and lm_t_i >= press_t_align[segment_end]:
                    lm_segment_end = i
                    break
            lm_t_old = lm_t_i
            
        lm_time['time'] = lm_t_align[lm_segment_start:lm_segment_end]
        lm_time['lm'] = lm[lm_segment_start:lm_segment_end]
        df = pd.DataFrame(lm_time)
        df.to_csv(f'{bag_file}_LocomotionMode.csv', index=False, encoding='utf-8')
        ######################################
        
        plt.subplots_adjust(hspace=0.5)
        #plt.savefig(f'{parts[0]}.pdf', dpi=150, bbox_inches='tight')
        
        plt.show()
        t1 = time.time()
        
        os.chdir(folder_path)
        print('################')
        print(bag_file, ':', len(HS))
        print(bag_file, ': ', parts[0], t1-t0, 's')
####################################################################
os.chdir(current_path)

# %% [code]


# %% [code]
