# Supplementary material for: Level-Ground and Stair Adaptation for Hip Exoskeletons Based on Continuous Locomotion Mode Perception
Source: Cyborg Bionic Syst. 2025 Apr 22;6:0248. doi: 10.34133/cbsystems.0248 (PMC12012296; doi:10.34133/cbsystems.0248)
Supplement: Supplementary 1 — Data files S1 to S61 [file cbsystems.0248.f1.zip › README.md]

########### 
This dataset is comprised of data from 7 subjects, for each subject we conduct 20 trials, we collect walking data of three steady locomotion modes (LG, SA and SD) and four transitions (LG-SA, LG-SD, SA-LG and SD-LG) in each trial, including foot pressure, locomotion mode, hip angle signals and so on. All these data are savedas  csv files. We provide a python script to read and show.

1.An example to find data:“CBS_dataset\S01\LG_SA_LG”

###########  System Requirements:

This package is supported for windows 11.
Software: Anaconda

########### Python Dependencies

Python: 3.12.7

numpy==1.26.4
pandas==2.2.2
matplotlib==3.9.2
sklearn==1.5.1
scipy==1.13.1
json5==0.9.6
jupyter==1.0.0
notebook==7.2.2

Besides, some other dependencies (such as os, time and so on) are in the Python standard library.
These can be directly imported from Python standard library.

###########  Installation Guide:
Dependencies are listed above

###########  Demo (Script)
In each subfile, such as "CBS_dataset\S01"

The codes are in the "Results_processing.ipynb"

When run the codes ("Results_processing.ipynb") with jupyter notebbok, the figure will be presented, and ouput four result documents as follows:
1. STEADY_trail_gt.jason
2. STEADY_trail_prediction.jason
3. TRANSITION.csv
4. TRANSITION_percent.csv
