# Supplementary material for: Level-Ground and Stair Adaptation for Hip Exoskeletons Based on Continuous Locomotion Mode Perception
Source: Cyborg Bionic Syst. 2025 Apr 22;6:0248. doi: 10.34133/cbsystems.0248 (PMC12012296; doi:10.34133/cbsystems.0248)
Supplement: Supplementary 1 — Data files S1 to S61 [file cbsystems.0248.f1.zip › Results1_vision_on-checkpoint.ipynb]

# %% [code]
import os
import time
import numpy as np
import pandas as pd
import matplotlib.pyplot as plt
from sklearn.metrics import accuracy_score

# %% [code]
# 查看当前文件夹路径
current_path = os.getcwd()
print(current_path)
os.chdir(current_path)

# %% [code]
Contious_Mode = ['LG_SA_LG','LG_SD_LG']

TRANSITION = {}
TRANSITION_percent = {}

STEADY = {}

steady_prediction = []
steady_gt = []

for contious_mode in Contious_Mode:
    if contious_mode == 'LG_SA_LG':
        stair_mode = 1
    if contious_mode == 'LG_SD_LG':
        stair_mode = 2
    
    folder_path = os.path.join(current_path, contious_mode)
    os.chdir(folder_path)
    
    tran_LG2S = []
    tran_LG2S_percent = []
    tran_S2LG = []
    tran_S2LG_percent = []
    
    for i_file in range(0,20):
        ##load Foot Press
        df = pd.read_csv(f'{i_file+1}_FootPress.csv', header=0)
        press_t_align_temp = np.array(df['time'])
        press_t_align = press_t_align_temp - press_t_align_temp[0]
        
        press_temp = []
        for i_foot_channel in range(0,16):
            press_temp = press_temp + [list(df[f'press{i_foot_channel+1}'])]
        press_temp = np.array(press_temp)
        foot_press = np.sum(press_temp[:,0:],axis=0)
    
        ##load Locomotion Mode
        df = pd.read_csv(f'{i_file+1}_LocomotionMode.csv', header=0)
        lm_t_align = np.array(df['time'])
        lm_t_align = lm_t_align - press_t_align_temp[0]
        lm = np.array(df['lm'])
    
        ######################################
        HS = []
        HS_th = 10    
        for i in range(0, len(foot_press)):
            if i >= 2:
                if foot_press[i-2] < HS_th and foot_press[i-1] < HS_th and foot_press[i] >= HS_th:
                    if len(HS) < 1:
                        HS = HS + [i]
                        
                    if len(HS) >= 1:                        
                        if press_t_align[i] - press_t_align[HS[-1]]>0.5:
                            HS = HS + [i] 
        ######################################
        plt.figure(figsize=(6, 3), dpi=150) 
        plt.rcParams['font.family'] = 'Times New Roman' 
        plt.rcParams['font.size'] = 8
    
        plt.subplot(2,1,1)  #plt.subplot(2,2,(1,2)) 
        plt.plot(press_t_align, foot_press, color='r', linestyle='-', linewidth=1)#, marker='o', markersize=1
        plt.plot([press_t_align[HS], press_t_align[HS]], [-10, 150], color='k', linestyle='--', linewidth=0.8)#plt.plot([x, x], [ylow, yhigh], color='black')
        plt.xlim(-1, press_t_align[-1]+1)
        plt.title(f'Foot Press ({contious_mode,i_file}')
    
        ######################################
        plt.subplot(2,1,2)
        plt.plot(lm_t_align, lm, color='b', linestyle='-', linewidth=1) 
        plt.plot([press_t_align[HS], press_t_align[HS]], [0, 2.4], color='k', linestyle='--', linewidth=0.8)
        plt.xlim(-1, press_t_align[-1]+1)
        plt.ylim(-0.5, 2.5)
        plt.title(f'Locomotion Mode ({contious_mode,i_file})') 
    
        #################### steady mode: LG, SA and SD ################    
        for i in range(0,len(lm_t_align)):
            if i >= 1:
                if lm_t_align[i-1] < press_t_align[HS[2]] and lm_t_align[i] >= press_t_align[HS[2]]:
                    stage1 = i
                    break
            
        for i in range(stage1,len(lm_t_align)):
            if i >= 1:
                if lm_t_align[i-1] < press_t_align[HS[3]] and lm_t_align[i] >= press_t_align[HS[3]]:
                    stage2 = i
                    break
        for i in range(stage2,len(lm_t_align)):
            if i >= 1:
                if lm_t_align[i-1] < press_t_align[HS[5]] and lm_t_align[i] >= press_t_align[HS[5]]:
                    stage3 = i
                    break
    
        for i in range(stage3,len(lm_t_align)):
            if i >= 1:
                if lm_t_align[i-1] < press_t_align[HS[6]] and lm_t_align[i] >= press_t_align[HS[6]]:
                    stage4 = i
                    break  
        for i in range(stage4,len(lm_t_align)):
            if i >= 1:
                if lm_t_align[i-1] < press_t_align[HS[8]] and lm_t_align[i] >= press_t_align[HS[8]]:
                    stage5 = i
                    break  
        steady_prediction = steady_prediction + lm[0:stage1].tolist() + lm[stage2:stage3].tolist() + lm[stage4:stage5].tolist()
        steady_gt = steady_gt + (lm[0:stage1]*0).tolist() + (lm[stage2:stage3]*0+stair_mode).tolist() + (lm[stage4:stage5]*0).tolist()
        
        #################### transition from LG to SA/SD ################
        tran_prediction_temp= lm[stage1:stage2+1]
        i_count = 0
        for i in range(0, len(tran_prediction_temp)):
            if tran_prediction_temp[i] - stair_mode == 0:#transition: from 0 to stair
                i_count = i_count + 1
            else:
                i_count = 0
    
        if i_count>0:
            temp = lm_t_align[stage2+1- i_count] - lm_t_align[stage2]
            temp = np.around(temp,decimals=3)
            tran_LG2S = tran_LG2S + [temp.tolist()]

            temp1 = temp/(lm_t_align[stage2] - lm_t_align[stage1])
            temp1 = np.around(temp1,decimals=3)
            tran_LG2S_percent = tran_LG2S_percent + [temp1.tolist()]
        else:
            tran_LG2S = tran_LG2S + ['False']
            tran_LG2S_percent = tran_LG2S_percent  + ['False']
    
        #################### transition from SA/SD to LG ################
        tran_prediction_temp= lm[stage3:stage4+1]
        i_count = 0
        for i in range(0, len(tran_prediction_temp)):
            if tran_prediction_temp[i] - 0 == 0:#transition: from stair to 0
                i_count = i_count + 1
            else:
                i_count = 0
    
        if i_count>0:
            temp = lm_t_align[stage4+1- i_count] - lm_t_align[stage4]
            temp = np.around(temp,decimals=3)
            tran_S2LG = tran_S2LG + [temp.tolist()]

            temp1 = temp/(lm_t_align[stage4] - lm_t_align[stage3])
            temp1 = np.around(temp1,decimals=3)
            tran_S2LG_percent = tran_S2LG_percent + [temp1.tolist()]
        else:
            tran_S2LG = tran_S2LG+ ['False']
            tran_S2LG_percent = tran_S2LG_percent  + ['False']
        ######################################
  
        plt.subplots_adjust(hspace=0.5)
        #plt.savefig(f'{parts[0]}.pdf', dpi=150, bbox_inches='tight')
        plt.show()
    
    if stair_mode == 1:
        TRANSITION['LG2SA'] = tran_LG2S
        TRANSITION['SA2LG'] = tran_S2LG
        
        TRANSITION_percent['LG2SA'] = tran_LG2S_percent
        TRANSITION_percent['SA2LG'] = tran_S2LG_percent
        
    if stair_mode == 2:
        TRANSITION['LG2SD'] = tran_LG2S
        TRANSITION['SD2LG'] = tran_S2LG
        
        TRANSITION_percent['LG2SD'] = tran_LG2S_percent
        TRANSITION_percent['SD2LG'] = tran_S2LG_percent  
    os.chdir(current_path)
    #print('#########################################################')
    #print('tran_LG2S: ', tran_LG2S)
    #print(tran_LG2S_percent)
    #print('tran_S2LG: ', tran_S2LG)
    #print(tran_S2LG_percent)
#######################################################################
print(accuracy_score(steady_gt,steady_prediction))#y_true, y_pred 
print(TRANSITION)
#print(TRANSITION_percent)
######################################
os.chdir(current_path)

STEADY['prediction'] = steady_prediction
STEADY['gt'] = steady_gt
df = pd.DataFrame(STEADY)
df.to_csv(f'STEADY.csv', index=False, encoding='utf-8')

df = pd.DataFrame(TRANSITION)
df.to_csv(f'TRANSITION.csv', index=False, encoding='utf-8')
df = pd.DataFrame(TRANSITION_percent)
df.to_csv(f'TRANSITION_percent.csv', index=False, encoding='utf-8')  

# %% [code]


# %% [code]
