# Supplementary material for: Level-Ground and Stair Adaptation for Hip Exoskeletons Based on Continuous Locomotion Mode Perception
Source: Cyborg Bionic Syst. 2025 Apr 22;6:0248. doi: 10.34133/cbsystems.0248 (PMC12012296; doi:10.34133/cbsystems.0248)
Supplement: Supplementary 1 — Data files S1 to S61 [file cbsystems.0248.f1.zip › Results1_vision_on_SA-checkpoint.ipynb]

# %% [code]
import os
import time
import numpy as np
import pandas as pd
import matplotlib.pyplot as plt
from sklearn.metrics import accuracy_score

# %% [code]
# 查看当前文件夹路径
current_path = os.getcwd()
print(current_path)
os.chdir(current_path)

# %% [code]
contious_mode = 'LG_SD_LG'

if contious_mode == 'LG_SA_LG':
    stair_mode = 1
if contious_mode == 'LG_SD_LG':
    stair_mode = 2
    
folder_path = os.path.join(current_path, 'vision_on', contious_mode)
os.chdir(folder_path)

steady_prediction = []
steady_gt = []

tran_LG2S = []
tran_LG2S_percent = []
tran_S2LG = []
tran_S2LG_percent = []

for i_file in range(0,20):
    ##load Foot Press
    df = pd.read_csv(f'{i_file+1}_FootPress.csv', header=0)
    press_t_align_temp = np.array(df['time'])
    press_t_align = press_t_align_temp - press_t_align_temp[0]
    
    press_temp = []
    for i_foot_channel in range(0,16):
        press_temp = press_temp + [list(df[f'press{i_foot_channel+1}'])]
    press_temp = np.array(press_temp)
    foot_press = np.sum(press_temp[:,0:],axis=0)

    ##load Locomotion Mode
    df = pd.read_csv(f'{i_file+1}_LocomotionMode.csv', header=0)
    lm_t_align = np.array(df['time'])
    lm_t_align = lm_t_align - press_t_align_temp[0]
    lm = np.array(df['lm'])

    ######################################
    HS = []
    HS_th = 10    
    for i in range(0, len(foot_press)):
        if i >= 2:
            if foot_press[i-2] < HS_th and foot_press[i-1] < HS_th and foot_press[i] >= HS_th:
                if len(HS) < 2:
                    HS = HS + [i]
                    
                if len(HS) >= 2:                        
                    if press_t_align[i] - press_t_align[HS[-1]]>0.5:
                        HS = HS + [i] 
    ######################################
    plt.figure(figsize=(6, 3), dpi=150) 
    plt.rcParams['font.family'] = 'Times New Roman' 
    plt.rcParams['font.size'] = 8

    plt.subplot(2,1,1)  #plt.subplot(2,2,(1,2)) 
    plt.plot(press_t_align, foot_press, color='r', linestyle='-', linewidth=1)#, marker='o', markersize=1
    plt.plot([press_t_align[HS], press_t_align[HS]], [-10, 150], color='k', linestyle='--', linewidth=0.8)#plt.plot([x, x], [ylow, yhigh], color='black')
    plt.xlim(-1, press_t_align[-1]+1)
    plt.title('Foot Press')

    ######################################
    plt.subplot(2,1,2)
    plt.plot(lm_t_align, lm, color='b', linestyle='-', linewidth=1) 
    plt.plot([press_t_align[HS], press_t_align[HS]], [0, 2.4], color='k', linestyle='--', linewidth=0.8)
    plt.xlim(-1, press_t_align[-1]+1)
    plt.ylim(-0.5, 2.5)
    plt.title('Locomotion Mode') 

    #################### steady mode: LG, SA and SD ################    
    for i in range(0,len(lm_t_align)):
        if i >= 1:
            if lm_t_align[i-1] < press_t_align[HS[2]] and lm_t_align[i] >= press_t_align[HS[2]]:
                stage1 = i
                break
        
    for i in range(stage1,len(lm_t_align)):
        if i >= 1:
            if lm_t_align[i-1] < press_t_align[HS[3]] and lm_t_align[i] >= press_t_align[HS[3]]:
                stage2 = i
                break
    for i in range(stage2,len(lm_t_align)):
        if i >= 1:
            if lm_t_align[i-1] < press_t_align[HS[5]] and lm_t_align[i] >= press_t_align[HS[5]]:
                stage3 = i
                break

    for i in range(stage3,len(lm_t_align)):
        if i >= 1:
            if lm_t_align[i-1] < press_t_align[HS[6]] and lm_t_align[i] >= press_t_align[HS[6]]:
                stage4 = i
                break  
    for i in range(stage4,len(lm_t_align)):
        if i >= 1:
            if lm_t_align[i-1] < press_t_align[HS[8]] and lm_t_align[i] >= press_t_align[HS[8]]:
                stage5 = i
                break  
    steady_prediction = steady_prediction + lm[0:stage1].tolist() + lm[stage2:stage3].tolist() + lm[stage4:stage5].tolist()
    steady_gt = steady_gt + (lm[0:stage1]*0).tolist() + (lm[stage2:stage3]*0+stair_mode).tolist() + (lm[stage4:stage5]*0).tolist()
    
    #################### transition from LG to SA ################
    tran_prediction_temp= lm[stage1:stage2+1]
    i_count = 0
    for i in range(0, len(tran_prediction_temp)):
        if tran_prediction_temp[i] - stair_mode == 0:#transition: from 0 to stair
            i_count = i_count + 1
        else:
            i_count = 0

    if i_count>0:
        temp = lm_t_align[stage2+1- i_count] - lm_t_align[stage2]
        tran_LG2S = tran_LG2S + [temp]
        tran_LG2S_percent = tran_LG2S_percent + [temp/(lm_t_align[stage2] - lm_t_align[stage1])]
    else:
        tran_LG2S = tran_LG2S + ['False']
        tran_LG2S_percent = tran_LG2S_percent  + ['False']

    #################### transition from SA to LG ################
    tran_prediction_temp= lm[stage3:stage4+1]
    i_count = 0
    for i in range(0, len(tran_prediction_temp)):
        if tran_prediction_temp[i] - 0 == 0:#transition: from stair to 0
            i_count = i_count + 1
        else:
            i_count = 0

    if i_count>0:
        temp = lm_t_align[stage4+1- i_count] - lm_t_align[stage4]
        tran_S2LG = tran_S2LG + [temp]
        tran_S2LG_percent = tran_S2LG_percent + [temp/(lm_t_align[stage4] - lm_t_align[stage3])]
    else:
        tran_S2LG = tran_S2LG+ ['False']
        tran_S2LG_percent = tran_S2LG_percent  + ['False']
    ######################################
    
    # plt.subplots_adjust(hspace=0.5)
    # #plt.savefig(f'{parts[0]}.pdf', dpi=150, bbox_inches='tight')
    # plt.show()
print(accuracy_score(steady_gt,steady_prediction))#y_true, y_pred
os.chdir(current_path)
print(tran_LG2S)
print(tran_LG2S_percent)
print('#########################################################')
print(tran_S2LG)
print(tran_S2LG_percent)

# %% [code]


# %% [code]
