# Supplementary material for: Level-Ground and Stair Adaptation for Hip Exoskeletons Based on Continuous Locomotion Mode Perception
Source: Cyborg Bionic Syst. 2025 Apr 22;6:0248. doi: 10.34133/cbsystems.0248 (PMC12012296; doi:10.34133/cbsystems.0248)
Supplement: Supplementary 1 — Data files S1 to S61 [file cbsystems.0248.f1.zip › TRANSITION.csv]

LG2SA	SA2LG	LG2SD	SD2LG
-0.651	0.0	-0.777	0.0
-1.137	0.0	-1.595	-0.761
-0.764	0.0	-0.863	-1.431
-0.798	0.0	0.0	0.0
-0.827	0.0	-1.087	0.0
-0.762	0.0	-0.868	0.0
-0.734	0.0	-0.948	0.0
-0.657	0.0	-0.85	0.0
-0.677	0.0	0.0	0.0
-0.76	0.0	-1.158	-0.867
-0.646	-0.194	-0.999	0.0
-0.664	0.0	0.0	0.0
-0.75	0.0	-0.951	0.0
-0.754	0.0	-1.089	0.0
-0.643	-0.187	-0.963	0.0
-1.337	0.0	-0.954	0.0
-0.67	False	-1.035	-0.775
-0.816	0.0	-1.041	-0.954
-0.847	0.0	-1.169	0.0
-0.758	0.0	0.0	0.0
