# Supplementary material for: Level-Ground and Stair Adaptation for Hip Exoskeletons Based on Continuous Locomotion Mode Perception
Source: Cyborg Bionic Syst. 2025 Apr 22;6:0248. doi: 10.34133/cbsystems.0248 (PMC12012296; doi:10.34133/cbsystems.0248)
Supplement: Supplementary 1 — Data files S1 to S61 [file cbsystems.0248.f1.zip › TRANSITION_percent.csv]

LG2SA	SA2LG	LG2SD	SD2LG
-0.498	0.0	-0.545	0.0
-1.0	0.0	-1.0	-0.499
-0.54	0.0	-0.573	-1.0
-0.541	0.0	0.0	0.0
-0.56	0.0	-0.623	0.0
-0.539	0.0	-0.537	0.0
-0.526	0.0	-0.55	0.0
-0.462	0.0	-0.559	0.0
-0.478	0.0	0.0	0.0
-0.527	0.0	-0.639	-0.487
-0.457	-0.129	-0.565	0.0
-0.486	0.0	0.0	0.0
-0.526	0.0	-0.561	0.0
-0.532	0.0	-0.571	0.0
-0.488	-0.111	-0.589	0.0
-1.0	0.0	-0.587	0.0
-0.502	False	-0.572	-0.514
-0.482	0.0	-0.575	-0.52
-0.53	0.0	-0.587	0.0
-0.532	0.0	0.0	0.0
